# Supplementary material for: The developmental transcriptome of the synanthropic fly Chrysomya megacephala and insights into olfactory proteins
Source: BMC Genomics. 2015 Jan 23;16(1):20. doi: 10.1186/s12864-014-1200-y (PMC4311427; doi:10.1186/s12864-014-1200-y)
Supplement: Additional file 1: — S1-annotation Eggs. [file 12864_2014_1200_MOESM1_ESM.xlsx]

## Sheet: CE_annotation
gene_id	Sample_name	RPKM	Gene Length	NR GI	NR ID	NR Score	NR Evalue	NR Description	NT GI	NT ID	NT Score	NT Evalue	NT Description	KO ID	KO Name	KO Description	Http Link	Swissprot ID	Swissprot Score	Swissprot Evalue	Swissprot Description	PFAM ID	PFAM description	Gene Ontology Biological Pathway	BP Description	Gene Ontology Molecular Function	MF Description	Gene Ontology Cellular Component	CC Description	KOG ID	KOG Description
comp10000_c0	CE	0.912864	324	--	--	--	--	--	--	--	--	--	--	--	--	--	--	--	--	--	--	--	--	--	--	--	--	--	--	--	--
comp10007_c0	CE	18.4875	2094	195055596	XP_001994699.1	2539	0	GH17379 [Drosophila grimshawi]	--	--	--	--	--	K03846	ALG9	alpha-1,2-mannosyltransferase	http://www.genome.jp/dbget-bin/www_bget?ko:K03846	Q8VDI9	1313	8.09e-171	Alpha-1,2-mannosyltransferase ALG9 OS=Mus musculus GN=Alg9 PE=2 SV=1	PF03901	Alg9-like mannosyltransferase family	GO:0006506	GPI anchor biosynthetic process	GO:0016757	transferase activity, transferring glycosyl groups	GO:0031227	intrinsic to endoplasmic reticulum membrane	KOG2515	Mannosyltransferase
comp100108_c0	CE	1.13321	406	--	--	--	--	--	--	--	--	--	--	--	--	--	--	--	--	--	--	--	--	--	--	--	--	--	--	--	--
comp1001385_c0	CE	0.343517	287	--	--	--	--	--	--	--	--	--	--	--	--	--	--	--	--	--	--	--	--	--	--	--	--	--	--	--	--
comp100233_c0	CE	0.982618	301	--	--	--	--	--	--	--	--	--	--	--	--	--	--	--	--	--	--	--	--	--	--	--	--	--	--	--	--
comp100234_c0	CE	1.44537	432	--	--	--	--	--	--	--	--	--	--	--	--	--	--	--	--	--	--	--	--	--	--	--	--	--	--	--	--
comp1002422_c0	CE	0.301496	218	--	--	--	--	--	--	--	--	--	--	--	--	--	--	--	--	--	--	--	--	--	--	--	--	--	--	--	--
comp1002437_c0	CE	0.465044	212	--	--	--	--	--	--	--	--	--	--	--	--	--	--	--	--	--	--	--	--	--	--	--	--	--	--	--	--
comp10033_c0	CE	21.3255	1803	195131193	XP_002010035.1	221	4.12e-16	GI15693 [Drosophila mojavensis]	--	--	--	--	--	--	--	--	--	--	--	--	--	--	--	--	--	--	--	--	--	--	--
comp10035_c0	CE	4.49593	307	--	--	--	--	--	--	--	--	--	--	--	--	--	--	--	--	--	--	--	--	--	--	--	--	--	--	--	--
comp10040_c0	CE	0.815751	282	--	--	--	--	--	--	--	--	--	--	--	--	--	--	--	--	--	--	--	--	--	--	--	--	--	--	--	--
comp1005_c0	CE	1.86342	373	--	--	--	--	--	--	--	--	--	--	--	--	--	--	--	--	--	--	--	--	--	--	--	--	--	--	--	--
comp100738_c0	CE	0.775073	212	--	--	--	--	--	--	--	--	--	--	--	--	--	--	--	--	--	--	--	--	--	--	--	--	--	--	--	--
comp10073_c0	CE	0.349608	376	--	--	--	--	--	--	--	--	--	--	--	--	--	--	--	--	--	--	--	--	--	--	--	--	--	--	--	--
comp1007572_c0	CE	0.369248	267	--	--	--	--	--	--	--	--	--	--	--	--	--	--	--	--	--	--	--	--	--	--	--	--	--	--	--	--
comp10086_c0	CE	2.4164	272	195439372	XP_002067605.1	252	6.18e-25	GK16521 [Drosophila willistoni]	195438652	XM_002067211.1	32	7.93e-06	Drosophila willistoni GK16284 (Dwil\GK16284), mRNA	--	--	--	--	Q6GDV6	128	8.76e-09	Uncharacterized oxidoreductase SAR2567 OS=Staphylococcus aureus (strain MRSA252) GN=SAR2567 PE=3 SV=1	--	--	GO:0055114	oxidation-reduction process	GO:0016491//GO:0000166	oxidoreductase activity//nucleotide binding	--	--	--	--
comp1009159_c0	CE	0.311499	211	--	--	--	--	--	--	--	--	--	--	--	--	--	--	--	--	--	--	--	--	--	--	--	--	--	--	--	--
comp10091_c0	CE	1.15085	1285	195440592	XP_002068124.1	871	7.08e-110	GK10437 [Drosophila willistoni]	--	--	--	--	--	--	--	--	--	--	--	--	--	--	--	--	--	--	--	--	--	--	--
comp100939_c0	CE	2.0351	436	--	--	--	--	--	--	--	--	--	--	--	--	--	--	--	--	--	--	--	--	--	--	--	--	--	--	--	--
comp101009_c0	CE	3.30006	478	--	--	--	--	--	--	--	--	--	--	--	--	--	--	--	--	--	--	--	--	--	--	--	--	--	--	--	--
comp10104_c0	CE	19.4274	543	195394517	XP_002055889.1	143	2.31e-09	GJ10633 [Drosophila virilis]	--	--	--	--	--	--	--	--	--	--	--	--	--	--	--	--	--	--	--	--	--	--	--
comp101064_c0	CE	2.20928	952	--	--	--	--	--	--	--	--	--	--	--	--	--	--	--	--	--	--	--	--	--	--	--	--	--	--	--	--
comp10108_c0	CE	0.43985	523	70907192	AAZ15237.1	133	4.47e-07	reverse transcriptase [Aedes aegypti]	--	--	--	--	--	--	--	--	--	--	--	--	--	--	--	--	--	--	--	--	--	--	--
comp101121_c0	CE	1.75852	621	--	--	--	--	--	--	--	--	--	--	--	--	--	--	--	--	--	--	--	--	--	--	--	--	--	--	--	--
comp10114_c0	CE	0.593912	332	198465526	XP_001353669.2	295	1.01e-28	GA12602 [Drosophila pseudoobscura pseudoobscura]	--	--	--	--	--	--	--	--	--	--	--	--	--	PF01496//PF08702//PF10473//PF07851//PF00170//PF05531//PF01105//PF04111//PF04977//PF07544	V-type ATPase 116kDa subunit family//Fibrinogen alpha/beta chain family//Leucine-rich repeats of kinetochore protein Cenp-F/LEK1//TMPIT-like protein//bZIP transcription factor//Nucleopolyhedrovirus P10 protein//emp24/gp25L/p24 family/GOLD//Autophagy protein Apg6//Septum formation initiator//RNA polymerase II transcription mediator complex subunit 9	GO:0015992//GO:0007049//GO:0006914//GO:0006355//GO:0030168//GO:0015991//GO:0006357//GO:0051258//GO:0007165//GO:0006810	proton transport//cell cycle//autophagy//regulation of transcription, DNA-dependent//platelet activation//ATP hydrolysis coupled proton transport//regulation of transcription from RNA polymerase II promoter//protein polymerization//signal transduction//transport	GO:0005102//GO:0015078//GO:0008134//GO:0001104//GO:0043565//GO:0003700//GO:0030674//GO:0042803//GO:0045502	receptor binding//hydrogen ion transmembrane transporter activity//transcription factor binding//RNA polymerase II transcription cofactor activity//sequence-specific DNA binding//sequence-specific DNA binding transcription factor activity//protein binding, bridging//protein homodimerization activity//dynein binding	GO:0016021//GO:0005577//GO:0030286//GO:0033179//GO:0016592//GO:0019028//GO:0005667	integral to membrane//fibrinogen complex//dynein complex//proton-transporting V-type ATPase, V0 domain//mediator complex//viral capsid//transcription factor complex	--	--
comp10116_c0	CE	64.5892	4038	195455675	XP_002074819.1	175	5.49e-10	GK22947 [Drosophila willistoni]	61162120	AB190295.1	45	7.84e-12	Gryllus bimaculatus Gb1cad mRNA for Gb1-cadherin, complete cds	--	--	--	--	Q24298	132	4.06e-06	DE-cadherin OS=Drosophila melanogaster GN=shg PE=1 SV=2	PF01049//PF00028	Cadherin cytoplasmic region//Cadherin domain	GO:0007156	homophilic cell adhesion	GO:0005509	calcium ion binding	GO:0016021//GO:0016020//GO:0005886	integral to membrane//membrane//plasma membrane	KOG3594	FOG: Cadherin repeats
comp1011_c0	CE	0.834089	394	--	--	--	--	--	--	--	--	--	--	--	--	--	--	--	--	--	--	--	--	--	--	--	--	--	--	--	--
comp101235_c0	CE	2.01024	376	24648714	NP_732622.1	299	4.78e-30	modifier of mdg4, isoform G [Drosophila melanogaster]	--	--	--	--	--	--	--	--	--	--	--	--	--	--	--	GO:0008354//GO:0001672//GO:0007141//GO:0009395//GO:0046486//GO:0006687//GO:0048477//GO:0006917//GO:0006997//GO:0007060	germ cell migration//regulation of chromatin assembly or disassembly//male meiosis I//phospholipid catabolic process//glycerolipid metabolic process//glycosphingolipid metabolic process//oogenesis//induction of apoptosis//nucleus organization//male meiosis chromosome segregation	GO:0008195//GO:0003682//GO:0005515	phosphatidate phosphatase activity//chromatin binding//protein binding	GO:0005700//GO:0005886//GO:0005730//GO:0000794//GO:0000785	polytene chromosome//plasma membrane//nucleolus//condensed nuclear chromosome//chromatin	--	--
comp101261_c0	CE	3.10811	793	--	--	--	--	--	--	--	--	--	--	--	--	--	--	--	--	--	--	--	--	--	--	--	--	--	--	--	--
comp10129_c0	CE	41.6575	3338	7229532	AAF42865.1	323	1.2e-27	staufen [Drosophila virilis]	--	--	--	--	--	--	--	--	--	P25159	333	4.52e-30	Maternal effect protein staufen OS=Drosophila melanogaster GN=stau PE=1 SV=2	--	--	--	--	--	--	--	--	KOG3732	Staufen and related double-stranded-RNA-binding proteins
comp1013473_c0	CE	0.319059	206	--	--	--	--	--	--	--	--	--	--	--	--	--	--	--	--	--	--	PF07716	Basic region leucine zipper	GO:0006355	regulation of transcription, DNA-dependent	GO:0003700//GO:0043565	sequence-specific DNA binding transcription factor activity//sequence-specific DNA binding	GO:0005667	transcription factor complex	--	--
comp10137_c0	CE	9.66096	415	195127628	XP_002008270.1	430	8.15e-49	GI13397 [Drosophila mojavensis]	--	--	--	--	--	--	--	--	--	O46108	261	4.62e-26	Lipase 3 OS=Drosophila melanogaster GN=Lip3 PE=2 SV=1	PF04083	Partial alpha/beta-hydrolase lipase region	GO:0016042//GO:0006629	lipid catabolic process//lipid metabolic process	GO:0016788	hydrolase activity, acting on ester bonds	--	--	KOG2624	Triglyceride lipase-cholesterol esterase
comp10137_c1	CE	6.39463	997	195021228	XP_001985355.1	1016	1.77e-133	GH14550 [Drosophila grimshawi]	--	--	--	--	--	--	--	--	--	O46108	577	7.09e-69	Lipase 3 OS=Drosophila melanogaster GN=Lip3 PE=2 SV=1	--	--	GO:0006629	lipid metabolic process	GO:0016787	hydrolase activity	--	--	KOG2624	Triglyceride lipase-cholesterol esterase
comp10139_c0	CE	1.22433	1155	195396339	XP_002056789.1	302	3.98e-30	GJ16709 [Drosophila virilis]	--	--	--	--	--	--	--	--	--	--	--	--	--	--	--	--	--	--	--	--	--	--	--
comp1013_c0	CE	0.842644	312	--	--	--	--	--	--	--	--	--	--	--	--	--	--	--	--	--	--	--	--	--	--	--	--	--	--	--	--
comp101414_c0	CE	1.01117	455	--	--	--	--	--	--	--	--	--	--	--	--	--	--	--	--	--	--	--	--	--	--	--	--	--	--	--	--
comp101444_c0	CE	0.631983	208	--	--	--	--	--	--	--	--	--	--	--	--	--	--	--	--	--	--	--	--	--	--	--	--	--	--	--	--
comp10150_c0	CE	0.907821	543	--	--	--	--	--	--	--	--	--	--	--	--	--	--	--	--	--	--	--	--	--	--	--	--	--	--	--	--
comp10158_c0	CE	2.51137	458	195341737	XP_002037462.1	273	1.31e-26	GM12933 [Drosophila sechellia]	--	--	--	--	--	K01672	E4.2.1.1	carbonic anhydrase	http://www.genome.jp/dbget-bin/www_bget?ko:K01672	P18761	177	1.32e-14	Carbonic anhydrase 6 OS=Mus musculus GN=Ca6 PE=1 SV=3	--	--	--	--	--	--	--	--	KOG0382	Carbonic anhydrase
comp10158_c1	CE	3.16075	759	195107768	XP_001998480.1	333	6.71e-35	GI23611 [Drosophila mojavensis]	--	--	--	--	--	K01672	E4.2.1.1	carbonic anhydrase	http://www.genome.jp/dbget-bin/www_bget?ko:K01672	Q92051	257	1.05e-24	Carbonic anhydrase OS=Danio rerio GN=cahz PE=1 SV=2	--	--	--	--	--	--	--	--	KOG0382	Carbonic anhydrase
comp1016242_c0	CE	0.319059	206	--	--	--	--	--	--	--	--	--	--	--	--	--	--	--	--	--	--	--	--	--	--	--	--	--	--	--	--
comp10166_c0	CE	0.429583	459	--	--	--	--	--	--	--	--	--	--	--	--	--	--	--	--	--	--	--	--	--	--	--	--	--	--	--	--
comp10167_c0	CE	67.2542	753	359952820	AEV91202.1	426	1.99e-49	enhancer of split region protein HLHm1 [Teleopsis dalmanni]	--	--	--	--	--	--	--	--	--	O97176	386	1.76e-44	Enhancer of split M1 protein OS=Drosophila melanogaster GN=m1 PE=2 SV=1	PF07648//PF00050	Kazal-type serine protease inhibitor domain//Kazal-type serine protease inhibitor domain	--	--	GO:0005515	protein binding	--	--	--	--
comp10177_c0	CE	9.85174	457	--	--	--	--	--	--	--	--	--	--	--	--	--	--	--	--	--	--	--	--	--	--	--	--	--	--	--	--
comp10185_c0	CE	0.559712	411	24653166	NP_725217.1	135	1.82e-07	CG42708, isoform B [Drosophila melanogaster]	--	--	--	--	--	--	--	--	--	--	--	--	--	--	--	--	--	--	--	--	--	--	--
comp101929_c0	CE	0.599692	274	--	--	--	--	--	--	--	--	--	--	--	--	--	--	--	--	--	--	--	--	--	--	--	--	--	--	--	--
comp10195_c0	CE	9.91638	1453	195446078	XP_002070617.1	1779	0	GK10937 [Drosophila willistoni]	--	--	--	--	--	--	--	--	--	Q9V9S8	1734	0	Ferrochelatase, mitochondrial OS=Drosophila melanogaster GN=Fech PE=2 SV=1	PF00762	Ferrochelatase	GO:0006783//GO:0015994	heme biosynthetic process//chlorophyll metabolic process	GO:0004325	ferrochelatase activity	--	--	KOG1321	Protoheme ferro-lyase (ferrochelatase)
comp1019_c0	CE	0.304288	216	--	--	--	--	--	--	--	--	--	--	--	--	--	--	--	--	--	--	--	--	--	--	--	--	--	--	--	--
comp10208_c0	CE	0.415989	316	7327280	AAB26436.2	137	5.02e-08	unknown [Chironomus thummi]	--	--	--	--	--	--	--	--	--	--	--	--	--	--	--	--	--	--	--	--	--	--	--
comp10219_c0	CE	9.70793	1715	195395918	XP_002056581.1	1677	0	GJ10143 [Drosophila virilis]	--	--	--	--	--	--	--	--	--	Q8BHT7	580	1.13e-66	Retrograde Golgi transport protein RGP1 homolog OS=Mus musculus GN=Rgp1 PE=2 SV=1	--	--	--	--	--	--	--	--	--	--
comp10229_c0	CE	11.7483	5273	328787787	XP_393523.4	183	8.17e-11	PREDICTED: fibril-forming collagen alpha chain-like [Apis mellifera]	380021506	XM_003694557.1	43	1.33e-10	PREDICTED: Apis florea fibril-forming collagen alpha chain-like (LOC100870468), mRNA	K06236	COL1AS	collagen, type I/II/III/V/XI/XXIV/XXVII, alpha	http://www.genome.jp/dbget-bin/www_bget?ko:K06236	Q91717	137	1.32e-06	Collagen alpha-1(II) chain OS=Xenopus laevis GN=col2a1 PE=2 SV=2	PF01410//PF00093	Fibrillar collagen C-terminal domain//von Willebrand factor type C domain	--	--	GO:0005515//GO:0005201	protein binding//extracellular matrix structural constituent	GO:0005578//GO:0005581	proteinaceous extracellular matrix//collagen	KOG3544	Collagens (type IV and type XIII), and related proteins
comp10243_c0	CE	11.8196	709	312381720	EFR27404.1	460	8.4e-55	hypothetical protein AND_25555 [Anopheles darlingi]	--	--	--	--	--	--	--	--	--	--	--	--	--	--	--	--	--	--	--	--	--	--	--
comp1024402_c0	CE	0.326996	201	--	--	--	--	--	--	--	--	--	--	--	--	--	--	--	--	--	--	--	--	--	--	--	--	--	--	--	--
comp102486_c0	CE	2.11632	432	--	--	--	--	--	--	--	--	--	--	--	--	--	--	--	--	--	--	PF06422	CDR ABC transporter	GO:0006810	transport	GO:0042626//GO:0005524	ATPase activity, coupled to transmembrane movement of substances//ATP binding	GO:0016021	integral to membrane	--	--
comp10252_c0	CE	0.442105	223	--	--	--	--	--	--	--	--	--	--	--	--	--	--	--	--	--	--	--	--	--	--	--	--	--	--	--	--
comp10259_c0	CE	0.315991	728	170036771	XP_001846235.1	230	2.43e-19	conserved hypothetical protein [Culex quinquefasciatus]	--	--	--	--	--	--	--	--	--	--	--	--	--	PF00795	Carbon-nitrogen hydrolase	GO:0006807	nitrogen compound metabolic process	GO:0016810	hydrolase activity, acting on carbon-nitrogen (but not peptide) bonds	--	--	--	--
comp1026162_c0	CE	0.383616	257	--	--	--	--	--	--	--	--	--	--	--	--	--	--	--	--	--	--	--	--	--	--	--	--	--	--	--	--
comp10262_c0	CE	0.435273	302	--	--	--	--	--	--	--	--	--	--	--	--	--	--	--	--	--	--	--	--	--	--	--	--	--	--	--	--
comp102653_c0	CE	0.753309	349	--	--	--	--	--	--	--	--	--	--	--	--	--	--	--	--	--	--	--	--	--	--	--	--	--	--	--	--
comp10280_c0	CE	23.5711	1106	195384920	XP_002051160.1	1236	3.85e-168	GJ13753 [Drosophila virilis]	--	--	--	--	--	--	--	--	--	Q8BQ89	1054	1.01e-140	LIX1-like protein OS=Mus musculus GN=Lix1l PE=2 SV=2	--	--	--	--	--	--	--	--	--	--
comp10283_c0	CE	0.723857	1135	--	--	--	--	--	--	--	--	--	--	--	--	--	--	--	--	--	--	PF00078	Reverse transcriptase (RNA-dependent DNA polymerase)	GO:0006278	RNA-dependent DNA replication	GO:0003723//GO:0003964	RNA binding//RNA-directed DNA polymerase activity	--	--	--	--
comp10284_c0	CE	19.9543	695	289739581	ADD18538.1	631	9.34e-79	trypsin [Glossina morsitans morsitans]	--	--	--	--	--	--	--	--	--	P42279	344	2.19e-37	Trypsin eta OS=Drosophila melanogaster GN=etaTry PE=2 SV=2	PF00089	Trypsin	GO:0006508	proteolysis	GO:0003824//GO:0004252	catalytic activity//serine-type endopeptidase activity	--	--	KOG3627	Trypsin
comp10284_c1	CE	1.3693	216	198459959	XP_002138761.1	251	7.37e-25	GA24219 [Drosophila pseudoobscura pseudoobscura]	--	--	--	--	--	K01312	PRSS	trypsin	http://www.genome.jp/dbget-bin/www_bget?ko:K01312	Q07943	205	1.02e-19	Vitellin-degrading protease OS=Bombyx mori PE=1 SV=1	PF00089	Trypsin	GO:0006508	proteolysis	GO:0004252	serine-type endopeptidase activity	--	--	KOG3627	Trypsin
comp10285_c0	CE	0.723669	772	195036256	XP_001989587.1	538	3.26e-65	GH18721 [Drosophila grimshawi]	--	--	--	--	--	--	--	--	--	--	--	--	--	--	--	--	--	--	--	--	--	--	--
comp1028627_c0	CE	0.305703	215	--	--	--	--	--	--	--	--	--	--	--	--	--	--	--	--	--	--	--	--	--	--	--	--	--	--	--	--
comp1029136_c0	CE	0.311007	317	--	--	--	--	--	--	--	--	--	--	--	--	--	--	--	--	--	--	PF00634	BRCA2 repeat	GO:0006302	double-strand break repair	GO:0005515	protein binding	--	--	--	--
comp102913_c0	CE	0.566605	232	--	--	--	--	--	--	--	--	--	--	--	--	--	--	--	--	--	--	--	--	--	--	--	--	--	--	--	--
comp10291_c0	CE	0.422405	389	--	--	--	--	--	--	--	--	--	--	--	--	--	--	--	--	--	--	--	--	--	--	--	--	--	--	--	--
comp102945_c0	CE	2.99765	296	--	--	--	--	--	--	--	--	--	--	--	--	--	--	--	--	--	--	--	--	--	--	--	--	--	--	--	--
comp10294_c0	CE	13.0429	257	25090887	O17450.1	150	3.5e-10	RecName: Full=Peritrophin-48; Flags: Precursor	--	--	--	--	--	--	--	--	--	O17450	150	2.36e-11	Peritrophin-48 OS=Chrysomya bezziana PE=2 SV=1	--	--	--	--	--	--	--	--	--	--
comp10294_c1	CE	6.28265	204	25090887	O17450.1	213	2.18e-19	RecName: Full=Peritrophin-48; Flags: Precursor	--	--	--	--	--	--	--	--	--	O17450	213	1.47e-20	Peritrophin-48 OS=Chrysomya bezziana PE=2 SV=1	PF01607	Chitin binding Peritrophin-A domain	GO:0006030	chitin metabolic process	GO:0008061	chitin binding	GO:0005576	extracellular region	--	--
comp10305_c0	CE	13.9129	375	--	--	--	--	--	--	--	--	--	--	--	--	--	--	--	--	--	--	--	--	--	--	--	--	--	--	--	--
comp103063_c0	CE	1.02059	322	--	--	--	--	--	--	--	--	--	--	--	--	--	--	--	--	--	--	--	--	--	--	--	--	--	--	--	--
comp10307_c0	CE	27.33	938	195399390	XP_002058303.1	256	9.92e-23	GJ16016 [Drosophila virilis]	--	--	--	--	--	--	--	--	--	--	--	--	--	PF09202//PF02862	Rio2, N-terminal//DDHD domain	GO:0009069//GO:0016310//GO:0006468	serine family amino acid metabolic process//phosphorylation//protein phosphorylation	GO:0004674//GO:0005524//GO:0046872	protein serine/threonine kinase activity//ATP binding//metal ion binding	--	--	--	--
comp1032_c1	CE	0.918754	465	--	--	--	--	--	--	--	--	--	--	--	--	--	--	--	--	--	--	--	--	--	--	--	--	--	--	--	--
comp103302_c0	CE	2.01203	392	--	--	--	--	--	--	--	--	--	--	--	--	--	--	--	--	--	--	--	--	--	--	--	--	--	--	--	--
comp103341_c0	CE	1.17943	613	--	--	--	--	--	--	--	--	--	--	--	--	--	--	--	--	--	--	--	--	--	--	--	--	--	--	--	--
comp103349_c0	CE	0.854821	346	--	--	--	--	--	--	--	--	--	--	--	--	--	--	--	--	--	--	--	--	--	--	--	--	--	--	--	--
comp1033900_c0	CE	0.426794	231	--	--	--	--	--	--	--	--	--	--	--	--	--	--	--	--	--	--	--	--	--	--	--	--	--	--	--	--
comp10339_c0	CE	41.2849	2390	289740899	ADD19197.1	2063	0	syndapin [Glossina morsitans morsitans]	--	--	--	--	--	--	--	--	--	Q9UNF0	918	1.44e-112	Protein kinase C and casein kinase substrate in neurons protein 2 OS=Homo sapiens GN=PACSIN2 PE=1 SV=2	PF00018//PF03938	SH3 domain//Outer membrane protein (OmpH-like)	--	--	GO:0005515//GO:0051082	protein binding//unfolded protein binding	--	--	KOG2856	Adaptor protein PACSIN
comp10340_c0	CE	0.70108	375	--	--	--	--	--	--	--	--	--	--	--	--	--	--	--	--	--	--	--	--	--	--	--	--	--	--	--	--
comp103443_c0	CE	1.57171	230	--	--	--	--	--	--	--	--	--	--	--	--	--	--	--	--	--	--	--	--	--	--	--	--	--	--	--	--
comp10349_c0	CE	31.699	2569	195440788	XP_002068222.1	658	1e-69	GK10062 [Drosophila willistoni]	--	--	--	--	--	--	--	--	--	P00766	409	3.54e-43	Chymotrypsinogen A OS=Bos taurus PE=1 SV=1	PF00089	Trypsin	GO:0006508	proteolysis	GO:0004252	serine-type endopeptidase activity	--	--	KOG3627	Trypsin
comp10349_c1	CE	20.4398	1493	195375044	XP_002046313.1	294	1.68e-25	GJ12575 [Drosophila virilis]	--	--	--	--	--	--	--	--	--	--	--	--	--	PF00335	Tetraspanin family	GO:0006508	proteolysis	GO:0004252	serine-type endopeptidase activity	GO:0016021	integral to membrane	--	--
comp10350_c0	CE	1.07588	336	--	--	--	--	--	--	--	--	--	--	--	--	--	--	--	--	--	--	--	--	--	--	--	--	--	--	--	--
comp10352_c0	CE	24.8959	1683	195385893	XP_002051639.1	1502	0	GJ16686 [Drosophila virilis]	--	--	--	--	--	K01285	PRCP	lysosomal Pro-X carboxypeptidase	http://www.genome.jp/dbget-bin/www_bget?ko:K01285	Q2TA14	1043	6.94e-134	Lysosomal Pro-X carboxypeptidase OS=Bos taurus GN=PRCP PE=2 SV=1	PF00326//PF05577	Prolyl oligopeptidase family//Serine carboxypeptidase S28	GO:0006508	proteolysis	GO:0008236	serine-type peptidase activity	--	--	KOG2183	Prolylcarboxypeptidase (angiotensinase C)
comp103556_c0	CE	2.54153	1487	194769270	XP_001966729.1	1792	0	GF19125 [Drosophila ananassae]	--	--	--	--	--	K09372	LHX1_5	LIM homeobox protein 1/5	http://www.genome.jp/dbget-bin/www_bget?ko:K09372	P48742	826	1.23e-103	LIM/homeobox protein Lhx1 OS=Homo sapiens GN=LHX1 PE=1 SV=2	PF05920//PF01258//PF00046//PF00518//PF00412	Homeobox KN domain//Prokaryotic dksA/traR C4-type zinc finger//Homeobox domain//Early Protein (E6)//LIM domain	GO:0006355	regulation of transcription, DNA-dependent	GO:0008270//GO:0003700//GO:0046872//GO:0003677//GO:0043565	zinc ion binding//sequence-specific DNA binding transcription factor activity//metal ion binding//DNA binding//sequence-specific DNA binding	GO:0005634//GO:0042025//GO:0005667	nucleus//host cell nucleus//transcription factor complex	KOG0490	Transcription factor, contains HOX domain
comp103700_c0	CE	0.649835	354	--	--	--	--	--	--	--	--	--	--	--	--	--	--	--	--	--	--	--	--	--	--	--	--	--	--	--	--
comp103753_c0	CE	1.30648	327	--	--	--	--	--	--	--	--	--	--	--	--	--	--	--	--	--	--	--	--	--	--	--	--	--	--	--	--
comp1037_c0	CE	0.574028	229	--	--	--	--	--	--	--	--	--	--	--	--	--	--	--	--	--	--	--	--	--	--	--	--	--	--	--	--
comp10381_c0	CE	9.62596	3875	125776950	XP_001359448.1	3836	0	GA11790, isoform A [Drosophila pseudoobscura pseudoobscura]	345487043	XM_003425564.1	155	5.34e-73	PREDICTED: Nasonia vitripennis protein CLEC16A-like (LOC100117870), mRNA	--	--	--	--	Q2KHT3	1941	0	Protein CLEC16A OS=Homo sapiens GN=CLEC16A PE=2 SV=2	--	--	--	--	--	--	--	--	--	--
comp103887_c0	CE	0.793247	290	--	--	--	--	--	--	--	--	--	--	--	--	--	--	--	--	--	--	--	--	--	--	--	--	--	--	--	--
comp103947_c0	CE	1.01259	357	--	--	--	--	--	--	--	--	--	--	--	--	--	--	--	--	--	--	--	--	--	--	--	--	--	--	--	--
comp10399_c0	CE	0.481511	273	--	--	--	--	--	--	--	--	--	--	--	--	--	--	--	--	--	--	--	--	--	--	--	--	--	--	--	--
comp1039_c0	CE	2.08434	473	--	--	--	--	--	--	--	--	--	--	--	--	--	--	--	--	--	--	--	--	--	--	--	--	--	--	--	--
comp104008_c0	CE	0.301496	218	--	--	--	--	--	--	--	--	--	--	--	--	--	--	--	--	--	--	--	--	--	--	--	--	--	--	--	--
comp10406_c0	CE	12.3469	1062	195397297	XP_002057265.1	362	1.75e-39	GJ16444 [Drosophila virilis]	--	--	--	--	--	--	--	--	--	Q2M2S5	183	1.81e-15	Cytochrome c oxidase assembly factor 6 homolog OS=Bos taurus GN=COA6 PE=3 SV=1	PF02297	Cytochrome oxidase c subunit VIb	GO:0015992//GO:0006123	proton transport//mitochondrial electron transport, cytochrome c to oxygen	GO:0004129	cytochrome-c oxidase activity	GO:0045277//GO:0005739	respiratory chain complex IV//mitochondrion	KOG3168	U1 snRNP component
comp10410_c0	CE	0.320095	308	--	--	--	--	--	--	--	--	--	--	--	--	--	--	--	--	--	--	--	--	--	--	--	--	--	--	--	--
comp10417_c0	CE	0.81749	402	--	--	--	--	--	--	--	--	--	--	--	--	--	--	--	--	--	--	--	--	--	--	--	--	--	--	--	--
comp1041947_c0	CE	0.325377	202	--	--	--	--	--	--	--	--	--	--	--	--	--	--	--	--	--	--	--	--	--	--	--	--	--	--	--	--
comp10430_c0	CE	0.467802	281	--	--	--	--	--	--	--	--	--	--	--	--	--	--	--	--	--	--	--	--	--	--	--	--	--	--	--	--
comp10433_c0	CE	0.69736	377	--	--	--	--	--	--	--	--	--	--	--	--	--	--	--	--	--	--	--	--	--	--	--	--	--	--	--	--
comp104341_c0	CE	0.344116	382	--	--	--	--	--	--	--	--	--	--	--	--	--	--	--	--	--	--	--	--	--	--	--	--	--	--	--	--
comp1043805_c0	CE	0.317518	207	--	--	--	--	--	--	--	--	--	--	--	--	--	--	--	--	--	--	--	--	--	--	--	--	--	--	--	--
comp104409_c0	CE	0.454853	289	--	--	--	--	--	--	--	--	--	--	--	--	--	--	--	--	--	--	--	--	--	--	--	--	--	--	--	--
comp1044364_c0	CE	0.415989	237	--	--	--	--	--	--	--	--	--	--	--	--	--	--	--	--	--	--	--	--	--	--	--	--	--	--	--	--
comp10445_c0	CE	178.303	1682	289743305	ADD20400.1	582	1.75e-69	translation initiation factor 1 [Glossina morsitans morsitans]	42766406	AY441361.1	172	8.13e-83	Armigeres subalbatus ASAP ID: 39747 translation initiation factor mRNA sequence	--	--	--	--	P42678	569	7.76e-69	Protein translation factor SUI1 homolog OS=Anopheles gambiae GN=AGAP006459 PE=3 SV=1	PF01253	Translation initiation factor SUI1	GO:0006413//GO:0006446	translational initiation//regulation of translational initiation	GO:0003743	translation initiation factor activity	GO:0005840	ribosome	KOG1770	Translation initiation factor 1 (eIF-1/SUI1)
comp10446_c0	CE	0.471719	209	--	--	--	--	--	--	--	--	--	--	--	--	--	--	--	--	--	--	--	--	--	--	--	--	--	--	--	--
comp1045184_c0	CE	0.315991	208	--	--	--	--	--	--	--	--	--	--	--	--	--	--	--	--	--	--	--	--	--	--	--	--	--	--	--	--
comp10456_c0	CE	0.561763	351	--	--	--	--	--	--	--	--	--	--	--	--	--	--	--	--	--	--	--	--	--	--	--	--	--	--	--	--
comp10460_c0	CE	0.573194	688	--	--	--	--	--	--	--	--	--	--	--	--	--	--	--	--	--	--	--	--	--	--	--	--	--	--	--	--
comp10461_c0	CE	21.9711	1183	195387375	XP_002052371.1	583	7.77e-71	GJ22057 [Drosophila virilis]	--	--	--	--	--	--	--	--	--	Q9Y3D6	280	4.14e-28	Mitochondrial fission 1 protein OS=Homo sapiens GN=FIS1 PE=1 SV=2	--	--	--	--	--	--	--	--	KOG3364	Membrane protein involved in organellar division
comp10473_c0	CE	5.0441	430	--	--	--	--	--	--	--	--	--	--	--	--	--	--	--	--	--	--	PF15050		--	--	--	--	GO:0097197//GO:0001772//GO:0016021	tetraspanin-enriched microdomain//immunological synapse//integral to membrane	--	--
comp1048117_c0	CE	0.310029	318	--	--	--	--	--	--	--	--	--	--	--	--	--	--	--	--	--	--	--	--	--	--	--	--	--	--	--	--
comp10487_c0	CE	3.04504	1738	113895895	AAY33777.2	152	4.47e-08	putative protein disulfide isomerase 1 [Dictyocaulus viviparus]	--	--	--	--	--	--	--	--	--	P38657	135	3.86e-07	Protein disulfide-isomerase A3 OS=Bos taurus GN=PDIA3 PE=2 SV=1	PF00085	Thioredoxin	GO:0045454	cell redox homeostasis	--	--	--	--	KOG0190	Protein disulfide isomerase (prolyl 4-hydroxylase beta subunit)
comp10500_c0	CE	0.332623	494	--	--	--	--	--	--	--	--	--	--	--	--	--	--	--	--	--	--	--	--	--	--	--	--	--	--	--	--
comp10506_c0	CE	0.323244	305	195433805	XP_002064897.1	448	1.11e-50	GK14961 [Drosophila willistoni]	--	--	--	--	--	--	--	--	--	--	--	--	--	--	--	--	--	--	--	--	--	--	--
comp105091_c0	CE	0.409935	481	--	--	--	--	--	--	--	--	--	--	--	--	--	--	--	--	--	--	--	--	--	--	--	--	--	--	--	--
comp10512_c0	CE	0.571532	230	--	--	--	--	--	--	--	--	--	--	--	--	--	--	--	--	--	--	--	--	--	--	--	--	--	--	--	--
comp10513_c0	CE	11.8062	643	170035023	XP_001845371.1	137	2.51e-07	predicted protein [Culex quinquefasciatus]	--	--	--	--	--	--	--	--	--	--	--	--	--	PF02892	BED zinc finger	--	--	GO:0003677	DNA binding	--	--	--	--
comp10515_c0	CE	1.54161	1343	--	--	--	--	--	--	--	--	--	--	--	--	--	--	--	--	--	--	--	--	--	--	--	--	--	--	--	--
comp10521_c0	CE	11.0516	3507	125773169	XP_001357843.1	2671	0	GA20843 [Drosophila pseudoobscura pseudoobscura]	--	--	--	--	--	--	--	--	--	Q29BL9	2671	0	LMBR1 domain-containing protein 2 homolog OS=Drosophila pseudoobscura pseudoobscura GN=GA20843 PE=3 SV=1	PF00907//PF01731//PF14777	T-box//Arylesterase//	GO:0042384//GO:0006355	cilium assembly//regulation of transcription, DNA-dependent	GO:0004064//GO:0003700	arylesterase activity//sequence-specific DNA binding transcription factor activity	GO:0016021//GO:0005634//GO:0005667//GO:0034464	integral to membrane//nucleus//transcription factor complex//BBSome	KOG2296	Integral membrane protein
comp10525_c0	CE	23.9671	3908	125982203	XP_001355048.1	4470	0	GA11389 [Drosophila pseudoobscura pseudoobscura]	--	--	--	--	--	K12385	NPC1	Niemann-Pick C1 protein	http://www.genome.jp/dbget-bin/www_bget?ko:K12385	O35604	2178	0	Niemann-Pick C1 protein OS=Mus musculus GN=Npc1 PE=1 SV=2	PF03176//PF02460//PF06580	MMPL family//Patched family//Histidine kinase	GO:0000160//GO:0007165//GO:0016310	phosphorelay signal transduction system//signal transduction//phosphorylation	GO:0000155//GO:0008158	phosphorelay sensor kinase activity//hedgehog receptor activity	GO:0009365//GO:0016021//GO:0016020	protein histidine kinase complex//integral to membrane//membrane	KOG1933	Cholesterol transport protein (Niemann-Pick C disease protein)
comp105376_c0	CE	0.432409	304	--	--	--	--	--	--	--	--	--	--	--	--	--	--	--	--	--	--	--	--	--	--	--	--	--	--	--	--
comp10548_c0	CE	3.55172	1102	194880993	XP_001974633.1	519	3.23e-60	GG21853 [Drosophila erecta]	--	--	--	--	--	--	--	--	--	Q9BWF2	150	2.3e-09	TRAF-interacting protein OS=Homo sapiens GN=TRAIP PE=1 SV=1	PF13639//PF12861//PF12678//PF14634//PF00097//PF12906	//Anaphase-promoting complex subunit 11 RING-H2 finger//RING-H2 zinc finger////Zinc finger, C3HC4 type (RING finger)//RING-variant domain	GO:0016567	protein ubiquitination	GO:0004842//GO:0008270//GO:0046872//GO:0005515	ubiquitin-protein ligase activity//zinc ion binding//metal ion binding//protein binding	GO:0005680	anaphase-promoting complex	KOG0827	Predicted E3 ubiquitin ligase
comp105526_c0	CE	0.950379	657	--	--	--	--	--	--	--	--	--	--	--	--	--	--	--	--	--	--	--	--	--	--	--	--	--	--	--	--
comp10557_c0	CE	1.08191	243	--	--	--	--	--	--	--	--	--	--	--	--	--	--	--	--	--	--	--	--	--	--	--	--	--	--	--	--
comp10558_c0	CE	0.398341	330	--	--	--	--	--	--	--	--	--	--	--	--	--	--	--	--	--	--	--	--	--	--	--	--	--	--	--	--
comp10560_c0	CE	1.99061	908	125981407	XP_001354707.1	746	2.39e-95	GA12578 [Drosophila pseudoobscura pseudoobscura]	--	--	--	--	--	--	--	--	--	Q3ZBV9	407	8.36e-46	Dehydrogenase/reductase SDR family member 11 OS=Bos taurus GN=DHRS11 PE=2 SV=1	PF12242//PF01073//PF00106//PF01370	NAD(P)H binding domain of trans-2-enoyl-CoA reductase//3-beta hydroxysteroid dehydrogenase/isomerase family//short chain dehydrogenase//NAD dependent epimerase/dehydratase family	GO:0044237//GO:0008152//GO:0008210//GO:0008207//GO:0055114//GO:0006694//GO:0008209	cellular metabolic process//metabolic process//estrogen metabolic process//C21-steroid hormone metabolic process//oxidation-reduction process//steroid biosynthetic process//androgen metabolic process	GO:0003854//GO:0003824//GO:0016491//GO:0050662//GO:0016616	3-beta-hydroxy-delta5-steroid dehydrogenase activity//catalytic activity//oxidoreductase activity//coenzyme binding//oxidoreductase activity, acting on the CH-OH group of donors, NAD or NADP as acceptor	--	--	KOG1205	Predicted dehydrogenase
comp1056_c0	CE	0.766238	386	--	--	--	--	--	--	--	--	--	--	--	--	--	--	--	--	--	--	--	--	--	--	--	--	--	--	--	--
comp10571_c0	CE	100.57	651	195469549	XP_002099700.1	574	1.24e-72	GE16630 [Drosophila yakuba]	346709633	AK385681.1	180	1.09e-87	Bombyx mori mRNA, clone: fphe03D05	--	--	--	--	Q9W5E1	556	4.28e-71	RING-box protein 1A OS=Drosophila melanogaster GN=Roc1a PE=1 SV=1	PF00097//PF14634//PF12861//PF13639//PF12678	Zinc finger, C3HC4 type (RING finger)////Anaphase-promoting complex subunit 11 RING-H2 finger////RING-H2 zinc finger	GO:0016567	protein ubiquitination	GO:0005515//GO:0046872//GO:0008270//GO:0004842	protein binding//metal ion binding//zinc ion binding//ubiquitin-protein ligase activity	GO:0005680	anaphase-promoting complex	KOG2930	SCF ubiquitin ligase, Rbx1 component
comp105728_c0	CE	0.723402	318	--	--	--	--	--	--	--	--	--	--	--	--	--	--	--	--	--	--	--	--	--	--	--	--	--	--	--	--
comp105736_c0	CE	1.31452	425	--	--	--	--	--	--	--	--	--	--	--	--	--	--	--	--	--	--	--	--	--	--	--	--	--	--	--	--
comp105751_c0	CE	2.01648	603	195479412	XP_002100875.1	373	1.9e-42	GE15928 [Drosophila yakuba]	--	--	--	--	--	--	--	--	--	--	--	--	--	--	--	--	--	--	--	--	--	--	--
comp105764_c0	CE	3.17805	683	--	--	--	--	--	--	--	--	--	--	--	--	--	--	--	--	--	--	--	--	--	--	--	--	--	--	--	--
comp10577_c0	CE	70.294	2784	195059324	XP_001995611.1	3067	0	GH17670 [Drosophila grimshawi]	195447535	XM_002071222.1	702	0	Drosophila willistoni GK25227 (Dwil\GK25227), mRNA	--	--	--	--	Q63598	1616	0	Plastin-3 OS=Rattus norvegicus GN=Pls3 PE=2 SV=2	PF00307//PF13405//PF00036//PF13202//PF13499	Calponin homology (CH) domain////EF hand////	--	--	GO:0005515//GO:0005509//GO:0003779	protein binding//calcium ion binding//actin binding	--	--	KOG0046	Ca2+-binding actin-bundling protein (fimbrin/plastin), EF-Hand protein superfamily
comp10580_c0	CE	13.0741	998	195493196	XP_002094313.1	549	5.8e-67	GE21752 [Drosophila yakuba]	195442628	XM_002069019.1	102	3.9e-44	Drosophila willistoni GK12275 (Dwil\GK12275), mRNA	--	--	--	--	Q8T0B1	533	1.23e-65	Nuclear envelope phosphatase-regulatory subunit 1 homolog OS=Drosophila melanogaster GN=CG8009 PE=2 SV=1	--	--	--	--	--	--	--	--	KOG4606	Uncharacterized conserved protein
comp105815_c0	CE	0.485064	271	--	--	--	--	--	--	--	--	--	--	--	--	--	--	--	--	--	--	--	--	--	--	--	--	--	--	--	--
comp105_c0	CE	0.391227	504	--	--	--	--	--	--	--	--	--	--	--	--	--	--	--	--	--	--	PF04805	E10-like protein conserved region	GO:0055114	oxidation-reduction process	GO:0016972	thiol oxidase activity	--	--	--	--
comp10610_c0	CE	18.1692	2487	195453893	XP_002073990.1	1646	0	GK12848 [Drosophila willistoni]	--	--	--	--	--	--	--	--	--	Q9Y5A7	479	1.35e-49	NEDD8 ultimate buster 1 OS=Homo sapiens GN=NUB1 PE=1 SV=2	PF02631//PF02954//PF08587//PF00216//PF00627//PF06391	RecX family//Bacterial regulatory protein, Fis family//Ubiquitin associated domain (UBA)//Bacterial DNA-binding protein//UBA/TS-N domain//CDK-activating kinase assembly factor MAT1	GO:0006282//GO:0007049//GO:0016310//GO:0009069//GO:0007165	regulation of DNA repair//cell cycle//phosphorylation//serine family amino acid metabolic process//signal transduction	GO:0004674//GO:0005515//GO:0003677//GO:0043565	protein serine/threonine kinase activity//protein binding//DNA binding//sequence-specific DNA binding	GO:0005634	nucleus	KOG2561	Adaptor protein NUB1, contains UBA domain
comp106126_c0	CE	0.358507	275	--	--	--	--	--	--	--	--	--	--	--	--	--	--	--	--	--	--	--	--	--	--	--	--	--	--	--	--
comp10613_c0	CE	0.646612	864	195379790	XP_002048658.1	303	7.65e-31	GJ14096 [Drosophila virilis]	--	--	--	--	--	--	--	--	--	Q7M4F0	160	3.74e-12	Endocuticle structural glycoprotein SgAbd-9 OS=Schistocerca gregaria PE=1 SV=1	PF00379	Insect cuticle protein	--	--	GO:0042302	structural constituent of cuticle	--	--	--	--
comp106207_c0	CE	1.622	466	--	--	--	--	--	--	--	--	--	--	--	--	--	--	--	--	--	--	--	--	--	--	--	--	--	--	--	--
comp10627_c0	CE	0.778337	380	--	--	--	--	--	--	--	--	--	--	--	--	--	--	--	--	--	--	--	--	--	--	--	--	--	--	--	--
comp10630_c0	CE	0.48532	474	--	--	--	--	--	--	--	--	--	--	--	--	--	--	--	--	--	--	--	--	--	--	--	--	--	--	--	--
comp10634_c0	CE	13.7607	566	195384505	XP_002050958.1	405	2.13e-47	GJ22436 [Drosophila virilis]	--	--	--	--	--	--	--	--	--	Q6P161	190	8.88e-17	39S ribosomal protein L54, mitochondrial OS=Homo sapiens GN=MRPL54 PE=1 SV=1	--	--	--	--	--	--	--	--	KOG3435	Mitochondrial/chloroplast ribosomal protein L54/L37
comp106430_c0	CE	2.96064	444	--	--	--	--	--	--	--	--	--	--	--	--	--	--	--	--	--	--	--	--	--	--	--	--	--	--	--	--
comp106441_c0	CE	2.13871	630	--	--	--	--	--	--	--	--	--	--	--	--	--	--	--	--	--	--	--	--	--	--	--	--	--	--	--	--
comp10652_c0	CE	1.25993	626	432990	AAA68986.1	557	3.47e-68	chymotrypsinogen [Lucilia cuprina]	--	--	--	--	--	--	--	--	--	P17205	397	2.1e-45	Serine proteases 1/2 OS=Drosophila melanogaster GN=Jon99Cii PE=2 SV=2	PF00089	Trypsin	GO:0006508	proteolysis	GO:0004252//GO:0008236	serine-type endopeptidase activity//serine-type peptidase activity	--	--	KOG3627	Trypsin
comp10652_c1	CE	0.569058	231	432990	AAA68986.1	239	2.88e-23	chymotrypsinogen [Lucilia cuprina]	--	--	--	--	--	--	--	--	--	P08897	198	1.09e-18	Collagenase OS=Hypoderma lineatum PE=1 SV=3	PF00089	Trypsin	GO:0006508	proteolysis	GO:0004252	serine-type endopeptidase activity	--	--	KOG3627	Trypsin
comp10656_c0	CE	0.655246	652	--	--	--	--	--	--	--	--	--	--	--	--	--	--	--	--	--	--	--	--	--	--	--	--	--	--	--	--
comp106598_c0	CE	0.628686	575	347967456	XP_001687829.2	252	3.58e-24	AGAP002244-PA [Anopheles gambiae str. PEST]	--	--	--	--	--	--	--	--	--	--	--	--	--	--	--	--	--	--	--	--	--	--	--
comp1065_c0	CE	0.612118	859	--	--	--	--	--	--	--	--	--	--	--	--	--	--	--	--	--	--	--	--	--	--	--	--	--	--	--	--
comp10663_c0	CE	74.5999	546	170038837	XP_001847254.1	348	1.62e-39	conserved hypothetical protein [Culex quinquefasciatus]	--	--	--	--	--	--	--	--	--	Q8MQI6	336	6.21e-39	Transcription elongation factor 1 homolog OS=Drosophila melanogaster GN=CG40228 PE=1 SV=1	PF07657//PF02146	N terminus of Notch ligand//Sir2 family	GO:0007219//GO:0007275	Notch signaling pathway//multicellular organismal development	GO:0070403	NAD+ binding	GO:0016021	integral to membrane	KOG3214	Uncharacterized Zn ribbon-containing protein
comp1066643_c0	CE	0.326455	302	195029869	XP_001987794.1	194	1.31e-16	GH19757 [Drosophila grimshawi]	--	--	--	--	--	--	--	--	--	--	--	--	--	--	--	--	--	--	--	--	--	--	--
comp10667_c0	CE	15.5163	665	--	--	--	--	--	--	--	--	--	--	--	--	--	--	--	--	--	--	--	--	--	--	--	--	--	--	--	--
comp1067638_c0	CE	0.325377	202	--	--	--	--	--	--	--	--	--	--	--	--	--	--	--	--	--	--	--	--	--	--	--	--	--	--	--	--
comp106777_c0	CE	0.536541	245	--	--	--	--	--	--	--	--	--	--	--	--	--	--	--	--	--	--	--	--	--	--	--	--	--	--	--	--
comp1067_c0	CE	0.395941	332	--	--	--	--	--	--	--	--	--	--	--	--	--	--	--	--	--	--	--	--	--	--	--	--	--	--	--	--
comp10680_c0	CE	5.82639	1145	--	--	--	--	--	--	--	--	--	--	--	--	--	--	--	--	--	--	--	--	--	--	--	--	--	--	--	--
comp106888_c0	CE	2.07701	634	--	--	--	--	--	--	--	--	--	--	--	--	--	--	--	--	--	--	--	--	--	--	--	--	--	--	--	--
comp106920_c0	CE	2.50569	341	--	--	--	--	--	--	--	--	--	--	--	--	--	--	--	--	--	--	--	--	--	--	--	--	--	--	--	--
comp10699_c0	CE	9.10565	397	--	--	--	--	--	--	--	--	--	--	--	--	--	--	--	--	--	--	--	--	--	--	--	--	--	--	--	--
comp1069_c0	CE	0.606704	325	195036098	XP_001989508.1	408	7.26e-44	GH18840 [Drosophila grimshawi]	--	--	--	--	--	--	--	--	--	--	--	--	--	--	--	--	--	--	--	--	--	--	--
comp10701_c0	CE	17.0179	1376	194883818	XP_001975994.1	217	1.39e-88	GG20241 [Drosophila erecta]	--	--	--	--	--	--	--	--	--	O60543	150	8.32e-10	Cell death activator CIDE-A OS=Homo sapiens GN=CIDEA PE=1 SV=1	PF02017//PF03740	CIDE-N domain//Pyridoxal phosphate biosynthesis protein PdxJ	GO:0008615//GO:0006915	pyridoxine biosynthetic process//apoptotic process	GO:0033856	pyridoxine 5'-phosphate synthase activity	GO:0005622//GO:0005737	intracellular//cytoplasm	--	--
comp107132_c0	CE	2.31814	241	--	--	--	--	--	--	--	--	--	--	--	--	--	--	--	--	--	--	--	--	--	--	--	--	--	--	--	--
comp10713_c0	CE	14.1075	1598	195394401	XP_002055831.1	959	4.07e-124	GJ10557 [Drosophila virilis]	--	--	--	--	--	--	--	--	--	--	--	--	--	PF03547	Membrane transport protein	GO:0055085	transmembrane transport	--	--	GO:0016021	integral to membrane	--	--
comp107177_c0	CE	3.32446	336	--	--	--	--	--	--	--	--	--	--	--	--	--	--	--	--	--	--	--	--	--	--	--	--	--	--	--	--
comp107179_c0	CE	2.94216	1800	195481604	XP_002101708.1	1105	1.19e-143	GE15469 [Drosophila yakuba]	195447769	XM_002071326.1	201	6.6e-99	Drosophila willistoni GK25756 (Dwil\GK25756), mRNA	--	--	--	--	Q9VWK6	1095	3.14e-143	Post-GPI attachment to proteins factor 2-like OS=Drosophila melanogaster GN=CG7990 PE=2 SV=3	--	--	--	--	--	--	--	--	KOG3979	FGF receptor activating protein 1
comp10723_c0	CE	2.03577	226	--	--	--	--	--	--	--	--	--	--	--	--	--	--	--	--	--	--	--	--	--	--	--	--	--	--	--	--
comp1072694_c0	CE	0.310029	318	--	--	--	--	--	--	--	--	--	--	--	--	--	--	--	--	--	--	--	--	--	--	--	--	--	--	--	--
comp10731_c0	CE	0.322187	408	--	--	--	--	--	--	--	--	--	--	--	--	--	--	--	--	--	--	PF00096	Zinc finger, C2H2 type	--	--	GO:0046872	metal ion binding	--	--	--	--
comp1073314_c0	CE	0.532196	247	--	--	--	--	--	--	--	--	--	--	--	--	--	--	--	--	--	--	--	--	--	--	--	--	--	--	--	--
comp10739_c0	CE	0.868895	1014	298569364	ADI87393.1	313	1.28e-31	putative lectin alpha-subunit [Lucilia sericata]	--	--	--	--	--	--	--	--	--	P05047	217	8.9e-19	Lectin subunit alpha OS=Sarcophaga peregrina PE=1 SV=1	PF00059//PF02601	Lectin C-type domain//Exonuclease VII, large subunit	GO:0006308	DNA catabolic process	GO:0008855//GO:0030246	exodeoxyribonuclease VII activity//carbohydrate binding	GO:0009318	exodeoxyribonuclease VII complex	--	--
comp107422_c0	CE	2.80649	363	--	--	--	--	--	--	--	--	--	--	--	--	--	--	--	--	--	--	--	--	--	--	--	--	--	--	--	--
comp10748_c0	CE	15.1401	3232	195131795	XP_002010331.1	2968	0	GI14740 [Drosophila mojavensis]	--	--	--	--	--	--	--	--	--	Q6DF78	845	1.8e-96	Pyridoxal-dependent decarboxylase domain-containing protein 1 OS=Xenopus laevis GN=pdxdc1 PE=2 SV=1	PF02196//PF00282	Raf-like Ras-binding domain//Pyridoxal-dependent decarboxylase conserved domain	GO:0007165//GO:0019752	signal transduction//carboxylic acid metabolic process	GO:0016831//GO:0005057//GO:0030170	carboxy-lyase activity//receptor signaling protein activity//pyridoxal phosphate binding	--	--	--	--
comp10749_c0	CE	20.6357	1067	289722612	ADD18240.1	151	6.11e-09	hypothetical protein [Glossina morsitans morsitans]	--	--	--	--	--	--	--	--	--	--	--	--	--	PF07647//PF03153//PF09606	SAM domain (Sterile alpha motif)//Transcription factor IIA, alpha/beta subunit//ARC105 or Med15 subunit of Mediator complex non-fungal	GO:0006357//GO:0006367	regulation of transcription from RNA polymerase II promoter//transcription initiation from RNA polymerase II promoter	GO:0005515//GO:0001104	protein binding//RNA polymerase II transcription cofactor activity	GO:0005672//GO:0016592	transcription factor TFIIA complex//mediator complex	--	--
comp10750_c0	CE	0.502774	719	19386511	AAL86009.1	87	4.46e-26	putative transposase [Toxorhynchites amboinensis]	--	--	--	--	--	--	--	--	--	--	--	--	--	PF04545//PF13404//PF08220	Sigma-70, region 4////DeoR-like helix-turn-helix domain	GO:0006352//GO:0006355	DNA-dependent transcription, initiation//regulation of transcription, DNA-dependent	GO:0016987//GO:0003677//GO:0043565//GO:0003700	sigma factor activity//DNA binding//sequence-specific DNA binding//sequence-specific DNA binding transcription factor activity	GO:0005667//GO:0005622	transcription factor complex//intracellular	--	--
comp107531_c0	CE	0.492331	267	--	--	--	--	--	--	--	--	--	--	--	--	--	--	--	--	--	--	--	--	--	--	--	--	--	--	--	--
comp1075431_c0	CE	0.317518	207	--	--	--	--	--	--	--	--	--	--	--	--	--	--	--	--	--	--	--	--	--	--	--	--	--	--	--	--
comp1075517_c0	CE	0.307132	214	--	--	--	--	--	--	--	--	--	--	--	--	--	--	--	--	--	--	--	--	--	--	--	--	--	--	--	--
comp10760_c0	CE	0.615222	641	--	--	--	--	--	--	--	--	--	--	--	--	--	--	--	--	--	--	--	--	--	--	--	--	--	--	--	--
comp10761_c0	CE	68.5869	4642	195398027	XP_002057626.1	5034	0	GJ18235 [Drosophila virilis]	426223483	XM_004005856.1	262	2.12e-132	PREDICTED: Ovis aries exportin 1 (CRM1 homolog, yeast), transcript variant 2 (XPO1), mRNA	--	--	--	--	Q9TVM2	4997	0	Exportin-1 OS=Drosophila melanogaster GN=emb PE=1 SV=1	PF01825//PF03810	Latrophilin/CL-1-like GPS domain//Importin-beta N-terminal domain	GO:0015031//GO:0006886//GO:0007218	protein transport//intracellular protein transport//neuropeptide signaling pathway	GO:0008565//GO:0008536	protein transporter activity//Ran GTPase binding	GO:0016020//GO:0005643	membrane//nuclear pore	KOG2020	Nuclear transport receptor CRM1/MSN5 (importin beta superfamily)
comp10764_c0	CE	101.612	1731	195124616	XP_002006787.1	969	9.81e-124	GI21260 [Drosophila mojavensis]	--	--	--	--	--	--	--	--	--	Q9H3N1	524	7.26e-60	Thioredoxin-related transmembrane protein 1 OS=Homo sapiens GN=TMX1 PE=1 SV=1	PF02724//PF08802//PF00085//PF08534//PF00578//PF03896//PF02535	CDC45-like protein//Cytochrome B6-F complex Fe-S subunit//Thioredoxin//Redoxin//AhpC/TSA family//Translocon-associated protein (TRAP), alpha subunit//ZIP Zinc transporter	GO:0045454//GO:0030001//GO:0006270//GO:0006118//GO:0055085//GO:0055114	cell redox homeostasis//metal ion transport//DNA replication initiation//electron transport//transmembrane transport//oxidation-reduction process	GO:0016491//GO:0016209//GO:0046873//GO:0009496//GO:0051537	oxidoreductase activity//antioxidant activity//metal ion transmembrane transporter activity//plastoquinol--plastocyanin reductase activity//2 iron, 2 sulfur cluster binding	GO:0005783//GO:0009512//GO:0016020//GO:0042651	endoplasmic reticulum//cytochrome b6f complex//membrane//thylakoid membrane	KOG0190	Protein disulfide isomerase (prolyl 4-hydroxylase beta subunit)
comp10766_c0	CE	78.1179	976	289743435	ADD20465.1	888	2.9e-117	crystallin alpha B [Glossina morsitans morsitans]	--	--	--	--	--	K09542	CRYAB	crystallin, alpha B	http://www.genome.jp/dbget-bin/www_bget?ko:K09542	P82147	827	2.94e-109	Protein lethal(2)essential for life OS=Drosophila melanogaster GN=l(2)efl PE=1 SV=1	PF01294//PF00525	Ribosomal protein L13e//Alpha crystallin A chain, N terminal	GO:0042254//GO:0006412//GO:0007423	ribosome biogenesis//translation//sensory organ development	GO:0005212//GO:0003735	structural constituent of eye lens//structural constituent of ribosome	GO:0005840//GO:0005622	ribosome//intracellular	KOG3591	Alpha crystallins
comp10768_c0	CE	32.2883	12068	195378879	XP_002048209.1	12998	0	GJ13839 [Drosophila virilis]	--	--	--	--	--	K03900	VWF	von Willebrand factor	http://www.genome.jp/dbget-bin/www_bget?ko:K03900	P98092	137	3.54e-06	Hemocytin OS=Bombyx mori PE=2 SV=1	PF00008//PF00093//PF05375//PF01207//PF00754	EGF-like domain//von Willebrand factor type C domain//Pacifastin inhibitor (LCMII)//Dihydrouridine synthase (Dus)//F5/8 type C domain	GO:0007155//GO:0055114//GO:0008033//GO:0006030	cell adhesion//oxidation-reduction process//tRNA processing//chitin metabolic process	GO:0008061//GO:0050660//GO:0030414//GO:0005515//GO:0017150	chitin binding//flavin adenine dinucleotide binding//peptidase inhibitor activity//protein binding//tRNA dihydrouridine synthase activity	GO:0005576	extracellular region	KOG1216	von Willebrand factor and related coagulation proteins
comp10795_c0	CE	6.92462	1772	--	--	--	--	--	--	--	--	--	--	--	--	--	--	--	--	--	--	--	--	--	--	--	--	--	--	--	--
comp107981_c0	CE	2.19087	270	--	--	--	--	--	--	--	--	--	--	--	--	--	--	--	--	--	--	--	--	--	--	--	--	--	--	--	--
comp1079_c0	CE	1.11275	443	--	--	--	--	--	--	--	--	--	--	--	--	--	--	--	--	--	--	--	--	--	--	--	--	--	--	--	--
comp107_c0	CE	0.415989	316	--	--	--	--	--	--	--	--	--	--	--	--	--	--	--	--	--	--	--	--	--	--	--	--	--	--	--	--
comp1080_c0	CE	0.734827	805	347969493	XP_312933.3	517	6.73e-59	AGAP003224-PA [Anopheles gambiae str. PEST]	301753996	XM_002912823.1	33	7.09e-06	PREDICTED: Ailuropoda melanoleuca zinc finger protein 502-like (LOC100482057), mRNA	K09228	KRAB	KRAB domain-containing zinc finger protein	http://www.genome.jp/dbget-bin/www_bget?ko:K09228	Q6PF04	308	2.77e-30	Zinc finger protein 613 OS=Homo sapiens GN=ZNF613 PE=2 SV=2	PF00096//PF02201//PF01844//PF02984//PF02892//PF03614	Zinc finger, C2H2 type//SWIB/MDM2 domain//HNH endonuclease//Cyclin, C-terminal domain//BED zinc finger//Repressor of phase-1 flagellin	GO:0006355	regulation of transcription, DNA-dependent	GO:0046872//GO:0005515//GO:0003677//GO:0003676//GO:0004519//GO:0003700	metal ion binding//protein binding//DNA binding//nucleic acid binding//endonuclease activity//sequence-specific DNA binding transcription factor activity	GO:0005667//GO:0005634	transcription factor complex//nucleus	--	--
comp10819_c0	CE	18.8952	767	--	--	--	--	--	--	--	--	--	--	--	--	--	--	--	--	--	--	--	--	--	--	--	--	--	--	--	--
comp10822_c0	CE	213.235	510	--	--	--	--	--	--	--	--	--	--	--	--	--	--	--	--	--	--	PF01496//PF09726//PF04977//PF02183//PF03938//PF10186//PF04111	V-type ATPase 116kDa subunit family//Transmembrane protein//Septum formation initiator//Homeobox associated leucine zipper//Outer membrane protein (OmpH-like)//UV radiation resistance protein and autophagy-related subunit 14//Autophagy protein Apg6	GO:0006355//GO:0006914//GO:0007049//GO:0015992//GO:0010508//GO:0015991	regulation of transcription, DNA-dependent//autophagy//cell cycle//proton transport//positive regulation of autophagy//ATP hydrolysis coupled proton transport	GO:0051082//GO:0015078//GO:0003677	unfolded protein binding//hydrogen ion transmembrane transporter activity//DNA binding	GO:0005634//GO:0016021//GO:0033179	nucleus//integral to membrane//proton-transporting V-type ATPase, V0 domain	--	--
comp108295_c0	CE	0.625964	315	--	--	--	--	--	--	--	--	--	--	--	--	--	--	--	--	--	--	--	--	--	--	--	--	--	--	--	--
comp108454_c0	CE	1.07278	3094	260782407	XP_002586279.1	180	7.34e-11	hypothetical protein BRAFLDRAFT_132313 [Branchiostoma floridae]	--	--	--	--	--	--	--	--	--	Q0VAW7	156	4.35e-09	Zinc finger protein 112 OS=Mus musculus GN=Znf112 PE=2 SV=2	PF02304//PF00096	Scaffold protein B//Zinc finger, C2H2 type	GO:0019069	viral capsid assembly	GO:0046872	metal ion binding	GO:0046729	viral procapsid	--	--
comp10851_c0	CE	0.506452	584	--	--	--	--	--	--	--	--	--	--	--	--	--	--	--	--	--	--	--	--	--	--	--	--	--	--	--	--
comp1085_c0	CE	0.488066	202	--	--	--	--	--	--	--	--	--	--	--	--	--	--	--	--	--	--	--	--	--	--	--	--	--	--	--	--
comp10861_c0	CE	4.13462	461	--	--	--	--	--	--	--	--	--	--	--	--	--	--	--	--	--	--	PF01010	NADH-Ubiquinone oxidoreductase (complex I) subunit C-terminus	GO:0042773//GO:0006744//GO:0055114//GO:0006120//GO:0006814//GO:0015992	ATP synthesis coupled electron transport//ubiquinone biosynthetic process//oxidation-reduction process//mitochondrial electron transport, NADH to ubiquinone//sodium ion transport//proton transport	GO:0008137	NADH dehydrogenase (ubiquinone) activity	--	--	--	--
comp10863_c0	CE	2.13002	324	--	--	--	--	--	--	--	--	--	--	--	--	--	--	--	--	--	--	--	--	--	--	--	--	--	--	--	--
comp108662_c0	CE	0.972921	304	--	--	--	--	--	--	--	--	--	--	--	--	--	--	--	--	--	--	--	--	--	--	--	--	--	--	--	--
comp10866_c0	CE	0.43355	379	--	--	--	--	--	--	--	--	--	--	--	--	--	--	--	--	--	--	--	--	--	--	--	--	--	--	--	--
comp10870_c0	CE	0.399551	329	--	--	--	--	--	--	--	--	--	--	--	--	--	--	--	--	--	--	--	--	--	--	--	--	--	--	--	--
comp10872_c0	CE	0.553251	297	--	--	--	--	--	--	--	--	--	--	--	--	--	--	--	--	--	--	--	--	--	--	--	--	--	--	--	--
comp10874_c0	CE	0.489034	672	--	--	--	--	--	--	--	--	--	--	--	--	--	--	--	--	--	--	--	--	--	--	--	--	--	--	--	--
comp108775_c0	CE	1.74081	774	--	--	--	--	--	--	--	--	--	--	--	--	--	--	--	--	--	--	--	--	--	--	--	--	--	--	--	--
comp10879_c0	CE	0.461777	427	--	--	--	--	--	--	--	--	--	--	--	--	--	--	--	--	--	--	--	--	--	--	--	--	--	--	--	--
comp10882_c0	CE	0.327539	301	--	--	--	--	--	--	--	--	--	--	--	--	--	--	--	--	--	--	PF05297	Herpesvirus latent membrane protein 1 (LMP1)	GO:0019087	transformation of host cell by virus	--	--	GO:0016021	integral to membrane	--	--
comp10888_c0	CE	19.582	1064	195442322	XP_002068907.1	262	4.66e-25	GK18024 [Drosophila willistoni]	--	--	--	--	--	K14965	DPY30	protein dpy-30	http://www.genome.jp/dbget-bin/www_bget?ko:K14965	Q99LT0	202	5.27e-18	Protein dpy-30 homolog OS=Mus musculus GN=Dpy30 PE=1 SV=1	--	--	--	--	--	--	--	--	KOG4109	Histone H3 (Lys4) methyltransferase complex, subunit CPS25/DPY-30
comp10891_c0	CE	0.397538	248	195121722	XP_002005368.1	166	2.01e-12	GI20439 [Drosophila mojavensis]	--	--	--	--	--	--	--	--	--	--	--	--	--	PF06645	Microsomal signal peptidase 12 kDa subunit (SPC12)	GO:0006465	signal peptide processing	GO:0008233	peptidase activity	GO:0005787//GO:0016021	signal peptidase complex//integral to membrane	--	--
comp108965_c0	CE	1.98111	282	--	--	--	--	--	--	--	--	--	--	--	--	--	--	--	--	--	--	--	--	--	--	--	--	--	--	--	--
comp109012_c0	CE	2.34527	2242	194890272	XP_001977279.1	1904	0	GG18336 [Drosophila erecta]	--	--	--	--	--	K10742	DNA2	DNA replication ATP-dependent helicase Dna2	http://www.genome.jp/dbget-bin/www_bget?ko:K10742	Q8QHA5	967	2.29e-114	DNA replication ATP-dependent helicase/nuclease DNA2 OS=Xenopus laevis GN=dna2 PE=1 SV=1	PF00448//PF04851//PF13361//PF05970//PF00580//PF01443	SRP54-type protein, GTPase domain//Type III restriction enzyme, res subunit////PIF1-like helicase//UvrD/REP helicase//Viral (Superfamily 1) RNA helicase	GO:0006614//GO:0000723//GO:0006281	SRP-dependent cotranslational protein targeting to membrane//telomere maintenance//DNA repair	GO:0016787//GO:0003678//GO:0005524//GO:0005525//GO:0003677	hydrolase activity//DNA helicase activity//ATP binding//GTP binding//DNA binding	GO:0005657	replication fork	KOG1805	DNA replication helicase
comp109047_c0	CE	4.34765	1542	195109092	XP_001999124.1	1076	1.49e-139	GI23242 [Drosophila mojavensis]	--	--	--	--	--	--	--	--	--	O18330	339	2.16e-33	Major royal jelly protein 1 OS=Apis mellifera GN=MRJP1 PE=1 SV=1	--	--	--	--	--	--	--	--	--	--
comp10907_c0	CE	10.3778	323	--	--	--	--	--	--	--	--	--	--	--	--	--	--	--	--	--	--	PF02067	Metallothionein family 5	--	--	GO:0046872	metal ion binding	--	--	--	--
comp10909_c0	CE	0.442601	297	--	--	--	--	--	--	--	--	--	--	--	--	--	--	--	--	--	--	--	--	--	--	--	--	--	--	--	--
comp10912_c1	CE	0.305703	215	--	--	--	--	--	--	--	--	--	--	--	--	--	--	--	--	--	--	--	--	--	--	--	--	--	--	--	--
comp10916_c0	CE	0.430521	229	--	--	--	--	--	--	--	--	--	--	--	--	--	--	--	--	--	--	--	--	--	--	--	--	--	--	--	--
comp10918_c0	CE	0.801539	328	--	--	--	--	--	--	--	--	--	--	--	--	--	--	--	--	--	--	--	--	--	--	--	--	--	--	--	--
comp10924_c0	CE	28.3029	1326	194900878	XP_001979982.1	527	1.98e-60	GG16884 [Drosophila erecta]	--	--	--	--	--	--	--	--	--	Q9VFE6	526	2.09e-61	RRP15-like protein OS=Drosophila melanogaster GN=CG3817 PE=1 SV=1	PF12822	Protein of unknown function (DUF3816)	GO:0006810	transport	GO:0005215	transporter activity	--	--	KOG2974	Uncharacterized conserved protein
comp10930_c0	CE	0.701263	2390	195133984	XP_002011418.1	2119	0	GI14051 [Drosophila mojavensis]	--	--	--	--	--	--	--	--	--	Q13702	461	9.86e-49	43 kDa receptor-associated protein of the synapse OS=Homo sapiens GN=RAPSN PE=1 SV=4	PF10579//PF14634//PF00097//PF13008//PF13181//PF12678//PF13639//PF13176//PF00515	Rapsyn N-terminal myristoylation and linker region////Zinc finger, C3HC4 type (RING finger)//Zinc-binding domain of Paramyxovirinae V protein////RING-H2 zinc finger//////Tetratricopeptide repeat	GO:0007268	synaptic transmission	GO:0008270//GO:0046872//GO:0005515//GO:0033130//GO:0043169	zinc ion binding//metal ion binding//protein binding//acetylcholine receptor binding//cation binding	GO:0005856//GO:0030054//GO:0045202//GO:0045211	cytoskeleton//cell junction//synapse//postsynaptic membrane	--	--
comp10931_c0	CE	1.33862	491	390177318	XP_002137129.2	259	2.46e-26	GA27040 [Drosophila pseudoobscura pseudoobscura]	--	--	--	--	--	--	--	--	--	--	--	--	--	--	--	--	--	--	--	--	--	--	--
comp10936_c0	CE	0.483281	272	--	--	--	--	--	--	--	--	--	--	--	--	--	--	--	--	--	--	--	--	--	--	--	--	--	--	--	--
comp109443_c0	CE	2.08062	1232	--	--	--	--	--	--	--	--	--	--	--	--	--	--	--	--	--	--	--	--	--	--	--	--	--	--	--	--
comp10946_c0	CE	1.50912	1655	195152257	XP_002017053.1	449	2.78e-44	GL21719 [Drosophila persimilis]	--	--	--	--	--	--	--	--	--	Q03936	196	1.44e-14	Zinc finger protein 92 OS=Homo sapiens GN=ZNF92 PE=2 SV=2	PF07776//PF00096	Zinc-finger associated domain (zf-AD)//Zinc finger, C2H2 type	--	--	GO:0008270//GO:0046872	zinc ion binding//metal ion binding	GO:0005634	nucleus	KOG1721	FOG: Zn-finger
comp10956_c0	CE	1.25325	236	--	--	--	--	--	--	--	--	--	--	--	--	--	--	--	--	--	--	--	--	--	--	--	--	--	--	--	--
comp10960_c0	CE	0.967918	713	195395428	XP_002056338.1	518	1.05e-62	GJ10284 [Drosophila virilis]	--	--	--	--	--	--	--	--	--	Q9VGJ5	516	1.55e-63	Protein Fer3 OS=Drosophila melanogaster GN=fer3 PE=2 SV=2	PF00010	Helix-loop-helix DNA-binding domain	--	--	GO:0046983	protein dimerization activity	--	--	KOG4029	Transcription factor HAND2/Transcription factor TAL1/TAL2/LYL1
comp10965_c0	CE	1.2557	514	--	--	--	--	--	--	--	--	--	--	--	--	--	--	--	--	--	--	--	--	--	--	--	--	--	--	--	--
comp1096_c0	CE	0.396738	497	198468786	XP_002134120.1	623	3.97e-72	GA26606 [Drosophila pseudoobscura pseudoobscura]	--	--	--	--	--	--	--	--	--	--	--	--	--	--	--	--	--	--	--	--	--	--	--
comp10975_c0	CE	1.81493	507	--	--	--	--	--	--	--	--	--	--	--	--	--	--	--	--	--	--	--	--	--	--	--	--	--	--	--	--
comp10982_c0	CE	0.538739	244	--	--	--	--	--	--	--	--	--	--	--	--	--	--	--	--	--	--	--	--	--	--	--	--	--	--	--	--
comp1098_c0	CE	0.392786	502	--	--	--	--	--	--	--	--	--	--	--	--	--	--	--	--	--	--	--	--	--	--	--	--	--	--	--	--
comp10997_c0	CE	2.35083	1356	195047381	XP_001992330.1	1110	5.84e-146	GH24694 [Drosophila grimshawi]	--	--	--	--	--	--	--	--	--	Q24157	214	1.31e-17	Beta-1,3-galactosyltransferase brn OS=Drosophila melanogaster GN=brn PE=1 SV=2	PF01762	Galactosyltransferase	GO:0006486	protein glycosylation	GO:0008378	galactosyltransferase activity	GO:0016021//GO:0005794//GO:0016020	integral to membrane//Golgi apparatus//membrane	KOG2287	Galactosyltransferases
comp1100374_c0	CE	0.320616	205	--	--	--	--	--	--	--	--	--	--	--	--	--	--	--	--	--	--	PF00220	Neurohypophysial hormones, N-terminal Domain	GO:0007218	neuropeptide signaling pathway	GO:0005185	neurohypophyseal hormone activity	GO:0005576	extracellular region	--	--
comp11010_c0	CE	4.58478	307	--	--	--	--	--	--	--	--	--	--	--	--	--	--	--	--	--	--	--	--	--	--	--	--	--	--	--	--
comp11011_c0	CE	1.49055	463	--	--	--	--	--	--	--	--	--	--	--	--	--	--	--	--	--	--	--	--	--	--	--	--	--	--	--	--
comp11021_c0	CE	1.91469	944	195107355	XP_001998279.1	173	3.54e-11	GI23720 [Drosophila mojavensis]	--	--	--	--	--	--	--	--	--	--	--	--	--	--	--	--	--	--	--	--	--	--	--
comp11021_c1	CE	1.02697	800	--	--	--	--	--	--	--	--	--	--	--	--	--	--	--	--	--	--	--	--	--	--	--	--	--	--	--	--
comp11031_c0	CE	1.44022	753	--	--	--	--	--	--	--	--	--	--	--	--	--	--	--	--	--	--	--	--	--	--	--	--	--	--	--	--
comp11034_c0	CE	0.358507	275	--	--	--	--	--	--	--	--	--	--	--	--	--	--	--	--	--	--	--	--	--	--	--	--	--	--	--	--
comp11050_c0	CE	1.12545	292	--	--	--	--	--	--	--	--	--	--	--	--	--	--	--	--	--	--	--	--	--	--	--	--	--	--	--	--
comp11052_c0	CE	0.725684	317	198475475	XP_002132928.1	218	1.57e-18	GA26089 [Drosophila pseudoobscura pseudoobscura]	--	--	--	--	--	--	--	--	--	--	--	--	--	PF03028	Dynein heavy chain and region D6 of dynein motor	GO:0007018//GO:0007017	microtubule-based movement//microtubule-based process	GO:0003777	microtubule motor activity	GO:0005874//GO:0030286	microtubule//dynein complex	--	--
comp110607_c0	CE	1.16236	311	--	--	--	--	--	--	--	--	--	--	--	--	--	--	--	--	--	--	--	--	--	--	--	--	--	--	--	--
comp11076_c0	CE	0.484298	475	--	--	--	--	--	--	--	--	--	--	--	--	--	--	--	--	--	--	--	--	--	--	--	--	--	--	--	--
comp11079_c0	CE	1.4671	336	--	--	--	--	--	--	--	--	--	--	--	--	--	--	--	--	--	--	--	--	--	--	--	--	--	--	--	--
comp110849_c0	CE	0.684648	384	--	--	--	--	--	--	--	--	--	--	--	--	--	--	--	--	--	--	--	--	--	--	--	--	--	--	--	--
comp11091_c0	CE	0.510826	386	--	--	--	--	--	--	--	--	--	--	--	--	--	--	--	--	--	--	--	--	--	--	--	--	--	--	--	--
comp11093_c0	CE	0.965727	1157	--	--	--	--	--	--	--	--	--	--	--	--	--	--	--	--	--	--	--	--	--	--	--	--	--	--	--	--
comp110980_c0	CE	1.58589	373	--	--	--	--	--	--	--	--	--	--	--	--	--	--	--	--	--	--	--	--	--	--	--	--	--	--	--	--
comp111004_c0	CE	1.64831	319	--	--	--	--	--	--	--	--	--	--	--	--	--	--	--	--	--	--	--	--	--	--	--	--	--	--	--	--
comp11103_c0	CE	0.704712	374	--	--	--	--	--	--	--	--	--	--	--	--	--	--	--	--	--	--	--	--	--	--	--	--	--	--	--	--
comp1110897_c0	CE	0.469473	210	--	--	--	--	--	--	--	--	--	--	--	--	--	--	--	--	--	--	--	--	--	--	--	--	--	--	--	--
comp11114_c0	CE	1.45839	466	--	--	--	--	--	--	--	--	--	--	--	--	--	--	--	--	--	--	--	--	--	--	--	--	--	--	--	--
comp11115_c0	CE	1.5953	309	--	--	--	--	--	--	--	--	--	--	--	--	--	--	--	--	--	--	--	--	--	--	--	--	--	--	--	--
comp11116_c0	CE	0.521637	315	--	--	--	--	--	--	--	--	--	--	--	--	--	--	--	--	--	--	--	--	--	--	--	--	--	--	--	--
comp11117_c0	CE	11.8457	2917	195565568	XP_002106371.1	344	1.05e-30	GD16839 [Drosophila simulans]	--	--	--	--	--	--	--	--	--	--	--	--	--	PF04218//PF01527	CENP-B N-terminal DNA-binding domain//Transposase	GO:0006313	transposition, DNA-mediated	GO:0003677//GO:0004803	DNA binding//transposase activity	--	--	--	--
comp11118_c0	CE	0.810323	1460	195432102	XP_002064065.1	715	2.21e-85	GK19966 [Drosophila willistoni]	--	--	--	--	--	--	--	--	--	Q9DAG9	414	1.42e-44	PHD finger protein 7 OS=Mus musculus GN=Phf7 PE=1 SV=1	PF03626	Prokaryotic Cytochrome C oxidase subunit IV	--	--	--	--	GO:0016021	integral to membrane	--	--
comp111198_c0	CE	1.26885	259	--	--	--	--	--	--	--	--	--	--	--	--	--	--	--	--	--	--	--	--	--	--	--	--	--	--	--	--
comp11123_c0	CE	5.28738	404	194756536	XP_001960533.1	364	1.87e-42	GF11459 [Drosophila ananassae]	--	--	--	--	--	--	--	--	--	B3DLF3	239	6.15e-25	LYR motif-containing protein 2 OS=Xenopus tropicalis GN=lyrm2 PE=3 SV=1	--	--	--	--	--	--	--	--	--	--
comp111302_c0	CE	2.1531	290	--	--	--	--	--	--	--	--	--	--	--	--	--	--	--	--	--	--	--	--	--	--	--	--	--	--	--	--
comp11140_c0	CE	1.45977	1801	224924346	ACN69123.1	198	2.09e-14	Arc2-PA [Stomoxys calcitrans]	--	--	--	--	--	--	--	--	--	--	--	--	--	PF01783//PF05393	Ribosomal L32p protein family//Human adenovirus early E3A glycoprotein	GO:0042254//GO:0006412	ribosome biogenesis//translation	GO:0003735	structural constituent of ribosome	GO:0005840//GO:0016021//GO:0015934	ribosome//integral to membrane//large ribosomal subunit	--	--
comp111477_c0	CE	2.83303	464	--	--	--	--	--	--	--	--	--	--	--	--	--	--	--	--	--	--	--	--	--	--	--	--	--	--	--	--
comp1114836_c0	CE	0.429583	306	--	--	--	--	--	--	--	--	--	--	--	--	--	--	--	--	--	--	--	--	--	--	--	--	--	--	--	--
comp11150_c0	CE	0.419641	1253	195039180	XP_001990877.1	762	4.6e-96	GH18011 [Drosophila grimshawi]	--	--	--	--	--	K01672	E4.2.1.1	carbonic anhydrase	http://www.genome.jp/dbget-bin/www_bget?ko:K01672	P00918	390	4.17e-42	Carbonic anhydrase 2 OS=Homo sapiens GN=CA2 PE=1 SV=2	--	--	--	--	GO:0043169	cation binding	--	--	KOG0382	Carbonic anhydrase
comp11159_c0	CE	1.97315	483	--	--	--	--	--	--	--	--	--	--	--	--	--	--	--	--	--	--	--	--	--	--	--	--	--	--	--	--
comp1116322_c0	CE	0.304288	216	--	--	--	--	--	--	--	--	--	--	--	--	--	--	--	--	--	--	--	--	--	--	--	--	--	--	--	--
comp11173_c0	CE	0.460698	428	--	--	--	--	--	--	--	--	--	--	--	--	--	--	--	--	--	--	--	--	--	--	--	--	--	--	--	--
comp11175_c0	CE	1.45273	1674	195454063	XP_002074069.1	1348	4.34e-178	GK14447 [Drosophila willistoni]	--	--	--	--	--	--	--	--	--	Q6NXW6	481	1.29e-50	Cell cycle checkpoint protein RAD17 OS=Mus musculus GN=Rad17 PE=1 SV=2	PF03193//PF00004//PF05496//PF00437//PF01637//PF00005	Protein of unknown function, DUF258//ATPase family associated with various cellular activities (AAA)//Holliday junction DNA helicase ruvB N-terminus//Type II/IV secretion system protein//Archaeal ATPase//ABC transporter	GO:0006310//GO:0006810//GO:0006281	DNA recombination//transport//DNA repair	GO:0005524//GO:0003924//GO:0005525//GO:0016887//GO:0009378	ATP binding//GTPase activity//GTP binding//ATPase activity//four-way junction helicase activity	GO:0005657//GO:0009379	replication fork//Holliday junction helicase complex	KOG1970	Checkpoint RAD17-RFC complex, RAD17/RAD24 component
comp11177_c0	CE	1.06286	427	--	--	--	--	--	--	--	--	--	--	--	--	--	--	--	--	--	--	--	--	--	--	--	--	--	--	--	--
comp11178_c0	CE	0.833149	710	--	--	--	--	--	--	--	--	--	--	--	--	--	--	--	--	--	--	--	--	--	--	--	--	--	--	--	--
comp111813_c0	CE	0.302886	217	--	--	--	--	--	--	--	--	--	--	--	--	--	--	--	--	--	--	--	--	--	--	--	--	--	--	--	--
comp11185_c0	CE	1.67009	610	--	--	--	--	--	--	--	--	--	--	--	--	--	--	--	--	--	--	--	--	--	--	--	--	--	--	--	--
comp111883_c0	CE	1.58913	517	--	--	--	--	--	--	--	--	--	--	--	--	--	--	--	--	--	--	--	--	--	--	--	--	--	--	--	--
comp1118_c0	CE	1.0416	1168	--	--	--	--	--	--	--	--	--	--	--	--	--	--	--	--	--	--	--	--	--	--	--	--	--	--	--	--
comp111910_c0	CE	2.83455	742	--	--	--	--	--	--	--	--	--	--	--	--	--	--	--	--	--	--	--	--	--	--	--	--	--	--	--	--
comp11195_c0	CE	26.6857	681	195121895	XP_002005448.1	546	3.92e-68	GI20479 [Drosophila mojavensis]	--	--	--	--	--	--	--	--	--	Q9TVQ5	541	1.17e-68	Transcription elongation factor SPT4 OS=Drosophila melanogaster GN=spt4 PE=1 SV=1	--	--	GO:0032786	positive regulation of DNA-dependent transcription, elongation	GO:0008270	zinc ion binding	GO:0005634	nucleus	KOG3490	Transcription elongation factor SPT4
comp11202_c0	CE	1.63011	504	195164437	XP_002023054.1	202	5.58e-18	GL16604 [Drosophila persimilis]	--	--	--	--	--	--	--	--	--	--	--	--	--	--	--	--	--	--	--	--	--	--	--
comp11204_c0	CE	2.73859	636	--	--	--	--	--	--	--	--	--	--	--	--	--	--	--	--	--	--	PF03006	Haemolysin-III related	--	--	--	--	GO:0016021	integral to membrane	--	--
comp11208_c0	CE	0.415989	237	--	--	--	--	--	--	--	--	--	--	--	--	--	--	--	--	--	--	--	--	--	--	--	--	--	--	--	--
comp11214_c0	CE	0.898308	439	--	--	--	--	--	--	--	--	--	--	--	--	--	--	--	--	--	--	--	--	--	--	--	--	--	--	--	--
comp11215_c0	CE	1.09385	691	195326299	XP_002029867.1	388	7.59e-42	GM24876 [Drosophila sechellia]	--	--	--	--	--	--	--	--	--	Q9VSY4	381	3.36e-41	Alpha-tubulin N-acetyltransferase 1 OS=Drosophila melanogaster GN=CG3967 PE=2 SV=2	PF10220	Uncharacterized conserved protein (DUF2146)	GO:0000184	nuclear-transcribed mRNA catabolic process, nonsense-mediated decay	--	--	--	--	--	--
comp11216_c0	CE	1.13021	378	--	--	--	--	--	--	--	--	--	--	--	--	--	--	--	--	--	--	--	--	--	--	--	--	--	--	--	--
comp112178_c0	CE	1.30531	428	--	--	--	--	--	--	--	--	--	--	--	--	--	--	--	--	--	--	--	--	--	--	--	--	--	--	--	--
comp11227_c0	CE	0.489034	336	--	--	--	--	--	--	--	--	--	--	--	--	--	--	--	--	--	--	--	--	--	--	--	--	--	--	--	--
comp11229_c0	CE	0.321557	511	--	--	--	--	--	--	--	--	--	--	--	--	--	--	--	--	--	--	--	--	--	--	--	--	--	--	--	--
comp11231_c0	CE	0.326455	302	--	--	--	--	--	--	--	--	--	--	--	--	--	--	--	--	--	--	--	--	--	--	--	--	--	--	--	--
comp112336_c0	CE	1.34945	414	--	--	--	--	--	--	--	--	--	--	--	--	--	--	--	--	--	--	--	--	--	--	--	--	--	--	--	--
comp1123376_c0	CE	0.34114	289	--	--	--	--	--	--	--	--	--	--	--	--	--	--	--	--	--	--	--	--	--	--	--	--	--	--	--	--
comp11233_c0	CE	21.6042	804	--	--	--	--	--	--	--	--	--	--	--	--	--	--	--	--	--	--	--	--	--	--	--	--	--	--	--	--
comp11234_c0	CE	1.79253	1375	195430404	XP_002063246.1	369	9.33e-37	GK21493 [Drosophila willistoni]	--	--	--	--	--	--	--	--	--	--	--	--	--	PF03250	Tropomodulin	--	--	GO:0005523	tropomyosin binding	GO:0005856	cytoskeleton	--	--
comp11252_c0	CE	1.32428	943	--	--	--	--	--	--	--	--	--	--	--	--	--	--	--	--	--	--	--	--	--	--	--	--	--	--	--	--
comp112607_c0	CE	1.16409	367	--	--	--	--	--	--	--	--	--	--	--	--	--	--	--	--	--	--	--	--	--	--	--	--	--	--	--	--
comp112609_c0	CE	0.428649	230	--	--	--	--	--	--	--	--	--	--	--	--	--	--	--	--	--	--	--	--	--	--	--	--	--	--	--	--
comp11263_c0	CE	10.2612	1976	198463716	XP_001352921.2	1690	0	GA14810 [Drosophila pseudoobscura pseudoobscura]	--	--	--	--	--	--	--	--	--	O46040	289	3.19e-26	Protein msta, isoform A OS=Drosophila melanogaster GN=msta PE=2 SV=3	PF00856	SET domain	--	--	GO:0005515//GO:0043169	protein binding//cation binding	--	--	KOG2084	Predicted histone tail methylase containing SET domain
comp112664_c0	CE	0.360144	1460	195031665	XP_001988374.1	209	5.08e-15	GH11131 [Drosophila grimshawi]	--	--	--	--	--	--	--	--	--	Q8N2E2	133	7.92e-07	von Willebrand factor D and EGF domain-containing protein OS=Homo sapiens GN=VWDE PE=2 SV=4	PF11857	Domain of unknown function (DUF3377)	--	--	GO:0004222	metalloendopeptidase activity	--	--	--	--
comp11271_c0	CE	0.43964	299	--	--	--	--	--	--	--	--	--	--	--	--	--	--	--	--	--	--	--	--	--	--	--	--	--	--	--	--
comp112779_c0	CE	2.38227	538	--	--	--	--	--	--	--	--	--	--	--	--	--	--	--	--	--	--	--	--	--	--	--	--	--	--	--	--
comp11277_c0	CE	22.2694	3012	195448551	XP_002071708.1	3481	0	GK24997 [Drosophila willistoni]	195448550	XM_002071672.1	808	0	Drosophila willistoni GK24997 (Dwil\GK24997), mRNA	--	--	--	--	--	--	--	--	PF09570//PF00771	SinI restriction endonuclease//FHIPEP family	GO:0006308//GO:0009306//GO:0009307	DNA catabolic process//protein secretion//DNA restriction-modification system	GO:0009036//GO:0003677	Type II site-specific deoxyribonuclease activity//DNA binding	GO:0016020//GO:0009359	membrane//Type II site-specific deoxyribonuclease complex	--	--
comp1127_c0	CE	0.481511	273	--	--	--	--	--	--	--	--	--	--	--	--	--	--	--	--	--	--	--	--	--	--	--	--	--	--	--	--
comp11281_c0	CE	0.837277	2041	195337164	XP_002035199.1	1518	0	GM14570 [Drosophila sechellia]	--	--	--	--	--	--	--	--	--	Q9BVQ7	369	2.34e-35	Spermatogenesis-associated protein 5-like protein 1 OS=Homo sapiens GN=SPATA5L1 PE=1 SV=2	PF07728//PF03193//PF00503//PF00910//PF00005//PF08477//PF07726//PF00004//PF01078//PF06414//PF01443//PF05496//PF00493//PF07724//PF01695//PF06068//PF01637	AAA domain (dynein-related subfamily)//Protein of unknown function, DUF258//G-protein alpha subunit//RNA helicase//ABC transporter//Miro-like protein//ATPase family associated with various cellular activities (AAA)//ATPase family associated with various cellular activities (AAA)//Magnesium chelatase, subunit ChlI//Zeta toxin//Viral (Superfamily 1) RNA helicase//Holliday junction DNA helicase ruvB…	GO:0015979//GO:0006281//GO:0015994//GO:0015995//GO:0007186//GO:0007264//GO:0006310//GO:0006260//GO:0007165	photosynthesis//DNA repair//chlorophyll metabolic process//chlorophyll biosynthetic process//G-protein coupled receptor signaling pathway//small GTPase mediated signal transduction//DNA recombination//DNA replication//signal transduction	GO:0009378//GO:0031683//GO:0019001//GO:0016301//GO:0003723//GO:0003677//GO:0005525//GO:0016887//GO:0016851//GO:0003924//GO:0004871//GO:0003724//GO:0003678//GO:0005524	four-way junction helicase activity//G-protein beta/gamma-subunit complex binding//guanyl nucleotide binding//kinase activity//RNA binding//DNA binding//GTP binding//ATPase activity//magnesium chelatase activity//GTPase activity//signal transducer activity//RNA helicase activity//DNA helicase activity//ATP binding	GO:0009379//GO:0005657//GO:0010007//GO:0005622	Holliday junction helicase complex//replication fork//magnesium chelatase complex//intracellular	KOG0730	AAA+-type ATPase
comp11282_c0	CE	14.1213	2401	195381697	XP_002049582.1	1895	0	GJ21672 [Drosophila virilis]	--	--	--	--	--	K11807	WDTC1	WD and tetratricopeptide repeats protein 1	http://www.genome.jp/dbget-bin/www_bget?ko:K11807	Q8N5D0	1132	1.09e-141	WD and tetratricopeptide repeats protein 1 OS=Homo sapiens GN=WDTC1 PE=1 SV=2	PF04186//PF00400//PF05478//PF13181//PF13174//PF00599//PF13176//PF00515	FxsA cytoplasmic membrane protein//WD domain, G-beta repeat//Prominin//////Influenza Matrix protein (M2)////Tetratricopeptide repeat	GO:0015992	proton transport	GO:0005515//GO:0015078	protein binding//hydrogen ion transmembrane transporter activity	GO:0055036//GO:0016021//GO:0016020//GO:0033644	virion membrane//integral to membrane//membrane//host cell membrane	KOG1310	WD40 repeat protein
comp11287_c0	CE	0.737979	1425	194747994	XP_001956434.1	690	4.06e-83	GF25206 [Drosophila ananassae]	312096919	XM_003148770.1	109	7.21e-48	Loa loa HMG box family protein (LOAG_13261) mRNA, partial cds	K09267	SOX1S	transcription factor SOX1/2/3/14/21 (SOX group B)	http://www.genome.jp/dbget-bin/www_bget?ko:K09267	Q6RVD7	423	1.72e-46	Transcription factor Sox-21-B OS=Danio rerio GN=sox21b PE=2 SV=1	PF05625	PAXNEB protein	GO:0006357	regulation of transcription from RNA polymerase II promoter	--	--	GO:0033588	Elongator holoenzyme complex	KOG0527	HMG-box transcription factor
comp11290_c0	CE	0.429182	536	194768405	XP_001966302.1	574	6.87e-65	GF22090 [Drosophila ananassae]	--	--	--	--	--	--	--	--	--	--	--	--	--	--	--	--	--	--	--	--	--	--	--
comp11291_c0	CE	2.22206	281	--	--	--	--	--	--	--	--	--	--	--	--	--	--	--	--	--	--	--	--	--	--	--	--	--	--	--	--
comp1129934_c0	CE	0.414241	238	--	--	--	--	--	--	--	--	--	--	--	--	--	--	--	--	--	--	--	--	--	--	--	--	--	--	--	--
comp11299_c0	CE	0.456432	288	--	--	--	--	--	--	--	--	--	--	--	--	--	--	--	--	--	--	--	--	--	--	--	--	--	--	--	--
comp11302_c0	CE	0.40077	574	--	--	--	--	--	--	--	--	--	--	--	--	--	--	--	--	--	--	--	--	--	--	--	--	--	--	--	--
comp11309_c0	CE	0.98519	467	--	--	--	--	--	--	--	--	--	--	--	--	--	--	--	--	--	--	--	--	--	--	--	--	--	--	--	--
comp11313_c0	CE	1.66606	789	--	--	--	--	--	--	--	--	--	--	--	--	--	--	--	--	--	--	--	--	--	--	--	--	--	--	--	--
comp11315_c0	CE	0.521046	883	--	--	--	--	--	--	--	--	--	--	--	--	--	--	--	--	--	--	--	--	--	--	--	--	--	--	--	--
comp113165_c0	CE	0.390298	421	--	--	--	--	--	--	--	--	--	--	--	--	--	--	--	--	--	--	--	--	--	--	--	--	--	--	--	--
comp1131_c0	CE	0.310762	846	357626000	EHJ76254.1	173	1.6e-11	hypothetical protein KGM_00316 [Danaus plexippus]	--	--	--	--	--	--	--	--	--	--	--	--	--	--	--	--	--	--	--	--	--	--	--
comp11320_c0	CE	1.4965	1098	--	--	--	--	--	--	--	--	--	--	--	--	--	--	--	--	--	--	--	--	--	--	--	--	--	--	--	--
comp11321_c0	CE	24.717	1254	195446372	XP_002070750.1	1320	1.17e-179	GK10855 [Drosophila willistoni]	--	--	--	--	--	K06990	K06990	--	http://www.genome.jp/dbget-bin/www_bget?ko:K06990	Q803S3	962	1.21e-126	Protein MEMO1 OS=Danio rerio GN=memo1 PE=2 SV=1	--	--	--	--	--	--	--	--	KOG3086	Predicted dioxygenase
comp113225_c0	CE	3.01985	1850	198461880	XP_001352257.2	662	2.21e-78	GA21412 [Drosophila pseudoobscura pseudoobscura]	195400416	XM_002058777.1	63	3.51e-22	Drosophila virilis GJ19716 (Dvir\GJ19716), mRNA	--	--	--	--	Q01295	337	1.21e-31	Broad-complex core protein isoforms 1/2/3/4/5 OS=Drosophila melanogaster GN=br PE=1 SV=2	PF00651//PF05225//PF00376//PF13411	BTB/POZ domain//helix-turn-helix, Psq domain//MerR family regulatory protein//	GO:0006355	regulation of transcription, DNA-dependent	GO:0003677//GO:0005515	DNA binding//protein binding	--	--	KOG4441	Proteins containing BTB/POZ and Kelch domains, involved in regulatory/signal transduction processes
comp11323_c0	CE	0.419529	235	--	--	--	--	--	--	--	--	--	--	--	--	--	--	--	--	--	--	--	--	--	--	--	--	--	--	--	--
comp11327_c0	CE	1.85518	372	--	--	--	--	--	--	--	--	--	--	--	--	--	--	--	--	--	--	--	--	--	--	--	--	--	--	--	--
comp11329_c0	CE	18.6427	1020	125987149	XP_001357337.1	304	5.7e-31	GA16526 [Drosophila pseudoobscura pseudoobscura]	--	--	--	--	--	K11792	DDA1	DET1- and DDB1-associated protein 1	http://www.genome.jp/dbget-bin/www_bget?ko:K11792	Q5ZK14	236	1.02e-22	DET1- and DDB1-associated protein 1 OS=Gallus gallus GN=DDA1 PE=3 SV=1	--	--	--	--	--	--	--	--	--	--
comp11339_c0	CE	65.5666	1110	195392780	XP_002055032.1	709	1.61e-89	GJ19154 [Drosophila virilis]	--	--	--	--	--	--	--	--	--	Q9VYY2	662	1.42e-83	Signal peptidase complex subunit 2 OS=Drosophila melanogaster GN=Spase25 PE=2 SV=1	PF06703//PF00891	Microsomal signal peptidase 25 kDa subunit (SPC25)//O-methyltransferase	GO:0006465	signal peptide processing	GO:0008233//GO:0008171	peptidase activity//O-methyltransferase activity	GO:0016021//GO:0005787	integral to membrane//signal peptidase complex	KOG4072	Signal peptidase complex, subunit SPC25
comp1133_c0	CE	0.808712	447	--	--	--	--	--	--	--	--	--	--	--	--	--	--	--	--	--	--	--	--	--	--	--	--	--	--	--	--
comp11340_c0	CE	5.62641	911	195569554	XP_002102774.1	892	1.21e-113	GD19328 [Drosophila simulans]	--	--	--	--	--	K15168	MED25	mediator of RNA polymerase II transcription subunit 25	http://www.genome.jp/dbget-bin/www_bget?ko:K15168	Q9VDR1	890	8.64e-111	Mediator of RNA polymerase II transcription subunit 25 OS=Drosophila melanogaster GN=MED25 PE=2 SV=1	--	--	--	--	--	--	--	--	--	--
comp113417_c0	CE	2.31634	227	--	--	--	--	--	--	--	--	--	--	--	--	--	--	--	--	--	--	--	--	--	--	--	--	--	--	--	--
comp11345_c0	CE	0.480455	342	--	--	--	--	--	--	--	--	--	--	--	--	--	--	--	--	--	--	--	--	--	--	--	--	--	--	--	--
comp11348_c0	CE	6.92854	1385	195436999	XP_002066432.1	1463	0	GK18097 [Drosophila willistoni]	328707517	XM_001943361.2	96	1.18e-40	PREDICTED: Acyrthosiphon pisum probable galactose-1-phosphate uridylyltransferase-like (LOC100168691), mRNA	--	--	--	--	Q9VMA2	1429	0	Probable galactose-1-phosphate uridylyltransferase OS=Drosophila melanogaster GN=Galt PE=1 SV=2	PF02744//PF01087	Galactose-1-phosphate uridyl transferase, C-terminal domain//Galactose-1-phosphate uridyl transferase, N-terminal domain	GO:0009117//GO:0006012	nucleotide metabolic process//galactose metabolic process	GO:0008108//GO:0008270//GO:0046872	UDP-glucose:hexose-1-phosphate uridylyltransferase activity//zinc ion binding//metal ion binding	--	--	KOG2958	Galactose-1-phosphate uridylyltransferase
comp11352_c0	CE	11.988	2580	195578978	XP_002079339.1	1587	0	GD23898 [Drosophila simulans]	--	--	--	--	--	--	--	--	--	--	--	--	--	PF00643	B-box zinc finger	--	--	GO:0008270	zinc ion binding	GO:0005622	intracellular	--	--
comp11353_c0	CE	2.57647	625	--	--	--	--	--	--	--	--	--	--	--	--	--	--	--	--	--	--	--	--	--	--	--	--	--	--	--	--
comp11355_c0	CE	0.987689	732	--	--	--	--	--	--	--	--	--	--	--	--	--	--	--	--	--	--	--	--	--	--	--	--	--	--	--	--
comp11372_c0	CE	6.22896	306	--	--	--	--	--	--	--	--	--	--	--	--	--	--	--	--	--	--	--	--	--	--	--	--	--	--	--	--
comp11373_c0	CE	16.4593	581	289739677	ADD18586.1	327	5.65e-36	gamma-secretase subunit pen-2 [Glossina morsitans morsitans]	--	--	--	--	--	K06170	PEN2	presenilin enhancer 2	http://www.genome.jp/dbget-bin/www_bget?ko:K06170	Q86BE9	300	4.69e-33	Gamma-secretase subunit pen-2 OS=Drosophila melanogaster GN=pen-2 PE=1 SV=3	PF00002	7 transmembrane receptor (Secretin family)	GO:0007186	G-protein coupled receptor signaling pathway	GO:0004930	G-protein coupled receptor activity	GO:0016021	integral to membrane	KOG3402	Predicted membrane protein
comp11374_c0	CE	44.7061	668	194754591	XP_001959578.1	694	2.89e-90	GF11974 [Drosophila ananassae]	--	--	--	--	--	--	--	--	--	A4QNC6	298	4.57e-32	Protein FAM136A OS=Xenopus tropicalis GN=fam136a PE=2 SV=1	PF04513	Baculovirus polyhedron envelope protein, PEP, C terminus	--	--	GO:0005198	structural molecule activity	GO:0019028//GO:0019031	viral capsid//viral envelope	--	--
comp11379_c0	CE	1.33506	320	--	--	--	--	--	--	--	--	--	--	--	--	--	--	--	--	--	--	--	--	--	--	--	--	--	--	--	--
comp11386_c0	CE	21.4885	1199	289743037	ADD20266.1	937	8.03e-122	putative PRP38-like splicing factor [Glossina morsitans morsitans]	--	--	--	--	--	K12849	PRPF38A	pre-mRNA-splicing factor 38A	http://www.genome.jp/dbget-bin/www_bget?ko:K12849	Q5RDD2	787	2.49e-100	Pre-mRNA-splicing factor 38A OS=Pongo abelii GN=PRPF38A PE=2 SV=1	--	--	--	--	--	--	--	--	KOG2889	Predicted PRP38-like splicing factor
comp11388_c0	CE	1.62153	304	--	--	--	--	--	--	--	--	--	--	--	--	--	--	--	--	--	--	--	--	--	--	--	--	--	--	--	--
comp11400_c0	CE	1.24743	578	--	--	--	--	--	--	--	--	--	--	--	--	--	--	--	--	--	--	--	--	--	--	--	--	--	--	--	--
comp11404_c1	CE	1.96664	1788	--	--	--	--	--	--	--	--	--	--	--	--	--	--	--	--	--	--	--	--	--	--	--	--	--	--	--	--
comp114102_c0	CE	2.07556	380	--	--	--	--	--	--	--	--	--	--	--	--	--	--	--	--	--	--	--	--	--	--	--	--	--	--	--	--
comp11411_c0	CE	4.05956	340	--	--	--	--	--	--	--	--	--	--	--	--	--	--	--	--	--	--	--	--	--	--	--	--	--	--	--	--
comp11417_c0	CE	1.08208	820	--	--	--	--	--	--	--	--	--	--	--	--	--	--	--	--	--	--	--	--	--	--	--	--	--	--	--	--
comp11418_c0	CE	1.84983	1439	--	--	--	--	--	--	--	--	--	--	--	--	--	--	--	--	--	--	--	--	--	--	--	--	--	--	--	--
comp11424_c0	CE	0.746889	308	--	--	--	--	--	--	--	--	--	--	--	--	--	--	--	--	--	--	--	--	--	--	--	--	--	--	--	--
comp11426_c0	CE	3.74184	606	--	--	--	--	--	--	--	--	--	--	--	--	--	--	--	--	--	--	--	--	--	--	--	--	--	--	--	--
comp11433_c0	CE	3.24355	2144	195056773	XP_001995158.1	595	4.81e-66	GH22992 [Drosophila grimshawi]	--	--	--	--	--	--	--	--	--	Q27934	251	1.44e-21	Protein phyllopod OS=Drosophila melanogaster GN=phyl PE=1 SV=2	PF07776	Zinc-finger associated domain (zf-AD)	--	--	GO:0008270	zinc ion binding	GO:0005634	nucleus	--	--
comp11434_c0	CE	3.95574	216	--	--	--	--	--	--	--	--	--	--	--	--	--	--	--	--	--	--	--	--	--	--	--	--	--	--	--	--
comp11436_c0	CE	0.560167	352	--	--	--	--	--	--	--	--	--	--	--	--	--	--	--	--	--	--	--	--	--	--	--	--	--	--	--	--
comp11443_c0	CE	0.312387	526	--	--	--	--	--	--	--	--	--	--	--	--	--	--	--	--	--	--	--	--	--	--	--	--	--	--	--	--
comp1144_c0	CE	0.527216	374	--	--	--	--	--	--	--	--	--	--	--	--	--	--	--	--	--	--	--	--	--	--	--	--	--	--	--	--
comp114513_c0	CE	0.568238	347	--	--	--	--	--	--	--	--	--	--	--	--	--	--	--	--	--	--	--	--	--	--	--	--	--	--	--	--
comp11455_c0	CE	0.718319	549	--	--	--	--	--	--	--	--	--	--	--	--	--	--	--	--	--	--	--	--	--	--	--	--	--	--	--	--
comp11460_c0	CE	1.51095	522	--	--	--	--	--	--	--	--	--	--	--	--	--	--	--	--	--	--	--	--	--	--	--	--	--	--	--	--
comp11463_c0	CE	1.5984	514	--	--	--	--	--	--	--	--	--	--	--	--	--	--	--	--	--	--	--	--	--	--	--	--	--	--	--	--
comp114685_c0	CE	1.76446	447	--	--	--	--	--	--	--	--	--	--	--	--	--	--	--	--	--	--	--	--	--	--	--	--	--	--	--	--
comp11470_c0	CE	31.9967	3868	195122524	XP_002005761.1	275	6.9e-22	GI18901 [Drosophila mojavensis]	--	--	--	--	--	--	--	--	--	P91927	311	2.79e-27	LETM1 and EF-hand domain-containing protein anon-60Da, mitochondrial OS=Drosophila melanogaster GN=Letm1 PE=2 SV=2	PF13202//PF00036//PF13499//PF13405	//EF hand////	--	--	GO:0005509	calcium ion binding	--	--	KOG1043	Ca2+-binding transmembrane protein LETM1/MRS7
comp11473_c0	CE	41.6437	4484	195125804	XP_002007365.1	5814	0	GI12425 [Drosophila mojavensis]	195440961	XM_002068267.1	1079	0	Drosophila willistoni GK25462 (Dwil\GK25462), mRNA	--	--	--	--	Q94887	5496	0	Neurexin-4 OS=Drosophila melanogaster GN=Nrx-IV PE=1 SV=2	PF00008//PF00754	EGF-like domain//F5/8 type C domain	GO:0007155	cell adhesion	GO:0005515	protein binding	GO:0016021	integral to membrane	KOG3516	Neurexin IV
comp11474_c0	CE	0.646912	254	--	--	--	--	--	--	--	--	--	--	--	--	--	--	--	--	--	--	--	--	--	--	--	--	--	--	--	--
comp114809_c0	CE	0.38036	432	--	--	--	--	--	--	--	--	--	--	--	--	--	--	--	--	--	--	--	--	--	--	--	--	--	--	--	--
comp114841_c0	CE	1.21415	406	--	--	--	--	--	9963822	AF221067.1	73	2e-28	Lucilia cuprina chitin synthase 1 mRNA, complete cds	--	--	--	--	--	--	--	--	--	--	--	--	--	--	--	--	--	--
comp11484_c0	CE	0.595706	331	--	--	--	--	--	--	--	--	--	--	--	--	--	--	--	--	--	--	--	--	--	--	--	--	--	--	--	--
comp11489_c0	CE	0.722266	546	--	--	--	--	--	--	--	--	--	--	--	--	--	--	--	--	--	--	--	--	--	--	--	--	--	--	--	--
comp114913_c0	CE	0.95575	447	--	--	--	--	--	--	--	--	--	--	--	--	--	--	--	--	--	--	--	--	--	--	--	--	--	--	--	--
comp11492_c0	CE	1.66534	889	--	--	--	--	--	--	--	--	--	--	--	--	--	--	--	--	--	--	--	--	--	--	--	--	--	--	--	--
comp1149319_c0	CE	0.361133	273	--	--	--	--	--	--	--	--	--	--	--	--	--	--	--	--	--	--	--	--	--	--	--	--	--	--	--	--
comp1149_c0	CE	0.608576	216	--	--	--	--	--	--	--	--	--	--	--	--	--	--	--	--	--	--	--	--	--	--	--	--	--	--	--	--
comp114_c0	CE	0.657262	300	--	--	--	--	--	--	--	--	--	--	--	--	--	--	--	--	--	--	--	--	--	--	--	--	--	--	--	--
comp115018_c0	CE	2.56552	538	--	--	--	--	--	--	--	--	--	--	--	--	--	--	--	--	--	--	--	--	--	--	--	--	--	--	--	--
comp11509_c0	CE	1.92859	426	--	--	--	--	--	--	--	--	--	--	--	--	--	--	--	--	--	--	--	--	--	--	--	--	--	--	--	--
comp11511_c0	CE	0.981965	502	--	--	--	--	--	--	--	--	--	--	--	--	--	--	--	--	--	--	--	--	--	--	--	--	--	--	--	--
comp11515_c0	CE	2.7618	1723	195380457	XP_002048987.1	1381	0	GJ21013 [Drosophila virilis]	--	--	--	--	--	--	--	--	--	P54315	431	5.95e-45	Inactive pancreatic lipase-related protein 1 OS=Homo sapiens GN=PNLIPRP1 PE=1 SV=1	PF02230	Phospholipase/Carboxylesterase	GO:0006629	lipid metabolic process	GO:0016787	hydrolase activity	GO:0005576	extracellular region	--	--
comp11529_c0	CE	0.969731	305	--	--	--	--	--	--	--	--	--	--	--	--	--	--	--	--	--	--	--	--	--	--	--	--	--	--	--	--
comp11529_c1	CE	0.880262	336	--	--	--	--	--	--	--	--	--	--	--	--	--	--	--	--	--	--	--	--	--	--	--	--	--	--	--	--
comp11534_c0	CE	0.866447	531	--	--	--	--	--	--	--	--	--	--	--	--	--	--	--	--	--	--	--	--	--	--	--	--	--	--	--	--
comp11536_c0	CE	0.655079	301	--	--	--	--	--	--	--	--	--	--	--	--	--	--	--	--	--	--	--	--	--	--	--	--	--	--	--	--
comp11537_c0	CE	2.52254	469	--	--	--	--	--	--	--	--	--	--	--	--	--	--	--	--	--	--	--	--	--	--	--	--	--	--	--	--
comp1153_c0	CE	0.782455	210	357458593	XP_003599577.1	81	1.32e-06	hypothetical protein MTR_3g035650 [Medicago truncatula]	449811355	KC294232.1	207	3.09e-103	Paracoccus marcusii strain YUAB-SO-38 16S ribosomal RNA gene, partial sequence	--	--	--	--	--	--	--	--	--	--	--	--	--	--	--	--	--	--
comp11542_c0	CE	0.81843	522	--	--	--	--	--	--	--	--	--	--	--	--	--	--	--	--	--	--	--	--	--	--	--	--	--	--	--	--
comp1154500_c0	CE	0.304288	216	388493204	AFK34668.1	180	3e-15	unknown [Lotus japonicus]	380500974	HE774682.1	123	1.58e-56	Flavobacterium indicum GPTSA100-9 complete genome	--	--	--	--	A5FJP6	229	1.95e-24	50S ribosomal protein L27 OS=Flavobacterium johnsoniae (strain ATCC 17061 / DSM 2064 / UW101) GN=rpmA PE=3 SV=1	PF01016	Ribosomal L27 protein	GO:0042254//GO:0006412	ribosome biogenesis//translation	GO:0003735	structural constituent of ribosome	GO:0005840//GO:0005622	ribosome//intracellular	KOG4600	Mitochondrial ribosomal protein MRP7 (L2)
comp11547_c0	CE	0.322187	306	195456566	XP_002075191.1	284	1.13e-27	GK16391 [Drosophila willistoni]	--	--	--	--	--	--	--	--	--	--	--	--	--	--	--	--	--	--	--	--	--	--	--
comp11557_c0	CE	16.0287	775	21686993	NP_611696.2	308	8.69e-32	CG30195 [Drosophila melanogaster]	--	--	--	--	--	--	--	--	--	--	--	--	--	PF02862//PF02535	DDHD domain//ZIP Zinc transporter	GO:0055085//GO:0030001	transmembrane transport//metal ion transport	GO:0046873//GO:0046872	metal ion transmembrane transporter activity//metal ion binding	GO:0016020	membrane	--	--
comp11558_c0	CE	47.9382	979	289743137	ADD20316.1	249	1.21e-23	zinc finger protein [Glossina morsitans morsitans]	--	--	--	--	--	--	--	--	--	Q5ZMM5	168	1.53e-13	Zinc finger protein 706 OS=Gallus gallus GN=ZNF706 PE=4 SV=1	--	--	--	--	GO:0008270	zinc ion binding	GO:0005622	intracellular	KOG4118	Uncharacterized conserved protein
comp1155928_c0	CE	0.30523	323	--	--	--	--	--	--	--	--	--	--	--	--	--	--	--	--	--	--	--	--	--	--	--	--	--	--	--	--
comp11562_c0	CE	0.414241	238	--	--	--	--	--	--	--	--	--	--	--	--	--	--	--	--	--	--	--	--	--	--	--	--	--	--	--	--
comp1156336_c0	CE	0.394357	250	11323019	CAC16871.1	56	1.17e-08	pol [Drosophila melanogaster]	--	--	--	--	--	--	--	--	--	--	--	--	--	--	--	--	--	--	--	--	--	--	--
comp11566_c0	CE	1.70823	404	--	--	--	--	--	--	--	--	--	--	--	--	--	--	--	--	--	--	--	--	--	--	--	--	--	--	--	--
comp115705_c0	CE	1.93913	322	--	--	--	--	--	--	--	--	--	--	--	--	--	--	--	--	--	--	--	--	--	--	--	--	--	--	--	--
comp11570_c0	CE	0.661673	298	--	--	--	--	--	--	--	--	--	--	--	--	--	--	--	--	--	--	--	--	--	--	--	--	--	--	--	--
comp11572_c0	CE	0.878022	262	--	--	--	--	--	--	--	--	--	--	--	--	--	--	--	--	--	--	--	--	--	--	--	--	--	--	--	--
comp11573_c0	CE	1.96836	384	--	--	--	--	--	--	--	--	--	--	--	--	--	--	--	--	--	--	--	--	--	--	--	--	--	--	--	--
comp11574_c0	CE	1.48763	243	1518221	CAA60383.1	367	6.77e-39	neurexin IV [Drosophila melanogaster]	195440961	XM_002068267.1	89	1.44e-37	Drosophila willistoni GK25462 (Dwil\GK25462), mRNA	--	--	--	--	Q94887	366	5.04e-40	Neurexin-4 OS=Drosophila melanogaster GN=Nrx-IV PE=1 SV=2	PF00754	F5/8 type C domain	GO:0007155	cell adhesion	--	--	--	--	--	--
comp115768_c0	CE	0.72706	226	--	--	--	--	--	--	--	--	--	--	--	--	--	--	--	--	--	--	--	--	--	--	--	--	--	--	--	--
comp11576_c0	CE	43.4843	1900	289724812	ADD18349.1	771	2.87e-95	uncharacterized conserved protein [Glossina morsitans morsitans]	--	--	--	--	--	--	--	--	--	Q9VYR0	723	3.43e-89	Protein LSM12 homolog A OS=Drosophila melanogaster GN=CG15735 PE=2 SV=2	PF03854	P-11 zinc finger	--	--	GO:0008270//GO:0003723	zinc ion binding//RNA binding	--	--	--	--
comp115785_c0	CE	0.983084	234	--	--	--	--	--	--	--	--	--	--	--	--	--	--	--	--	--	--	--	--	--	--	--	--	--	--	--	--
comp1157936_c0	CE	0.422405	389	--	--	--	--	--	--	--	--	--	--	--	--	--	--	--	--	--	--	--	--	--	--	--	--	--	--	--	--
comp1158232_c0	CE	0.327539	301	1079026		241	8.86e-22	probable reverse transcriptase - house mosquito	--	--	--	--	--	--	--	--	--	P21328	187	1.02e-15	RNA-directed DNA polymerase from mobile element jockey OS=Drosophila melanogaster GN=pol PE=1 SV=1	PF00078	Reverse transcriptase (RNA-dependent DNA polymerase)	GO:0006278	RNA-dependent DNA replication	GO:0003964//GO:0003723	RNA-directed DNA polymerase activity//RNA binding	--	--	--	--
comp1158433_c0	CE	0.481511	273	--	--	--	--	--	--	--	--	--	--	--	--	--	--	--	--	--	--	--	--	--	--	--	--	--	--	--	--
comp11590_c0	CE	0.511488	257	--	--	--	--	--	--	--	--	--	--	--	--	--	--	--	--	--	--	--	--	--	--	--	--	--	--	--	--
comp1159569_c0	CE	0.359815	274	339258898	XP_003369635.1	236	2.83e-21	putative integrase core domain protein [Trichinella spiralis]	--	--	--	--	--	--	--	--	--	Q09575	179	8.4e-15	Uncharacterized protein K02A2.6 OS=Caenorhabditis elegans GN=K02A2.6 PE=2 SV=1	--	--	--	--	--	--	--	--	--	--
comp11597_c0	CE	2.79856	411	--	--	--	--	--	--	--	--	--	--	--	--	--	--	--	--	--	--	--	--	--	--	--	--	--	--	--	--
comp116073_c0	CE	0.933611	352	--	--	--	--	--	--	--	--	--	--	--	--	--	--	--	--	--	--	--	--	--	--	--	--	--	--	--	--
comp1160772_c0	CE	0.419529	235	--	--	--	--	--	--	--	--	--	--	--	--	--	--	--	--	--	--	--	--	--	--	--	--	--	--	--	--
comp1161094_c0	CE	0.317518	207	--	--	--	--	--	--	--	--	--	--	--	--	--	--	--	--	--	--	--	--	--	--	--	--	--	--	--	--
comp11618_c0	CE	0.637556	1134	195132081	XP_002010472.1	427	3.67e-44	GI15946 [Drosophila mojavensis]	--	--	--	--	--	--	--	--	--	Q3URE1	319	6.52e-31	Acyl-CoA synthetase family member 3, mitochondrial OS=Mus musculus GN=Acsf3 PE=2 SV=2	--	--	--	--	--	--	--	--	--	--
comp11620_c0	CE	0.581305	848	--	--	--	--	--	--	--	--	--	--	--	--	--	--	--	--	--	--	--	--	--	--	--	--	--	--	--	--
comp11622_c0	CE	0.74016	222	--	--	--	--	--	--	--	--	--	--	--	--	--	--	--	--	--	--	--	--	--	--	--	--	--	--	--	--
comp11623_c0	CE	2.08956	346	--	--	--	--	--	--	--	--	--	--	--	--	--	--	--	--	--	--	--	--	--	--	--	--	--	--	--	--
comp11624_c0	CE	1.46213	472	195440780	XP_002068218.1	279	1.38e-29	GK12849 [Drosophila willistoni]	--	--	--	--	--	--	--	--	--	P61855	278	1.41e-30	Adipokinetic hormone OS=Drosophila melanogaster GN=Akh PE=1 SV=1	PF06377	Adipokinetic hormone	GO:0007165	signal transduction	GO:0005179	hormone activity	GO:0005576	extracellular region	--	--
comp1163287_c0	CE	0.310029	212	195155615	XP_002018697.1	352	8.42e-38	GL25813 [Drosophila persimilis]	--	--	--	--	--	--	--	--	--	Q5T2S8	170	6.87e-14	Armadillo repeat-containing protein 4 OS=Homo sapiens GN=ARMC4 PE=2 SV=1	--	--	--	--	--	--	--	--	--	--
comp11634_c0	CE	4.00256	936	194753700	XP_001959148.1	949	9.14e-127	GF12205 [Drosophila ananassae]	--	--	--	--	--	--	--	--	--	Q9Z309	589	1.28e-73	Calcium and integrin-binding family member 2 OS=Mus musculus GN=Cib2 PE=2 SV=1	PF13405//PF10591//PF13202//PF00036//PF13499	//Secreted protein acidic and rich in cysteine Ca binding region////EF hand//	GO:0007165	signal transduction	GO:0005509	calcium ion binding	GO:0005578	proteinaceous extracellular matrix	KOG0038	Ca2+-binding kinase interacting protein (KIP) (EF-Hand protein superfamily)
comp11635_c0	CE	1.17836	502	308455404	XP_003090242.1	172	1.73e-12	hypothetical protein CRE_23788 [Caenorhabditis remanei]	372863588	CP003222.2	33	4.31e-06	Flavobacterium columnare ATCC 49512, complete genome	K03733	xerC	integrase/recombinase XerC	http://www.genome.jp/dbget-bin/www_bget?ko:K03733	Q49890	211	4.1e-19	Tyrosine recombinase XerD OS=Mycobacterium leprae (strain TN) GN=xerD PE=3 SV=2	PF00589//PF02482	Phage integrase family//Sigma 54 modulation protein / S30EA ribosomal protein	GO:0015074//GO:0006259//GO:0044238//GO:0006310	DNA integration//DNA metabolic process//primary metabolic process//DNA recombination	GO:0003677	DNA binding	--	--	--	--
comp11636_c0	CE	0.372035	265	--	--	--	--	--	--	--	--	--	--	--	--	--	--	--	--	--	--	--	--	--	--	--	--	--	--	--	--
comp11640_c0	CE	0.477661	344	--	--	--	--	--	--	--	--	--	--	--	--	--	--	--	--	--	--	--	--	--	--	--	--	--	--	--	--
comp11641_c0	CE	1.64316	440	--	--	--	--	--	--	--	--	--	--	--	--	--	--	--	--	--	--	--	--	--	--	--	--	--	--	--	--
comp11646_c0	CE	0.366163	359	--	--	--	--	--	--	--	--	--	--	--	--	--	--	--	--	--	--	--	--	--	--	--	--	--	--	--	--
comp11653_c0	CE	0.363798	271	--	--	--	--	--	--	--	--	--	--	--	--	--	--	--	--	--	--	--	--	--	--	--	--	--	--	--	--
comp1165873_c0	CE	0.304288	216	--	--	--	--	--	--	--	--	--	--	--	--	--	--	--	--	--	--	--	--	--	--	--	--	--	--	--	--
comp11659_c0	CE	0.919248	286	--	--	--	--	--	--	--	--	--	--	--	--	--	--	--	--	--	--	--	--	--	--	--	--	--	--	--	--
comp1165_c0	CE	0.454853	289	--	--	--	--	--	--	--	--	--	--	--	--	--	--	--	--	--	--	--	--	--	--	--	--	--	--	--	--
comp1166420_c0	CE	0.465044	212	--	--	--	--	--	--	--	--	--	--	--	--	--	--	--	--	--	--	--	--	--	--	--	--	--	--	--	--
comp11665_c0	CE	0.414241	238	--	--	--	--	--	--	--	--	--	--	--	--	--	--	--	--	--	--	--	--	--	--	--	--	--	--	--	--
comp1166911_c0	CE	0.317518	207	--	--	--	--	--	--	--	--	--	--	--	--	--	--	--	--	--	--	--	--	--	--	--	--	--	--	--	--
comp11669_c0	CE	14.9543	818	195384108	XP_002050760.1	417	4.6e-48	GJ20028 [Drosophila virilis]	--	--	--	--	--	--	--	--	--	Q7M4E9	270	1.2e-27	Endocuticle structural glycoprotein SgAbd-3 OS=Schistocerca gregaria PE=1 SV=1	PF00379	Insect cuticle protein	--	--	GO:0042302	structural constituent of cuticle	--	--	--	--
comp11671_c0	CE	1.65102	3344	195037405	XP_001990151.1	2184	0	GH18390 [Drosophila grimshawi]	--	--	--	--	--	--	--	--	--	Q6TLI7	515	4.61e-55	Adenosine receptor A2a OS=Equus caballus GN=ADORA2A PE=2 SV=1	PF00001	7 transmembrane receptor (rhodopsin family)	GO:0007186//GO:0007165	G-protein coupled receptor signaling pathway//signal transduction	GO:0004930//GO:0004871	G-protein coupled receptor activity//signal transducer activity	GO:0016021	integral to membrane	KOG3656	FOG: 7 transmembrane receptor
comp1167_c0	CE	0.486861	270	--	--	--	--	--	--	--	--	--	--	--	--	--	--	--	--	--	--	--	--	--	--	--	--	--	--	--	--
comp11688_c0	CE	0.805907	367	195174113	XP_002027825.1	148	2.17e-10	GL16295 [Drosophila persimilis]	--	--	--	--	--	--	--	--	--	P22334	128	3.46e-08	Insulin-like peptide OS=Branchiostoma californiense GN=ILP PE=2 SV=1	PF03488//PF00049	Nematode insulin-related peptide beta type//Insulin/IGF/Relaxin family	GO:0007165	signal transduction	GO:0005179	hormone activity	GO:0005576	extracellular region	--	--
comp1169000_c0	CE	0.388453	423	--	--	--	--	--	--	--	--	--	--	--	--	--	--	--	--	--	--	--	--	--	--	--	--	--	--	--	--
comp1170216_c0	CE	0.419529	235	--	--	--	--	--	--	--	--	--	--	--	--	--	--	--	--	--	--	--	--	--	--	--	--	--	--	--	--
comp11713_c0	CE	0.361929	908	2708267	AAB92394.1	656	5.01e-77	putative reverse transcriptase [Drosophila subobscura]	--	--	--	--	--	--	--	--	--	Q03269	171	1.81e-12	Retrovirus-related Pol polyprotein from type-1 retrotransposable element R1 (Fragment) OS=Nasonia vitripennis PE=4 SV=1	PF00078	Reverse transcriptase (RNA-dependent DNA polymerase)	GO:0006278	RNA-dependent DNA replication	GO:0003723//GO:0003964	RNA binding//RNA-directed DNA polymerase activity	--	--	--	--
comp11715_c0	CE	0.63606	310	--	--	--	--	--	--	--	--	--	--	--	--	--	--	--	--	--	--	--	--	--	--	--	--	--	--	--	--
comp11716_c0	CE	0.486861	540	--	--	--	--	--	--	--	--	--	--	--	--	--	--	--	--	--	--	--	--	--	--	--	--	--	--	--	--
comp11723_c0	CE	0.906568	290	--	--	--	--	--	--	--	--	--	--	--	--	--	--	--	--	--	--	--	--	--	--	--	--	--	--	--	--
comp1172560_c0	CE	0.302886	217	--	--	--	--	--	--	--	--	--	--	--	--	--	--	--	--	--	--	--	--	--	--	--	--	--	--	--	--
comp117270_c0	CE	1.67595	451	--	--	--	--	--	--	--	--	--	--	--	--	--	--	--	--	--	--	--	--	--	--	--	--	--	--	--	--
comp11728_c0	CE	1.02509	1090	--	--	--	--	--	--	--	--	--	--	--	--	--	--	--	--	--	--	--	--	--	--	--	--	--	--	--	--
comp11729_c0	CE	0.707579	418	--	--	--	--	--	--	--	--	--	--	--	--	--	--	--	--	--	--	--	--	--	--	--	--	--	--	--	--
comp1174254_c0	CE	0.419529	235	--	--	--	--	--	--	--	--	--	--	--	--	--	--	--	--	--	--	--	--	--	--	--	--	--	--	--	--
comp117459_c0	CE	1.48255	266	--	--	--	--	--	--	--	--	--	--	--	--	--	--	--	--	--	--	--	--	--	--	--	--	--	--	--	--
comp11749_c0	CE	2.0156	375	--	--	--	--	--	--	--	--	--	--	--	--	--	--	--	--	--	--	--	--	--	--	--	--	--	--	--	--
comp117525_c0	CE	1.98654	579	195017369	XP_001984585.1	377	5.16e-42	GH14943 [Drosophila grimshawi]	--	--	--	--	--	K06928	K06928	nucleoside-triphosphatase THEP1	http://www.genome.jp/dbget-bin/www_bget?ko:K06928	Q1LZ78	288	2.33e-30	Cancer-related nucleoside-triphosphatase homolog OS=Bos taurus GN=NTPCR PE=2 SV=1	PF00488//PF00005//PF00910//PF03193//PF07728//PF02367//PF00004//PF01926//PF07726//PF03796//PF08477//PF00448//PF00931//PF05496//PF03029//PF01443//PF06414//PF01637//PF00437//PF01695//PF03266	MutS domain V//ABC transporter//RNA helicase//Protein of unknown function, DUF258//AAA domain (dynein-related subfamily)//Uncharacterised P-loop hydrolase UPF0079//ATPase family associated with various cellular activities (AAA)//GTPase of unknown function//ATPase family associated with various cellular activities (AAA)//DnaB-like helicase C terminal domain//Miro-like protein//SRP54-type protein, …	GO:0006298//GO:0006810//GO:0070526//GO:0006614//GO:0006281//GO:0007264//GO:0006260//GO:0006310	mismatch repair//transport//threonylcarbamoyladenosine biosynthetic process//SRP-dependent cotranslational protein targeting to membrane//DNA repair//small GTPase mediated signal transduction//DNA replication//DNA recombination	GO:0003724//GO:0030983//GO:0003824//GO:0003678//GO:0005524//GO:0009378//GO:0016301//GO:0003723//GO:0005525//GO:0003924//GO:0016887//GO:0000166//GO:0043531	RNA helicase activity//mismatched DNA binding//catalytic activity//DNA helicase activity//ATP binding//four-way junction helicase activity//kinase activity//RNA binding//GTP binding//GTPase activity//ATPase activity//nucleotide binding//ADP binding	GO:0005657//GO:0005622//GO:0009379	replication fork//intracellular//Holliday junction helicase complex	--	--
comp11756_c0	CE	0.562724	292	--	--	--	--	--	--	--	--	--	--	--	--	--	--	--	--	--	--	--	--	--	--	--	--	--	--	--	--
comp11759_c0	CE	3.46856	559	--	--	--	--	--	--	--	--	--	--	--	--	--	--	--	--	--	--	--	--	--	--	--	--	--	--	--	--
comp117614_c0	CE	0.527216	374	--	--	--	--	--	--	--	--	--	--	--	--	--	--	--	--	--	--	--	--	--	--	--	--	--	--	--	--
comp11763_c0	CE	0.618392	372	116875700	ABK30900.1	516	7.8e-61	IP03351p [Drosophila melanogaster]	--	--	--	--	--	--	--	--	--	Q8IV01	252	5.97e-25	Synaptotagmin-12 OS=Homo sapiens GN=SYT12 PE=2 SV=1	PF00168	C2 domain	--	--	GO:0005515	protein binding	--	--	KOG1028	Ca2+-dependent phospholipid-binding protein Synaptotagmin, required for synaptic vesicle and secretory granule exocytosis
comp11767_c0	CE	0.838345	392	--	--	--	--	--	--	--	--	--	--	--	--	--	--	--	--	--	--	--	--	--	--	--	--	--	--	--	--
comp11771_c0	CE	24.9281	1346	195120149	XP_002004591.1	831	7.04e-107	GI20015 [Drosophila mojavensis]	--	--	--	--	--	--	--	--	--	Q99N89	305	6.03e-31	39S ribosomal protein L43, mitochondrial OS=Mus musculus GN=Mrpl43 PE=2 SV=1	--	--	--	--	--	--	--	--	KOG3445	Mitochondrial/chloroplast ribosomal protein 36a
comp11773_c0	CE	1.10212	984	195425375	XP_002060986.1	698	6.52e-84	GK10699 [Drosophila willistoni]	--	--	--	--	--	K09228	KRAB	KRAB domain-containing zinc finger protein	http://www.genome.jp/dbget-bin/www_bget?ko:K09228	Q9UJU3	201	8.31e-16	Zinc finger protein 112 OS=Homo sapiens GN=ZNF112 PE=2 SV=2	PF00096//PF01363//PF06467	Zinc finger, C2H2 type//FYVE zinc finger//MYM-type Zinc finger with FCS sequence motif	--	--	GO:0008270//GO:0046872	zinc ion binding//metal ion binding	--	--	KOG1721	FOG: Zn-finger
comp1177500_c0	CE	0.315991	208	--	--	--	--	--	--	--	--	--	--	--	--	--	--	--	--	--	--	--	--	--	--	--	--	--	--	--	--
comp1179167_c0	CE	0.319059	206	--	--	--	--	--	--	--	--	--	--	--	--	--	--	--	--	--	--	--	--	--	--	--	--	--	--	--	--
comp11796_c0	CE	6.83613	878	--	--	--	--	--	--	--	--	--	--	--	--	--	--	--	--	--	--	--	--	--	--	--	--	--	--	--	--
comp117980_c0	CE	1.74274	528	--	--	--	--	--	--	--	--	--	--	--	--	--	--	--	--	--	--	--	--	--	--	--	--	--	--	--	--
comp11798_c0	CE	21.9802	1362	195436535	XP_002066223.1	1129	4.28e-149	GK22246 [Drosophila willistoni]	195436534	XM_002066187.1	140	4.03e-65	Drosophila willistoni GK22246 (Dwil\GK22246), mRNA	--	--	--	--	Q5R5H4	679	1.22e-82	Presenilins-associated rhomboid-like protein, mitochondrial OS=Pongo abelii GN=PARL PE=2 SV=1	PF01694	Rhomboid family	GO:0006508	proteolysis	GO:0004252	serine-type endopeptidase activity	GO:0016021	integral to membrane	KOG2980	Integral membrane protease of the rhomboid family involved in different forms of regulated intramembrane proteolysis
comp11806_c0	CE	4.54126	673	--	--	--	--	--	--	--	--	--	--	--	--	--	--	--	--	--	--	--	--	--	--	--	--	--	--	--	--
comp11808_c0	CE	0.644375	306	--	--	--	--	--	--	--	--	--	--	--	--	--	--	--	--	--	--	--	--	--	--	--	--	--	--	--	--
comp11810_c0	CE	0.388913	338	--	--	--	--	--	--	--	--	--	--	--	--	--	--	--	--	--	--	--	--	--	--	--	--	--	--	--	--
comp11812_c0	CE	0.445601	295	--	--	--	--	--	--	--	--	--	--	--	--	--	--	--	--	--	--	--	--	--	--	--	--	--	--	--	--
comp118168_c0	CE	1.25912	522	--	--	--	--	--	--	--	--	--	--	--	--	--	--	--	--	--	--	--	--	--	--	--	--	--	--	--	--
comp1181_c0	CE	1.31214	551	20151705	AAM11212.1	629	1.85e-75	RE19290p [Drosophila melanogaster]	--	--	--	--	--	--	--	--	--	Q86LG1	144	1.72e-09	Pickpocket protein 28 OS=Drosophila melanogaster GN=ppk28 PE=1 SV=1	PF00858	Amiloride-sensitive sodium channel	GO:0006814	sodium ion transport	GO:0005272	sodium channel activity	GO:0016020	membrane	--	--
comp11821_c0	CE	2.52808	524	--	--	--	--	--	--	--	--	--	--	--	--	--	--	--	--	--	--	--	--	--	--	--	--	--	--	--	--
comp1182989_c0	CE	0.368214	357	--	--	--	--	--	--	--	--	--	--	--	--	--	--	--	--	--	--	--	--	--	--	--	--	--	--	--	--
comp118337_c0	CE	2.01591	3456	24641457	NP_572771.1	2788	0	CG10362 [Drosophila melanogaster]	--	--	--	--	--	--	--	--	--	Q8NEN9	230	8.17e-18	PDZ domain-containing protein 8 OS=Homo sapiens GN=PDZD8 PE=1 SV=1	PF00595//PF13180//PF00130	PDZ domain (Also known as DHR or GLGF)////Phorbol esters/diacylglycerol binding domain (C1 domain)	GO:0035556	intracellular signal transduction	GO:0005515//GO:0019992	protein binding//diacylglycerol binding	--	--	--	--
comp118382_c0	CE	0.99251	298	--	--	--	--	--	--	--	--	--	--	--	--	--	--	--	--	--	--	--	--	--	--	--	--	--	--	--	--
comp118425_c0	CE	3.4248	1756	157107604	XP_001649855.1	1270	8.5e-166	potassium-dependent sodium-calcium exchanger, putative [Aedes aegypti]	--	--	--	--	--	--	--	--	--	Q49SH1	714	1.42e-84	Sodium/potassium/calcium exchanger 5 OS=Danio rerio GN=slc24a5 PE=2 SV=1	PF01159//PF01699	Ribosomal protein L6e//Sodium/calcium exchanger protein	GO:0042254//GO:0055085//GO:0006412	ribosome biogenesis//transmembrane transport//translation	GO:0003735	structural constituent of ribosome	GO:0005622//GO:0016021//GO:0005840	intracellular//integral to membrane//ribosome	KOG1307	K+-dependent Ca2+/Na+ exchanger NCKX1 and related proteins
comp11842_c0	CE	14.0435	1388	289739447	ADD18471.1	855	9.93e-110	uncharacterized secreted conserved protein [Glossina morsitans morsitans]	--	--	--	--	--	--	--	--	--	Q6P0C6	394	1.06e-42	Lipoma HMGIC fusion partner-like 2 protein OS=Danio rerio GN=lhfpl2 PE=2 SV=1	PF13903		--	--	--	--	GO:0016021	integral to membrane	--	--
comp11844_c0	CE	1.30798	1809	195392802	XP_002055043.1	1908	0	GJ19015 [Drosophila virilis]	--	--	--	--	--	K12168	HECW2	E3 ubiquitin-protein ligase HECW2	http://www.genome.jp/dbget-bin/www_bget?ko:K12168	Q6I6G8	1452	0	E3 ubiquitin-protein ligase HECW2 OS=Mus musculus GN=Hecw2 PE=2 SV=1	PF00632	HECT-domain (ubiquitin-transferase)	GO:0016567	protein ubiquitination	GO:0004842	ubiquitin-protein ligase activity	GO:0005622	intracellular	KOG0940	Ubiquitin protein ligase RSP5/NEDD4
comp1184806_c0	CE	0.497926	264	--	--	--	--	--	--	--	--	--	--	--	--	--	--	--	--	--	--	--	--	--	--	--	--	--	--	--	--
comp11848_c0	CE	1.72704	666	--	--	--	--	--	--	--	--	--	--	--	--	--	--	--	--	--	--	--	--	--	--	--	--	--	--	--	--
comp118545_c0	CE	0.543834	423	--	--	--	--	--	--	--	--	--	--	--	--	--	--	--	--	--	--	--	--	--	--	--	--	--	--	--	--
comp1185607_c0	CE	0.305703	215	--	--	--	--	--	--	--	--	--	--	--	--	--	--	--	--	--	--	--	--	--	--	--	--	--	--	--	--
comp1185_c0	CE	0.455528	505	--	--	--	--	--	--	--	--	--	--	--	--	--	--	--	--	--	--	--	--	--	--	--	--	--	--	--	--
comp11861_c0	CE	37.1313	571	19921456	NP_609836.1	600	6.69e-77	Rpb11 [Drosophila melanogaster]	--	--	--	--	--	--	--	--	--	Q9VJE4	600	4.52e-78	DNA-directed RNA polymerase II subunit RPB11 OS=Drosophila melanogaster GN=Rpb11 PE=3 SV=1	PF01193	RNA polymerase Rpb3/Rpb11 dimerisation domain	GO:0006144//GO:0006351//GO:0006206//GO:0006366	purine nucleobase metabolic process//transcription, DNA-dependent//pyrimidine nucleobase metabolic process//transcription from RNA polymerase II promoter	GO:0003677//GO:0003899//GO:0046983	DNA binding//DNA-directed RNA polymerase activity//protein dimerization activity	GO:0005730//GO:0005665	nucleolus//DNA-directed RNA polymerase II, core complex	KOG4392	RNA polymerase, subunit L
comp118627_c0	CE	1.17368	336	--	--	--	--	--	--	--	--	--	--	--	--	--	--	--	--	--	--	--	--	--	--	--	--	--	--	--	--
comp118660_c0	CE	1.70964	692	--	--	--	--	--	--	--	--	--	--	--	--	--	--	--	--	--	--	--	--	--	--	--	--	--	--	--	--
comp11866_c0	CE	1.0601	279	--	--	--	--	--	--	--	--	--	--	--	--	--	--	--	--	--	--	--	--	--	--	--	--	--	--	--	--
comp118676_c0	CE	1.11024	444	--	--	--	--	--	--	--	--	--	--	--	--	--	--	--	--	--	--	--	--	--	--	--	--	--	--	--	--
comp118691_c0	CE	1.57347	1462	195171693	XP_002026638.1	368	1.3e-36	GL11832 [Drosophila persimilis]	--	--	--	--	--	--	--	--	--	B1H2T2	177	2.06e-12	Deleted in autism protein 1 homolog OS=Xenopus tropicalis PE=2 SV=1	--	--	--	--	--	--	--	--	--	--
comp11873_c0	CE	0.545446	241	--	--	--	--	--	--	--	--	--	--	--	--	--	--	--	--	--	--	--	--	--	--	--	--	--	--	--	--
comp1188057_c0	CE	0.308092	320	--	--	--	--	--	--	--	--	--	--	--	--	--	--	--	--	--	--	--	--	--	--	--	--	--	--	--	--
comp11881_c0	CE	0.315991	312	--	--	--	--	--	--	--	--	--	--	--	--	--	--	--	--	--	--	--	--	--	--	--	--	--	--	--	--
comp11885_c0	CE	0.658726	449	--	--	--	--	--	--	--	--	--	--	--	--	--	--	--	--	--	--	--	--	--	--	--	--	--	--	--	--
comp118908_c0	CE	0.547718	480	--	--	--	--	--	--	--	--	--	--	--	--	--	--	--	--	--	--	--	--	--	--	--	--	--	--	--	--
comp11892_c0	CE	0.734371	895	--	--	--	--	--	--	--	--	--	--	--	--	--	--	--	--	--	--	--	--	--	--	--	--	--	--	--	--
comp118_c0	CE	1.28276	538	--	--	--	--	--	--	--	--	--	--	--	--	--	--	--	--	--	--	--	--	--	--	--	--	--	--	--	--
comp118_c1	CE	1.29616	1217	195125766	XP_002007347.1	743	1.62e-91	GI12435 [Drosophila mojavensis]	--	--	--	--	--	K09082	NEUROG2	neurogenin 2	http://www.genome.jp/dbget-bin/www_bget?ko:K09082	O16867	736	2e-91	Basic helix-loop-helix neural transcription factor TAP OS=Drosophila melanogaster GN=tap PE=2 SV=2	PF00010	Helix-loop-helix DNA-binding domain	--	--	GO:0046983	protein dimerization activity	--	--	KOG3898	Transcription factor NeuroD and related HTH proteins
comp11907_c0	CE	0.546706	541	--	--	--	--	--	--	--	--	--	--	--	--	--	--	--	--	--	--	PF06734	UL97	GO:0016032	viral process	GO:0005524//GO:0004672	ATP binding//protein kinase activity	--	--	--	--
comp11909_c0	CE	1.10848	504	--	--	--	--	--	--	--	--	--	--	--	--	--	--	--	--	--	--	--	--	--	--	--	--	--	--	--	--
comp11911_c0	CE	0.608576	216	--	--	--	--	--	--	--	--	--	--	--	--	--	--	--	--	--	--	--	--	--	--	--	--	--	--	--	--
comp11913_c0	CE	0.566605	464	--	--	--	--	--	--	--	--	--	--	--	--	--	--	--	--	--	--	--	--	--	--	--	--	--	--	--	--
comp11914_c0	CE	0.363798	271	--	--	--	--	--	--	--	--	--	--	--	--	--	--	--	--	--	--	--	--	--	--	--	--	--	--	--	--
comp11921_c0	CE	1.91616	1595	194741914	XP_001953432.1	1466	0	GF17764 [Drosophila ananassae]	195445984	XM_002070538.1	256	1.55e-129	Drosophila willistoni GK12131 (Dwil\GK12131), mRNA	--	--	--	--	Q63ZI0	842	6.35e-106	Potassium channel subfamily K member 9 OS=Xenopus laevis GN=kcnk9 PE=2 SV=1	PF00520	Ion transport protein	GO:0006811//GO:0006813//GO:0055085//GO:0071805	ion transport//potassium ion transport//transmembrane transport//potassium ion transmembrane transport	GO:0005267//GO:0005216	potassium channel activity//ion channel activity	GO:0016020//GO:0016021	membrane//integral to membrane	KOG4404	Tandem pore domain K+ channel TASK3/THIK-1
comp1192313_c0	CE	0.301496	218	--	--	--	--	--	--	--	--	--	--	--	--	--	--	--	--	--	--	--	--	--	--	--	--	--	--	--	--
comp11927_c0	CE	0.335338	1470	195451553	XP_002072974.1	423	1.92e-43	GK13401 [Drosophila willistoni]	--	--	--	--	--	--	--	--	--	--	--	--	--	--	--	--	--	--	--	--	--	--	--
comp1192_c0	CE	0.480143	616	195427040	XP_002061587.1	186	1.91e-13	GK20979 [Drosophila willistoni]	--	--	--	--	--	--	--	--	--	A9CPT4	156	6.76e-11	Tudor domain-containing protein 1 OS=Oryzias latipes GN=tdrd1 PE=2 SV=1	PF06003	Survival motor neuron protein (SMN)	GO:0006397	mRNA processing	GO:0003723	RNA binding	GO:0005737//GO:0005634	cytoplasm//nucleus	KOG2039	Transcriptional coactivator p100
comp11931_c0	CE	0.460698	214	--	--	--	--	--	--	--	--	--	--	--	--	--	--	--	--	--	--	--	--	--	--	--	--	--	--	--	--
comp11931_c1	CE	0.358768	458	--	--	--	--	--	--	--	--	--	--	--	--	--	--	--	--	--	--	--	--	--	--	--	--	--	--	--	--
comp11935_c0	CE	1.15203	542	--	--	--	--	--	--	--	--	--	--	--	--	--	--	--	--	--	--	--	--	--	--	--	--	--	--	--	--
comp119472_c0	CE	0.518353	2283	--	--	--	--	--	--	--	--	--	--	--	--	--	--	--	--	--	--	--	--	--	--	--	--	--	--	--	--
comp11949_c1	CE	0.931867	882	195016805	XP_001984482.1	643	1.37e-78	GH16485 [Drosophila grimshawi]	--	--	--	--	--	--	--	--	--	O18391	316	4.59e-32	Probable serine hydrolase OS=Drosophila melanogaster GN=kraken PE=2 SV=1	--	--	--	--	--	--	--	--	--	--
comp11950_c0	CE	0.428882	613	--	--	--	--	--	--	--	--	--	--	--	--	--	--	--	--	--	--	--	--	--	--	--	--	--	--	--	--
comp11952_c0	CE	0.634015	311	--	--	--	--	--	--	--	--	--	--	--	--	--	--	--	--	--	--	--	--	--	--	--	--	--	--	--	--
comp11953_c0	CE	0.388147	254	--	--	--	--	--	--	--	--	--	--	--	--	--	--	--	--	--	--	--	--	--	--	--	--	--	--	--	--
comp1195825_c0	CE	0.319059	206	--	--	--	--	--	--	--	--	--	--	--	--	--	--	--	--	--	--	--	--	--	--	--	--	--	--	--	--
comp1195963_c0	CE	0.402405	245	--	--	--	--	--	--	--	--	--	--	--	--	--	--	--	--	--	--	--	--	--	--	--	--	--	--	--	--
comp11959_c0	CE	3.15612	833	--	--	--	--	--	--	--	--	--	--	--	--	--	--	--	--	--	--	--	--	--	--	--	--	--	--	--	--
comp11961_c0	CE	0.458555	215	--	--	--	--	--	--	--	--	--	--	--	--	--	--	--	--	--	--	--	--	--	--	--	--	--	--	--	--
comp11964_c0	CE	0.783913	397	--	--	--	--	--	--	--	--	--	--	--	--	--	--	--	--	--	--	--	--	--	--	--	--	--	--	--	--
comp11967_c0	CE	1.39109	3142	24640501	NP_572439.1	2467	0	CG2258, isoform A [Drosophila melanogaster]	195447301	XM_002071117.1	138	1.22e-63	Drosophila willistoni GK25642 (Dwil\GK25642), mRNA	--	--	--	--	Q9ESJ4	702	1.23e-77	NCK-interacting protein with SH3 domain OS=Mus musculus GN=Nckipsd PE=2 SV=2	PF00662//PF00018//PF00584	NADH-Ubiquinone oxidoreductase (complex I), chain 5 N-terminus//SH3 domain//SecE/Sec61-gamma subunits of protein translocation complex	GO:0015992//GO:0006605//GO:0006886//GO:0006120//GO:0006814//GO:0055114//GO:0042773//GO:0006744	proton transport//protein targeting//intracellular protein transport//mitochondrial electron transport, NADH to ubiquinone//sodium ion transport//oxidation-reduction process//ATP synthesis coupled electron transport//ubiquinone biosynthetic process	GO:0008137//GO:0005515	NADH dehydrogenase (ubiquinone) activity//protein binding	GO:0016020	membrane	KOG4035	Coeffector of mDia Rho GTPase, regulates actin polymerization and cell adhesion turnover
comp11973_c0	CE	0.359815	274	--	--	--	--	--	--	--	--	--	--	--	--	--	--	--	--	--	--	--	--	--	--	--	--	--	--	--	--
comp1198160_c0	CE	0.315991	208	--	--	--	--	--	--	--	--	--	--	--	--	--	--	--	--	--	--	--	--	--	--	--	--	--	--	--	--
comp11987_c0	CE	0.850825	309	--	--	--	--	--	--	--	--	--	--	--	--	--	--	--	--	--	--	--	--	--	--	--	--	--	--	--	--
comp11994_c0	CE	0.456432	576	--	--	--	--	--	--	--	--	--	--	--	--	--	--	--	--	--	--	--	--	--	--	--	--	--	--	--	--
comp11995_c0	CE	0.70193	515	--	--	--	--	--	--	--	--	--	--	--	--	--	--	--	--	--	--	--	--	--	--	--	--	--	--	--	--
comp1199_c0	CE	0.392786	251	--	--	--	--	--	--	--	--	--	--	--	--	--	--	--	--	--	--	--	--	--	--	--	--	--	--	--	--
comp11_c0	CE	0.820371	681	--	--	--	--	--	--	--	--	--	--	--	--	--	--	--	--	--	--	--	--	--	--	--	--	--	--	--	--
comp1201174_c0	CE	0.444096	222	--	--	--	--	--	--	--	--	--	--	--	--	--	--	--	--	--	--	--	--	--	--	--	--	--	--	--	--
comp12012_c0	CE	1.89212	330	47169827	CAE54340.1	203	4.87e-17	TPA: Mod(mdg4)-v29 [Anopheles gambiae]	--	--	--	--	--	--	--	--	--	--	--	--	--	--	--	--	--	--	--	--	--	--	--
comp12024_c0	CE	19.1321	1144	195451772	XP_002073069.1	927	1.8e-121	GK13353 [Drosophila willistoni]	--	--	--	--	--	--	--	--	--	--	--	--	--	PF05625	PAXNEB protein	GO:0006357	regulation of transcription from RNA polymerase II promoter	--	--	GO:0033588	Elongator holoenzyme complex	--	--
comp120297_c0	CE	0.399551	329	--	--	--	--	--	--	--	--	--	--	--	--	--	--	--	--	--	--	--	--	--	--	--	--	--	--	--	--
comp120337_c0	CE	2.52033	665	--	--	--	--	--	--	--	--	--	--	--	--	--	--	--	--	--	--	--	--	--	--	--	--	--	--	--	--
comp1203_c0	CE	1.06501	432	--	--	--	--	--	--	--	--	--	--	--	--	--	--	--	--	--	--	--	--	--	--	--	--	--	--	--	--
comp12041_c0	CE	3.40452	1390	289742775	ADD20135.1	897	8.28e-114	uncharacterized protein [Glossina morsitans morsitans]	--	--	--	--	--	--	--	--	--	Q6P3B9	172	5.26e-12	Putative ribosome-binding factor A, mitochondrial OS=Mus musculus GN=Rbfa PE=2 SV=1	PF02033	Ribosome-binding factor A	GO:0006364	rRNA processing	--	--	--	--	--	--
comp120468_c0	CE	0.650755	303	--	--	--	--	--	--	--	--	--	--	--	--	--	--	--	--	--	--	--	--	--	--	--	--	--	--	--	--
comp1204696_c0	CE	0.315991	208	--	--	--	--	--	14280068	AF342798.1	187	4.01e-92	Placopecten magellanicus internal transcribed spacer 2, and 28S ribosomal RNA gene, partial sequence	--	--	--	--	--	--	--	--	--	--	--	--	--	--	--	--	--	--
comp12048_c0	CE	0.434697	378	--	--	--	--	--	--	--	--	--	--	--	--	--	--	--	--	--	--	--	--	--	--	--	--	--	--	--	--
comp12055_c0	CE	1.25891	1749	289741883	ADD19689.1	1101	1.52e-140	transcription factor grauzone [Glossina morsitans morsitans]	--	--	--	--	--	--	--	--	--	Q9U405	970	1.05e-121	Transcription factor grauzone OS=Drosophila melanogaster GN=grau PE=1 SV=1	PF00096//PF07776	Zinc finger, C2H2 type//Zinc-finger associated domain (zf-AD)	--	--	GO:0008270//GO:0046872	zinc ion binding//metal ion binding	GO:0005634	nucleus	--	--
comp120595_c0	CE	0.967748	815	--	--	--	--	--	--	--	--	--	--	--	--	--	--	--	--	--	--	--	--	--	--	--	--	--	--	--	--
comp12059_c0	CE	0.644375	408	--	--	--	--	--	--	--	--	--	--	--	--	--	--	--	--	--	--	PF00895	ATP synthase protein 8	GO:0015992//GO:0015986	proton transport//ATP synthesis coupled proton transport	GO:0015078	hydrogen ion transmembrane transporter activity	GO:0000276	mitochondrial proton-transporting ATP synthase complex, coupling factor F(o)	--	--
comp1205_c0	CE	0.818248	1727	380861768	BAL72847.1	2388	0	octopamine/tyramine receptor [Phormia regina]	380861767	AB621975.1	1015	0	Phormia regina PregOAR/TAR mRNA for octopamine/tyramine receptor, complete cds	--	--	--	--	P22270	1510	0	Tyramine/octopamine receptor OS=Drosophila melanogaster GN=Oct-TyrR PE=2 SV=2	PF00001	7 transmembrane receptor (rhodopsin family)	GO:0007186//GO:0007187	G-protein coupled receptor signaling pathway//G-protein coupled receptor signaling pathway, coupled to cyclic nucleotide second messenger	GO:0004989//GO:0004930	octopamine receptor activity//G-protein coupled receptor activity	GO:0016021	integral to membrane	KOG3656	FOG: 7 transmembrane receptor
comp1207031_c0	CE	0.40077	246	--	--	--	--	--	--	--	--	--	--	--	--	--	--	--	--	--	--	--	--	--	--	--	--	--	--	--	--
comp12072_c0	CE	0.637235	361	--	--	--	--	--	--	--	--	--	--	--	--	--	--	--	--	--	--	PF02334	Replication terminator protein	GO:0006274	DNA replication termination	GO:0003677	DNA binding	--	--	--	--
comp120749_c0	CE	1.15987	340	--	--	--	--	--	--	--	--	--	--	--	--	--	--	--	--	--	--	--	--	--	--	--	--	--	--	--	--
comp12079_c0	CE	36.5577	516	24649759	NP_651280.1	348	7.53e-40	Rpb10 [Drosophila melanogaster]	209735823	BT048980.1	54	9.4e-18	Salmo salar clone ssal-evd-537-248 DNA-directed RNA polymerases I, II, and III subunit RPABC5 putative mRNA, complete cds	--	--	--	--	Q9VC49	348	5.09e-41	DNA-directed RNA polymerases I, II, and III subunit RPABC5 OS=Drosophila melanogaster GN=Rpb10 PE=1 SV=1	PF01741//PF05864//PF01194	Large-conductance mechanosensitive channel, MscL//Chordopoxvirus DNA-directed RNA polymerase 7 kDa polypeptide (RPO7)//RNA polymerases N / 8 kDa subunit	GO:0006351//GO:0006144//GO:0006811//GO:0006810//GO:0006366//GO:0006206	transcription, DNA-dependent//purine nucleobase metabolic process//ion transport//transport//transcription from RNA polymerase II promoter//pyrimidine nucleobase metabolic process	GO:0003677//GO:0005216//GO:0003899//GO:0008270	DNA binding//ion channel activity//DNA-directed RNA polymerase activity//zinc ion binding	GO:0005665//GO:0005730//GO:0016021	DNA-directed RNA polymerase II, core complex//nucleolus//integral to membrane	KOG3497	DNA-directed RNA polymerase, subunit RPB10
comp12084_c0	CE	0.559372	235	--	--	--	--	--	--	--	--	--	--	--	--	--	--	--	--	--	--	--	--	--	--	--	--	--	--	--	--
comp12084_c1	CE	1.05042	438	--	--	--	--	--	--	--	--	--	--	--	--	--	--	--	--	--	--	--	--	--	--	--	--	--	--	--	--
comp12099_c0	CE	1.49378	484	--	--	--	--	--	--	--	--	--	--	--	--	--	--	--	--	--	--	--	--	--	--	--	--	--	--	--	--
comp1210031_c0	CE	0.326996	201	--	--	--	--	--	--	--	--	--	--	--	--	--	--	--	--	--	--	--	--	--	--	--	--	--	--	--	--
comp12100_c0	CE	0.810006	284	--	--	--	--	--	--	--	--	--	--	--	--	--	--	--	--	--	--	--	--	--	--	--	--	--	--	--	--
comp12101_c0	CE	1.77064	464	--	--	--	--	--	--	--	--	--	--	--	--	--	--	--	--	--	--	--	--	--	--	--	--	--	--	--	--
comp12108_c0	CE	0.325377	202	--	--	--	--	--	--	--	--	--	--	--	--	--	--	--	--	--	--	--	--	--	--	--	--	--	--	--	--
comp121095_c0	CE	0.964199	409	--	--	--	--	--	--	--	--	--	--	--	--	--	--	--	--	--	--	--	--	--	--	--	--	--	--	--	--
comp1210_c0	CE	0.850825	309	--	--	--	--	--	--	--	--	--	--	--	--	--	--	--	--	--	--	--	--	--	--	--	--	--	--	--	--
comp12111_c0	CE	2.71064	439	--	--	--	--	--	--	--	--	--	--	--	--	--	--	--	--	--	--	--	--	--	--	--	--	--	--	--	--
comp12116_c0	CE	2.55438	669	195392768	XP_002055026.1	349	1.44e-34	GJ19022 [Drosophila virilis]	--	--	--	--	--	--	--	--	--	Q9U6L4	337	4.43e-34	Protein tweety OS=Drosophila melanogaster GN=tty PE=2 SV=1	--	--	--	--	--	--	--	--	--	--
comp12116_c1	CE	1.1435	661	--	--	--	--	--	--	--	--	--	--	--	--	--	--	--	--	--	--	--	--	--	--	--	--	--	--	--	--
comp1211_c0	CE	0.681101	386	--	--	--	--	--	--	--	--	--	--	--	--	--	--	--	--	--	--	--	--	--	--	--	--	--	--	--	--
comp12121_c0	CE	1.55259	381	--	--	--	--	--	--	--	--	--	--	--	--	--	--	--	--	--	--	--	--	--	--	--	--	--	--	--	--
comp12126_c0	CE	1.1912	469	--	--	--	--	--	--	--	--	--	--	--	--	--	--	--	--	--	--	--	--	--	--	--	--	--	--	--	--
comp121293_c0	CE	0.47917	823	--	--	--	--	--	--	--	--	--	--	--	--	--	--	--	--	--	--	--	--	--	--	--	--	--	--	--	--
comp121298_c0	CE	1.38008	381	--	--	--	--	--	--	--	--	--	--	--	--	--	--	--	--	--	--	--	--	--	--	--	--	--	--	--	--
comp12130_c0	CE	0.859166	612	--	--	--	--	--	--	--	--	--	--	--	--	--	--	--	--	--	--	--	--	--	--	--	--	--	--	--	--
comp121313_c0	CE	0.765445	644	--	--	--	--	--	--	--	--	--	--	--	--	--	--	--	--	--	--	--	--	--	--	--	--	--	--	--	--
comp1213403_c0	CE	0.307132	214	--	--	--	--	--	--	--	--	--	--	--	--	--	--	--	--	--	--	--	--	--	--	--	--	--	--	--	--
comp12138_c0	CE	0.741273	266	--	--	--	--	--	--	--	--	--	--	--	--	--	--	--	--	--	--	--	--	--	--	--	--	--	--	--	--
comp12141_c0	CE	0.422095	545	--	--	--	--	--	--	--	--	--	--	--	--	--	--	--	--	--	--	--	--	--	--	--	--	--	--	--	--
comp1214585_c0	CE	0.317518	207	51950578	AAA70222.2	154	1.25e-10	putative ORF2 [Drosophila melanogaster]	--	--	--	--	--	--	--	--	--	--	--	--	--	--	--	--	--	--	--	--	--	--	--
comp12145_c0	CE	0.860291	382	--	--	--	--	--	--	--	--	--	--	--	--	--	--	--	--	--	--	--	--	--	--	--	--	--	--	--	--
comp12148_c0	CE	1.28372	256	--	--	--	--	--	--	--	--	--	--	--	--	--	--	--	--	--	--	--	--	--	--	--	--	--	--	--	--
comp12151_c0	CE	1.41436	395	--	--	--	--	--	--	--	--	--	--	--	--	--	--	--	--	--	--	--	--	--	--	--	--	--	--	--	--
comp12151_c1	CE	0.57054	288	--	--	--	--	--	--	--	--	--	--	--	--	--	--	--	--	--	--	--	--	--	--	--	--	--	--	--	--
comp12162_c0	CE	7.57842	1882	195329836	XP_002031616.1	740	7.07e-87	GM23947 [Drosophila sechellia]	--	--	--	--	--	--	--	--	--	--	--	--	--	--	--	--	--	--	--	--	--	--	--
comp12170_c0	CE	1.53672	599	--	--	--	--	--	--	--	--	--	--	--	--	--	--	--	--	--	--	--	--	--	--	--	--	--	--	--	--
comp12173_c0	CE	1.75341	1237	194758106	XP_001961303.1	1643	0	GF13800 [Drosophila ananassae]	195455135	XM_002074539.1	314	6.86e-162	Drosophila willistoni GK23145 (Dwil\GK23145), mRNA	--	--	--	--	O88533	721	3.46e-88	Aromatic-L-amino-acid decarboxylase OS=Mus musculus GN=Ddc PE=2 SV=1	PF00282	Pyridoxal-dependent decarboxylase conserved domain	GO:0006520//GO:0019752	cellular amino acid metabolic process//carboxylic acid metabolic process	GO:0016831//GO:0030170	carboxy-lyase activity//pyridoxal phosphate binding	--	--	KOG0629	Glutamate decarboxylase and related proteins
comp12173_c1	CE	2.53617	920	195580986	XP_002080315.1	1191	3.69e-160	GD10312 [Drosophila simulans]	--	--	--	--	--	--	--	--	--	Q05733	817	3.72e-100	Histidine decarboxylase OS=Drosophila melanogaster GN=Hdc PE=2 SV=2	PF00282	Pyridoxal-dependent decarboxylase conserved domain	GO:0019752//GO:0006520	carboxylic acid metabolic process//cellular amino acid metabolic process	GO:0030170//GO:0016831	pyridoxal phosphate binding//carboxy-lyase activity	--	--	KOG0629	Glutamate decarboxylase and related proteins
comp12176_c0	CE	0.755474	522	--	--	--	--	--	--	--	--	--	--	--	--	--	--	--	--	--	--	--	--	--	--	--	--	--	--	--	--
comp12178_c0	CE	0.697731	471	--	--	--	--	--	--	--	--	--	--	--	--	--	--	--	--	--	--	--	--	--	--	--	--	--	--	--	--
comp12179_c0	CE	0.651676	706	--	--	--	--	--	--	--	--	--	--	--	--	--	--	--	--	--	--	--	--	--	--	--	--	--	--	--	--
comp1218100_c0	CE	0.383616	257	--	--	--	--	--	--	--	--	--	--	--	--	--	--	--	--	--	--	--	--	--	--	--	--	--	--	--	--
comp12181_c0	CE	26.9038	943	289743065	ADD20280.1	783	2.48e-100	uncharacterized conserved protein [Glossina morsitans morsitans]	--	--	--	--	--	--	--	--	--	A9ITM2	290	5.38e-29	Probable transcriptional regulatory protein Bpet3099 OS=Bordetella petrii (strain ATCC BAA-461 / DSM 12804 / CCUG 43448) GN=Bpet3099 PE=3 SV=1	--	--	--	--	--	--	--	--	KOG2972	Uncharacterized conserved protein
comp12182_c0	CE	0.80399	327	--	--	--	--	--	--	--	--	--	--	--	--	--	--	--	--	--	--	--	--	--	--	--	--	--	--	--	--
comp12187_c0	CE	0.815462	403	195392928	XP_002055106.1	504	1.04e-56	GJ19192 [Drosophila virilis]	--	--	--	--	--	--	--	--	--	Q8BPQ7	226	2.09e-20	Small G protein signaling modulator 1 OS=Mus musculus GN=Sgsm1 PE=2 SV=2	--	--	GO:0032851	positive regulation of Rab GTPase activity	GO:0005097	Rab GTPase activator activity	GO:0005622	intracellular	--	--
comp121923_c0	CE	1.07162	276	--	--	--	--	--	--	--	--	--	--	--	--	--	--	--	--	--	--	--	--	--	--	--	--	--	--	--	--
comp12192_c0	CE	1.04935	1973	--	--	--	--	--	--	--	--	--	--	--	--	--	--	--	--	--	--	--	--	--	--	--	--	--	--	--	--
comp121964_c0	CE	0.869175	794	157141359	XP_001647711.1	185	5.34e-14	hypothetical protein AaeL_AAEL015471 [Aedes aegypti]	--	--	--	--	--	K09427	ADF1	Adh transcription factor 1	http://www.genome.jp/dbget-bin/www_bget?ko:K09427	P05552	161	1.15e-11	Transcription factor Adf-1 OS=Drosophila melanogaster GN=Adf1 PE=2 SV=2	--	--	--	--	--	--	--	--	--	--
comp12197_c0	CE	0.980988	268	--	--	--	--	--	--	--	--	--	--	--	--	--	--	--	--	--	--	--	--	--	--	--	--	--	--	--	--
comp12199_c0	CE	1.37311	718	195107724	XP_001998458.1	214	2.3e-18	GI23977 [Drosophila mojavensis]	--	--	--	--	--	--	--	--	--	--	--	--	--	--	--	--	--	--	--	--	--	--	--
comp12202_c0	CE	0.483281	544	--	--	--	--	--	--	--	--	--	--	--	--	--	--	--	--	--	--	--	--	--	--	--	--	--	--	--	--
comp12203_c0	CE	1.59462	474	--	--	--	--	--	--	--	--	--	--	--	--	--	--	--	--	--	--	--	--	--	--	--	--	--	--	--	--
comp12204_c0	CE	2.36781	1263	289740149	ADD18822.1	387	7.93e-40	salivary gland-expressed BHLH transcription factor [Glossina morsitans morsitans]	--	--	--	--	--	--	--	--	--	--	--	--	--	PF05098//PF15225//PF00010	Late expression factor 4 (LEF-4)////Helix-loop-helix DNA-binding domain	GO:0006955//GO:0006355	immune response//regulation of transcription, DNA-dependent	GO:0046983	protein dimerization activity	--	--	--	--
comp1220988_c0	CE	0.322187	204	--	--	--	--	--	--	--	--	--	--	--	--	--	--	--	--	--	--	--	--	--	--	--	--	--	--	--	--
comp12209_c0	CE	0.405717	243	--	--	--	--	--	--	--	--	--	--	--	--	--	--	--	--	--	--	--	--	--	--	--	--	--	--	--	--
comp12220_c0	CE	0.333878	689	--	--	--	--	--	--	--	--	--	--	--	--	--	--	--	--	--	--	--	--	--	--	--	--	--	--	--	--
comp12224_c0	CE	0.519575	253	--	--	--	--	--	--	--	--	--	--	--	--	--	--	--	--	--	--	--	--	--	--	--	--	--	--	--	--
comp12225_c0	CE	0.989427	465	--	--	--	--	--	--	--	--	--	--	--	--	--	--	--	--	--	--	PF05972	APC 15 residue motif	GO:0016055	Wnt receptor signaling pathway	GO:0008013	beta-catenin binding	GO:0016342	catenin complex	--	--
comp12229_c0	CE	2.62695	1251	--	--	--	--	--	--	--	--	--	--	--	--	--	--	--	--	--	--	--	--	--	--	--	--	--	--	--	--
comp12230_c0	CE	0.988364	266	--	--	--	--	--	--	--	--	--	--	--	--	--	--	--	--	--	--	--	--	--	--	--	--	--	--	--	--
comp122314_c0	CE	0.461931	996	195377309	XP_002047433.1	819	2.07e-104	GJ13437 [Drosophila virilis]	--	--	--	--	--	--	--	--	--	O18391	494	2.45e-57	Probable serine hydrolase OS=Drosophila melanogaster GN=kraken PE=2 SV=1	PF01764//PF00975//PF07819	Lipase (class 3)//Thioesterase domain//PGAP1-like protein	GO:0006886//GO:0009058//GO:0046486//GO:0006505//GO:0006629//GO:0016042	intracellular protein transport//biosynthetic process//glycerolipid metabolic process//GPI anchor metabolic process//lipid metabolic process//lipid catabolic process	GO:0004806//GO:0016788	triglyceride lipase activity//hydrolase activity, acting on ester bonds	--	--	KOG1454	Predicted hydrolase/acyltransferase (alpha/beta hydrolase superfamily)
comp12231_c0	CE	30.5381	2474	195155346	XP_002018566.1	2371	0	GL16701 [Drosophila persimilis]	195120625	XM_002004789.1	366	0	Drosophila mojavensis GI19385 (Dmoj\GI19385), mRNA	--	--	--	--	Q9UMS4	1719	0	Pre-mRNA-processing factor 19 OS=Homo sapiens GN=PRPF19 PE=1 SV=1	PF04564//PF00400//PF03121	U-box domain//WD domain, G-beta repeat//Herpesviridae UL52/UL70 DNA primase	GO:0016567//GO:0006269//GO:0006260//GO:0006351	protein ubiquitination//DNA replication, synthesis of RNA primer//DNA replication//transcription, DNA-dependent	GO:0003896//GO:0004842//GO:0005515	DNA primase activity//ubiquitin-protein ligase activity//protein binding	GO:0000151//GO:0005730//GO:0005657	ubiquitin ligase complex//nucleolus//replication fork	KOG0289	mRNA splicing factor
comp1223415_c0	CE	0.307132	214	--	--	--	--	--	--	--	--	--	--	--	--	--	--	--	--	--	--	--	--	--	--	--	--	--	--	--	--
comp12234_c0	CE	1.3745	263	--	--	--	--	--	--	--	--	--	--	--	--	--	--	--	--	--	--	--	--	--	--	--	--	--	--	--	--
comp122383_c0	CE	2.10661	390	--	--	--	--	--	--	--	--	--	--	--	--	--	--	--	--	--	--	--	--	--	--	--	--	--	--	--	--
comp12239_c0	CE	1.79662	439	--	--	--	--	--	--	--	--	--	--	--	--	--	--	--	--	--	--	--	--	--	--	--	--	--	--	--	--
comp12240_c0	CE	1.30409	252	--	--	--	--	--	--	--	--	--	--	--	--	--	--	--	--	--	--	--	--	--	--	--	--	--	--	--	--
comp12253_c0	CE	1.30227	429	--	--	--	--	--	--	--	--	--	--	--	--	--	--	--	--	--	--	--	--	--	--	--	--	--	--	--	--
comp122573_c0	CE	2.37431	1481	195030502	XP_001988107.1	1100	2.56e-135	GH10987 [Drosophila grimshawi]	--	--	--	--	--	K10742	DNA2	DNA replication ATP-dependent helicase Dna2	http://www.genome.jp/dbget-bin/www_bget?ko:K10742	Q5ZKG3	440	5.26e-45	DNA replication ATP-dependent helicase/nuclease DNA2 OS=Gallus gallus GN=DNA2 PE=2 SV=2	--	--	--	--	GO:0016787	hydrolase activity	--	--	KOG1805	DNA replication helicase
comp12268_c0	CE	0.733916	403	--	--	--	--	--	--	--	--	--	--	--	--	--	--	--	--	--	--	--	--	--	--	--	--	--	--	--	--
comp12275_c0	CE	0.412508	239	--	--	--	--	--	--	--	--	--	--	--	--	--	--	--	--	--	--	--	--	--	--	--	--	--	--	--	--
comp12281_c0	CE	0.671589	734	--	--	--	--	--	--	--	--	--	--	--	--	--	--	--	--	--	--	--	--	--	--	--	--	--	--	--	--
comp12292_c0	CE	0.896919	916	195055999	XP_001994900.1	588	7.1e-65	GH17490 [Drosophila grimshawi]	--	--	--	--	--	--	--	--	--	--	--	--	--	PF13202		--	--	GO:0005509	calcium ion binding	--	--	--	--
comp122942_c0	CE	0.813443	404	--	--	--	--	--	--	--	--	--	--	--	--	--	--	--	--	--	--	--	--	--	--	--	--	--	--	--	--
comp1230634_c0	CE	0.365146	270	--	--	--	--	--	--	--	--	--	--	--	--	--	--	--	--	--	--	PF04277	Oxaloacetate decarboxylase, gamma chain	GO:0006814//GO:0006090//GO:0006560//GO:0071436//GO:0006525	sodium ion transport//pyruvate metabolic process//proline metabolic process//sodium ion export//arginine metabolic process	GO:0008948//GO:0015081	oxaloacetate decarboxylase activity//sodium ion transmembrane transporter activity	GO:0016020	membrane	--	--
comp12307_c0	CE	1.40948	886	341882264	EGT38199.1	134	1.24e-06	hypothetical protein CAEBREN_12315 [Caenorhabditis brenneri]	--	--	--	--	--	--	--	--	--	--	--	--	--	--	--	--	--	--	--	--	--	--	--
comp12308_c0	CE	8.71174	762	289739501	ADD18498.1	660	5.12e-84	class 2 transcription repressor NC2 beta subunit DR1 [Glossina morsitans morsitans]	--	--	--	--	--	--	--	--	--	Q9VJQ5	613	4.13e-78	Protein Dr1 OS=Drosophila melanogaster GN=NC2beta PE=1 SV=1	PF00808//PF04111//PF00125//PF03999//PF03847	Histone-like transcription factor (CBF/NF-Y) and archaeal histone//Autophagy protein Apg6//Core histone H2A/H2B/H3/H4//Microtubule associated protein (MAP65/ASE1 family)//Transcription initiation factor TFIID subunit A	GO:0000910//GO:0000226//GO:0006914//GO:0006352	cytokinesis//microtubule cytoskeleton organization//autophagy//DNA-dependent transcription, initiation	GO:0043565//GO:0003677//GO:0046982//GO:0008017	sequence-specific DNA binding//DNA binding//protein heterodimerization activity//microtubule binding	GO:0045298//GO:0005622//GO:0005669//GO:0005634	tubulin complex//intracellular//transcription factor TFIID complex//nucleus	KOG0871	Class 2 transcription repressor NC2, beta subunit (Dr1)
comp12312_c0	CE	7.07742	4089	194896059	XP_001978403.1	4857	0	GG19569 [Drosophila erecta]	194896058	XM_001978367.1	59	1.31e-19	Drosophila erecta GG19569 (Dere\GG19569), mRNA	--	--	--	--	A2AVA0	132	4.37e-06	Sushi, von Willebrand factor type A, EGF and pentraxin domain-containing protein 1 OS=Mus musculus GN=Svep1 PE=1 SV=1	PF00754//PF00059//PF00608//PF02793	F5/8 type C domain//Lectin C-type domain//Adenoviral fibre protein (repeat/shaft region)//Hormone receptor domain	GO:0007155//GO:0007186//GO:0009405//GO:0019062	cell adhesion//G-protein coupled receptor signaling pathway//pathogenesis//viral attachment to host cell	GO:0030246//GO:0004930	carbohydrate binding//G-protein coupled receptor activity	GO:0016020	membrane	KOG4297	C-type lectin
comp12316_c0	CE	0.576546	456	--	--	--	--	--	--	--	--	--	--	--	--	--	--	--	--	--	--	--	--	--	--	--	--	--	--	--	--
comp12324_c0	CE	0.637556	567	--	--	--	--	--	--	--	--	--	--	--	--	--	--	--	--	--	--	--	--	--	--	--	--	--	--	--	--
comp123328_c0	CE	0.650755	303	--	--	--	--	--	--	--	--	--	--	--	--	--	--	--	--	--	--	--	--	--	--	--	--	--	--	--	--
comp12337_c0	CE	0.385915	436	--	--	--	--	--	--	--	--	--	--	--	--	--	--	--	--	--	--	PF10541	Nuclear envelope localisation domain	--	--	GO:0003779	actin binding	GO:0016021	integral to membrane	--	--
comp12339_c0	CE	1.359	266	--	--	--	--	--	--	--	--	--	--	--	--	--	--	--	--	--	--	--	--	--	--	--	--	--	--	--	--
comp1234917_c0	CE	0.323774	203	--	--	--	--	--	--	--	--	--	--	--	--	--	--	--	--	--	--	--	--	--	--	--	--	--	--	--	--
comp1235_c0	CE	0.31803	310	--	--	--	--	--	--	--	--	--	--	--	--	--	--	--	--	--	--	--	--	--	--	--	--	--	--	--	--
comp12364_c0	CE	0.750299	219	--	--	--	--	--	--	--	--	--	--	--	--	--	--	--	--	--	--	--	--	--	--	--	--	--	--	--	--
comp12368_c0	CE	0.597511	275	--	--	--	--	--	--	--	--	--	--	--	--	--	--	--	--	--	--	--	--	--	--	--	--	--	--	--	--
comp1236_c0	CE	0.419529	235	--	--	--	--	--	--	--	--	--	--	--	--	--	--	--	--	--	--	--	--	--	--	--	--	--	--	--	--
comp12373_c0	CE	0.735741	268	--	--	--	--	--	--	--	--	--	--	--	--	--	--	--	--	--	--	--	--	--	--	--	--	--	--	--	--
comp1237990_c0	CE	0.311499	211	--	--	--	--	--	--	--	--	--	--	--	--	--	--	--	--	--	--	--	--	--	--	--	--	--	--	--	--
comp12380_c0	CE	0.75644	391	--	--	--	--	--	--	--	--	--	--	--	--	--	--	--	--	--	--	--	--	--	--	--	--	--	--	--	--
comp1238530_c0	CE	0.325377	202	--	--	--	--	--	--	--	--	--	--	--	--	--	--	--	--	--	--	--	--	--	--	--	--	--	--	--	--
comp123875_c0	CE	1.17811	530	--	--	--	--	--	--	--	--	--	--	--	--	--	--	--	--	--	--	--	--	--	--	--	--	--	--	--	--
comp12389_c0	CE	0.368872	980	195066062	XP_001996774.1	929	1.02e-120	GH24887 [Drosophila grimshawi]	--	--	--	--	--	--	--	--	--	Q6ZSM3	239	6.74e-21	Monocarboxylate transporter 12 OS=Homo sapiens GN=SLC16A12 PE=2 SV=2	PF00083//PF07690	Sugar (and other) transporter//Major Facilitator Superfamily	GO:0055085	transmembrane transport	GO:0022857	transmembrane transporter activity	GO:0016021	integral to membrane	--	--
comp12391_c0	CE	1.36595	409	--	--	--	--	--	--	--	--	--	--	--	--	--	--	--	--	--	--	--	--	--	--	--	--	--	--	--	--
comp123985_c0	CE	0.650144	554	--	--	--	--	--	--	--	--	--	--	--	--	--	--	--	--	--	--	PF00187	Chitin recognition protein	--	--	GO:0008061	chitin binding	--	--	--	--
comp12400_c0	CE	2.44942	322	--	--	--	--	--	--	--	--	--	--	--	--	--	--	--	--	--	--	--	--	--	--	--	--	--	--	--	--
comp124062_c0	CE	0.998483	757	--	--	--	--	--	--	--	--	--	--	--	--	--	--	--	--	--	--	--	--	--	--	--	--	--	--	--	--
comp12408_c0	CE	0.67759	388	195108905	XP_001999033.1	447	3.91e-54	GI24294 [Drosophila mojavensis]	--	--	--	--	--	--	--	--	--	Q9VD83	438	7.83e-54	Bursicon OS=Drosophila melanogaster GN=burs PE=1 SV=1	--	--	--	--	--	--	--	--	--	--
comp12413_c0	CE	0.960286	616	--	--	--	--	--	--	--	--	--	--	--	--	--	--	--	--	--	--	--	--	--	--	--	--	--	--	--	--
comp12415_c0	CE	0.417751	236	--	--	--	--	--	--	--	--	--	--	--	--	--	--	--	--	--	--	--	--	--	--	--	--	--	--	--	--
comp124172_c1	CE	0.404055	244	--	--	--	--	--	--	--	--	--	--	--	--	--	--	--	--	--	--	--	--	--	--	--	--	--	--	--	--
comp12420_c0	CE	15.5522	1549	195151371	XP_002016621.1	663	3.9e-79	GL11681 [Drosophila persimilis]	--	--	--	--	--	--	--	--	--	Q9UBU6	145	1.48e-08	Protein FAM8A1 OS=Homo sapiens GN=FAM8A1 PE=1 SV=1	--	--	--	--	--	--	--	--	KOG4647	Uncharacterized membrane protein
comp1242175_c0	CE	0.350852	281	--	--	--	--	--	--	--	--	--	--	--	--	--	--	--	--	--	--	--	--	--	--	--	--	--	--	--	--
comp12422_c0	CE	1.20344	355	--	--	--	--	--	--	--	--	--	--	--	--	--	--	--	--	--	--	--	--	--	--	--	--	--	--	--	--
comp124230_c0	CE	1.28038	385	--	--	--	--	--	--	--	--	--	--	--	--	--	--	--	--	--	--	--	--	--	--	--	--	--	--	--	--
comp12438_c0	CE	44.7786	1663	195146840	XP_002014392.1	1861	0	GL18977 [Drosophila persimilis]	--	--	--	--	--	K04440	JNK	c-Jun N-terminal kinase	http://www.genome.jp/dbget-bin/www_bget?ko:K04440	P92208	1839	0	Stress-activated protein kinase JNK OS=Drosophila melanogaster GN=bsk PE=1 SV=1	PF01163//PF00069//PF06293//PF07714	RIO1 family//Protein kinase domain//Lipopolysaccharide kinase (Kdo/WaaP) family//Protein tyrosine kinase	GO:0000165//GO:0006468//GO:0007178//GO:0009103//GO:0016310//GO:0009069	MAPK cascade//protein phosphorylation//transmembrane receptor protein serine/threonine kinase signaling pathway//lipopolysaccharide biosynthetic process//phosphorylation//serine family amino acid metabolic process	GO:0003824//GO:0004672//GO:0004707//GO:0005524//GO:0016773	catalytic activity//protein kinase activity//MAP kinase activity//ATP binding//phosphotransferase activity, alcohol group as acceptor	GO:0016020	membrane	KOG0665	Jun-N-terminal kinase (JNK)
comp1244182_c0	CE	0.319059	206	--	--	--	--	--	--	--	--	--	--	--	--	--	--	--	--	--	--	--	--	--	--	--	--	--	--	--	--
comp12444_c0	CE	16.8277	871	289741473	ADD19484.1	808	1.83e-105	uncharacterized conserved protein [Glossina morsitans morsitans]	--	--	--	--	--	--	--	--	--	Q9W1W9	610	6.46e-77	PRADC1-like protein OS=Drosophila melanogaster GN=CG9849 PE=2 SV=1	--	--	--	--	--	--	--	--	KOG3920	Uncharacterized conserved protein, contains PA domain
comp124461_c0	CE	1.09398	751	--	--	--	--	--	--	--	--	--	--	--	--	--	--	--	--	--	--	--	--	--	--	--	--	--	--	--	--
comp1244771_c0	CE	0.417045	394	--	--	--	--	--	--	--	--	--	--	--	--	--	--	--	--	--	--	PF02509	Rotavirus non-structural protein 35	GO:0019079	viral genome replication	GO:0003723	RNA binding	--	--	--	--
comp12447_c0	CE	1.49946	263	--	--	--	--	--	--	--	--	--	--	--	--	--	--	--	--	--	--	--	--	--	--	--	--	--	--	--	--
comp12449_c0	CE	2.48023	1113	195081339	XP_001997352.1	712	8.17e-87	GH22440 [Drosophila grimshawi]	--	--	--	--	--	--	--	--	--	Q24009	666	3.71e-77	Protein bicaudal C OS=Drosophila melanogaster GN=BicC PE=1 SV=2	PF07647	SAM domain (Sterile alpha motif)	--	--	GO:0005515	protein binding	--	--	KOG4374	RNA-binding protein Bicaudal-C
comp1244_c0	CE	0.397538	248	--	--	--	--	--	--	--	--	--	--	--	--	--	--	--	--	--	--	--	--	--	--	--	--	--	--	--	--
comp12451_c0	CE	11.4869	260	--	--	--	--	--	--	--	--	--	--	--	--	--	--	--	--	--	--	PF10717	Occlusion-derived virus envelope protein ODV-E18	--	--	--	--	GO:0019031	viral envelope	--	--
comp1245274_c0	CE	0.322187	306	--	--	--	--	--	--	--	--	--	--	--	--	--	--	--	--	--	--	--	--	--	--	--	--	--	--	--	--
comp12461_c0	CE	2.08522	394	--	--	--	--	--	--	--	--	--	--	--	--	--	--	--	--	--	--	--	--	--	--	--	--	--	--	--	--
comp12464_c0	CE	0.352419	746	--	--	--	--	--	--	--	--	--	--	--	--	--	--	--	--	--	--	--	--	--	--	--	--	--	--	--	--
comp12466_c1	CE	0.627159	262	--	--	--	--	--	--	--	--	--	--	--	--	--	--	--	--	--	--	--	--	--	--	--	--	--	--	--	--
comp12468_c0	CE	0.512152	385	--	--	--	--	--	--	--	--	--	--	--	--	--	--	--	--	--	--	--	--	--	--	--	--	--	--	--	--
comp12469_c0	CE	2.22913	1489	195569167	XP_002102582.1	778	1.7e-95	bap [Drosophila simulans]	--	--	--	--	--	--	--	--	--	P22809	770	1.6e-95	Homeobox protein bagpipe OS=Drosophila melanogaster GN=bap PE=2 SV=3	PF00046//PF05920	Homeobox domain//Homeobox KN domain	GO:0006355	regulation of transcription, DNA-dependent	GO:0003677//GO:0043565//GO:0003700	DNA binding//sequence-specific DNA binding//sequence-specific DNA binding transcription factor activity	GO:0005667	transcription factor complex	KOG0842	Transcription factor tinman/NKX2-3, contains HOX domain
comp1247062_c0	CE	0.315991	208	11323019	CAC16871.1	180	4.41e-14	pol [Drosophila melanogaster]	--	--	--	--	--	--	--	--	--	--	--	--	--	PF00078	Reverse transcriptase (RNA-dependent DNA polymerase)	GO:0006278	RNA-dependent DNA replication	GO:0003723//GO:0003964	RNA binding//RNA-directed DNA polymerase activity	--	--	--	--
comp12470_c0	CE	0.455078	1011	--	--	--	--	--	--	--	--	--	--	--	--	--	--	--	--	--	--	--	--	--	--	--	--	--	--	--	--
comp12473_c0	CE	2.63245	387	--	--	--	--	--	--	--	--	--	--	--	--	--	--	--	--	--	--	--	--	--	--	--	--	--	--	--	--
comp12476_c0	CE	0.391945	1090	390336669	XP_003724399.1	159	9.9e-10	PREDICTED: uncharacterized protein LOC100893464 [Strongylocentrotus purpuratus]	--	--	--	--	--	--	--	--	--	--	--	--	--	PF04546//PF00628//PF00130	Sigma-70, non-essential region//PHD-finger//Phorbol esters/diacylglycerol binding domain (C1 domain)	GO:0035556//GO:0006352//GO:0006355	intracellular signal transduction//DNA-dependent transcription, initiation//regulation of transcription, DNA-dependent	GO:0016987//GO:0003677//GO:0005515//GO:0003700	sigma factor activity//DNA binding//protein binding//sequence-specific DNA binding transcription factor activity	GO:0005667	transcription factor complex	--	--
comp12480_c0	CE	0.635474	362	--	--	--	--	--	--	--	--	--	--	--	--	--	--	--	--	--	--	--	--	--	--	--	--	--	--	--	--
comp12482_c0	CE	0.935975	316	--	--	--	--	--	--	--	--	--	--	--	--	--	--	--	--	--	--	--	--	--	--	--	--	--	--	--	--
comp12486_c0	CE	0.465044	212	--	--	--	--	--	--	--	--	--	--	--	--	--	--	--	--	--	--	--	--	--	--	--	--	--	--	--	--
comp12488_c0	CE	1.06322	340	--	--	--	--	--	--	--	--	--	--	--	--	--	--	--	--	--	--	--	--	--	--	--	--	--	--	--	--
comp1248_c0	CE	0.406973	323	--	--	--	--	--	--	--	--	--	--	--	--	--	--	--	--	--	--	PF10186	UV radiation resistance protein and autophagy-related subunit 14	GO:0010508	positive regulation of autophagy	--	--	--	--	--	--
comp12498_c0	CE	0.310029	212	--	--	--	--	--	--	--	--	--	--	--	--	--	--	--	--	--	--	PF10717	Occlusion-derived virus envelope protein ODV-E18	--	--	--	--	GO:0019031	viral envelope	--	--
comp124_c0	CE	0.513486	256	--	--	--	--	--	--	--	--	--	--	--	--	--	--	--	--	--	--	--	--	--	--	--	--	--	--	--	--
comp12501_c0	CE	0.438906	1198	195163351	XP_002022514.1	226	2.82e-18	GL12925 [Drosophila persimilis]	--	--	--	--	--	--	--	--	--	Q9VXA8	168	1.19e-11	Protein Dom3Z OS=Drosophila melanogaster GN=CG9125 PE=2 SV=1	PF05271	Tobravirus 2B protein	GO:0019089	transmission of virus	--	--	--	--	--	--
comp12512_c0	CE	0.348783	848	--	--	--	--	--	--	--	--	--	--	--	--	--	--	--	--	--	--	--	--	--	--	--	--	--	--	--	--
comp125171_c0	CE	1.33704	467	--	--	--	--	--	--	--	--	--	--	--	--	--	--	--	--	--	--	--	--	--	--	--	--	--	--	--	--
comp12549_c0	CE	0.390563	589	--	--	--	--	--	--	--	--	--	--	--	--	--	--	--	--	--	--	--	--	--	--	--	--	--	--	--	--
comp125501_c0	CE	0.399147	247	--	--	--	--	--	--	--	--	--	--	--	--	--	--	--	--	--	--	--	--	--	--	--	--	--	--	--	--
comp12556_c0	CE	46.909	3540	194757679	XP_001961090.1	824	2.13e-90	GF13697 [Drosophila ananassae]	--	--	--	--	--	--	--	--	--	Q7K3L1	736	2.8e-80	Guanylate kinase-associated protein mars OS=Drosophila melanogaster GN=mars PE=1 SV=1	PF03359	Guanylate-kinase-associated protein (GKAP) protein	GO:0007267	cell-cell signaling	--	--	--	--	KOG3971	SAP-90/PSD-95 associated protein-related protein (Vulcan)
comp12558_c0	CE	0.408237	483	--	--	--	--	--	--	--	--	--	--	--	--	--	--	--	--	--	--	--	--	--	--	--	--	--	--	--	--
comp12559_c0	CE	0.988364	532	--	--	--	--	--	--	--	--	--	--	--	--	--	--	--	--	--	--	--	--	--	--	--	--	--	--	--	--
comp1255_c0	CE	1.03415	286	--	--	--	--	--	--	--	--	--	--	--	--	--	--	--	--	--	--	--	--	--	--	--	--	--	--	--	--
comp12560_c0	CE	1.4199	1759	195488387	XP_002092293.1	621	2.29e-69	GE14106 [Drosophila yakuba]	--	--	--	--	--	--	--	--	--	Q9U405	417	1.34e-42	Transcription factor grauzone OS=Drosophila melanogaster GN=grau PE=1 SV=1	PF07776//PF00096//PF01199	Zinc-finger associated domain (zf-AD)//Zinc finger, C2H2 type//Ribosomal protein L34e	GO:0006412//GO:0042254	translation//ribosome biogenesis	GO:0003735//GO:0046872//GO:0008270	structural constituent of ribosome//metal ion binding//zinc ion binding	GO:0005840//GO:0005622//GO:0005634	ribosome//intracellular//nucleus	--	--
comp12561_c0	CE	11.4639	946	194747828	XP_001956352.1	207	5.02e-17	GF24639 [Drosophila ananassae]	--	--	--	--	--	--	--	--	--	--	--	--	--	PF08496	Peptidase family S49 N-terminal	--	--	GO:0004252	serine-type endopeptidase activity	GO:0005886	plasma membrane	--	--
comp125644_c0	CE	0.363128	362	--	--	--	--	--	--	--	--	--	--	--	--	--	--	--	--	--	--	--	--	--	--	--	--	--	--	--	--
comp12564_c0	CE	1.93924	949	198459963	XP_001361565.2	607	4.86e-74	GA11598 [Drosophila pseudoobscura pseudoobscura]	--	--	--	--	--	K01312	PRSS	trypsin	http://www.genome.jp/dbget-bin/www_bget?ko:K01312	P42279	570	1.18e-69	Trypsin eta OS=Drosophila melanogaster GN=etaTry PE=2 SV=2	PF00089	Trypsin	GO:0006508	proteolysis	GO:0008233//GO:0004252	peptidase activity//serine-type endopeptidase activity	--	--	KOG3627	Trypsin
comp12565_c0	CE	0.856058	1382	194744391	XP_001954678.1	646	4.22e-72	GF16624 [Drosophila ananassae]	--	--	--	--	--	--	--	--	--	--	--	--	--	--	--	--	--	--	--	--	--	--	--
comp125689_c0	CE	1.04753	1349	--	--	--	--	--	--	--	--	--	--	--	--	--	--	--	--	--	--	--	--	--	--	--	--	--	--	--	--
comp12576_c0	CE	0.43964	299	--	--	--	--	--	--	--	--	--	--	--	--	--	--	--	--	--	--	--	--	--	--	--	--	--	--	--	--
comp1257_c0	CE	0.365372	322	--	--	--	--	--	--	--	--	--	--	--	--	--	--	--	--	--	--	--	--	--	--	--	--	--	--	--	--
comp12585_c0	CE	1.15715	284	--	--	--	--	--	--	--	--	--	--	--	--	--	--	--	--	--	--	--	--	--	--	--	--	--	--	--	--
comp12592_c0	CE	1.48857	287	--	--	--	--	--	--	--	--	--	--	--	--	--	--	--	--	--	--	--	--	--	--	--	--	--	--	--	--
comp12593_c0	CE	0.401995	654	195128943	XP_002008918.1	963	1.05e-124	GI11546 [Drosophila mojavensis]	--	--	--	--	--	--	--	--	--	Q62640	228	7.78e-20	Glutamate receptor ionotropic, delta-1 OS=Rattus norvegicus GN=Grid1 PE=2 SV=1	PF00060//PF10613//PF00497	Ligand-gated ion channel//Ligated ion channel L-glutamate- and glycine-binding site//Bacterial extracellular solute-binding proteins, family 3	GO:0007268//GO:0006810//GO:0006811//GO:0007165//GO:0035235	synaptic transmission//transport//ion transport//signal transduction//ionotropic glutamate receptor signaling pathway	GO:0005215//GO:0005234//GO:0004970	transporter activity//extracellular-glutamate-gated ion channel activity//ionotropic glutamate receptor activity	GO:0016020	membrane	KOG1052	Glutamate-gated kainate-type ion channel receptor subunit GluR5 and related subunits
comp1259_c0	CE	0.343517	287	--	--	--	--	--	--	--	--	--	--	--	--	--	--	--	--	--	--	--	--	--	--	--	--	--	--	--	--
comp1259_c1	CE	0.425412	309	--	--	--	--	--	--	--	--	--	--	--	--	--	--	--	--	--	--	--	--	--	--	--	--	--	--	--	--
comp12604_c0	CE	1.1423	374	--	--	--	--	--	--	--	--	--	--	--	--	--	--	--	--	--	--	--	--	--	--	--	--	--	--	--	--
comp12610_c0	CE	0.342324	384	--	--	--	--	--	--	--	--	--	--	--	--	--	--	--	--	--	--	--	--	--	--	--	--	--	--	--	--
comp12612_c0	CE	0.442229	1189	903725	AAA70221.1	645	1.5e-76	putative ORF1 [Drosophila melanogaster]	--	--	--	--	--	--	--	--	--	--	--	--	--	PF00098	Zinc knuckle	--	--	GO:0003676//GO:0008270	nucleic acid binding//zinc ion binding	--	--	--	--
comp12617_c0	CE	1.25843	914	195134799	XP_002011824.1	189	1.5e-13	GI14368 [Drosophila mojavensis]	--	--	--	--	--	--	--	--	--	Q5T619	134	1.66e-07	Zinc finger protein 648 OS=Homo sapiens GN=ZNF648 PE=1 SV=1	PF00096	Zinc finger, C2H2 type	--	--	GO:0046872	metal ion binding	--	--	KOG1721	FOG: Zn-finger
comp12622_c0	CE	0.572528	287	--	--	--	--	--	--	--	--	--	--	--	--	--	--	--	--	--	--	--	--	--	--	--	--	--	--	--	--
comp1262945_c0	CE	0.323774	203	--	--	--	--	--	--	--	--	--	--	--	--	--	--	--	--	--	--	--	--	--	--	--	--	--	--	--	--
comp1262_c0	CE	0.413893	397	195376687	XP_002047124.1	245	6.01e-23	GJ13257 [Drosophila virilis]	--	--	--	--	--	--	--	--	--	--	--	--	--	--	--	--	--	--	--	--	--	--	--
comp12630_c0	CE	1.81709	461	--	--	--	--	--	--	--	--	--	--	--	--	--	--	--	--	--	--	--	--	--	--	--	--	--	--	--	--
comp12631_c0	CE	0.817039	362	--	--	--	--	--	--	--	--	--	--	--	--	--	--	--	--	--	--	--	--	--	--	--	--	--	--	--	--
comp1264_c0	CE	0.413744	556	195170258	XP_002025930.1	241	5.07e-21	GL10137 [Drosophila persimilis]	--	--	--	--	--	K10409	DNAI1	dynein intermediate chain 1, axonemal	http://www.genome.jp/dbget-bin/www_bget?ko:K10409	Q9UI46	154	1.05e-10	Dynein intermediate chain 1, axonemal OS=Homo sapiens GN=DNAI1 PE=1 SV=1	PF06213//PF04147	Cobalamin biosynthesis protein CobT//Nop14-like family	GO:0009236	cobalamin biosynthetic process	--	--	GO:0032040	small-subunit processome	--	--
comp12656_c0	CE	0.968937	407	--	--	--	--	--	--	--	--	--	--	--	--	--	--	--	--	--	--	--	--	--	--	--	--	--	--	--	--
comp12658_c0	CE	0.757483	564	--	--	--	--	--	--	--	--	--	--	--	--	--	--	--	--	--	--	--	--	--	--	--	--	--	--	--	--
comp12660_c0	CE	1.40029	751	--	--	--	--	--	--	--	--	--	--	--	--	--	--	--	--	--	--	PF01757	Acyltransferase family	--	--	GO:0016747	transferase activity, transferring acyl groups other than amino-acyl groups	--	--	--	--
comp12668_c0	CE	0.389681	253	--	--	--	--	--	--	--	--	--	--	--	--	--	--	--	--	--	--	--	--	--	--	--	--	--	--	--	--
comp126798_c0	CE	0.908657	217	--	--	--	--	--	--	--	--	--	--	--	--	--	--	--	--	--	--	--	--	--	--	--	--	--	--	--	--
comp12679_c0	CE	0.628959	418	--	--	--	--	--	--	--	--	--	--	--	--	--	--	--	--	--	--	--	--	--	--	--	--	--	--	--	--
comp12680_c0	CE	0.897286	586	--	--	--	--	--	--	--	--	--	--	--	--	--	--	--	--	--	--	--	--	--	--	--	--	--	--	--	--
comp12681_c0	CE	2.78962	483	--	--	--	--	--	--	--	--	--	--	--	--	--	--	--	--	--	--	--	--	--	--	--	--	--	--	--	--
comp126_c0	CE	1.12996	698	--	--	--	--	--	--	--	--	--	--	--	--	--	--	--	--	--	--	--	--	--	--	--	--	--	--	--	--
comp12701_c0	CE	0.320616	205	--	--	--	--	--	--	--	--	--	--	--	--	--	--	--	--	--	--	--	--	--	--	--	--	--	--	--	--
comp12702_c0	CE	1.0382	823	308467650	XP_003096072.1	135	8.62e-08	hypothetical protein CRE_05112 [Caenorhabditis remanei]	--	--	--	--	--	--	--	--	--	--	--	--	--	--	--	--	--	--	--	--	--	--	--
comp12703_c0	CE	1.0991	299	--	--	--	--	--	--	--	--	--	--	--	--	--	--	--	--	--	--	--	--	--	--	--	--	--	--	--	--
comp12704_c0	CE	10.3581	1653	195395648	XP_002056448.1	1226	6.93e-161	GJ10952 [Drosophila virilis]	--	--	--	--	--	--	--	--	--	Q0VCA2	234	1.54e-19	Arrestin domain-containing protein 3 OS=Bos taurus GN=ARRDC3 PE=2 SV=1	--	--	--	--	--	--	--	--	KOG3780	Thioredoxin binding protein TBP-2/VDUP1
comp12706_c0	CE	1.04381	976	--	--	--	--	--	--	--	--	--	--	--	--	--	--	--	--	--	--	--	--	--	--	--	--	--	--	--	--
comp12707_c0	CE	1.10775	534	--	--	--	--	--	--	--	--	--	--	--	--	--	--	--	--	--	--	--	--	--	--	--	--	--	--	--	--
comp12711_c0	CE	2.69102	403	--	--	--	--	--	--	--	--	--	--	--	--	--	--	--	--	--	--	--	--	--	--	--	--	--	--	--	--
comp127123_c0	CE	0.355918	277	--	--	--	--	--	--	--	--	--	--	--	--	--	--	--	--	--	--	--	--	--	--	--	--	--	--	--	--
comp12716_c0	CE	0.707821	325	--	--	--	--	--	--	--	--	--	--	--	--	--	--	--	--	--	--	--	--	--	--	--	--	--	--	--	--
comp12718_c0	CE	1.14506	287	--	--	--	--	--	--	--	--	--	--	--	--	--	--	--	--	--	--	--	--	--	--	--	--	--	--	--	--
comp12719_c0	CE	2.81466	432	--	--	--	--	--	--	--	--	--	--	--	--	--	--	--	--	--	--	--	--	--	--	--	--	--	--	--	--
comp12724_c0	CE	0.483281	340	--	--	--	--	--	--	--	--	--	--	--	--	--	--	--	--	--	--	--	--	--	--	--	--	--	--	--	--
comp12733_c0	CE	1.03878	348	--	--	--	--	--	--	--	--	--	--	--	--	--	--	--	--	--	--	--	--	--	--	--	--	--	--	--	--
comp12739_c0	CE	0.85581	576	--	--	--	--	--	--	--	--	--	--	--	--	--	--	--	--	--	--	--	--	--	--	--	--	--	--	--	--
comp12739_c1	CE	0.55422	1011	--	--	--	--	--	--	--	--	--	--	--	--	--	--	--	--	--	--	PF12899//PF04451	Endo-alpha-N-acetylgalactosaminidase glycoside hydrolase//Large eukaryotic DNA virus major capsid protein	--	--	GO:0005198//GO:0033926	structural molecule activity//glycopeptide alpha-N-acetylgalactosaminidase activity	GO:0019028	viral capsid	--	--
comp12741_c0	CE	11.0126	2444	194744995	XP_001954978.1	2191	0	GF18545 [Drosophila ananassae]	--	--	--	--	--	--	--	--	--	Q09225	165	2.23e-10	Nose resistant to fluoxetine protein 6 OS=Caenorhabditis elegans GN=nrf-6 PE=1 SV=3	PF01757	Acyltransferase family	--	--	GO:0016747	transferase activity, transferring acyl groups other than amino-acyl groups	--	--	KOG3700	Predicted acyltransferase
comp12754_c0	CE	0.902833	364	--	--	--	--	--	--	--	--	--	--	--	--	--	--	--	--	--	--	--	--	--	--	--	--	--	--	--	--
comp12755_c0	CE	0.394989	416	--	--	--	--	--	--	--	--	--	--	--	--	--	--	--	--	--	--	--	--	--	--	--	--	--	--	--	--
comp12758_c0	CE	0.386625	255	--	--	--	--	--	--	--	--	--	--	--	--	--	--	--	--	--	--	--	--	--	--	--	--	--	--	--	--
comp12759_c0	CE	0.322187	204	--	--	--	--	--	1019057	Z47547.1	32	5.72e-06	Chondrus crispus complete mitochondrial genome	--	--	--	--	--	--	--	--	--	--	--	--	--	--	--	--	--	--
comp1276268_c0	CE	0.305703	215	--	--	--	--	--	--	--	--	--	--	--	--	--	--	--	--	--	--	--	--	--	--	--	--	--	--	--	--
comp127648_c0	CE	0.693315	237	--	--	--	--	--	--	--	--	--	--	--	--	--	--	--	--	--	--	--	--	--	--	--	--	--	--	--	--
comp127688_c0	CE	2.33754	239	--	--	--	--	--	--	--	--	--	--	--	--	--	--	--	--	--	--	--	--	--	--	--	--	--	--	--	--
comp12770_c0	CE	0.914275	647	--	--	--	--	--	--	--	--	--	--	--	--	--	--	--	--	--	--	--	--	--	--	--	--	--	--	--	--
comp12772_c0	CE	0.87765	337	--	--	--	--	--	--	--	--	--	--	--	--	--	--	--	--	--	--	--	--	--	--	--	--	--	--	--	--
comp12775_c0	CE	0.302886	1085	--	--	--	--	--	--	--	--	--	--	--	--	--	--	--	--	--	--	--	--	--	--	--	--	--	--	--	--
comp127795_c0	CE	2.1457	291	--	--	--	--	--	--	--	--	--	--	--	--	--	--	--	--	--	--	--	--	--	--	--	--	--	--	--	--
comp12779_c0	CE	0.993343	397	--	--	--	--	--	--	--	--	--	--	--	--	--	--	--	--	--	--	--	--	--	--	--	--	--	--	--	--
comp1277_c0	CE	0.961111	305	--	--	--	--	--	--	--	--	--	--	--	--	--	--	--	--	--	--	--	--	--	--	--	--	--	--	--	--
comp1278030_c0	CE	0.399147	247	--	--	--	--	--	--	--	--	--	--	--	--	--	--	--	--	--	--	--	--	--	--	--	--	--	--	--	--
comp127819_c0	CE	0.749322	307	--	--	--	--	--	--	--	--	--	--	--	--	--	--	--	--	--	--	--	--	--	--	--	--	--	--	--	--
comp12784_c0	CE	2.29277	516	--	--	--	--	--	--	--	--	--	--	--	--	--	--	--	--	--	--	--	--	--	--	--	--	--	--	--	--
comp12785_c0	CE	1.67651	266	--	--	--	--	--	--	--	--	--	--	--	--	--	--	--	--	--	--	--	--	--	--	--	--	--	--	--	--
comp12786_c0	CE	0.491829	735	--	--	--	--	--	--	--	--	--	--	--	--	--	--	--	--	--	--	--	--	--	--	--	--	--	--	--	--
comp127909_c0	CE	1.36456	289	--	--	--	--	--	--	--	--	--	--	--	--	--	--	--	--	--	--	--	--	--	--	--	--	--	--	--	--
comp12799_c0	CE	20.0455	1318	289741665	ADD19580.1	878	1.94e-114	Ca2+/calmodulin-dependent protein phosphatase [Glossina morsitans morsitans]	195448245	XM_002071538.1	246	4.63e-124	Drosophila willistoni GK10056 (Dwil\GK10056), mRNA	--	--	--	--	P48451	870	2.73e-114	Calcineurin subunit B type 1 OS=Drosophila melanogaster GN=CanB PE=2 SV=1	PF13499//PF00036//PF13202//PF10591//PF13405	//EF hand////Secreted protein acidic and rich in cysteine Ca binding region//	GO:0007165	signal transduction	GO:0005509	calcium ion binding	GO:0005578	proteinaceous extracellular matrix	KOG0034	Ca2+/calmodulin-dependent protein phosphatase (calcineurin subunit B), EF-Hand superfamily protein
comp128011_c0	CE	1.3119	501	--	--	--	--	--	--	--	--	--	--	--	--	--	--	--	--	--	--	--	--	--	--	--	--	--	--	--	--
comp128036_c0	CE	1.62405	344	--	--	--	--	--	--	--	--	--	--	--	--	--	--	--	--	--	--	--	--	--	--	--	--	--	--	--	--
comp12807_c0	CE	0.746889	396	--	--	--	--	--	--	--	--	--	--	--	--	--	--	--	--	--	--	--	--	--	--	--	--	--	--	--	--
comp1280820_c0	CE	0.452245	218	--	--	--	--	--	--	--	--	--	--	--	--	--	--	--	--	--	--	--	--	--	--	--	--	--	--	--	--
comp128109_c0	CE	1.28875	561	--	--	--	--	--	--	--	--	--	--	--	--	--	--	--	--	--	--	--	--	--	--	--	--	--	--	--	--
comp12810_c0	CE	1.89466	294	--	--	--	--	--	--	--	--	--	--	--	--	--	--	--	--	--	--	--	--	--	--	--	--	--	--	--	--
comp128114_c0	CE	1.71755	1281	195338281	XP_002035753.1	1045	2e-136	GM15122 [Drosophila sechellia]	--	--	--	--	--	--	--	--	--	Q9V3R6	1034	5.83e-136	tRNA-specific adenosine deaminase 1 OS=Drosophila melanogaster GN=adat PE=2 SV=1	PF02137	Adenosine-deaminase (editase) domain	GO:0006396//GO:0006144//GO:0006807	RNA processing//purine nucleobase metabolic process//nitrogen compound metabolic process	GO:0003723//GO:0004000	RNA binding//adenosine deaminase activity	--	--	KOG2777	tRNA-specific adenosine deaminase 1
comp12822_c0	CE	1.46384	449	--	--	--	--	--	--	--	--	--	--	--	--	--	--	--	--	--	--	--	--	--	--	--	--	--	--	--	--
comp12825_c0	CE	0.34739	473	--	--	--	--	--	--	--	--	--	--	--	--	--	--	--	--	--	--	--	--	--	--	--	--	--	--	--	--
comp128264_c0	CE	2.80518	1933	195341251	XP_002037224.1	1289	2.06e-168	GM12805 [Drosophila sechellia]	--	--	--	--	--	--	--	--	--	A4QNP7	261	8.93e-23	Doublesex- and mab-3-related transcription factor A2 OS=Xenopus tropicalis GN=dmrta2 PE=2 SV=1	PF00751//PF02845	DM DNA binding domain//CUE domain	GO:0006355	regulation of transcription, DNA-dependent	GO:0043565//GO:0005515	sequence-specific DNA binding//protein binding	--	--	KOG3815	Transcription factor Doublesex
comp12829_c0	CE	1.25873	966	289742643	ADD20069.1	965	1.58e-125	hypothetical conserved protein [Glossina morsitans morsitans]	--	--	--	--	--	--	--	--	--	--	--	--	--	--	--	--	--	--	--	--	--	--	--
comp12829_c1	CE	1.07308	490	289742643	ADD20069.1	539	3.74e-64	hypothetical conserved protein [Glossina morsitans morsitans]	--	--	--	--	--	--	--	--	--	--	--	--	--	--	--	--	--	GO:0016772	transferase activity, transferring phosphorus-containing groups	--	--	--	--
comp12830_c0	CE	0.625113	736	--	--	--	--	--	--	--	--	--	--	--	--	--	--	--	--	--	--	--	--	--	--	--	--	--	--	--	--
comp12833_c0	CE	36.0234	1468	289740847	ADD19171.1	953	1.35e-121	putative lipid kinase [Glossina morsitans morsitans]	--	--	--	--	--	--	--	--	--	Q53H12	369	2.33e-37	Acylglycerol kinase, mitochondrial OS=Homo sapiens GN=AGK PE=1 SV=2	PF01513//PF00781	ATP-NAD kinase//Diacylglycerol kinase catalytic domain	GO:0046497//GO:0009395//GO:0046486//GO:0008152//GO:0006741//GO:0007205//GO:0006769	nicotinate nucleotide metabolic process//phospholipid catabolic process//glycerolipid metabolic process//metabolic process//NADP biosynthetic process//protein kinase C-activating G-protein coupled receptor signaling pathway//nicotinamide metabolic process	GO:0003951//GO:0004143	NAD+ kinase activity//diacylglycerol kinase activity	--	--	KOG4435	Predicted lipid kinase
comp12848_c0	CE	1.59255	2208	289739613	ADD18554.1	1653	0	phosphoserine aminotransferase [Glossina morsitans morsitans]	--	--	--	--	--	--	--	--	--	Q9VAN0	1632	0	Probable phosphoserine aminotransferase OS=Drosophila melanogaster GN=CG11899 PE=2 SV=1	PF01966//PF00266	HD domain//Aminotransferase class-V	GO:0006544//GO:0008152//GO:0006563//GO:0042816//GO:0006564//GO:0006566	glycine metabolic process//metabolic process//L-serine metabolic process//vitamin B6 metabolic process//L-serine biosynthetic process//threonine metabolic process	GO:0030170//GO:0004648//GO:0008081//GO:0046872	pyridoxal phosphate binding//O-phospho-L-serine:2-oxoglutarate aminotransferase activity//phosphoric diester hydrolase activity//metal ion binding	--	--	KOG2790	Phosphoserine aminotransferase
comp1284_c0	CE	1.46633	381	--	--	--	--	--	--	--	--	--	--	--	--	--	--	--	--	--	--	--	--	--	--	--	--	--	--	--	--
comp12850_c0	CE	2.06769	795	--	--	--	--	--	--	--	--	--	--	--	--	--	--	--	--	--	--	--	--	--	--	--	--	--	--	--	--
comp12854_c0	CE	0.361796	545	--	--	--	--	--	--	--	--	--	--	--	--	--	--	--	--	--	--	--	--	--	--	--	--	--	--	--	--
comp12855_c0	CE	1.61788	325	--	--	--	--	--	--	--	--	--	--	--	--	--	--	--	--	--	--	--	--	--	--	--	--	--	--	--	--
comp12857_c0	CE	1.63731	281	--	--	--	--	--	--	--	--	--	--	--	--	--	--	--	--	--	--	--	--	--	--	--	--	--	--	--	--
comp12858_c0	CE	0.474689	900	38347730	BAD01590.1	525	1.43e-56	hypothetical protein [Drosophila simulans]	--	--	--	--	--	--	--	--	--	--	--	--	--	PF00098//PF04810	Zinc knuckle//Sec23/Sec24 zinc finger	GO:0006886//GO:0006888	intracellular protein transport//ER to Golgi vesicle-mediated transport	GO:0003676//GO:0008270	nucleic acid binding//zinc ion binding	GO:0030127	COPII vesicle coat	--	--
comp12865_c0	CE	8.3466	4248	195494201	XP_002094736.1	4017	0	GE21986 [Drosophila yakuba]	--	--	--	--	--	K04648	DCTN1	dynactin 1	http://www.genome.jp/dbget-bin/www_bget?ko:K04648	P13496	3906	0	Dynactin subunit 1 OS=Drosophila melanogaster GN=Gl PE=1 SV=2	--	--	--	--	--	--	--	--	KOG3206	Alpha-tubulin folding cofactor B
comp12869_c0	CE	0.358507	275	--	--	--	--	--	--	--	--	--	--	--	--	--	--	--	--	--	--	--	--	--	--	--	--	--	--	--	--
comp128791_c0	CE	1.36383	1253	195379953	XP_002048735.1	326	3.31e-31	GJ21161 [Drosophila virilis]	--	--	--	--	--	--	--	--	--	--	--	--	--	--	--	--	--	--	--	--	--	--	--
comp12884_c0	CE	1.22532	350	--	--	--	--	--	--	--	--	--	--	--	--	--	--	--	--	--	--	--	--	--	--	--	--	--	--	--	--
comp12887_c0	CE	2.25974	509	--	--	--	--	--	--	--	--	--	--	--	--	--	--	--	--	--	--	--	--	--	--	--	--	--	--	--	--
comp1288916_c0	CE	0.326996	201	--	--	--	--	--	--	--	--	--	--	--	--	--	--	--	--	--	--	--	--	--	--	--	--	--	--	--	--
comp128_c0	CE	0.456855	1079	--	--	--	--	--	--	--	--	--	--	--	--	--	--	--	--	--	--	--	--	--	--	--	--	--	--	--	--
comp12900_c0	CE	0.790521	291	--	--	--	--	--	--	--	--	--	--	--	--	--	--	--	--	--	--	--	--	--	--	--	--	--	--	--	--
comp12908_c0	CE	1.44453	455	--	--	--	--	--	--	--	--	--	--	--	--	--	--	--	--	--	--	--	--	--	--	--	--	--	--	--	--
comp12940_c0	CE	1.46874	1611	289739987	ADD18741.1	175	5.02e-11	hypothetical conserved protein [Glossina morsitans morsitans]	--	--	--	--	--	--	--	--	--	Q5D0E6	217	4.26e-17	DALR anticodon-binding domain-containing protein 3 OS=Homo sapiens GN=DALRD3 PE=2 SV=2	PF05746	DALR anticodon binding domain	GO:0006420//GO:0006560//GO:0006525	arginyl-tRNA aminoacylation//proline metabolic process//arginine metabolic process	GO:0005524//GO:0004814	ATP binding//arginine-tRNA ligase activity	--	--	--	--
comp12944_c0	CE	1.19261	248	--	--	--	--	--	--	--	--	--	--	--	--	--	--	--	--	--	--	--	--	--	--	--	--	--	--	--	--
comp12946_c0	CE	0.378981	607	--	--	--	--	--	--	--	--	--	--	--	--	--	--	--	--	--	--	--	--	--	--	--	--	--	--	--	--
comp12947_c0	CE	0.711323	231	--	--	--	--	--	--	--	--	--	--	--	--	--	--	--	--	--	--	--	--	--	--	--	--	--	--	--	--
comp12949_c0	CE	0.920167	250	--	--	--	--	--	--	--	--	--	--	--	--	--	--	--	--	--	--	--	--	--	--	--	--	--	--	--	--
comp12956_c0	CE	0.397538	248	--	--	--	--	--	--	--	--	--	--	--	--	--	--	--	--	--	--	--	--	--	--	--	--	--	--	--	--
comp12957_c0	CE	17.5444	220	197691953	BAG70028.1	372	3.41e-44	beta-actin [Salganea esakii]	6946688	AJ245732.1	130	2.08e-60	Daphnia pulex partial mRNA for actin, isoform 3	K05692	ACTB_G1	actin beta/gamma 1	http://www.genome.jp/dbget-bin/www_bget?ko:K05692	P45887	376	2.24e-43	Actin-5, muscle-specific OS=Bactrocera dorsalis PE=2 SV=1	--	--	--	--	--	--	--	--	KOG0676	Actin and related proteins
comp12960_c0	CE	11.1715	1009	195451155	XP_002072791.1	788	4.42e-101	GK13788 [Drosophila willistoni]	--	--	--	--	--	--	--	--	--	Q5R8I2	391	3.03e-43	UPF0568 protein C14orf166 homolog OS=Pongo abelii PE=2 SV=1	--	--	--	--	--	--	--	--	--	--
comp12965_c0	CE	1.1041	1012	289743613	ADD20554.1	1072	1.24e-143	N-acetylglucosaminyltransferase complex subunit PIG-C/GPI2 [Glossina morsitans morsitans]	--	--	--	--	--	--	--	--	--	Q92535	423	2.58e-47	Phosphatidylinositol N-acetylglucosaminyltransferase subunit C OS=Homo sapiens GN=PIGC PE=2 SV=1	PF06432	Phosphatidylinositol N-acetylglucosaminyltransferase	GO:0006506	GPI anchor biosynthetic process	GO:0017176	phosphatidylinositol N-acetylglucosaminyltransferase activity	GO:0016021	integral to membrane	KOG3059	N-acetylglucosaminyltransferase complex, subunit PIG-C/GPI2, required for phosphatidylinositol biosynthesis
comp12966_c0	CE	0.546201	722	--	--	--	--	--	--	--	--	--	--	--	--	--	--	--	--	--	--	PF00002	7 transmembrane receptor (Secretin family)	GO:0007186	G-protein coupled receptor signaling pathway	GO:0004930	G-protein coupled receptor activity	GO:0016021	integral to membrane	--	--
comp12968_c0	CE	1.0356	476	--	--	--	--	--	--	--	--	--	--	--	--	--	--	--	--	--	--	--	--	--	--	--	--	--	--	--	--
comp12970_c0	CE	0.56988	346	194744749	XP_001954855.1	405	5.3e-44	GF18479 [Drosophila ananassae]	--	--	--	--	--	--	--	--	--	Q9CUL5	188	1.05e-15	IQ and AAA domain-containing protein 1 OS=Mus musculus GN=Iqca1 PE=2 SV=2	PF00612	IQ calmodulin-binding motif	--	--	GO:0005515//GO:0005524	protein binding//ATP binding	--	--	--	--
comp12972_c0	CE	0.564982	349	--	--	--	--	--	--	--	--	--	--	--	--	--	--	--	--	--	--	--	--	--	--	--	--	--	--	--	--
comp12977_c0	CE	13.7725	1205	289743063	ADD20279.1	1017	4.27e-134	hypothetical conserved protein [Glossina morsitans morsitans]	--	--	--	--	--	--	--	--	--	Q7TNE3	382	2e-41	Sperm-associated antigen 7 OS=Mus musculus GN=Spag7 PE=1 SV=1	PF01424	R3H domain	--	--	GO:0003676	nucleic acid binding	--	--	--	--
comp12979_c0	CE	0.524013	439	--	--	--	--	--	--	--	--	--	--	--	--	--	--	--	--	--	--	--	--	--	--	--	--	--	--	--	--
comp12981_c0	CE	13.8913	3045	195381155	XP_002049320.1	1537	0	GJ20816 [Drosophila virilis]	158289964	XM_311565.4	128	4.28e-58	Anopheles gambiae str. PEST AGAP010379-PA (AgaP_AGAP010379) mRNA, partial cds	--	--	--	--	Q9NVF7	373	8.19e-37	F-box only protein 28 OS=Homo sapiens GN=FBXO28 PE=1 SV=1	PF10186//PF00646	UV radiation resistance protein and autophagy-related subunit 14//F-box domain	GO:0010508	positive regulation of autophagy	GO:0005515	protein binding	--	--	--	--
comp12986_c0	CE	0.479753	274	--	--	--	--	--	--	--	--	--	--	--	--	--	--	--	--	--	--	--	--	--	--	--	--	--	--	--	--
comp129886_c0	CE	1.76052	392	--	--	--	--	--	--	--	--	--	--	--	--	--	--	--	--	--	--	--	--	--	--	--	--	--	--	--	--
comp12991_c0	CE	0.438175	375	--	--	--	--	--	--	--	--	--	--	--	--	--	--	--	--	--	--	--	--	--	--	--	--	--	--	--	--
comp12993_c0	CE	1.85667	1416	--	--	--	--	--	--	--	--	--	--	--	--	--	--	--	--	--	--	PF09472	Tetrahydromethanopterin S-methyltransferase, F subunit (MtrF)	GO:0046656//GO:0015948	folic acid biosynthetic process//methanogenesis	GO:0030269	tetrahydromethanopterin S-methyltransferase activity	GO:0016020	membrane	--	--
comp12994_c0	CE	3.2544	515	--	--	--	--	--	--	--	--	--	--	--	--	--	--	--	--	--	--	--	--	--	--	--	--	--	--	--	--
comp12999_c0	CE	9.33084	1842	194741768	XP_001953359.1	1523	0	GF17244 [Drosophila ananassae]	--	--	--	--	--	--	--	--	--	Q6GQ39	544	1.88e-60	Transmembrane protein 135 OS=Xenopus laevis GN=tmem135 PE=2 SV=1	--	--	--	--	--	--	--	--	--	--
comp129_c0	CE	0.481952	1091	--	--	--	--	--	--	--	--	--	--	--	--	--	--	--	--	--	--	--	--	--	--	--	--	--	--	--	--
comp13004_c0	CE	0.784791	335	--	--	--	--	--	--	--	--	--	--	--	--	--	--	--	--	--	--	--	--	--	--	--	--	--	--	--	--
comp130054_c0	CE	0.321138	307	--	--	--	--	--	--	--	--	--	--	--	--	--	--	--	--	--	--	--	--	--	--	--	--	--	--	--	--
comp13007_c0	CE	0.994946	363	--	--	--	--	--	--	--	--	--	--	--	--	--	--	--	--	--	--	--	--	--	--	--	--	--	--	--	--
comp13011_c0	CE	1.91436	515	--	--	--	--	--	--	--	--	--	--	--	--	--	--	--	--	--	--	--	--	--	--	--	--	--	--	--	--
comp13014_c0	CE	3.35827	411	--	--	--	--	--	--	--	--	--	--	--	--	--	--	--	--	--	--	--	--	--	--	--	--	--	--	--	--
comp13016_c0	CE	0.564174	233	--	--	--	--	--	--	--	--	--	--	--	--	--	--	--	--	--	--	--	--	--	--	--	--	--	--	--	--
comp130218_c0	CE	0.928992	283	--	--	--	--	--	--	--	--	--	--	--	--	--	--	--	--	--	--	--	--	--	--	--	--	--	--	--	--
comp13032_c0	CE	0.342324	480	--	--	--	--	--	--	--	--	--	--	--	--	--	--	--	--	--	--	--	--	--	--	--	--	--	--	--	--
comp13037_c0	CE	0.684648	240	--	--	--	--	--	--	--	--	--	--	--	--	--	--	--	--	--	--	--	--	--	--	--	--	--	--	--	--
comp1304_c0	CE	0.370289	355	--	--	--	--	--	--	--	--	--	--	--	--	--	--	--	--	--	--	--	--	--	--	--	--	--	--	--	--
comp13053_c0	CE	2.61673	427	--	--	--	--	--	--	--	--	--	--	--	--	--	--	--	--	--	--	--	--	--	--	--	--	--	--	--	--
comp13057_c0	CE	1.28157	359	--	--	--	--	--	--	--	--	--	--	--	--	--	--	--	--	--	--	--	--	--	--	--	--	--	--	--	--
comp13059_c0	CE	0.552321	476	--	--	--	--	--	--	--	--	--	--	--	--	--	--	--	--	--	--	--	--	--	--	--	--	--	--	--	--
comp1305_c0	CE	0.51007	451	--	--	--	--	--	--	--	--	--	--	--	--	--	--	--	--	--	--	--	--	--	--	--	--	--	--	--	--
comp13070_c0	CE	2.59787	253	--	--	--	--	--	--	--	--	--	--	--	--	--	--	--	--	--	--	--	--	--	--	--	--	--	--	--	--
comp13078_c0	CE	2.90723	1153	194759380	XP_001961927.1	894	8.32e-115	GF15216 [Drosophila ananassae]	--	--	--	--	--	--	--	--	--	Q8SYD0	860	8.33e-111	Tetratricopeptide repeat protein 19 homolog, mitochondrial OS=Drosophila melanogaster GN=CG15173 PE=2 SV=1	PF13176//PF13181//PF00515	////Tetratricopeptide repeat	--	--	GO:0005515	protein binding	--	--	KOG1840	Kinesin light chain
comp13079_c0	CE	0.941636	349	--	--	--	--	--	--	--	--	--	--	--	--	--	--	--	--	--	--	--	--	--	--	--	--	--	--	--	--
comp13081_c0	CE	1.68783	331	--	--	--	--	--	--	--	--	--	--	--	--	--	--	--	--	--	--	--	--	--	--	--	--	--	--	--	--
comp13084_c0	CE	0.308092	320	--	--	--	--	--	--	--	--	--	--	--	--	--	--	--	--	--	--	--	--	--	--	--	--	--	--	--	--
comp13093_c0	CE	17.2228	1258	195122308	XP_002005654.1	851	1.98e-108	GI18955 [Drosophila mojavensis]	--	--	--	--	--	--	--	--	--	Q66IS8	260	5.83e-24	Transmembrane protein 177 OS=Xenopus laevis GN=tmem177 PE=2 SV=2	PF03006	Haemolysin-III related	--	--	--	--	GO:0016021	integral to membrane	--	--
comp13097_c0	CE	0.890599	369	--	--	--	--	--	--	--	--	--	--	--	--	--	--	--	--	--	--	--	--	--	--	--	--	--	--	--	--
comp13103_c0	CE	1.61702	2703	195064095	XP_001996496.1	1822	0	GH23963 [Drosophila grimshawi]	328719786	XM_003246812.1	77	8.5e-30	PREDICTED: Acyrthosiphon pisum paired box protein Pax-6-like, transcript variant 3 (LOC100160750), mRNA	K08031	PAX6	paired box protein 6	http://www.genome.jp/dbget-bin/www_bget?ko:K08031	Q1LZF1	983	5.88e-122	Paired box protein Pax-6 OS=Bos taurus GN=PAX6 PE=2 SV=1	PF00292//PF08437//PF05920//PF00046	'Paired box' domain//Glycosyl transferase family 8 C-terminal//Homeobox KN domain//Homeobox domain	GO:0007275//GO:0006355//GO:0009103	multicellular organismal development//regulation of transcription, DNA-dependent//lipopolysaccharide biosynthetic process	GO:0008918//GO:0003700//GO:0003677//GO:0043565	lipopolysaccharide 3-alpha-galactosyltransferase activity//sequence-specific DNA binding transcription factor activity//DNA binding//sequence-specific DNA binding	GO:0005634//GO:0005667	nucleus//transcription factor complex	KOG0849	Transcription factor PRD and related proteins, contain PAX and HOX domains
comp131088_c0	CE	1.30294	1589	195152257	XP_002017053.1	366	4.29e-34	GL21719 [Drosophila persimilis]	--	--	--	--	--	--	--	--	--	Q9UJU3	146	1.87e-08	Zinc finger protein 112 OS=Homo sapiens GN=ZNF112 PE=2 SV=2	PF04889//PF07776//PF02372//PF00096	Cwf15/Cwc15 cell cycle control protein//Zinc-finger associated domain (zf-AD)//Interleukin 15//Zinc finger, C2H2 type	GO:0007165//GO:0000398//GO:0006955	signal transduction//mRNA splicing, via spliceosome//immune response	GO:0046872//GO:0005126//GO:0008270	metal ion binding//cytokine receptor binding//zinc ion binding	GO:0005681//GO:0005576//GO:0005634	spliceosomal complex//extracellular region//nucleus	--	--
comp1310_c0	CE	0.538739	244	--	--	--	--	--	--	--	--	--	--	--	--	--	--	--	--	--	--	--	--	--	--	--	--	--	--	--	--
comp13118_c0	CE	0.878693	374	--	--	--	--	--	--	--	--	--	--	--	--	--	--	--	--	--	--	--	--	--	--	--	--	--	--	--	--
comp1312_c0	CE	0.633336	467	--	--	--	--	--	--	--	--	--	--	--	--	--	--	--	--	--	--	--	--	--	--	--	--	--	--	--	--
comp131305_c0	CE	1.69148	544	--	--	--	--	--	--	--	--	--	--	--	--	--	--	--	--	--	--	PF01943	Polysaccharide biosynthesis protein	GO:0000271	polysaccharide biosynthetic process	--	--	GO:0016020	membrane	--	--
comp13133_c0	CE	0.544091	302	--	--	--	--	--	--	--	--	--	--	--	--	--	--	--	--	--	--	PF05493	ATP synthase subunit H	GO:0015991//GO:0015992	ATP hydrolysis coupled proton transport//proton transport	GO:0015078	hydrogen ion transmembrane transporter activity	GO:0033179	proton-transporting V-type ATPase, V0 domain	--	--
comp13135_c0	CE	6.32144	785	195454273	XP_002074166.1	173	3.13e-12	GK14499 [Drosophila willistoni]	--	--	--	--	--	--	--	--	--	Q86B87	168	3.38e-12	Modifier of mdg4 OS=Drosophila melanogaster GN=mod(mdg4) PE=1 SV=1	--	--	--	--	--	--	--	--	--	--
comp13136_c0	CE	0.67759	485	--	--	--	--	--	--	--	--	--	--	--	--	--	--	--	--	--	--	--	--	--	--	--	--	--	--	--	--
comp13138_c0	CE	2.71446	908	226443374	NP_001139891.1	166	2.66e-11	Transcription factor Adf-1 [Salmo salar]	--	--	--	--	--	--	--	--	--	P05552	144	3.94e-09	Transcription factor Adf-1 OS=Drosophila melanogaster GN=Adf1 PE=2 SV=2	PF00249	Myb-like DNA-binding domain	--	--	GO:0003682	chromatin binding	GO:0000785	chromatin	--	--
comp13141_c0	CE	0.674429	536	--	--	--	--	--	--	--	--	--	--	--	--	--	--	--	--	--	--	--	--	--	--	--	--	--	--	--	--
comp13146_c0	CE	1.3198	498	--	--	--	--	--	--	--	--	--	--	--	--	--	--	--	--	--	--	--	--	--	--	--	--	--	--	--	--
comp1314_c0	CE	0.538739	366	18034641	AAL57609.1	187	2.42e-14	reverse transcriptase [Drosophila melanogaster]	--	--	--	--	--	--	--	--	--	--	--	--	--	--	--	--	--	--	--	--	--	--	--
comp13156_c0	CE	1.68275	332	--	--	--	--	--	--	--	--	--	--	--	--	--	--	--	--	--	--	--	--	--	--	--	--	--	--	--	--
comp13157_c0	CE	0.310029	212	--	--	--	--	--	--	--	--	--	--	--	--	--	--	--	--	--	--	--	--	--	--	--	--	--	--	--	--
comp131592_c0	CE	1.62652	889	195451553	XP_002072974.1	168	8.89e-11	GK13401 [Drosophila willistoni]	--	--	--	--	--	--	--	--	--	--	--	--	--	--	--	--	--	--	--	--	--	--	--
comp13160_c0	CE	1.84819	569	--	--	--	--	--	--	--	--	--	--	--	--	--	--	--	--	--	--	--	--	--	--	--	--	--	--	--	--
comp13164_c0	CE	0.736064	759	--	--	--	--	--	--	--	--	--	--	--	--	--	--	--	--	--	--	--	--	--	--	--	--	--	--	--	--
comp1316_c0	CE	0.419529	235	21430916	AAM51136.1	184	1.28e-14	SD26211p [Drosophila melanogaster]	--	--	--	--	--	--	--	--	--	P04146	128	2.78e-08	Copia protein OS=Drosophila melanogaster GN=GIP PE=1 SV=3	--	--	--	--	--	--	--	--	--	--
comp13172_c0	CE	0.818169	482	--	--	--	--	--	--	--	--	--	--	--	--	--	--	--	--	--	--	--	--	--	--	--	--	--	--	--	--
comp131767_c0	CE	1.18344	361	--	--	--	--	--	--	--	--	--	--	--	--	--	--	--	--	--	--	PF03387	Herpesvirus UL46 protein	GO:0006355	regulation of transcription, DNA-dependent	--	--	--	--	--	--
comp13180_c0	CE	2.14511	766	--	--	--	--	--	--	--	--	--	--	--	--	--	--	--	--	--	--	--	--	--	--	--	--	--	--	--	--
comp13181_c0	CE	0.646912	508	--	--	--	--	--	--	--	--	--	--	--	--	--	--	--	--	--	--	PF01896//PF02701	Eukaryotic and archaeal DNA primase small subunit//Dof domain, zinc finger	GO:0006351//GO:0006269//GO:0006355	transcription, DNA-dependent//DNA replication, synthesis of RNA primer//regulation of transcription, DNA-dependent	GO:0003677//GO:0003896	DNA binding//DNA primase activity	GO:0005657//GO:0005730	replication fork//nucleolus	--	--
comp13182_c0	CE	1.11611	530	--	--	--	--	--	--	--	--	--	--	--	--	--	--	--	--	--	--	--	--	--	--	--	--	--	--	--	--
comp13186_c0	CE	0.768228	385	195134749	XP_002011799.1	136	8.52e-08	GI14396 [Drosophila mojavensis]	--	--	--	--	--	--	--	--	--	--	--	--	--	--	--	--	--	--	--	--	--	--	--
comp13195_c0	CE	1.43363	298	--	--	--	--	--	--	--	--	--	--	--	--	--	--	--	--	--	--	--	--	--	--	--	--	--	--	--	--
comp131_c0	CE	0.307132	214	--	--	--	--	--	--	--	--	--	--	--	--	--	--	--	--	--	--	--	--	--	--	--	--	--	--	--	--
comp131_c1	CE	0.54955	299	--	--	--	--	--	--	--	--	--	--	--	--	--	--	--	--	--	--	--	--	--	--	--	--	--	--	--	--
comp13214_c0	CE	2.03802	258	--	--	--	--	--	--	--	--	--	--	--	--	--	--	--	--	--	--	PF04592	Selenoprotein P, N terminal region	--	--	GO:0008430	selenium binding	--	--	--	--
comp132180_c0	CE	2.15732	457	--	--	--	--	--	--	--	--	--	--	--	--	--	--	--	--	--	--	--	--	--	--	--	--	--	--	--	--
comp13227_c0	CE	0.864819	418	--	--	--	--	--	--	--	--	--	--	--	--	--	--	--	--	--	--	--	--	--	--	--	--	--	--	--	--
comp13235_c0	CE	0.534359	369	--	--	--	--	--	--	--	--	--	--	--	--	--	--	--	--	--	--	--	--	--	--	--	--	--	--	--	--
comp13236_c0	CE	0.648614	456	--	--	--	--	--	--	--	--	--	--	--	--	--	--	--	--	--	--	--	--	--	--	--	--	--	--	--	--
comp13245_c0	CE	2.78319	307	--	--	--	--	--	--	--	--	--	--	--	--	--	--	--	--	--	--	--	--	--	--	--	--	--	--	--	--
comp132569_c0	CE	2.3597	571	--	--	--	--	--	--	--	--	--	--	--	--	--	--	--	--	--	--	--	--	--	--	--	--	--	--	--	--
comp13256_c0	CE	0.412261	558	--	--	--	--	--	--	--	--	--	--	--	--	--	--	--	--	--	--	--	--	--	--	--	--	--	--	--	--
comp13257_c0	CE	1.12033	264	--	--	--	--	--	--	--	--	--	--	--	--	--	--	--	--	--	--	--	--	--	--	--	--	--	--	--	--
comp13263_c0	CE	0.303352	325	--	--	--	--	--	--	--	--	--	--	--	--	--	--	--	--	--	--	--	--	--	--	--	--	--	--	--	--
comp1326_c0	CE	0.51855	507	170053991	XP_001862925.1	434	5.65e-51	conserved hypothetical protein [Culex quinquefasciatus]	--	--	--	--	--	K16599	TTLL1	tubulin polyglutamylase TTLL1	http://www.genome.jp/dbget-bin/www_bget?ko:K16599	Q0VC71	315	6.19e-33	Probable tubulin polyglutamylase TTLL1 OS=Bos taurus GN=TTLL1 PE=2 SV=1	PF03133	Tubulin-tyrosine ligase family	GO:0006570//GO:0006464	tyrosine metabolic process//cellular protein modification process	GO:0004835	tubulin-tyrosine ligase activity	--	--	--	--
comp13277_c0	CE	1.37975	262	--	--	--	--	--	--	--	--	--	--	--	--	--	--	--	--	--	--	--	--	--	--	--	--	--	--	--	--
comp132781_c0	CE	1.31003	878	--	--	--	--	--	--	--	--	--	--	--	--	--	--	--	--	--	--	PF04453	Organic solvent tolerance protein	GO:0010033//GO:0061024	response to organic substance//membrane organization	--	--	GO:0019867	outer membrane	--	--
comp13278_c0	CE	1.77048	1355	--	--	--	--	--	--	--	--	--	--	--	--	--	--	--	--	--	--	--	--	--	--	--	--	--	--	--	--
comp13279_c0	CE	1.3693	408	--	--	--	--	--	--	--	--	--	--	--	--	--	--	--	--	--	--	--	--	--	--	--	--	--	--	--	--
comp13280_c0	CE	0.559372	235	--	--	--	--	--	--	--	--	--	--	--	--	--	--	--	--	--	--	--	--	--	--	--	--	--	--	--	--
comp13282_c0	CE	0.369248	267	--	--	--	--	--	--	--	--	--	--	--	--	--	--	--	--	--	--	--	--	--	--	--	--	--	--	--	--
comp132920_c0	CE	1.16743	563	--	--	--	--	--	--	--	--	--	--	--	--	--	--	--	--	--	--	--	--	--	--	--	--	--	--	--	--
comp13295_c0	CE	0.970284	779	--	--	--	--	--	--	--	--	--	--	--	--	--	--	--	--	--	--	--	--	--	--	--	--	--	--	--	--
comp13302_c0	CE	0.770229	256	--	--	--	--	--	--	--	--	--	--	--	--	--	--	--	--	--	--	--	--	--	--	--	--	--	--	--	--
comp13308_c0	CE	0.684648	528	--	--	--	--	--	--	--	--	--	--	--	--	--	--	--	--	--	--	--	--	--	--	--	--	--	--	--	--
comp1330_c0	CE	0.492331	267	--	--	--	--	--	--	--	--	--	--	--	--	--	--	--	--	--	--	--	--	--	--	--	--	--	--	--	--
comp13314_c0	CE	94.8667	1812	11096203	AAG30233.1	670	3.92e-81	serine protease K15/F2R3 [Chrysomya bezziana]	11096202	AF302472.1	443	0	Chrysomya bezziana clone CbSp5 serine protease K15/F2R3 mRNA, partial cds	--	--	--	--	Q17004	421	2.77e-45	Serine protease SP24D OS=Anopheles gambiae GN=Sp24D PE=2 SV=3	PF00089	Trypsin	GO:0006508	proteolysis	GO:0004252	serine-type endopeptidase activity	--	--	KOG3627	Trypsin
comp13318_c0	CE	1.97179	250	--	--	--	--	--	--	--	--	--	--	--	--	--	--	--	--	--	--	--	--	--	--	--	--	--	--	--	--
comp13319_c0	CE	1.85776	513	--	--	--	--	--	--	--	--	--	--	--	--	--	--	--	--	--	--	--	--	--	--	--	--	--	--	--	--
comp133299_c0	CE	0.589473	223	--	--	--	--	--	--	--	--	--	--	--	--	--	--	--	--	--	--	--	--	--	--	--	--	--	--	--	--
comp13338_c0	CE	1.11353	3512	195398532	XP_002057875.1	1309	1.37e-158	GJ17860 [Drosophila virilis]	--	--	--	--	--	--	--	--	--	Q12542	270	3.6e-23	Laccase-2 OS=Agaricus bisporus GN=lcc2 PE=1 SV=1	PF07732//PF07731//PF00394//PF00093	Multicopper oxidase//Multicopper oxidase//Multicopper oxidase//von Willebrand factor type C domain	GO:0055114	oxidation-reduction process	GO:0005515//GO:0016491//GO:0005507	protein binding//oxidoreductase activity//copper ion binding	--	--	KOG1263	Multicopper oxidases
comp13343_c0	CE	1.97376	333	--	--	--	--	--	--	--	--	--	--	--	--	--	--	--	--	--	--	--	--	--	--	--	--	--	--	--	--
comp13346_c0	CE	0.34114	289	--	--	--	--	--	--	--	--	--	--	--	--	--	--	--	--	--	--	--	--	--	--	--	--	--	--	--	--
comp13348_c0	CE	64.3003	1552	289740001	ADD18748.1	1255	6.66e-169	CDK9 kinase-activating protein cyclin T [Glossina morsitans morsitans]	--	--	--	--	--	--	--	--	--	Q4QQW5	508	1.83e-58	Cyclin-related protein FAM58A OS=Rattus norvegicus GN=Fam58a PE=2 SV=1	PF03540	Transcription initiation factor TFIID 23-30kDa subunit	GO:0006355//GO:0000079//GO:0006352	regulation of transcription, DNA-dependent//regulation of cyclin-dependent protein serine/threonine kinase activity//DNA-dependent transcription, initiation	GO:0016301//GO:0019901	kinase activity//protein kinase binding	GO:0005634	nucleus	KOG0834	CDK9 kinase-activating protein cyclin T
comp13359_c0	CE	0.398341	330	--	--	--	--	--	--	--	--	--	--	--	--	--	--	--	--	--	--	--	--	--	--	--	--	--	--	--	--
comp1335_c0	CE	0.456432	288	--	--	--	--	--	--	--	--	--	--	--	--	--	--	--	--	--	--	--	--	--	--	--	--	--	--	--	--
comp13367_c0	CE	2.44306	417	--	--	--	--	--	--	--	--	--	--	--	--	--	--	--	--	--	--	--	--	--	--	--	--	--	--	--	--
comp133727_c0	CE	0.934729	668	312381734	EFR27412.1	751	5.96e-95	hypothetical protein AND_05896 [Anopheles darlingi]	--	--	--	--	--	--	--	--	--	Q9VRM7	631	5.49e-77	Cytochrome P450 307a1 OS=Drosophila melanogaster GN=spo PE=1 SV=3	PF00067	Cytochrome P450	GO:0055114	oxidation-reduction process	GO:0005506//GO:0020037//GO:0016491//GO:0016705//GO:0046872	iron ion binding//heme binding//oxidoreductase activity//oxidoreductase activity, acting on paired donors, with incorporation or reduction of molecular oxygen//metal ion binding	--	--	KOG0156	Cytochrome P450 CYP2 subfamily
comp13374_c0	CE	1.648	339	--	--	--	--	--	--	--	--	--	--	--	--	--	--	--	--	--	--	--	--	--	--	--	--	--	--	--	--
comp13382_c0	CE	4.98865	1166	195029655	XP_001987687.1	184	3e-12	GH19827 [Drosophila grimshawi]	--	--	--	--	--	--	--	--	--	--	--	--	--	PF02178//PF07776	AT hook motif//Zinc-finger associated domain (zf-AD)	--	--	GO:0003677//GO:0008270	DNA binding//zinc ion binding	GO:0005634	nucleus	--	--
comp13383_c0	CE	0.323774	203	--	--	--	--	--	--	--	--	--	--	--	--	--	--	--	--	--	--	--	--	--	--	--	--	--	--	--	--
comp13386_c0	CE	2.45705	428	--	--	--	--	--	--	--	--	--	--	--	--	--	--	--	--	--	--	--	--	--	--	--	--	--	--	--	--
comp13389_c0	CE	0.438175	225	--	--	--	--	--	--	--	--	--	--	--	--	--	--	--	--	--	--	--	--	--	--	--	--	--	--	--	--
comp1338_c0	CE	1.85936	760	--	--	--	--	--	--	--	--	--	--	--	--	--	--	--	--	--	--	--	--	--	--	--	--	--	--	--	--
comp133914_c0	CE	1.98733	296	--	--	--	--	--	--	--	--	--	--	--	--	--	--	--	--	--	--	--	--	--	--	--	--	--	--	--	--
comp13393_c0	CE	1.20722	490	--	--	--	--	--	--	--	--	--	--	--	--	--	--	--	--	--	--	--	--	--	--	--	--	--	--	--	--
comp13394_c0	CE	0.823866	359	--	--	--	--	--	--	--	--	--	--	--	--	--	--	--	--	--	--	--	--	--	--	--	--	--	--	--	--
comp133973_c0	CE	0.791882	249	--	--	--	--	--	--	--	--	--	--	--	--	--	--	--	--	--	--	--	--	--	--	--	--	--	--	--	--
comp13408_c0	CE	4.17309	378	--	--	--	--	--	--	--	--	--	--	--	--	--	--	--	--	--	--	--	--	--	--	--	--	--	--	--	--
comp134109_c0	CE	1.21715	459	--	--	--	--	--	--	--	--	--	--	--	--	--	--	--	--	--	--	--	--	--	--	--	--	--	--	--	--
comp13413_c0	CE	1.90606	500	--	--	--	--	--	--	--	--	--	--	--	--	--	--	--	--	--	--	--	--	--	--	--	--	--	--	--	--
comp13413_c1	CE	1.12814	670	--	--	--	--	--	--	--	--	--	--	--	--	--	--	--	--	--	--	--	--	--	--	--	--	--	--	--	--
comp13416_c0	CE	0.84808	310	--	--	--	--	--	--	--	--	--	--	--	--	--	--	--	--	--	--	--	--	--	--	--	--	--	--	--	--
comp13417_c0	CE	1.96337	703	--	--	--	--	--	--	--	--	--	--	--	--	--	--	--	--	--	--	--	--	--	--	--	--	--	--	--	--
comp13419_c0	CE	3.01488	3608	194765519	XP_001964874.1	3283	0	GF22733 [Drosophila ananassae]	--	--	--	--	--	--	--	--	--	Q9VLC0	3263	0	Vacuolar protein sorting-associated protein 54 OS=Drosophila melanogaster GN=scat PE=1 SV=1	PF07928//PF04048//PF02325//PF00096	Vps54-like protein//Sec8 exocyst complex component specific domain//YGGT family//Zinc finger, C2H2 type	GO:0015031//GO:0042147//GO:0006904	protein transport//retrograde transport, endosome to Golgi//vesicle docking involved in exocytosis	GO:0046872	metal ion binding	GO:0016020//GO:0000145	membrane//exocyst	KOG2115	Vacuolar sorting protein VPS45
comp13423_c0	CE	1.12131	381	--	--	--	--	--	--	--	--	--	--	--	--	--	--	--	--	--	--	--	--	--	--	--	--	--	--	--	--
comp1342_c0	CE	0.569058	462	61676034	AAX51682.1	213	1.4e-18	unknown [Schistosoma mansoni]	--	--	--	--	--	--	--	--	--	Q09575	176	1.32e-13	Uncharacterized protein K02A2.6 OS=Caenorhabditis elegans GN=K02A2.6 PE=2 SV=1	--	--	--	--	--	--	--	--	--	--
comp13439_c0	CE	34.2737	1766	195382209	XP_002049823.1	1741	0	GJ21798 [Drosophila virilis]	--	--	--	--	--	K14791	PWP1	periodic tryptophan protein 1	http://www.genome.jp/dbget-bin/www_bget?ko:K14791	Q2HJ56	737	4.61e-88	Periodic tryptophan protein 1 homolog OS=Bos taurus GN=PWP1 PE=2 SV=1	PF02935//PF02724//PF00400	Cytochrome c oxidase subunit VIIc//CDC45-like protein//WD domain, G-beta repeat	GO:0006123//GO:0006270//GO:0015992	mitochondrial electron transport, cytochrome c to oxygen//DNA replication initiation//proton transport	GO:0005515//GO:0004129	protein binding//cytochrome-c oxidase activity	GO:0045277	respiratory chain complex IV	KOG0270	WD40 repeat-containing protein
comp134425_c0	CE	0.30523	323	--	--	--	--	--	--	--	--	--	--	--	--	--	--	--	--	--	--	--	--	--	--	--	--	--	--	--	--
comp13443_c0	CE	0.313729	419	--	--	--	--	--	--	--	--	--	--	--	--	--	--	--	--	--	--	--	--	--	--	--	--	--	--	--	--
comp13449_c0	CE	2.92426	472	--	--	--	--	--	--	--	--	--	--	--	--	--	--	--	--	--	--	--	--	--	--	--	--	--	--	--	--
comp13452_c0	CE	1.25706	549	--	--	--	--	--	--	--	--	--	--	--	--	--	--	--	--	--	--	--	--	--	--	--	--	--	--	--	--
comp13457_c0	CE	2.87153	309	--	--	--	--	--	--	--	--	--	--	--	--	--	--	--	--	--	--	--	--	--	--	--	--	--	--	--	--
comp13463_c0	CE	0.52581	375	--	--	--	--	--	--	--	--	--	--	--	--	--	--	--	--	--	--	--	--	--	--	--	--	--	--	--	--
comp134679_c0	CE	0.68978	667	--	--	--	--	--	--	--	--	--	--	--	--	--	--	--	--	--	--	--	--	--	--	--	--	--	--	--	--
comp13468_c0	CE	0.430145	382	--	--	--	--	--	--	--	--	--	--	--	--	--	--	--	--	--	--	--	--	--	--	--	--	--	--	--	--
comp13477_c0	CE	0.326996	201	--	--	--	--	--	--	--	--	--	--	--	--	--	--	--	--	--	--	--	--	--	--	--	--	--	--	--	--
comp134806_c0	CE	1.31892	299	--	--	--	--	--	--	--	--	--	--	--	--	--	--	--	--	--	--	--	--	--	--	--	--	--	--	--	--
comp13480_c0	CE	0.425412	309	--	--	--	--	--	--	--	--	--	--	--	--	--	--	--	--	--	--	--	--	--	--	--	--	--	--	--	--
comp13483_c0	CE	2.98105	436	--	--	--	--	--	--	--	--	--	--	--	--	--	--	--	--	--	--	--	--	--	--	--	--	--	--	--	--
comp13488_c0	CE	0.313979	314	--	--	--	--	--	--	--	--	--	--	--	--	--	--	--	--	--	--	--	--	--	--	--	--	--	--	--	--
comp1348_c0	CE	0.487583	337	--	--	--	--	--	--	--	--	--	--	--	--	--	--	--	--	--	--	--	--	--	--	--	--	--	--	--	--
comp13491_c0	CE	1.72964	304	--	--	--	--	--	--	--	--	--	--	--	--	--	--	--	--	--	--	--	--	--	--	--	--	--	--	--	--
comp13494_c0	CE	1.78729	570	--	--	--	--	--	--	--	--	--	--	--	--	--	--	--	--	--	--	--	--	--	--	--	--	--	--	--	--
comp134_c0	CE	0.95453	241	--	--	--	--	--	--	--	--	--	--	--	--	--	--	--	--	--	--	--	--	--	--	--	--	--	--	--	--
comp13502_c0	CE	0.892211	221	--	--	--	--	--	--	--	--	--	--	--	--	--	--	--	--	--	--	--	--	--	--	--	--	--	--	--	--
comp13504_c0	CE	0.950951	1486	157118552	XP_001653194.1	996	2.54e-127	5-hydroxytryptamine receptor 2 [Aedes aegypti]	195426819	XM_002061456.1	234	2.45e-117	Drosophila willistoni GK20687 (Dwil\GK20687), mRNA	K04153	HTR1	5-hydroxytryptamine receptor 1	http://www.genome.jp/dbget-bin/www_bget?ko:K04153	P28285	1015	1.18e-126	5-hydroxytryptamine receptor 2A OS=Drosophila melanogaster GN=5-HT1A PE=2 SV=2	PF00001	7 transmembrane receptor (rhodopsin family)	GO:0007186	G-protein coupled receptor signaling pathway	GO:0004930	G-protein coupled receptor activity	GO:0016021	integral to membrane	KOG3656	FOG: 7 transmembrane receptor
comp13507_c0	CE	0.479753	411	21064295	AAM29377.1	155	3.96e-10	LP02990p [Drosophila melanogaster]	--	--	--	--	--	--	--	--	--	--	--	--	--	PF03953	Tubulin C-terminal domain	GO:0006184//GO:0051258	GTP catabolic process//protein polymerization	GO:0003924//GO:0005525	GTPase activity//GTP binding	GO:0043234	protein complex	--	--
comp13511_c0	CE	1.13321	261	--	--	--	--	--	--	--	--	--	--	--	--	--	--	--	--	--	--	--	--	--	--	--	--	--	--	--	--
comp13518_c0	CE	0.55001	239	--	--	--	--	--	--	--	--	--	--	--	--	--	--	--	--	--	--	--	--	--	--	--	--	--	--	--	--
comp1351_c0	CE	0.886196	445	--	--	--	--	--	--	--	--	--	--	--	--	--	--	--	--	--	--	--	--	--	--	--	--	--	--	--	--
comp13523_c0	CE	2.1251	433	--	--	--	--	--	--	--	--	--	--	--	--	--	--	--	--	--	--	--	--	--	--	--	--	--	--	--	--
comp1352_c0	CE	0.810525	446	--	--	--	--	--	--	--	--	--	--	--	--	--	--	--	--	--	--	--	--	--	--	--	--	--	--	--	--
comp13530_c0	CE	24.1092	916	289741679	ADD19587.1	525	2.02e-63	hypothetical conserved protein [Glossina morsitans morsitans]	--	--	--	--	--	K11980	RNF11	E3 ubiquitin-protein ligase RNF11	http://www.genome.jp/dbget-bin/www_bget?ko:K11980	Q9Y3C5	425	1.16e-49	RING finger protein 11 OS=Homo sapiens GN=RNF11 PE=1 SV=1	PF12678//PF12861//PF13639//PF00097//PF14634	RING-H2 zinc finger//Anaphase-promoting complex subunit 11 RING-H2 finger////Zinc finger, C3HC4 type (RING finger)//	GO:0016567	protein ubiquitination	GO:0005515//GO:0046872//GO:0008270//GO:0004842	protein binding//metal ion binding//zinc ion binding//ubiquitin-protein ligase activity	GO:0005680	anaphase-promoting complex	KOG0800	FOG: Predicted E3 ubiquitin ligase
comp13533_c0	CE	4.37032	767	--	--	--	--	--	--	--	--	--	--	--	--	--	--	--	--	--	--	--	--	--	--	--	--	--	--	--	--
comp13539_c0	CE	0.339796	677	--	--	--	--	--	--	--	--	--	--	--	--	--	--	--	--	--	--	--	--	--	--	--	--	--	--	--	--
comp13551_c0	CE	0.804811	245	--	--	--	--	--	--	--	--	--	--	--	--	--	--	--	--	--	--	--	--	--	--	--	--	--	--	--	--
comp13554_c0	CE	0.333072	296	195382739	XP_002050086.1	143	3.92e-09	GJ21946 [Drosophila virilis]	--	--	--	--	--	--	--	--	--	P12258	123	1.68e-07	Transposable element Hobo transposase OS=Drosophila melanogaster GN=T PE=4 SV=1	PF02892	BED zinc finger	--	--	GO:0003677	DNA binding	--	--	--	--
comp1355719_c0	CE	0.343517	287	--	--	--	--	--	--	--	--	--	--	--	--	--	--	--	--	--	--	--	--	--	--	--	--	--	--	--	--
comp13560_c0	CE	0.599327	329	--	--	--	--	--	--	--	--	--	--	--	--	--	--	--	--	--	--	--	--	--	--	--	--	--	--	--	--
comp1356_c0	CE	0.513486	256	195442798	XP_002069133.1	154	7.3e-11	GK23832 [Drosophila willistoni]	--	--	--	--	--	--	--	--	--	--	--	--	--	--	--	--	--	--	--	--	--	--	--
comp13575_c0	CE	1.44453	455	--	--	--	--	--	--	--	--	--	--	--	--	--	--	--	--	--	--	--	--	--	--	--	--	--	--	--	--
comp1358_c0	CE	0.431841	761	57283151	CAE30301.1	420	2.3e-47	Pax6.1 protein [Glomeris marginata]	--	--	--	--	--	K08031	PAX6	paired box protein 6	http://www.genome.jp/dbget-bin/www_bget?ko:K08031	O18381	417	9.9e-45	Paired box protein Pax-6 OS=Drosophila melanogaster GN=ey PE=2 SV=3	PF02535//PF00292	ZIP Zinc transporter//'Paired box' domain	GO:0006355//GO:0030001//GO:0007275//GO:0055085	regulation of transcription, DNA-dependent//metal ion transport//multicellular organismal development//transmembrane transport	GO:0046873//GO:0003677	metal ion transmembrane transporter activity//DNA binding	GO:0005634//GO:0016020	nucleus//membrane	KOG0849	Transcription factor PRD and related proteins, contain PAX and HOX domains
comp1358_c1	CE	0.310762	423	195354419	XP_002043695.1	502	5.89e-57	ey [Drosophila sechellia]	--	--	--	--	--	K08031	PAX6	paired box protein 6	http://www.genome.jp/dbget-bin/www_bget?ko:K08031	O18381	408	4.04e-45	Paired box protein Pax-6 OS=Drosophila melanogaster GN=ey PE=2 SV=3	PF00292	'Paired box' domain	GO:0006355//GO:0006351	regulation of transcription, DNA-dependent//transcription, DNA-dependent	GO:0003677	DNA binding	--	--	KOG0849	Transcription factor PRD and related proteins, contain PAX and HOX domains
comp136029_c0	CE	1.25325	1652	195036602	XP_001989759.1	1605	0	GH18616 [Drosophila grimshawi]	195445571	XM_002070350.1	356	0	Drosophila willistoni GK11054 (Dwil\GK11054), mRNA	--	--	--	--	Q99KN1	214	5.62e-17	Arrestin domain-containing protein 1 OS=Mus musculus GN=Arrdc1 PE=2 SV=2	--	--	--	--	--	--	--	--	KOG3780	Thioredoxin binding protein TBP-2/VDUP1
comp13602_c0	CE	0.611407	430	--	--	--	--	--	--	--	--	--	--	--	--	--	--	--	--	--	--	--	--	--	--	--	--	--	--	--	--
comp136034_c0	CE	2.33586	408	--	--	--	--	--	--	--	--	--	--	--	--	--	--	--	--	--	--	--	--	--	--	--	--	--	--	--	--
comp13615_c0	CE	10.2945	415	--	--	--	--	--	--	--	--	--	--	--	--	--	--	--	--	--	--	--	--	--	--	--	--	--	--	--	--
comp136221_c0	CE	1.43988	388	--	--	--	--	--	--	--	--	--	--	--	--	--	--	--	--	--	--	--	--	--	--	--	--	--	--	--	--
comp136286_c0	CE	1.45596	316	--	--	--	--	--	--	--	--	--	--	--	--	--	--	--	--	--	--	--	--	--	--	--	--	--	--	--	--
comp13630_c0	CE	2.61819	333	--	--	--	--	--	--	--	--	--	--	--	--	--	--	--	--	--	--	--	--	--	--	--	--	--	--	--	--
comp13635_c0	CE	0.730291	225	--	--	--	--	--	--	--	--	--	--	--	--	--	--	--	--	--	--	--	--	--	--	--	--	--	--	--	--
comp13636_c0	CE	13.7796	1233	289741207	ADD19351.1	672	1.47e-81	transcriptional regulator [Glossina morsitans morsitans]	--	--	--	--	--	--	--	--	--	Q9UHR5	300	3.22e-29	SAP30-binding protein OS=Homo sapiens GN=SAP30BP PE=1 SV=1	PF07818	HCNGP-like protein	GO:0006355	regulation of transcription, DNA-dependent	--	--	--	--	KOG2959	Transcriptional regulator
comp13644_c0	CE	1.08698	907	289742417	ADD19956.1	154	3.22e-09	adh transcription factor 1 [Glossina morsitans morsitans]	--	--	--	--	--	K09427	ADF1	Adh transcription factor 1	http://www.genome.jp/dbget-bin/www_bget?ko:K09427	P05552	151	4.88e-10	Transcription factor Adf-1 OS=Drosophila melanogaster GN=Adf1 PE=2 SV=2	--	--	--	--	--	--	--	--	--	--
comp13647_c0	CE	3.11633	1160	195118270	XP_002003663.1	1358	0	GI18036 [Drosophila mojavensis]	195118269	XM_002003627.1	197	7.04e-97	Drosophila mojavensis GI18036 (Dmoj\GI18036), mRNA	K10743	RNASEH2A	ribonuclease H2 subunit A	http://www.genome.jp/dbget-bin/www_bget?ko:K10743	Q9VPP5	1319	2.14e-180	Ribonuclease H2 subunit A OS=Drosophila melanogaster GN=CG13690 PE=2 SV=1	--	--	GO:0016070//GO:0051252//GO:0090305	RNA metabolic process//regulation of RNA metabolic process//nucleic acid phosphodiester bond hydrolysis	GO:0004523//GO:0003723	ribonuclease H activity//RNA binding	--	--	KOG2299	Ribonuclease HI
comp13650_c0	CE	0.502494	327	--	--	--	--	--	--	--	--	--	--	--	--	--	--	--	--	--	--	PF05053	Menin	--	--	--	--	GO:0005634	nucleus	--	--
comp136518_c0	CE	2.41486	313	--	--	--	--	--	--	--	--	--	--	--	--	--	--	--	--	--	--	--	--	--	--	--	--	--	--	--	--
comp13653_c0	CE	1.17368	476	--	--	--	--	--	--	--	--	--	--	--	--	--	--	--	--	--	--	--	--	--	--	--	--	--	--	--	--
comp136543_c0	CE	0.77325	340	--	--	--	--	--	--	--	--	--	--	--	--	--	--	--	--	--	--	--	--	--	--	--	--	--	--	--	--
comp1366_c0	CE	1.76903	483	--	--	--	--	--	--	--	--	--	--	--	--	--	--	--	--	--	--	--	--	--	--	--	--	--	--	--	--
comp1367_c0	CE	0.483281	612	--	--	--	--	--	--	--	--	--	--	--	--	--	--	--	--	--	--	--	--	--	--	--	--	--	--	--	--
comp1367_c1	CE	0.460268	357	--	--	--	--	--	--	--	--	--	--	--	--	--	--	--	--	--	--	PF05777	Drosophila accessory gland-specific peptide 26Ab (Acp26Ab)	GO:0007617	mating behavior	--	--	GO:0005576	extracellular region	--	--
comp13682_c0	CE	0.721385	410	--	--	--	--	--	--	--	--	--	--	--	--	--	--	--	--	--	--	--	--	--	--	--	--	--	--	--	--
comp13684_c0	CE	1.22192	511	--	--	--	--	--	--	--	--	--	--	--	--	--	--	--	--	--	--	--	--	--	--	--	--	--	--	--	--
comp13686_c0	CE	1.3593	411	--	--	--	--	--	--	--	--	--	--	--	--	--	--	--	--	--	--	--	--	--	--	--	--	--	--	--	--
comp13712_c0	CE	4.82935	279	--	--	--	--	--	--	--	--	--	--	--	--	--	--	--	--	--	--	--	--	--	--	--	--	--	--	--	--
comp137266_c0	CE	1.75873	654	--	--	--	--	--	--	--	--	--	--	--	--	--	--	--	--	--	--	--	--	--	--	--	--	--	--	--	--
comp13732_c0	CE	0.517529	508	--	--	--	--	--	--	--	--	--	--	--	--	--	--	--	--	--	--	--	--	--	--	--	--	--	--	--	--
comp13733_c0	CE	1.25291	368	--	--	--	--	--	--	--	--	--	--	--	--	--	--	--	--	--	--	--	--	--	--	--	--	--	--	--	--
comp13734_c0	CE	0.524411	376	--	--	--	--	--	--	--	--	--	--	--	--	--	--	--	--	--	--	--	--	--	--	--	--	--	--	--	--
comp13739_c0	CE	0.308574	426	--	--	--	--	--	--	--	--	--	--	--	--	--	--	--	--	--	--	--	--	--	--	--	--	--	--	--	--
comp1373_c0	CE	0.494926	332	--	--	--	--	--	--	--	--	--	--	--	--	--	--	--	--	--	--	--	--	--	--	--	--	--	--	--	--
comp13741_c0	CE	2.35461	376	--	--	--	--	--	--	--	--	--	--	--	--	--	--	--	--	--	--	--	--	--	--	--	--	--	--	--	--
comp13748_c0	CE	33.7071	623	195429607	XP_002062849.1	344	5.52e-38	GK19668 [Drosophila willistoni]	--	--	--	--	--	--	--	--	--	Q290P4	341	9.99e-39	39S ribosomal protein L52, mitochondrial OS=Drosophila pseudoobscura pseudoobscura GN=mRpL52 PE=3 SV=2	PF02096	60Kd inner membrane protein	GO:0051205	protein insertion into membrane	--	--	GO:0016021	integral to membrane	--	--
comp137490_c0	CE	1.40018	399	--	--	--	--	--	--	--	--	--	--	--	--	--	--	--	--	--	--	--	--	--	--	--	--	--	--	--	--
comp1374_c0	CE	1.09772	479	--	--	--	--	--	--	--	--	--	--	--	--	--	--	--	--	--	--	--	--	--	--	--	--	--	--	--	--
comp13750_c0	CE	2.64915	1324	289742139	ADD19817.1	1365	0	conserved hypothetical protein [Glossina morsitans morsitans]	--	--	--	--	--	--	--	--	--	Q2TBW0	202	1.4e-15	Ataxin-10 OS=Bos taurus GN=ATXN10 PE=2 SV=1	--	--	--	--	--	--	--	--	--	--
comp13751_c0	CE	2.3315	296	--	--	--	--	--	--	--	--	--	--	--	--	--	--	--	--	--	--	--	--	--	--	--	--	--	--	--	--
comp13760_c0	CE	4.75887	366	--	--	--	--	--	--	--	--	--	--	--	--	--	--	--	--	--	--	--	--	--	--	--	--	--	--	--	--
comp13767_c0	CE	0.5851	337	--	--	--	--	--	--	--	--	--	--	--	--	--	--	--	--	--	--	--	--	--	--	--	--	--	--	--	--
comp137696_c0	CE	1.61934	345	--	--	--	--	--	--	--	--	--	--	--	--	--	--	--	--	--	--	--	--	--	--	--	--	--	--	--	--
comp137735_c0	CE	0.853474	340	--	--	--	--	--	--	--	--	--	--	--	--	--	--	--	--	--	--	--	--	--	--	--	--	--	--	--	--
comp13779_c0	CE	2.94925	234	--	--	--	--	--	--	--	--	--	--	--	--	--	--	--	--	--	--	--	--	--	--	--	--	--	--	--	--
comp13782_c0	CE	31.1292	891	195398605	XP_002057911.1	297	1.51e-30	GJ15794 [Drosophila virilis]	--	--	--	--	--	--	--	--	--	Q9W3T5	291	5.51e-31	Small integral membrane protein 4 OS=Drosophila melanogaster GN=CG32736 PE=1 SV=1	--	--	--	--	--	--	--	--	--	--
comp13784_c0	CE	0.535812	368	--	--	--	--	--	--	--	--	--	--	--	--	--	--	--	--	--	--	--	--	--	--	--	--	--	--	--	--
comp13785_c0	CE	3.43294	641	--	--	--	--	--	--	--	--	--	--	--	--	--	--	--	--	--	--	PF01284	Membrane-associating domain	--	--	--	--	GO:0016020	membrane	--	--
comp13812_c0	CE	0.588945	279	--	--	--	--	--	--	--	--	--	--	--	--	--	--	--	--	--	--	--	--	--	--	--	--	--	--	--	--
comp13815_c0	CE	4.14404	500	--	--	--	--	--	--	--	--	--	--	--	--	--	--	--	--	--	--	PF06480	FtsH Extracellular	--	--	GO:0008270//GO:0004222//GO:0005524	zinc ion binding//metalloendopeptidase activity//ATP binding	GO:0016021	integral to membrane	--	--
comp138203_c0	CE	1.09877	658	--	--	--	--	--	--	--	--	--	--	--	--	--	--	--	--	--	--	--	--	--	--	--	--	--	--	--	--
comp13820_c0	CE	1.563	820	--	--	--	--	--	--	--	--	--	--	--	--	--	--	--	--	--	--	--	--	--	--	--	--	--	--	--	--
comp138217_c0	CE	1.52497	431	--	--	--	--	--	--	--	--	--	--	--	--	--	--	--	--	--	--	--	--	--	--	--	--	--	--	--	--
comp1382_c0	CE	1.01117	325	--	--	--	--	--	--	--	--	--	--	--	--	--	--	--	--	--	--	--	--	--	--	--	--	--	--	--	--
comp1383_c0	CE	1.34135	539	195393754	XP_002055518.1	156	4.44e-10	GJ19415 [Drosophila virilis]	--	--	--	--	--	--	--	--	--	--	--	--	--	PF00010	Helix-loop-helix DNA-binding domain	--	--	GO:0046983	protein dimerization activity	--	--	--	--
comp1383_c1	CE	0.40077	328	125983580	XP_001355555.1	281	3.77e-28	GA15411 [Drosophila pseudoobscura pseudoobscura]	--	--	--	--	--	K09068	TAL	T-cell acute lymphocytic leukemia protein	http://www.genome.jp/dbget-bin/www_bget?ko:K09068	Q16559	185	4e-17	T-cell acute lymphocytic leukemia protein 2 OS=Homo sapiens GN=TAL2 PE=2 SV=1	PF00010	Helix-loop-helix DNA-binding domain	--	--	GO:0046983	protein dimerization activity	--	--	--	--
comp138439_c0	CE	0.825015	239	--	--	--	--	--	--	--	--	--	--	--	--	--	--	--	--	--	--	--	--	--	--	--	--	--	--	--	--
comp13849_c0	CE	0.468135	351	--	--	--	--	--	--	--	--	--	--	--	--	--	--	--	--	--	--	--	--	--	--	--	--	--	--	--	--
comp13856_c0	CE	1.04327	441	--	--	--	--	--	--	--	--	--	--	--	--	--	--	--	--	--	--	--	--	--	--	--	--	--	--	--	--
comp13863_c0	CE	3.13176	2424	195486599	XP_002091573.1	3916	0	GE12176 [Drosophila yakuba]	115462054	NM_001061162.1	36	4.72e-07	Oryza sativa Japonica Group Os05g0144800 (Os05g0144800) mRNA, complete cds	--	--	--	--	A6QLJ0	2839	0	TFIIH basal transcription factor complex helicase XPD subunit OS=Bos taurus GN=ERCC2 PE=2 SV=1	PF13307//PF04851//PF06733//PF00270//PF00580//PF06777//PF00176//PF02562	//Type III restriction enzyme, res subunit//DEAD_2//DEAD/DEAH box helicase//UvrD/REP helicase//Protein of unknown function (DUF1227)//SNF2 family N-terminal domain//PhoH-like protein	GO:0006139//GO:0006289	nucleobase-containing compound metabolic process//nucleotide-excision repair	GO:0016818//GO:0008026//GO:0016787//GO:0003677//GO:0005524//GO:0004003//GO:0003676	hydrolase activity, acting on acid anhydrides, in phosphorus-containing anhydrides//ATP-dependent helicase activity//hydrolase activity//DNA binding//ATP binding//ATP-dependent DNA helicase activity//nucleic acid binding	GO:0005634//GO:0005657	nucleus//replication fork	KOG1131	RNA polymerase II transcription initiation/nucleotide excision repair factor TFIIH, 5'-3' helicase subunit RAD3
comp138701_c0	CE	1.01989	290	--	--	--	--	--	--	--	--	--	--	--	--	--	--	--	--	--	--	--	--	--	--	--	--	--	--	--	--
comp13877_c0	CE	17.3424	3409	289741041	ADD19268.1	316	6.62e-27	26S proteasome regulatory complex subunit RPN2/PSMD1 [Glossina morsitans morsitans]	54037968	BC084152.1	80	2.31e-31	Xenopus laevis cDNA clone IMAGE:4970452	--	--	--	--	Q9V3P6	266	4.51e-22	26S proteasome non-ATPase regulatory subunit 1 OS=Drosophila melanogaster GN=Rpn2 PE=1 SV=1	PF05132//PF02985//PF04514//PF04147	RNA polymerase III RPC4//HEAT repeat//Bluetongue virus non-structural protein NS2//Nop14-like family	GO:0006206//GO:0006383//GO:0006144//GO:0006351//GO:0042176//GO:0050790	pyrimidine nucleobase metabolic process//transcription from RNA polymerase III promoter//purine nucleobase metabolic process//transcription, DNA-dependent//regulation of protein catabolic process//regulation of catalytic activity	GO:0003899//GO:0030234//GO:0003677//GO:0005515//GO:0003723	DNA-directed RNA polymerase activity//enzyme regulator activity//DNA binding//protein binding//RNA binding	GO:0005730//GO:0032040//GO:0005666//GO:0000502	nucleolus//small-subunit processome//DNA-directed RNA polymerase III complex//proteasome complex	KOG2062	26S proteasome regulatory complex, subunit RPN2/PSMD1
comp13878_c0	CE	0.372598	441	--	--	--	--	--	--	--	--	--	--	--	--	--	--	--	--	--	--	--	--	--	--	--	--	--	--	--	--
comp13880_c0	CE	0.681807	482	195472885	XP_002088729.1	722	1.15e-92	GE11219 [Drosophila yakuba]	--	--	--	--	--	--	--	--	--	P49923	291	1.12e-29	Lipoprotein lipase OS=Sus scrofa GN=LPL PE=2 SV=1	PF01674//PF07819	Lipase (class 2)//PGAP1-like protein	GO:0006505//GO:0006886//GO:0006629	GPI anchor metabolic process//intracellular protein transport//lipid metabolic process	GO:0016787//GO:0016788	hydrolase activity//hydrolase activity, acting on ester bonds	GO:0005576	extracellular region	--	--
comp1388_c0	CE	0.768382	556	--	--	--	--	--	--	--	--	--	--	--	--	--	--	--	--	--	--	--	--	--	--	--	--	--	--	--	--
comp138926_c0	CE	0.496047	265	--	--	--	--	--	--	--	--	--	--	--	--	--	--	--	--	--	--	--	--	--	--	--	--	--	--	--	--
comp13895_c0	CE	1.27647	380	--	--	--	--	--	--	--	--	--	--	--	--	--	--	--	--	--	--	--	--	--	--	--	--	--	--	--	--
comp13912_c0	CE	16.9793	3116	21357605	NP_652145.1	3695	0	CG14476, isoform B [Drosophila melanogaster]	157126654	XM_001660881.1	107	2.07e-46	Aedes aegypti neutral alpha glucosidase 2 partial mRNA	K05546	GANAB	alpha 1,3-glucosidase	http://www.genome.jp/dbget-bin/www_bget?ko:K05546	P79403	2298	0	Neutral alpha-glucosidase AB OS=Sus scrofa GN=GANAB PE=1 SV=1	PF01055	Glycosyl hydrolases family 31	GO:0005982//GO:0005985//GO:0005975//GO:0006012	starch metabolic process//sucrose metabolic process//carbohydrate metabolic process//galactose metabolic process	GO:0030246//GO:0004553//GO:0004558	carbohydrate binding//hydrolase activity, hydrolyzing O-glycosyl compounds//alpha-glucosidase activity	GO:0005875//GO:0017177//GO:0005576	microtubule associated complex//glucosidase II complex//extracellular region	KOG1066	Glucosidase II catalytic (alpha) subunit and related enzymes, glycosyl hydrolase family 31
comp13915_c0	CE	21.6099	2364	195477805	XP_002100312.1	1534	0	GE16233 [Drosophila yakuba]	345486570	XM_001605008.2	93	9.48e-39	PREDICTED: Nasonia vitripennis fasciculation and elongation protein zeta-2-like (LOC100121445), mRNA	--	--	--	--	Q9UHY8	458	4.8e-49	Fasciculation and elongation protein zeta-2 OS=Homo sapiens GN=FEZ2 PE=1 SV=2	PF08702//PF07546	Fibrinogen alpha/beta chain family//EMI domain	GO:0051258//GO:0030168//GO:0007165	protein polymerization//platelet activation//signal transduction	GO:0005515//GO:0005102//GO:0030674	protein binding//receptor binding//protein binding, bridging	GO:0005577	fibrinogen complex	--	--
comp13934_c0	CE	0.859791	344	--	--	--	--	--	--	--	--	--	--	--	--	--	--	--	--	--	--	--	--	--	--	--	--	--	--	--	--
comp13935_c0	CE	0.459165	501	116008414	NP_651083.2	485	1.92e-59	cardioacceleratory peptide, isoform A [Drosophila melanogaster]	--	--	--	--	--	--	--	--	--	Q9VCW0	484	1.81e-60	Cardioactive peptide OS=Drosophila melanogaster GN=Ccap PE=1 SV=1	--	--	GO:0045823//GO:0007218	positive regulation of heart contraction//neuropeptide signaling pathway	GO:0005184	neuropeptide hormone activity	GO:0005576	extracellular region	--	--
comp13937_c0	CE	0.52302	377	--	--	--	--	--	--	--	--	--	--	--	--	--	--	--	--	--	--	--	--	--	--	--	--	--	--	--	--
comp13948_c0	CE	16.1291	652	125778368	XP_001359942.1	289	3.43e-30	GA13188 [Drosophila pseudoobscura pseudoobscura]	--	--	--	--	--	--	--	--	--	Q9VGQ9	280	4.97e-30	DPH3 homolog OS=Drosophila melanogaster GN=CG14701 PE=3 SV=1	--	--	--	--	--	--	--	--	KOG2923	Uncharacterized conserved protein
comp139492_c0	CE	2.29592	730	--	--	--	--	--	--	--	--	--	--	--	--	--	--	--	--	--	--	--	--	--	--	--	--	--	--	--	--
comp139585_c0	CE	0.576546	228	--	--	--	--	--	--	--	--	--	--	--	--	--	--	--	--	--	--	--	--	--	--	--	--	--	--	--	--
comp13959_c0	CE	0.390762	841	194895787	XP_001978342.1	575	4.19e-70	GG19539 [Drosophila erecta]	--	--	--	--	--	--	--	--	--	--	--	--	--	--	--	--	--	--	--	--	--	--	--
comp13968_c0	CE	0.312982	210	--	--	--	--	--	--	--	--	--	--	--	--	--	--	--	--	--	--	--	--	--	--	--	--	--	--	--	--
comp139711_c0	CE	2.52187	417	--	--	--	--	--	--	--	--	--	--	--	--	--	--	--	--	--	--	--	--	--	--	--	--	--	--	--	--
comp13972_c0	CE	0.306416	429	195438296	XP_002067073.1	599	8.42e-71	GK24805 [Drosophila willistoni]	--	--	--	--	--	--	--	--	--	Q9VM92	581	2.04e-69	Tubulin glycylase 3B OS=Drosophila melanogaster GN=TTLL3B PE=1 SV=2	PF03133	Tubulin-tyrosine ligase family	GO:0006464//GO:0006570	cellular protein modification process//tyrosine metabolic process	GO:0004835	tubulin-tyrosine ligase activity	--	--	KOG2157	Predicted tubulin-tyrosine ligase
comp13976_c0	CE	0.643359	260	--	--	--	--	--	--	--	--	--	--	--	--	--	--	--	--	--	--	--	--	--	--	--	--	--	--	--	--
comp13985_c0	CE	0.52581	500	--	--	--	--	--	--	--	--	--	--	--	--	--	--	--	--	--	--	--	--	--	--	--	--	--	--	--	--
comp13994_c0	CE	0.366163	359	--	--	--	--	--	--	--	--	--	--	--	--	--	--	--	--	--	--	--	--	--	--	--	--	--	--	--	--
comp14013_c0	CE	2.77159	996	--	--	--	--	--	--	--	--	--	--	--	--	--	--	--	--	--	--	--	--	--	--	--	--	--	--	--	--
comp14015_c0	CE	1.47011	1073	--	--	--	--	--	--	--	--	--	--	--	--	--	--	--	--	--	--	PF02892//PF06552	BED zinc finger//Plant specific mitochondrial import receptor subunit TOM20	GO:0045040	protein import into mitochondrial outer membrane	GO:0003677	DNA binding	GO:0005742	mitochondrial outer membrane translocase complex	--	--
comp1401_c0	CE	1.39753	1552	194746769	XP_001953446.1	358	4.58e-34	GF10343 [Drosophila ananassae]	--	--	--	--	--	--	--	--	--	Q3Y598	125	4.3e-06	Hepatocyte nuclear factor 3-gamma OS=Bos taurus GN=FOXA3 PE=2 SV=1	PF00250	Fork head domain	GO:0006355	regulation of transcription, DNA-dependent	GO:0003700//GO:0043565	sequence-specific DNA binding transcription factor activity//sequence-specific DNA binding	GO:0005634//GO:0005667	nucleus//transcription factor complex	KOG2294	Transcription factor of the Forkhead/HNF3 family
comp14023_c0	CE	4.20488	2626	326666879	XP_003198405.1	179	4.76e-11	PREDICTED: oocyte zinc finger protein XlCOF6-like [Danio rerio]	--	--	--	--	--	--	--	--	--	Q62981	248	5.78e-21	Zinc finger protein 260 OS=Rattus norvegicus GN=Znf260 PE=1 SV=1	PF07776//PF00096//PF02383	Zinc-finger associated domain (zf-AD)//Zinc finger, C2H2 type//SacI homology domain	--	--	GO:0042578//GO:0046872//GO:0008270	phosphoric ester hydrolase activity//metal ion binding//zinc ion binding	GO:0005634	nucleus	--	--
comp14025_c0	CE	0.315991	208	--	--	--	--	--	--	--	--	--	--	--	--	--	--	--	--	--	--	--	--	--	--	--	--	--	--	--	--
comp14037_c0	CE	4.59226	345	--	--	--	--	--	--	--	--	--	--	--	--	--	--	--	--	--	--	--	--	--	--	--	--	--	--	--	--
comp14043_c0	CE	0.625113	368	--	--	--	--	--	--	--	--	--	--	--	--	--	--	--	--	--	--	--	--	--	--	--	--	--	--	--	--
comp140448_c0	CE	1.55778	358	--	--	--	--	--	--	--	--	--	--	--	--	--	--	--	--	--	--	--	--	--	--	--	--	--	--	--	--
comp14045_c0	CE	0.494182	266	--	--	--	--	--	--	--	--	--	--	--	--	--	--	--	--	--	--	--	--	--	--	--	--	--	--	--	--
comp14046_c0	CE	0.554652	237	--	--	--	--	--	--	--	--	--	--	--	--	--	--	--	--	--	--	--	--	--	--	--	--	--	--	--	--
comp1404_c0	CE	0.738497	356	--	--	--	--	--	--	--	--	--	--	--	--	--	--	--	--	--	--	--	--	--	--	--	--	--	--	--	--
comp14065_c0	CE	1.34578	757	--	--	--	--	--	--	--	--	--	--	--	--	--	--	--	--	--	--	--	--	--	--	--	--	--	--	--	--
comp140685_c0	CE	0.586841	224	--	--	--	--	--	--	--	--	--	--	--	--	--	--	--	--	--	--	--	--	--	--	--	--	--	--	--	--
comp140698_c0	CE	1.45842	338	--	--	--	--	--	--	--	--	--	--	--	--	--	--	--	--	--	--	--	--	--	--	--	--	--	--	--	--
comp14072_c0	CE	0.34114	289	--	--	--	--	--	--	--	--	--	--	--	--	--	--	--	--	--	--	--	--	--	--	--	--	--	--	--	--
comp140774_c0	CE	0.962208	1332	--	--	--	--	--	--	--	--	--	--	--	--	--	--	--	--	--	--	--	--	--	--	--	--	--	--	--	--
comp140805_c0	CE	0.614264	214	--	--	--	--	--	--	--	--	--	--	--	--	--	--	--	--	--	--	--	--	--	--	--	--	--	--	--	--
comp140854_c0	CE	1.0601	248	--	--	--	--	--	--	--	--	--	--	--	--	--	--	--	--	--	--	--	--	--	--	--	--	--	--	--	--
comp14085_c0	CE	0.71963	274	--	--	--	--	--	--	--	--	--	--	--	--	--	--	--	--	--	--	--	--	--	--	--	--	--	--	--	--
comp14086_c0	CE	11.8965	779	289742453	ADD19974.1	641	2.85e-81	lysozyme precursor 1,4-beta-N-acetylmuramidase [Glossina morsitans morsitans]	--	--	--	--	--	K01185	E3.2.1.17	lysozyme	http://www.genome.jp/dbget-bin/www_bget?ko:K01185	Q17005	231	5.09e-22	Lysozyme c-1 OS=Anopheles gambiae GN=AGAP007347 PE=2 SV=2	--	--	GO:0005975//GO:0008152	carbohydrate metabolic process//metabolic process	GO:0003796	lysozyme activity	--	--	--	--
comp140966_c0	CE	2.48963	594	--	--	--	--	--	--	--	--	--	--	--	--	--	--	--	--	--	--	--	--	--	--	--	--	--	--	--	--
comp14112_c0	CE	3.39963	580	3183501	Q24762.1	261	1.52e-23	RecName: Full=Regulatory protein zeste	--	--	--	--	--	K09362	K09362	homeo domain only family, other	http://www.genome.jp/dbget-bin/www_bget?ko:K09362	Q24762	261	1.02e-24	Regulatory protein zeste OS=Drosophila virilis GN=z PE=3 SV=1	PF04871//PF01608	Uso1 / p115 like vesicle tethering protein, C terminal region//I/LWEQ domain	GO:0015031//GO:0006886//GO:0006355	protein transport//intracellular protein transport//regulation of transcription, DNA-dependent	GO:0003779//GO:0003677//GO:0008565	actin binding//DNA binding//protein transporter activity	GO:0016020//GO:0005737//GO:0005634	membrane//cytoplasm//nucleus	--	--
comp141140_c0	CE	1.0851	424	--	--	--	--	--	--	--	--	--	--	--	--	--	--	--	--	--	--	--	--	--	--	--	--	--	--	--	--
comp14121_c0	CE	0.325085	1112	194747958	XP_001956416.1	1153	7.71e-154	GF25196 [Drosophila ananassae]	345483902	XM_001602260.2	41	3.54e-10	PREDICTED: Nasonia vitripennis serine protease 41 (SP41), mRNA	K09634	TMPRSS3	transmembrane protease, serine 3	http://www.genome.jp/dbget-bin/www_bget?ko:K09634	P00765	479	7.49e-56	Trypsin-1 OS=Astacus fluviatilis PE=1 SV=1	PF00089//PF03307	Trypsin//Adenovirus 15.3kD protein in E3 region	GO:0019049//GO:0006508	evasion or tolerance of host defenses by virus//proteolysis	GO:0008236//GO:0004252	serine-type peptidase activity//serine-type endopeptidase activity	--	--	KOG3627	Trypsin
comp14124_c0	CE	3.03911	2260	194763579	XP_001963910.1	278	1.36e-22	GF21004 [Drosophila ananassae]	321400070	NM_001202528.1	77	7.1e-30	Bombyx mori ribosomal protein S6 kinase, 90 kDa (p90srk), mRNA gi|304421475|gb|GQ426311.1| Bombyx mori p90srk mRNA, complete cds	--	--	--	--	P51812	280	2.67e-24	Ribosomal protein S6 kinase alpha-3 OS=Homo sapiens GN=RPS6KA3 PE=1 SV=1	PF00433//PF06293//PF07714//PF00069//PF01163	Protein kinase C terminal domain//Lipopolysaccharide kinase (Kdo/WaaP) family//Protein tyrosine kinase//Protein kinase domain//RIO1 family	GO:0006468//GO:0009069//GO:0016310//GO:0009103	protein phosphorylation//serine family amino acid metabolic process//phosphorylation//lipopolysaccharide biosynthetic process	GO:0004674//GO:0003824//GO:0016773//GO:0005524//GO:0004672	protein serine/threonine kinase activity//catalytic activity//phosphotransferase activity, alcohol group as acceptor//ATP binding//protein kinase activity	GO:0016020	membrane	KOG0603	Ribosomal protein S6 kinase
comp14124_c1	CE	2.98332	1410	195482391	XP_002102028.1	808	7.54e-95	S6kII [Drosophila yakuba]	--	--	--	--	--	--	--	--	--	P51812	578	1.74e-64	Ribosomal protein S6 kinase alpha-3 OS=Homo sapiens GN=RPS6KA3 PE=1 SV=1	PF07714//PF00069//PF05843	Protein tyrosine kinase//Protein kinase domain//Suppressor of forked protein (Suf)	GO:0006397//GO:0006468	mRNA processing//protein phosphorylation	GO:0004672//GO:0016301//GO:0005524	protein kinase activity//kinase activity//ATP binding	GO:0005634	nucleus	KOG0603	Ribosomal protein S6 kinase
comp14125_c0	CE	0.801964	1885	67084077	AAY66973.1	150	2.04e-08	protein disulfide-isomerase [Ixodes scapularis]	--	--	--	--	--	--	--	--	--	Q10057	144	3.32e-08	Putative protein disulfide-isomerase C1F5.02 OS=Schizosaccharomyces pombe (strain 972 / ATCC 24843) GN=SPAC1F5.02 PE=2 SV=1	PF06350	Hormone-sensitive lipase (HSL) N-terminus	GO:0016042//GO:0008203	lipid catabolic process//cholesterol metabolic process	GO:0016298	lipase activity	--	--	KOG0190	Protein disulfide isomerase (prolyl 4-hydroxylase beta subunit)
comp141267_c0	CE	0.378607	434	--	--	--	--	--	--	--	--	--	--	--	--	--	--	--	--	--	--	--	--	--	--	--	--	--	--	--	--
comp14127_c0	CE	48.4015	886	289743033	ADD20264.1	917	1.28e-121	glutathione S-transferase [Glossina morsitans morsitans]	--	--	--	--	--	--	--	--	--	P46430	439	5.62e-51	Glutathione S-transferase 1 OS=Manduca sexta GN=GST1 PE=2 SV=1	PF13417//PF13409//PF02798	////Glutathione S-transferase, N-terminal domain	--	--	GO:0005515//GO:0016740	protein binding//transferase activity	--	--	KOG0867	Glutathione S-transferase
comp141303_c0	CE	0.932287	282	--	--	--	--	--	--	--	--	--	--	--	--	--	--	--	--	--	--	--	--	--	--	--	--	--	--	--	--
comp14132_c0	CE	0.555433	355	--	--	--	--	--	--	--	--	--	--	--	--	--	--	--	--	--	--	--	--	--	--	--	--	--	--	--	--
comp14135_c0	CE	5.40161	4953	195037799	XP_001990348.1	184	6.57e-11	GH19293 [Drosophila grimshawi]	--	--	--	--	--	K01191	E3.2.1.24	alpha-mannosidase	http://www.genome.jp/dbget-bin/www_bget?ko:K01191	Q8BRK9	1527	0	Alpha-mannosidase 2x OS=Mus musculus GN=Man2a2 PE=2 SV=2	PF07748//PF09261//PF01074	Glycosyl hydrolases family 38 C-terminal domain//Alpha mannosidase, middle domain//Glycosyl hydrolases family 38 N-terminal domain	GO:0006013//GO:0005975	mannose metabolic process//carbohydrate metabolic process	GO:0004559//GO:0030246//GO:0004553//GO:0015923//GO:0008270	alpha-mannosidase activity//carbohydrate binding//hydrolase activity, hydrolyzing O-glycosyl compounds//mannosidase activity//zinc ion binding	--	--	KOG1959	Glycosyl hydrolase, family 38 - alpha-mannosidase
comp14140_c0	CE	0.811435	486	--	--	--	--	--	--	--	--	--	--	--	--	--	--	--	--	--	--	--	--	--	--	--	--	--	--	--	--
comp141450_c0	CE	0.618264	691	--	--	--	--	--	--	--	--	--	--	--	--	--	--	--	--	--	--	--	--	--	--	--	--	--	--	--	--
comp141467_c0	CE	0.923862	249	--	--	--	--	--	--	--	--	--	--	--	--	--	--	--	--	--	--	--	--	--	--	--	--	--	--	--	--
comp14149_c0	CE	0.376295	262	--	--	--	--	--	--	--	--	--	--	--	--	--	--	--	--	--	--	--	--	--	--	--	--	--	--	--	--
comp14154_c0	CE	0.366163	359	--	--	--	--	--	--	--	--	--	--	--	--	--	--	--	--	--	--	--	--	--	--	--	--	--	--	--	--
comp141590_c0	CE	1.54953	1032	--	--	--	--	--	--	--	--	--	--	--	--	--	--	--	--	--	--	--	--	--	--	--	--	--	--	--	--
comp14160_c0	CE	3.25318	1091	194744596	XP_001954779.1	306	4.81e-29	GF18441 [Drosophila ananassae]	--	--	--	--	--	--	--	--	--	--	--	--	--	PF02944	BESS motif	--	--	GO:0003677	DNA binding	--	--	--	--
comp141622_c0	CE	1.9026	570	--	--	--	--	--	34398397	AY333070.1	33	4.93e-06	Drosophila virilis antennapedia (Antp), CG10013 (CG10013), CG31217 (CG31217), and ultrabithorax (Ubx) genes, complete cds	--	--	--	--	--	--	--	--	--	--	--	--	--	--	--	--	--	--
comp141638_c0	CE	0.342324	288	--	--	--	--	--	--	--	--	--	--	--	--	--	--	--	--	--	--	--	--	--	--	--	--	--	--	--	--
comp14168_c0	CE	0.730291	225	--	--	--	--	--	--	--	--	--	--	--	--	--	--	--	--	--	--	--	--	--	--	--	--	--	--	--	--
comp14175_c0	CE	0.368067	625	--	--	--	--	--	--	--	--	--	--	--	--	--	--	--	--	--	--	--	--	--	--	--	--	--	--	--	--
comp1417_c0	CE	0.532196	247	--	--	--	--	--	--	--	--	--	--	--	--	--	--	--	--	--	--	--	--	--	--	--	--	--	--	--	--
comp14181_c0	CE	1.77356	315	--	--	--	--	--	--	--	--	--	--	--	--	--	--	--	--	--	--	--	--	--	--	--	--	--	--	--	--
comp141850_c0	CE	1.04882	752	195396425	XP_002056832.1	869	1.57e-114	GJ16741 [Drosophila virilis]	--	--	--	--	--	--	--	--	--	Q9W440	406	5.38e-47	UPF0670 protein THEM6 homolog OS=Drosophila melanogaster GN=CG4666 PE=2 SV=1	--	--	--	--	--	--	--	--	KOG4366	Predicted thioesterase
comp1418_c0	CE	0.674609	341	--	--	--	--	--	--	--	--	--	--	--	--	--	--	--	--	--	--	--	--	--	--	--	--	--	--	--	--
comp14193_c0	CE	23.8634	2848	195064072	XP_001996491.1	1349	1.15e-171	GH23971 [Drosophila grimshawi]	--	--	--	--	--	--	--	--	--	Q5F464	799	1.33e-92	Lipoma-preferred partner homolog OS=Gallus gallus GN=LPP PE=2 SV=1	PF00412	LIM domain	--	--	GO:0008270	zinc ion binding	--	--	KOG1701	Focal adhesion adaptor protein Paxillin and related LIM proteins
comp142012_c0	CE	2.15253	3771	195428849	XP_002062478.1	4985	0	GK17561 [Drosophila willistoni]	--	--	--	--	--	--	--	--	--	A6N6J5	2920	0	WD repeat-containing protein 35 OS=Rattus norvegicus GN=Wdr35 PE=1 SV=1	PF00400//PF04053//PF03688//PF00515//PF00637	WD domain, G-beta repeat//Coatomer WD associated region//Nepovirus coat protein, C-terminal domain//Tetratricopeptide repeat//Region in Clathrin and VPS	GO:0006886//GO:0016192	intracellular protein transport//vesicle-mediated transport	GO:0005515//GO:0005198	protein binding//structural molecule activity	GO:0030117//GO:0019028	membrane coat//viral capsid	KOG2503	Tubby superfamily protein TULP4
comp14203_c0	CE	0.579318	624	--	--	--	--	--	--	--	--	--	--	--	--	--	--	--	--	--	--	--	--	--	--	--	--	--	--	--	--
comp14204_c0	CE	3.34767	391	--	--	--	--	--	--	--	--	--	--	--	--	--	--	--	--	--	--	--	--	--	--	--	--	--	--	--	--
comp142106_c0	CE	1.42152	301	--	--	--	--	--	--	--	--	--	--	--	--	--	--	--	--	--	--	--	--	--	--	--	--	--	--	--	--
comp14211_c0	CE	1.80171	456	--	--	--	--	--	--	--	--	--	--	--	--	--	--	--	--	--	--	--	--	--	--	--	--	--	--	--	--
comp14213_c0	CE	22.1171	459	--	--	--	--	--	--	--	--	--	--	--	--	--	--	--	--	--	--	--	--	--	--	--	--	--	--	--	--
comp14214_c0	CE	3.86043	332	--	--	--	--	--	113193577	AE014298.4	63	5.8e-23	Drosophila melanogaster chromosome X, complete sequence	--	--	--	--	--	--	--	--	--	--	--	--	--	--	--	--	--	--
comp142159_c0	CE	2.13943	937	--	--	--	--	--	--	--	--	--	--	--	--	--	--	--	--	--	--	--	--	--	--	--	--	--	--	--	--
comp142220_c0	CE	2.05394	272	--	--	--	--	--	--	--	--	--	--	--	--	--	--	--	--	--	--	--	--	--	--	--	--	--	--	--	--
comp14222_c0	CE	0.421322	468	--	--	--	--	--	--	--	--	--	--	--	--	--	--	--	--	--	--	--	--	--	--	--	--	--	--	--	--
comp14225_c0	CE	2.83741	429	--	--	--	--	--	--	--	--	--	--	--	--	--	--	--	--	--	--	--	--	--	--	--	--	--	--	--	--
comp14250_c0	CE	3.33227	286	--	--	--	--	--	--	--	--	--	--	--	--	--	--	--	--	--	--	--	--	--	--	--	--	--	--	--	--
comp14256_c0	CE	3.15573	604	--	--	--	--	--	--	--	--	--	--	--	--	--	--	--	--	--	--	--	--	--	--	--	--	--	--	--	--
comp14267_c0	CE	0.323774	203	--	--	--	--	--	--	--	--	--	--	--	--	--	--	--	--	--	--	--	--	--	--	--	--	--	--	--	--
comp14270_c0	CE	4.51498	444	170030604	XP_001843178.1	210	4.36e-18	conserved hypothetical protein [Culex quinquefasciatus]	--	--	--	--	--	--	--	--	--	--	--	--	--	--	--	--	--	--	--	--	--	--	--
comp14272_c0	CE	2.72115	471	--	--	--	--	--	--	--	--	--	--	--	--	--	--	--	--	--	--	--	--	--	--	--	--	--	--	--	--
comp14279_c0	CE	0.411303	799	--	--	--	--	--	--	--	--	--	--	--	--	--	--	--	--	--	--	--	--	--	--	--	--	--	--	--	--
comp14280_c0	CE	1.13321	348	--	--	--	--	--	--	--	--	--	--	--	--	--	--	--	--	--	--	--	--	--	--	--	--	--	--	--	--
comp14283_c0	CE	3.17997	1230	--	--	--	--	--	--	--	--	--	--	--	--	--	--	--	--	--	--	--	--	--	--	--	--	--	--	--	--
comp14294_c0	CE	5.03901	600	195152351	XP_002017100.1	442	6.15e-53	GL22121 [Drosophila persimilis]	--	--	--	--	--	--	--	--	--	--	--	--	--	PF00349	Hexokinase	GO:0005975	carbohydrate metabolic process	GO:0005524//GO:0016773	ATP binding//phosphotransferase activity, alcohol group as acceptor	--	--	--	--
comp142_c0	CE	1.09301	451	--	--	--	--	--	--	--	--	--	--	--	--	--	--	--	--	--	--	--	--	--	--	--	--	--	--	--	--
comp14312_c0	CE	4.74313	970	195479581	XP_002100942.1	969	2.44e-128	GE15892 [Drosophila yakuba]	--	--	--	--	--	--	--	--	--	Q5FW12	549	2.55e-66	TIP41-like protein OS=Xenopus tropicalis GN=tiprl PE=2 SV=1	--	--	--	--	--	--	--	--	KOG3224	Uncharacterized conserved protein
comp1431_c0	CE	0.478589	206	--	--	--	--	--	--	--	--	--	--	--	--	--	--	--	--	--	--	--	--	--	--	--	--	--	--	--	--
comp14321_c0	CE	1.61489	407	--	--	--	--	--	--	--	--	--	--	--	--	--	--	--	--	--	--	--	--	--	--	--	--	--	--	--	--
comp14322_c0	CE	38.9184	1080	195053860	XP_001993844.1	944	2.55e-124	GH21955 [Drosophila grimshawi]	--	--	--	--	--	--	--	--	--	O35586	571	9.48e-70	Isopentenyl-diphosphate Delta-isomerase 1 OS=Mesocricetus auratus GN=IDI1 PE=2 SV=1	PF00293	NUDIX domain	GO:0016114//GO:0006694//GO:0008299	terpenoid biosynthetic process//steroid biosynthetic process//isoprenoid biosynthetic process	GO:0004452//GO:0016787	isopentenyl-diphosphate delta-isomerase activity//hydrolase activity	--	--	KOG0142	Isopentenyl pyrophosphate:dimethylallyl pyrophosphate isomerase
comp14330_c0	CE	0.454329	217	--	--	--	--	--	--	--	--	--	--	--	--	--	--	--	--	--	--	--	--	--	--	--	--	--	--	--	--
comp14331_c0	CE	0.312982	210	--	--	--	--	--	--	--	--	--	--	--	--	--	--	--	--	--	--	--	--	--	--	--	--	--	--	--	--
comp14333_c0	CE	0.837277	314	--	--	--	--	--	--	--	--	--	--	--	--	--	--	--	--	--	--	--	--	--	--	--	--	--	--	--	--
comp14334_c0	CE	1.10549	327	--	--	--	--	--	--	--	--	--	--	--	--	--	--	--	--	--	--	--	--	--	--	--	--	--	--	--	--
comp14335_c0	CE	0.43585	377	--	--	--	--	--	--	--	--	--	--	--	--	--	--	--	--	--	--	--	--	--	--	--	--	--	--	--	--
comp14339_c0	CE	0.373444	528	--	--	--	--	--	--	--	--	--	--	--	--	--	--	--	--	--	--	--	--	--	--	--	--	--	--	--	--
comp1433_c0	CE	0.924094	569	--	--	--	--	--	--	--	--	--	--	--	--	--	--	--	--	--	--	--	--	--	--	--	--	--	--	--	--
comp1433_c1	CE	0.402405	245	--	--	--	--	--	--	--	--	--	--	--	--	--	--	--	--	--	--	--	--	--	--	--	--	--	--	--	--
comp14344_c0	CE	1.67537	765	--	--	--	--	--	--	--	--	--	--	--	--	--	--	--	--	--	--	--	--	--	--	--	--	--	--	--	--
comp14348_c0	CE	0.884514	483	--	--	--	--	--	--	--	--	--	--	--	--	--	--	--	--	--	--	--	--	--	--	--	--	--	--	--	--
comp14353_c0	CE	2.82623	330	--	--	--	--	--	--	--	--	--	--	--	--	--	--	--	--	--	--	--	--	--	--	--	--	--	--	--	--
comp14354_c0	CE	1.16236	311	--	--	--	--	--	--	--	--	--	--	--	--	--	--	--	--	--	--	PF03419	Sporulation factor SpoIIGA	GO:0030436//GO:0006508	asexual sporulation//proteolysis	GO:0004190	aspartic-type endopeptidase activity	--	--	--	--
comp14357_c0	CE	16.6942	1305	194767653	XP_001965929.1	499	6e-56	GF11692 [Drosophila ananassae]	--	--	--	--	--	K13114	PNN	pinin	http://www.genome.jp/dbget-bin/www_bget?ko:K13114	Q5R5X0	147	9.78e-09	Pinin OS=Pongo abelii GN=PNN PE=2 SV=1	PF01736	Polyomavirus agnoprotein	--	--	GO:0003677	DNA binding	--	--	KOG3756	Pinin (desmosome-associated protein)
comp14358_c0	CE	1.17719	335	--	--	--	--	--	--	--	--	--	--	--	--	--	--	--	--	--	--	--	--	--	--	--	--	--	--	--	--
comp14360_c0	CE	0.718319	366	--	--	--	--	--	--	--	--	--	--	--	--	--	--	--	--	--	--	--	--	--	--	--	--	--	--	--	--
comp14362_c0	CE	0.61046	323	--	--	--	--	--	--	--	--	--	--	--	--	--	--	--	--	--	--	--	--	--	--	--	--	--	--	--	--
comp14364_c0	CE	0.601888	273	--	--	--	--	--	--	--	--	--	--	--	--	--	--	--	--	--	--	--	--	--	--	--	--	--	--	--	--
comp14370_c0	CE	0.35391	650	195394760	XP_002056010.1	372	6.56e-39	GJ10457 [Drosophila virilis]	--	--	--	--	--	--	--	--	--	--	--	--	--	--	--	--	--	--	--	--	--	--	--
comp14373_c0	CE	1.0971	659	--	--	--	--	--	--	--	--	--	--	--	--	--	--	--	--	--	--	--	--	--	--	--	--	--	--	--	--
comp14378_c0	CE	6.95501	1186	--	--	--	--	--	--	--	--	--	--	--	--	--	--	--	--	--	--	PF01458//PF02207	Uncharacterized protein family (UPF0051)//Putative zinc finger in N-recognin (UBR box)	GO:0016567//GO:0016226	protein ubiquitination//iron-sulfur cluster assembly	GO:0004842//GO:0008270	ubiquitin-protein ligase activity//zinc ion binding	--	--	--	--
comp14386_c0	CE	0.927172	319	--	--	--	--	--	--	--	--	--	--	--	--	--	--	--	--	--	--	--	--	--	--	--	--	--	--	--	--
comp143_c0	CE	0.511204	450	--	--	--	--	--	--	--	--	--	--	--	--	--	--	--	--	--	--	--	--	--	--	--	--	--	--	--	--
comp1440_c0	CE	0.518346	634	--	--	--	--	--	--	--	--	--	--	--	--	--	--	--	--	--	--	--	--	--	--	--	--	--	--	--	--
comp14414_c0	CE	2.26973	439	--	--	--	--	--	--	--	--	--	--	--	--	--	--	--	--	--	--	--	--	--	--	--	--	--	--	--	--
comp144152_c0	CE	1.31994	971	--	--	--	--	--	--	--	--	--	--	--	--	--	--	--	--	--	--	--	--	--	--	--	--	--	--	--	--
comp14415_c0	CE	23.8844	743	195145794	XP_002013875.1	630	7.55e-74	GL23153 [Drosophila persimilis]	195395165	XM_002056171.1	83	1.05e-33	Drosophila virilis GJ10807 (Dvir\GJ10807), mRNA	--	--	--	--	--	--	--	--	PF07127	Late nodulin protein	GO:0009878	nodule morphogenesis	GO:0046872	metal ion binding	--	--	--	--
comp144180_c0	CE	0.894788	3232	195037813	XP_001990355.1	181	4.97e-11	GH18283 [Drosophila grimshawi]	--	--	--	--	--	--	--	--	--	Q9UJU3	133	1.92e-06	Zinc finger protein 112 OS=Homo sapiens GN=ZNF112 PE=2 SV=2	PF00096//PF09402//PF07776//PF05297	Zinc finger, C2H2 type//Man1-Src1p-C-terminal domain//Zinc-finger associated domain (zf-AD)//Herpesvirus latent membrane protein 1 (LMP1)	GO:0019087	transformation of host cell by virus	GO:0046872//GO:0008270	metal ion binding//zinc ion binding	GO:0005639//GO:0005634//GO:0016021	integral to nuclear inner membrane//nucleus//integral to membrane	--	--
comp1441_c0	CE	0.879108	1271	194742142	XP_001953565.1	189	8.32e-13	GF17168 [Drosophila ananassae]	--	--	--	--	--	--	--	--	--	--	--	--	--	PF00957//PF10717	Synaptobrevin//Occlusion-derived virus envelope protein ODV-E18	GO:0016192	vesicle-mediated transport	--	--	GO:0016021//GO:0019031	integral to membrane//viral envelope	--	--
comp1442055_c0	CE	0.304288	216	--	--	--	--	--	--	--	--	--	--	--	--	--	--	--	--	--	--	--	--	--	--	--	--	--	--	--	--
comp14438_c0	CE	1.70717	539	--	--	--	--	--	--	--	--	--	--	--	--	--	--	--	--	--	--	--	--	--	--	--	--	--	--	--	--
comp14438_c1	CE	0.796243	454	195053860	XP_001993844.1	222	8.71e-20	GH21955 [Drosophila grimshawi]	--	--	--	--	--	--	--	--	--	Q38929	137	3.58e-09	Isopentenyl-diphosphate Delta-isomerase I, chloroplastic OS=Arabidopsis thaliana GN=IPP1 PE=2 SV=3	--	--	--	--	GO:0003824	catalytic activity	--	--	KOG0142	Isopentenyl pyrophosphate:dimethylallyl pyrophosphate isomerase
comp14446_c0	CE	0.631308	937	198451999	XP_001358580.2	912	1.86e-120	GA21121 [Drosophila pseudoobscura pseudoobscura]	--	--	--	--	--	K07974	RAS	Ras family, other	http://www.genome.jp/dbget-bin/www_bget?ko:K07974	Q96HU8	738	6.28e-96	GTP-binding protein Di-Ras2 OS=Homo sapiens GN=DIRAS2 PE=1 SV=1	PF08477//PF00071	Miro-like protein//Ras family	GO:0006184//GO:0007264	GTP catabolic process//small GTPase mediated signal transduction	GO:0003924//GO:0005525	GTPase activity//GTP binding	GO:0005622//GO:0016020	intracellular//membrane	KOG0395	Ras-related GTPase
comp14459_c0	CE	0.462861	213	--	--	--	--	--	--	--	--	--	--	--	--	--	--	--	--	--	--	--	--	--	--	--	--	--	--	--	--
comp14461_c0	CE	89.1461	1261	195403026	XP_002060096.1	1438	0	GJ15416 [Drosophila virilis]	195119194	XM_002004081.1	300	4.24e-154	Drosophila mojavensis GI18275 (Dmoj\GI18275), mRNA	--	--	--	--	P23572	1418	0	Cyclin-dependent kinase 1 OS=Drosophila melanogaster GN=cdc2 PE=1 SV=1	PF06293//PF07714//PF01163//PF00069	Lipopolysaccharide kinase (Kdo/WaaP) family//Protein tyrosine kinase//RIO1 family//Protein kinase domain	GO:0009103//GO:0009069//GO:0016310//GO:0006468	lipopolysaccharide biosynthetic process//serine family amino acid metabolic process//phosphorylation//protein phosphorylation	GO:0005524//GO:0004672//GO:0016773//GO:0003824//GO:0004674	ATP binding//protein kinase activity//phosphotransferase activity, alcohol group as acceptor//catalytic activity//protein serine/threonine kinase activity	GO:0016020	membrane	KOG0594	Protein kinase PCTAIRE and related kinases
comp14462_c0	CE	12.5138	1182	195376541	XP_002047055.1	950	9.15e-124	GJ12135 [Drosophila virilis]	--	--	--	--	--	--	--	--	--	Q9BTX7	277	4.03e-26	Alpha-tocopherol transfer protein-like OS=Homo sapiens GN=TTPAL PE=2 SV=2	--	--	--	--	--	--	--	--	KOG1471	Phosphatidylinositol transfer protein SEC14 and related proteins
comp14476_c0	CE	0.371335	354	--	--	--	--	--	113194865	AE014296.4	50	1.05e-15	Drosophila melanogaster chromosome 3L, complete sequence	--	--	--	--	--	--	--	--	--	--	--	--	--	--	--	--	--	--
comp14496_c0	CE	3.34448	452	--	--	--	--	--	--	--	--	--	--	--	--	--	--	--	--	--	--	--	--	--	--	--	--	--	--	--	--
comp14497_c0	CE	60.5077	1428	289740809	ADD19152.1	1833	0	putative methionine aminopeptidase [Glossina morsitans morsitans]	339234882	XM_003378948.1	57	5.83e-19	Trichinella spiralis methionyl aminopeptidase (Tsp_02670) mRNA, complete cds	--	--	--	--	Q4QRK0	1312	2.8e-177	Methionine aminopeptidase 1 OS=Danio rerio GN=metap1 PE=2 SV=2	PF00725	3-hydroxyacyl-CoA dehydrogenase, C-terminal domain	GO:0006552//GO:0006550//GO:0006508//GO:0006568//GO:0055114//GO:0009987//GO:0006574//GO:0018874//GO:0006633//GO:0006631//GO:0006554	leucine catabolic process//isoleucine catabolic process//proteolysis//tryptophan metabolic process//oxidation-reduction process//cellular process//valine catabolic process//benzoate metabolic process//fatty acid biosynthetic process//fatty acid metabolic process//lysine catabolic process	GO:0046872//GO:0008270//GO:0003857//GO:0008235//GO:0016491//GO:0004177	metal ion binding//zinc ion binding//3-hydroxyacyl-CoA dehydrogenase activity//metalloexopeptidase activity//oxidoreductase activity//aminopeptidase activity	--	--	KOG2738	Putative methionine aminopeptidase
comp144_c0	CE	0.452245	218	--	--	--	--	--	--	--	--	--	--	--	--	--	--	--	--	--	--	--	--	--	--	--	--	--	--	--	--
comp14507_c0	CE	2.35437	335	--	--	--	--	--	--	--	--	--	--	--	--	--	--	--	--	--	--	--	--	--	--	--	--	--	--	--	--
comp14511_c0	CE	3.25773	575	--	--	--	--	--	--	--	--	--	--	--	--	--	--	--	--	--	--	--	--	--	--	--	--	--	--	--	--
comp14521_c0	CE	4.13034	366	--	--	--	--	--	--	--	--	--	--	--	--	--	--	--	--	--	--	--	--	--	--	--	--	--	--	--	--
comp14523_c0	CE	2.08348	306	--	--	--	--	--	--	--	--	--	--	--	--	--	--	--	--	--	--	--	--	--	--	--	--	--	--	--	--
comp145252_c0	CE	0.568004	405	--	--	--	--	--	--	--	--	--	--	--	--	--	--	--	--	--	--	--	--	--	--	--	--	--	--	--	--
comp14525_c0	CE	2.06265	1179	--	--	--	--	--	--	--	--	--	--	--	--	--	--	--	--	--	--	--	--	--	--	--	--	--	--	--	--
comp14530_c0	CE	0.989853	332	--	--	--	--	--	--	--	--	--	--	--	--	--	--	--	--	--	--	--	--	--	--	--	--	--	--	--	--
comp14534_c0	CE	2.12558	3154	198460642	XP_001361775.2	3580	0	GA18580 [Drosophila pseudoobscura pseudoobscura]	195429640	XM_002062830.1	300	1.08e-153	Drosophila willistoni GK19677 (Dwil\GK19677), mRNA	--	--	--	--	Q96JG6	1214	1.94e-147	Coiled-coil domain-containing protein 132 OS=Homo sapiens GN=CCDC132 PE=1 SV=3	PF00124	Photosynthetic reaction centre protein	GO:0006118//GO:0009772//GO:0019684	electron transport//photosynthetic electron transport in photosystem II//photosynthesis, light reaction	GO:0045156	electron transporter, transferring electrons within the cyclic electron transport pathway of photosynthesis activity	--	--	KOG2939	Uncharacterized conserved protein
comp14538_c0	CE	0.315991	312	--	--	--	--	--	--	--	--	--	--	--	--	--	--	--	--	--	--	--	--	--	--	--	--	--	--	--	--
comp1453_c0	CE	0.764258	301	--	--	--	--	--	--	--	--	--	--	--	--	--	--	--	--	--	--	--	--	--	--	--	--	--	--	--	--
comp145473_c0	CE	1.82241	451	--	--	--	--	--	--	--	--	--	--	--	--	--	--	--	--	--	--	PF00033	Cytochrome b(N-terminal)/b6/petB	GO:0022904	respiratory electron transport chain	--	--	GO:0016020	membrane	--	--
comp14558_c0	CE	0.347146	284	--	--	--	--	--	--	--	--	--	--	--	--	--	--	--	--	--	--	--	--	--	--	--	--	--	--	--	--
comp14564_c0	CE	24.7975	2151	289739427	ADD18461.1	1578	0	phosphatidylserine-specific receptor ptdSerR [Glossina morsitans morsitans]	340713949	XM_003395448.1	162	3.79e-77	PREDICTED: Bombus terrestris bifunctional arginine demethylase and lysyl-hydroxylase PSR-like (LOC100643039), mRNA	K11323	JMJD6	histone arginine demethylase JMJD6	http://www.genome.jp/dbget-bin/www_bget?ko:K11323	Q9VD28	1537	0	Bifunctional arginine demethylase and lysyl-hydroxylase PSR OS=Drosophila melanogaster GN=PSR PE=2 SV=1	PF02373	JmjC domain	--	--	GO:0005515	protein binding	--	--	KOG2130	Phosphatidylserine-specific receptor PtdSerR, contains JmjC domain
comp145671_c0	CE	0.414241	238	--	--	--	--	--	--	--	--	--	--	--	--	--	--	--	--	--	--	--	--	--	--	--	--	--	--	--	--
comp145725_c0	CE	1.04198	3627	24580597	NP_608508.1	1722	0	CG17075, isoform A [Drosophila melanogaster]	--	--	--	--	--	--	--	--	--	Q14AK4	400	2.37e-40	Probable palmitoyltransferase ZDHHC11 OS=Mus musculus GN=Zdhhc11 PE=2 SV=2	PF04610//PF01529	TrbL/VirB6 plasmid conjugal transfer protein//DHHC zinc finger domain	GO:0030255	protein secretion by the type IV secretion system	GO:0008270	zinc ion binding	GO:0005783	endoplasmic reticulum	KOG1311	DHHC-type Zn-finger proteins
comp145727_c0	CE	0.922473	285	--	--	--	--	--	--	--	--	--	--	--	--	--	--	--	--	--	--	--	--	--	--	--	--	--	--	--	--
comp14576_c0	CE	0.558053	530	--	--	--	--	--	--	--	--	--	--	--	--	--	--	--	--	--	--	--	--	--	--	--	--	--	--	--	--
comp145794_c0	CE	0.842644	312	--	--	--	--	--	--	--	--	--	--	--	--	--	--	--	--	--	--	--	--	--	--	--	--	--	--	--	--
comp1457_c0	CE	0.727596	542	--	--	--	--	--	--	--	--	--	--	--	--	--	--	--	--	--	--	--	--	--	--	--	--	--	--	--	--
comp14581_c0	CE	1.43272	367	--	--	--	--	--	--	--	--	--	--	--	--	--	--	--	--	--	--	--	--	--	--	--	--	--	--	--	--
comp14583_c0	CE	1.63092	806	--	--	--	--	--	--	--	--	--	--	--	--	--	--	--	--	--	--	--	--	--	--	--	--	--	--	--	--
comp14584_c0	CE	1.56491	2457	195573907	XP_002104933.1	2385	0	GD18193 [Drosophila simulans]	--	--	--	--	--	K00649	GNPAT	glyceronephosphate O-acyltransferase	http://www.genome.jp/dbget-bin/www_bget?ko:K00649	O15228	726	2.05e-82	Dihydroxyacetone phosphate acyltransferase OS=Homo sapiens GN=GNPAT PE=1 SV=1	PF01553	Acyltransferase	GO:0008654//GO:0046486//GO:0008152//GO:0042967	phospholipid biosynthetic process//glycerolipid metabolic process//metabolic process//acyl-carrier-protein biosynthetic process	GO:0016746//GO:0004366	transferase activity, transferring acyl groups//glycerol-3-phosphate O-acyltransferase activity	GO:0016020	membrane	KOG3730	Acyl-CoA:dihydroxyactetone-phosphate acyltransferase DHAPAT
comp14589_c0	CE	0.540215	365	328714499	XP_003245376.1	230	9.33e-22	PREDICTED: putative nuclease HARBI1-like [Acyrthosiphon pisum]	--	--	--	--	--	--	--	--	--	--	--	--	--	PF04827	Plant transposon protein	--	--	GO:0016788	hydrolase activity, acting on ester bonds	--	--	--	--
comp145918_c0	CE	0.735899	280	--	--	--	--	--	--	--	--	--	--	--	--	--	--	--	--	--	--	--	--	--	--	--	--	--	--	--	--
comp14594_c0	CE	2.19087	495	195120668	XP_002004843.1	117	5.15e-06	GI20139 [Drosophila mojavensis]	195120667	XM_002004807.1	48	1.95e-14	Drosophila mojavensis GI20139 (Dmoj\GI20139), mRNA	--	--	--	--	--	--	--	--	PF07966	A1 Propeptide	GO:0006508	proteolysis	GO:0004190	aspartic-type endopeptidase activity	--	--	--	--
comp14615_c0	CE	0.367186	358	--	--	--	--	--	--	--	--	--	--	--	--	--	--	--	--	--	--	--	--	--	--	--	--	--	--	--	--
comp14619_c0	CE	1.40114	258	--	--	--	--	--	--	--	--	--	--	--	--	--	--	--	--	--	--	--	--	--	--	--	--	--	--	--	--
comp146201_c0	CE	1.16772	394	--	--	--	--	--	--	--	--	--	--	--	--	--	--	--	--	--	--	--	--	--	--	--	--	--	--	--	--
comp14622_c0	CE	1.57858	229	--	--	--	--	--	--	--	--	--	--	--	--	--	--	--	--	--	--	--	--	--	--	--	--	--	--	--	--
comp14626_c0	CE	0.679926	435	--	--	--	--	--	--	--	--	--	--	--	--	--	--	--	--	--	--	--	--	--	--	--	--	--	--	--	--
comp14628_c0	CE	3.91444	361	--	--	--	--	--	--	--	--	--	--	--	--	--	--	--	--	--	--	--	--	--	--	--	--	--	--	--	--
comp146291_c0	CE	1.19791	2277	195377678	XP_002047615.1	1666	0	GJ11832 [Drosophila virilis]	--	--	--	--	--	K08863	PLK4	polo-like kinase 4	http://www.genome.jp/dbget-bin/www_bget?ko:K08863	B4LDJ6	1666	0	Serine/threonine-protein kinase PLK4 OS=Drosophila virilis GN=SAK PE=3 SV=1	PF07714//PF00659//PF00069	Protein tyrosine kinase//POLO box duplicated region//Protein kinase domain	GO:0006468	protein phosphorylation	GO:0005515//GO:0004672//GO:0016301//GO:0005524	protein binding//protein kinase activity//kinase activity//ATP binding	--	--	KOG0575	Polo-like serine/threonine protein kinase
comp14631_c0	CE	2.98948	341	--	--	--	--	--	--	--	--	--	--	--	--	--	--	--	--	--	--	--	--	--	--	--	--	--	--	--	--
comp14631_c1	CE	3.1379	775	--	--	--	--	--	--	--	--	--	--	--	--	--	--	--	--	--	--	PF02535	ZIP Zinc transporter	GO:0055085//GO:0030001	transmembrane transport//metal ion transport	GO:0046873	metal ion transmembrane transporter activity	GO:0016020	membrane	--	--
comp14633_c0	CE	3.12701	557	--	--	--	--	--	--	--	--	--	--	--	--	--	--	--	--	--	--	--	--	--	--	--	--	--	--	--	--
comp146480_c0	CE	1.35363	437	--	--	--	--	--	--	--	--	--	--	--	--	--	--	--	--	--	--	--	--	--	--	--	--	--	--	--	--
comp1464_c0	CE	1.30798	402	--	--	--	--	--	--	--	--	--	--	--	--	--	--	--	--	--	--	--	--	--	--	--	--	--	--	--	--
comp14664_c0	CE	0.525209	438	--	--	--	--	--	--	--	--	--	--	--	--	--	--	--	--	--	--	--	--	--	--	--	--	--	--	--	--
comp14665_c0	CE	0.476277	345	--	--	--	--	--	--	--	--	--	--	--	--	--	--	--	--	--	--	--	--	--	--	--	--	--	--	--	--
comp146673_c0	CE	0.616183	320	--	--	--	--	--	--	--	--	--	--	--	--	--	--	--	--	--	--	--	--	--	--	--	--	--	--	--	--
comp14667_c0	CE	1.09025	1055	--	--	--	--	--	--	--	--	--	--	--	--	--	--	--	--	--	--	PF03220	Tombusvirus P19 core protein	--	--	--	--	GO:0019012	virion	--	--
comp14678_c0	CE	1.04438	472	--	--	--	--	--	--	--	--	--	--	--	--	--	--	--	--	--	--	--	--	--	--	--	--	--	--	--	--
comp14679_c0	CE	0.77325	340	--	--	--	--	--	--	--	--	--	--	--	--	--	--	--	--	--	--	--	--	--	--	--	--	--	--	--	--
comp146838_c0	CE	1.24902	296	--	--	--	--	--	--	--	--	--	--	--	--	--	--	--	--	--	--	--	--	--	--	--	--	--	--	--	--
comp14683_c0	CE	1.86144	274	--	--	--	--	--	--	--	--	--	--	--	--	--	--	--	--	--	--	--	--	--	--	--	--	--	--	--	--
comp14686_c0	CE	1.72964	266	--	--	--	--	--	--	--	--	--	--	--	--	--	--	--	--	--	--	--	--	--	--	--	--	--	--	--	--
comp14687_c0	CE	0.882231	596	--	--	--	--	--	--	--	--	--	--	--	--	--	--	--	--	--	--	--	--	--	--	--	--	--	--	--	--
comp14688_c0	CE	1.55259	254	--	--	--	--	--	--	--	--	--	--	--	--	--	--	--	--	--	--	--	--	--	--	--	--	--	--	--	--
comp14689_c0	CE	0.422677	622	--	--	--	--	--	--	--	--	--	--	--	--	--	--	--	--	--	--	--	--	--	--	--	--	--	--	--	--
comp14698_c0	CE	0.74197	1063	195118531	XP_002003790.1	807	2.87e-102	GI18099 [Drosophila mojavensis]	--	--	--	--	--	--	--	--	--	Q8WYR4	362	3.9e-38	Radial spoke head 1 homolog OS=Homo sapiens GN=RSPH1 PE=2 SV=1	--	--	--	--	--	--	--	--	KOG0231	Junctional membrane complex protein Junctophilin and related MORN repeat proteins
comp1469_c0	CE	0.495527	382	--	--	--	--	--	--	--	--	--	--	--	--	--	--	--	--	--	--	--	--	--	--	--	--	--	--	--	--
comp14700_c0	CE	1.87957	1119	--	--	--	--	--	--	--	--	--	--	--	--	--	--	--	--	--	--	PF00130//PF04513//PF00628//PF07926	Phorbol esters/diacylglycerol binding domain (C1 domain)//Baculovirus polyhedron envelope protein, PEP, C terminus//PHD-finger//TPR/MLP1/MLP2-like protein	GO:0006606//GO:0035556	protein import into nucleus//intracellular signal transduction	GO:0005515//GO:0005198	protein binding//structural molecule activity	GO:0005643//GO:0019031//GO:0019028	nuclear pore//viral envelope//viral capsid	--	--
comp147123_c0	CE	1.43926	685	--	--	--	--	--	--	--	--	--	--	--	--	--	--	--	--	--	--	PF06247	Plasmodium ookinete surface protein Pvs28	--	--	--	--	GO:0016020//GO:0009986	membrane//cell surface	--	--
comp147133_c0	CE	1.39103	378	--	--	--	--	--	--	--	--	--	--	--	--	--	--	--	--	--	--	--	--	--	--	--	--	--	--	--	--
comp14715_c0	CE	0.348372	566	195122904	XP_002005950.1	215	8.89e-18	GI18815 [Drosophila mojavensis]	--	--	--	--	--	--	--	--	--	--	--	--	--	PF00076	RNA recognition motif. (a.k.a. RRM, RBD, or RNP domain)	--	--	GO:0003676	nucleic acid binding	--	--	--	--
comp14716_c0	CE	0.326996	201	--	--	--	--	--	--	--	--	--	--	--	--	--	--	--	--	--	--	--	--	--	--	--	--	--	--	--	--
comp14719_c0	CE	1.61917	548	--	--	--	--	--	--	--	--	--	--	--	--	--	--	--	--	--	--	--	--	--	--	--	--	--	--	--	--
comp1471_c0	CE	0.421322	234	--	--	--	--	--	--	--	--	--	--	--	--	--	--	--	--	--	--	--	--	--	--	--	--	--	--	--	--
comp14726_c0	CE	0.638119	206	--	--	--	--	--	--	--	--	--	--	--	--	--	--	--	--	--	--	--	--	--	--	--	--	--	--	--	--
comp14727_c0	CE	1.94663	405	--	--	--	--	--	--	--	--	--	--	--	--	--	--	--	--	--	--	--	--	--	--	--	--	--	--	--	--
comp14747_c0	CE	0.894234	441	195043356	XP_001991604.1	125	4.29e-06	GH12750 [Drosophila grimshawi]	--	--	--	--	--	--	--	--	--	O75581	180	3.05e-14	Low-density lipoprotein receptor-related protein 6 OS=Homo sapiens GN=LRP6 PE=1 SV=2	PF00057	Low-density lipoprotein receptor domain class A	--	--	GO:0005515	protein binding	--	--	KOG3509	Basement membrane-specific heparan sulfate proteoglycan (HSPG) core protein
comp14753_c0	CE	1.52328	318	--	--	--	--	--	--	--	--	--	--	--	--	--	--	--	--	--	--	--	--	--	--	--	--	--	--	--	--
comp14755_c0	CE	0.842644	468	--	--	--	--	--	--	--	--	--	--	--	--	--	--	--	--	--	--	--	--	--	--	--	--	--	--	--	--
comp14757_c0	CE	0.592825	1275	--	--	--	--	--	--	--	--	--	--	--	--	--	--	--	--	--	--	--	--	--	--	--	--	--	--	--	--
comp14758_c0	CE	0.40077	246	--	--	--	--	--	--	--	--	--	--	--	--	--	--	--	--	--	--	--	--	--	--	--	--	--	--	--	--
comp14767_c0	CE	0.440131	448	125980948	XP_001354493.1	469	3.06e-54	GA15732 [Drosophila pseudoobscura pseudoobscura]	--	--	--	--	--	K08991	MUS81	crossover junction endonuclease MUS81	http://www.genome.jp/dbget-bin/www_bget?ko:K08991	Q640B4	261	3.11e-25	Crossover junction endonuclease MUS81 OS=Xenopus tropicalis GN=mus81 PE=2 SV=1	--	--	GO:0090304	nucleic acid metabolic process	GO:0016787	hydrolase activity	--	--	KOG2379	Endonuclease MUS81
comp14769_c0	CE	0.358507	275	--	--	--	--	--	--	--	--	--	--	--	--	--	--	--	--	--	--	--	--	--	--	--	--	--	--	--	--
comp14776_c0	CE	1.88173	489	--	--	--	--	--	--	--	--	--	--	--	--	--	--	--	--	--	--	PF04272	Phospholamban	GO:0006810//GO:0006816	transport//calcium ion transport	GO:0005246//GO:0042030	calcium channel regulator activity//ATPase inhibitor activity	GO:0016020	membrane	--	--
comp14777_c0	CE	12.3253	622	--	--	--	--	--	--	--	--	--	--	--	--	--	--	--	--	--	--	--	--	--	--	--	--	--	--	--	--
comp1477_c0	CE	3.05703	344	--	--	--	--	--	--	--	--	--	--	--	--	--	--	--	--	--	--	PF00599	Influenza Matrix protein (M2)	GO:0015992	proton transport	GO:0015078	hydrogen ion transmembrane transporter activity	GO:0033644//GO:0055036	host cell membrane//virion membrane	--	--
comp14784_c0	CE	1.76446	1937	--	--	--	--	--	--	--	--	--	--	--	--	--	--	--	--	--	--	--	--	--	--	--	--	--	--	--	--
comp1478_c0	CE	0.374864	263	--	--	--	--	--	--	--	--	--	--	--	--	--	--	--	--	--	--	--	--	--	--	--	--	--	--	--	--
comp14791_c0	CE	1.47064	581	--	--	--	--	--	--	--	--	--	--	--	--	--	--	--	--	--	--	--	--	--	--	--	--	--	--	--	--
comp14794_c0	CE	20.914	1574	289742647	ADD20071.1	1844	0	mitogen-activated protein kinase kinase [Glossina morsitans morsitans]	--	--	--	--	--	--	--	--	--	Q24324	1650	0	Dual specificity mitogen-activated protein kinase kinase dSOR1 OS=Drosophila melanogaster GN=Dsor1 PE=2 SV=2	PF00069//PF07714	Protein kinase domain//Protein tyrosine kinase	GO:0006468//GO:0016310//GO:0009069	protein phosphorylation//phosphorylation//serine family amino acid metabolic process	GO:0004672//GO:0005524//GO:0004674	protein kinase activity//ATP binding//protein serine/threonine kinase activity	--	--	KOG0581	Mitogen-activated protein kinase kinase (MAP2K)
comp147954_c0	CE	1.61001	347	--	--	--	--	--	--	--	--	--	--	--	--	--	--	--	--	--	--	--	--	--	--	--	--	--	--	--	--
comp14798_c0	CE	1.77107	501	--	--	--	--	--	--	--	--	--	--	--	--	--	--	--	--	--	--	--	--	--	--	--	--	--	--	--	--
comp147_c0	CE	1.49378	242	--	--	--	--	--	113193577	AE014298.4	37	1.15e-08	Drosophila melanogaster chromosome X, complete sequence	--	--	--	--	--	--	--	--	--	--	--	--	--	--	--	--	--	--
comp14802_c0	CE	0.991231	431	--	--	--	--	--	--	--	--	--	--	--	--	--	--	--	--	--	--	--	--	--	--	--	--	--	--	--	--
comp14819_c0	CE	1.51528	478	--	--	--	--	--	--	--	--	--	--	--	--	--	--	--	--	--	--	--	--	--	--	--	--	--	--	--	--
comp148240_c0	CE	0.599327	329	--	--	--	--	--	--	--	--	--	--	--	--	--	--	--	--	--	--	--	--	--	--	--	--	--	--	--	--
comp14831_c0	CE	0.382129	430	--	--	--	--	--	--	--	--	--	--	--	--	--	--	--	--	--	--	--	--	--	--	--	--	--	--	--	--
comp148343_c0	CE	1.35611	569	--	--	--	--	--	--	--	--	--	--	--	--	--	--	--	--	--	--	--	--	--	--	--	--	--	--	--	--
comp14836_c0	CE	1.00695	359	--	--	--	--	--	--	--	--	--	--	--	--	--	--	--	--	--	--	--	--	--	--	--	--	--	--	--	--
comp14839_c0	CE	3.49048	1043	--	--	--	--	--	--	--	--	--	--	--	--	--	--	--	--	--	--	PF11654	Protein of unknown function (DUF2665)	GO:0009306	protein secretion	--	--	--	--	--	--
comp14843_c0	CE	1.47097	313	--	--	--	--	--	--	--	--	--	--	--	--	--	--	--	--	--	--	--	--	--	--	--	--	--	--	--	--
comp14847_c0	CE	1.5791	354	--	--	--	--	--	--	--	--	--	--	--	--	--	--	--	--	--	--	--	--	--	--	--	--	--	--	--	--
comp148544_c0	CE	0.72798	316	--	--	--	--	--	--	--	--	--	--	--	--	--	--	--	--	--	--	--	--	--	--	--	--	--	--	--	--
comp14854_c0	CE	1.1707	393	--	--	--	--	--	--	--	--	--	--	--	--	--	--	--	--	--	--	--	--	--	--	--	--	--	--	--	--
comp1485_c0	CE	0.519575	253	--	--	--	--	--	--	--	--	--	--	--	--	--	--	--	--	--	--	--	--	--	--	--	--	--	--	--	--
comp148658_c0	CE	2.45247	402	195402927	XP_002060051.1	243	3.42e-24	GJ15516 [Drosophila virilis]	--	--	--	--	--	--	--	--	--	--	--	--	--	PF01653	NAD-dependent DNA ligase adenylation domain	GO:0006260//GO:0006281	DNA replication//DNA repair	GO:0003911	DNA ligase (NAD+) activity	--	--	--	--
comp14870_c0	CE	2.25863	291	--	--	--	--	--	--	--	--	--	--	--	--	--	--	--	--	--	--	--	--	--	--	--	--	--	--	--	--
comp14878_c0	CE	0.436236	678	--	--	--	--	--	--	--	--	--	--	--	--	--	--	--	--	--	--	--	--	--	--	--	--	--	--	--	--
comp1487_c0	CE	0.312982	210	334085159	BAK26811.1	58	1.01e-06	putative reverse transcriptase [Culex quinquefasciatus]	--	--	--	--	--	--	--	--	--	--	--	--	--	--	--	--	--	--	--	--	--	--	--
comp14885_c0	CE	0.608576	324	--	--	--	--	--	--	--	--	--	--	--	--	--	--	--	--	--	--	--	--	--	--	--	--	--	--	--	--
comp14888_c0	CE	39.6805	772	125773357	XP_001357937.1	656	3.35e-83	GA11487 [Drosophila pseudoobscura pseudoobscura]	--	--	--	--	--	--	--	--	--	Q9V9Z1	638	1.08e-81	39S ribosomal protein L32, mitochondrial OS=Drosophila melanogaster GN=mRpL32 PE=2 SV=1	PF01783	Ribosomal L32p protein family	GO:0006412//GO:0042254	translation//ribosome biogenesis	GO:0003735	structural constituent of ribosome	GO:0015934//GO:0005840	large ribosomal subunit//ribosome	KOG4080	Mitochondrial ribosomal protein L32
comp14891_c0	CE	2.6556	297	--	--	--	--	--	--	--	--	--	--	--	--	--	--	--	--	--	--	--	--	--	--	--	--	--	--	--	--
comp14892_c0	CE	5.71664	3248	195574149	XP_002105052.1	2007	0	GD21288 [Drosophila simulans]	--	--	--	--	--	--	--	--	--	Q2TBM9	363	3.08e-34	Protein SERAC1 OS=Bos taurus GN=SERAC1 PE=2 SV=1	--	--	--	--	--	--	--	--	--	--
comp14893_c0	CE	22.5441	2461	195488335	XP_002092270.1	2299	0	GE14097 [Drosophila yakuba]	--	--	--	--	--	K02367	EXT2	glucuronyl/N-acetylglucosaminyl transferase EXT2	http://www.genome.jp/dbget-bin/www_bget?ko:K02367	Q9Y169	2298	0	Exostosin-2 OS=Drosophila melanogaster GN=Ext2 PE=1 SV=1	PF09258	Glycosyl transferase family 64 domain	--	--	GO:0016758	transferase activity, transferring hexosyl groups	GO:0031227	intrinsic to endoplasmic reticulum membrane	KOG1021	Acetylglucosaminyltransferase EXT1/exostosin 1
comp14900_c0	CE	0.746889	308	--	--	--	--	--	315623771	HM156082.1	32	9.12e-06	Chymomyza procnemis 14-3-3 zeta gene, partial cds, alternatively spliced	--	--	--	--	--	--	--	--	--	--	--	--	--	--	--	--	--	--
comp14905_c0	CE	21.9399	3759	194859032	XP_001969304.1	1874	0	GG25352 [Drosophila erecta]	442627013	NM_001273362.1	248	1.04e-124	Drosophila melanogaster numb (numb), transcript variant D, mRNA	K06057	NUMBL	numb	http://www.genome.jp/dbget-bin/www_bget?ko:K06057	P16554	1856	0	Protein numb OS=Drosophila melanogaster GN=numb PE=1 SV=2	PF08416//PF00640	Phosphotyrosine-binding domain//Phosphotyrosine interaction domain (PTB/PID)	--	--	GO:0005515	protein binding	--	--	KOG3537	Adaptor protein NUMB
comp14914_c0	CE	0.653992	201	--	--	--	--	--	--	--	--	--	--	--	--	--	--	--	--	--	--	PF04136	Sec34-like family	GO:0006886	intracellular protein transport	--	--	GO:0005801//GO:0016020	cis-Golgi network//membrane	--	--
comp14915_c0	CE	0.733166	762	194870414	XP_001972646.1	518	9.32e-59	GG13774 [Drosophila erecta]	--	--	--	--	--	--	--	--	--	Q9N658	513	3.41e-59	Zinc finger protein sens OS=Drosophila melanogaster GN=sens PE=1 SV=1	PF07267	Nucleopolyhedrovirus capsid protein P87	--	--	--	--	GO:0019028	viral capsid	--	--
comp14921_c0	CE	1.00773	587	--	--	--	--	--	--	--	--	--	--	--	--	--	--	--	--	--	--	PF00784	MyTH4 domain	--	--	--	--	GO:0005856	cytoskeleton	--	--
comp14925_c0	CE	0.942537	523	--	--	--	--	--	--	--	--	--	--	--	--	--	--	--	--	--	--	--	--	--	--	--	--	--	--	--	--
comp14927_c0	CE	0.885798	371	--	--	--	--	--	--	--	--	--	--	--	--	--	--	--	--	--	--	--	--	--	--	--	--	--	--	--	--
comp14931_c0	CE	1.53126	279	--	--	--	--	--	--	--	--	--	--	--	--	--	--	--	--	--	--	--	--	--	--	--	--	--	--	--	--
comp14944_c0	CE	0.455168	361	195453148	XP_002073659.1	594	9.36e-75	GK14226 [Drosophila willistoni]	--	--	--	--	--	K08817	CCRK	cell cycle related kinase	http://www.genome.jp/dbget-bin/www_bget?ko:K08817	Q4KM34	323	3.68e-35	Cyclin-dependent kinase 20 OS=Rattus norvegicus GN=Cdk20 PE=2 SV=2	PF00069	Protein kinase domain	GO:0006468//GO:0016310//GO:0009069	protein phosphorylation//phosphorylation//serine family amino acid metabolic process	GO:0004672//GO:0005524//GO:0004674	protein kinase activity//ATP binding//protein serine/threonine kinase activity	--	--	KOG0659	Cdk activating kinase (CAK)/RNA polymerase II transcription initiation/nucleotide excision repair factor TFIIH/TFIIK, kinase subunit CDK7
comp149489_c0	CE	0.642799	409	--	--	--	--	--	--	--	--	--	--	--	--	--	--	--	--	--	--	--	--	--	--	--	--	--	--	--	--
comp1494_c0	CE	0.472653	251	--	--	--	--	--	--	--	--	--	--	--	--	--	--	--	--	--	--	--	--	--	--	--	--	--	--	--	--
comp14954_c0	CE	1.35215	559	--	--	--	--	--	--	--	--	--	--	--	--	--	--	--	--	--	--	--	--	--	--	--	--	--	--	--	--
comp14955_c0	CE	1.06698	462	391344916	XP_003746740.1	181	2.03e-13	PREDICTED: uncharacterized protein LOC100897935 [Metaseiulus occidentalis]	--	--	--	--	--	--	--	--	--	--	--	--	--	--	--	--	--	--	--	--	--	--	--
comp1495_c0	CE	1.82573	288	--	--	--	--	--	--	--	--	--	--	--	--	--	--	--	--	--	--	--	--	--	--	--	--	--	--	--	--
comp149610_c0	CE	0.778733	349	--	--	--	--	--	--	--	--	--	--	--	--	--	--	--	--	--	--	--	--	--	--	--	--	--	--	--	--
comp14961_c0	CE	1.93312	221	--	--	--	--	--	--	--	--	--	--	--	--	--	--	--	--	--	--	--	--	--	--	--	--	--	--	--	--
comp14963_c0	CE	2.29491	358	--	--	--	--	--	--	--	--	--	--	--	--	--	--	--	--	--	--	--	--	--	--	--	--	--	--	--	--
comp14972_c0	CE	3.18673	495	--	--	--	--	--	--	--	--	--	--	--	--	--	--	--	--	--	--	--	--	--	--	--	--	--	--	--	--
comp14978_c0	CE	0.921696	215	--	--	--	--	--	--	--	--	--	--	--	--	--	--	--	--	--	--	--	--	--	--	--	--	--	--	--	--
comp14984_c0	CE	0.488066	202	--	--	--	--	--	--	--	--	--	--	--	--	--	--	--	--	--	--	--	--	--	--	--	--	--	--	--	--
comp149936_c0	CE	0.786952	261	--	--	--	--	--	--	--	--	--	--	--	--	--	--	--	--	--	--	--	--	--	--	--	--	--	--	--	--
comp14995_c0	CE	12.3537	274	--	--	--	--	--	--	--	--	--	--	--	--	--	--	--	--	--	--	--	--	--	--	--	--	--	--	--	--
comp14997_c0	CE	2.44543	766	195035986	XP_001989452.1	366	5.41e-41	GH18813 [Drosophila grimshawi]	--	--	--	--	--	--	--	--	--	P61849	336	1.03e-37	Dromyosuppressin OS=Drosophila melanogaster GN=Dms PE=1 SV=1	--	--	--	--	--	--	--	--	--	--
comp1499_c0	CE	0.764258	301	260811061	XP_002600241.1	147	1.27e-10	hypothetical protein BRAFLDRAFT_189641 [Branchiostoma floridae]	--	--	--	--	--	--	--	--	--	P13360	113	3.24e-06	Protein glass OS=Drosophila melanogaster GN=gl PE=1 SV=2	PF07975//PF06524//PF00096//PF03811//PF02892	TFIIH C1-like domain//NOA36 protein//Zinc finger, C2H2 type//InsA N-terminal domain//BED zinc finger	GO:0006313//GO:0006281	transposition, DNA-mediated//DNA repair	GO:0046872//GO:0003677//GO:0008270	metal ion binding//DNA binding//zinc ion binding	GO:0005634	nucleus	KOG1721	FOG: Zn-finger
comp14_c0	CE	0.442105	223	--	--	--	--	--	--	--	--	--	--	--	--	--	--	--	--	--	--	--	--	--	--	--	--	--	--	--	--
comp15008_c0	CE	0.481511	273	--	--	--	--	--	--	--	--	--	--	--	--	--	--	--	--	--	--	--	--	--	--	--	--	--	--	--	--
comp15013_c0	CE	4.22292	1907	195145942	XP_002013949.1	1263	4.36e-165	GL24419 [Drosophila persimilis]	--	--	--	--	--	K09353	LBX	homeobox protein LBX	http://www.genome.jp/dbget-bin/www_bget?ko:K09353	Q0P4H6	373	7.83e-39	Transcription factor LBX1 OS=Xenopus tropicalis GN=lbx1 PE=2 SV=1	PF05920//PF00046	Homeobox KN domain//Homeobox domain	GO:0006355	regulation of transcription, DNA-dependent	GO:0043565//GO:0003677//GO:0003700	sequence-specific DNA binding//DNA binding//sequence-specific DNA binding transcription factor activity	GO:0005667	transcription factor complex	KOG0488	Transcription factor BarH and related HOX domain proteins
comp150152_c0	CE	2.73859	360	--	--	--	--	--	--	--	--	--	--	--	--	--	--	--	--	--	--	--	--	--	--	--	--	--	--	--	--
comp15024_c0	CE	0.438175	450	--	--	--	--	--	--	--	--	--	--	--	--	--	--	--	--	--	--	--	--	--	--	--	--	--	--	--	--
comp150263_c0	CE	2.00103	427	--	--	--	--	--	--	--	--	--	--	--	--	--	--	--	--	--	--	--	--	--	--	--	--	--	--	--	--
comp150441_c0	CE	0.406973	323	--	--	--	--	--	--	--	--	--	--	--	--	--	--	--	--	--	--	PF00160	Cyclophilin type peptidyl-prolyl cis-trans isomerase/CLD	GO:0006457	protein folding	GO:0003755	peptidyl-prolyl cis-trans isomerase activity	--	--	--	--
comp15044_c0	CE	0.689436	429	--	--	--	--	--	--	--	--	--	--	--	--	--	--	--	--	--	--	--	--	--	--	--	--	--	--	--	--
comp15047_c0	CE	0.613822	696	--	--	--	--	--	--	--	--	--	--	--	--	--	--	--	--	--	--	--	--	--	--	--	--	--	--	--	--
comp15052_c0	CE	0.43585	377	--	--	--	--	--	--	--	--	--	--	--	--	--	--	--	--	--	--	PF05313	Poxvirus P21 membrane protein	--	--	--	--	GO:0016021	integral to membrane	--	--
comp15056_c0	CE	2.95314	434	--	--	--	--	--	--	--	--	--	--	--	--	--	--	--	--	--	--	--	--	--	--	--	--	--	--	--	--
comp15067_c0	CE	2.91775	642	--	--	--	--	--	--	--	--	--	--	--	--	--	--	--	--	--	--	--	--	--	--	--	--	--	--	--	--
comp15083_c0	CE	1.60048	308	--	--	--	--	--	--	--	--	--	--	--	--	--	--	--	--	--	--	--	--	--	--	--	--	--	--	--	--
comp15086_c0	CE	0.414241	238	--	--	--	--	--	--	--	--	--	--	--	--	--	--	--	--	--	--	--	--	--	--	--	--	--	--	--	--
comp1508_c0	CE	0.410789	240	--	--	--	--	--	--	--	--	--	--	--	--	--	--	--	--	--	--	--	--	--	--	--	--	--	--	--	--
comp15093_c0	CE	0.578889	1476	195122564	XP_002005781.1	223	6.37e-17	GI20653 [Drosophila mojavensis]	195027368	XM_001986519.1	414	0	Drosophila grimshawi GH21430 (Dgri\GH21430), mRNA	--	--	--	--	P23416	447	9.33e-48	Glycine receptor subunit alpha-2 OS=Homo sapiens GN=GLRA2 PE=2 SV=1	PF02932//PF02931	Neurotransmitter-gated ion-channel transmembrane region//Neurotransmitter-gated ion-channel ligand binding domain	GO:0006810//GO:0006811	transport//ion transport	GO:0005230	extracellular ligand-gated ion channel activity	GO:0016020//GO:0045211//GO:0030054//GO:0016021//GO:0005886	membrane//postsynaptic membrane//cell junction//integral to membrane//plasma membrane	KOG3644	Ligand-gated ion channel
comp15096_c0	CE	1.78847	294	--	--	--	--	--	--	--	--	--	--	--	--	--	--	--	--	--	--	--	--	--	--	--	--	--	--	--	--
comp15109_c0	CE	2.2945	444	--	--	--	--	--	--	--	--	--	--	--	--	--	--	--	--	--	--	PF07776	Zinc-finger associated domain (zf-AD)	--	--	GO:0008270	zinc ion binding	GO:0005634	nucleus	--	--
comp1510_c0	CE	0.420244	391	--	--	--	--	--	--	--	--	--	--	--	--	--	--	--	--	--	--	--	--	--	--	--	--	--	--	--	--
comp15110_c0	CE	0.39098	253	--	--	--	--	--	--	--	--	--	--	--	--	--	--	--	--	--	--	PF01599//PF01342	Ribosomal protein S27a//SAND domain	GO:0042254//GO:0006412	ribosome biogenesis//translation	GO:0003677//GO:0003735	DNA binding//structural constituent of ribosome	GO:0005840//GO:0005622	ribosome//intracellular	--	--
comp15114_c0	CE	2.32398	1004	289742607	ADD20051.1	1011	7.65e-135	aquaporin [Glossina morsitans morsitans]	--	--	--	--	--	K09884	AQPN	aquaporin rerated protein, invertebrate	http://www.genome.jp/dbget-bin/www_bget?ko:K09884	Q25074	998	4.59e-134	Aquaporin OS=Haematobia irritans exigua PE=2 SV=1	PF00230	Major intrinsic protein	GO:0006810	transport	GO:0005215	transporter activity	GO:0016020//GO:0016021	membrane//integral to membrane	KOG0223	Aquaporin (major intrinsic protein family)
comp151165_c0	CE	0.790521	291	--	--	--	--	--	--	--	--	--	--	--	--	--	--	--	--	--	--	--	--	--	--	--	--	--	--	--	--
comp15125_c0	CE	0.775073	424	--	--	--	--	--	--	--	--	--	--	--	--	--	--	--	--	--	--	--	--	--	--	--	--	--	--	--	--
comp15129_c0	CE	0.744472	309	--	--	--	--	--	--	--	--	--	--	--	--	--	--	--	--	--	--	--	--	--	--	--	--	--	--	--	--
comp151305_c0	CE	0.938946	210	194748819	XP_001956839.1	137	1.68e-08	GF10130 [Drosophila ananassae]	--	--	--	--	--	--	--	--	--	--	--	--	--	--	--	--	--	--	--	--	--	--	--
comp151373_c0	CE	0.45018	365	--	--	--	--	--	--	--	--	--	--	--	--	--	--	--	--	--	--	--	--	--	--	--	--	--	--	--	--
comp15146_c0	CE	2.25605	437	--	--	--	--	--	--	--	--	--	--	--	--	--	--	--	--	--	--	--	--	--	--	--	--	--	--	--	--
comp15152_c0	CE	3.59815	822	--	--	--	--	--	--	--	--	--	--	--	--	--	--	--	--	--	--	--	--	--	--	--	--	--	--	--	--
comp15165_c0	CE	0.473702	555	--	--	--	--	--	--	--	--	--	--	--	--	--	--	--	--	--	--	--	--	--	--	--	--	--	--	--	--
comp151683_c0	CE	1.77638	407	--	--	--	--	--	--	--	--	--	--	--	--	--	--	--	--	--	--	--	--	--	--	--	--	--	--	--	--
comp15168_c0	CE	0.30523	323	--	--	--	--	--	--	--	--	--	--	--	--	--	--	--	--	--	--	--	--	--	--	--	--	--	--	--	--
comp151692_c0	CE	0.900989	329	--	--	--	--	--	--	--	--	--	--	--	--	--	--	--	--	--	--	--	--	--	--	--	--	--	--	--	--
comp15169_c0	CE	0.769137	329	--	--	--	--	--	--	--	--	--	--	--	--	--	--	--	--	--	--	--	--	--	--	--	--	--	--	--	--
comp151710_c0	CE	1.71054	634	--	--	--	--	--	--	--	--	--	--	--	--	--	--	--	--	--	--	--	--	--	--	--	--	--	--	--	--
comp15182_c0	CE	140.09	886	289741941	ADD19718.1	440	1.88e-51	mitochondrial chaperonin [Glossina morsitans morsitans]	--	--	--	--	--	--	--	--	--	Q5DC69	301	3.87e-32	10 kDa heat shock protein, mitochondrial OS=Schistosoma japonicum GN=SJCHGC01960 PE=3 SV=2	PF00166	Chaperonin 10 Kd subunit	GO:0006457	protein folding	--	--	GO:0005737	cytoplasm	KOG1641	Mitochondrial chaperonin
comp151830_c0	CE	0.407394	242	--	--	--	--	--	--	--	--	--	--	--	--	--	--	--	--	--	--	--	--	--	--	--	--	--	--	--	--
comp15188_c0	CE	2.50937	681	--	--	--	--	--	--	--	--	--	--	--	--	--	--	--	--	--	--	--	--	--	--	--	--	--	--	--	--
comp15191_c0	CE	0.468135	351	--	--	--	--	--	--	--	--	--	--	--	--	--	--	--	--	--	--	--	--	--	--	--	--	--	--	--	--
comp151998_c0	CE	1.74902	357	--	--	--	--	--	--	--	--	--	--	--	--	--	--	--	--	--	--	--	--	--	--	--	--	--	--	--	--
comp152010_c0	CE	1.80171	456	--	--	--	--	--	--	--	--	--	--	--	--	--	--	--	--	--	--	--	--	--	--	--	--	--	--	--	--
comp152093_c0	CE	2.00103	427	--	--	--	--	--	--	--	--	--	--	--	--	--	--	--	--	--	--	--	--	--	--	--	--	--	--	--	--
comp1521_c0	CE	1.02271	482	--	--	--	--	--	--	--	--	--	--	--	--	--	--	--	--	--	--	--	--	--	--	--	--	--	--	--	--
comp152210_c0	CE	1.22853	535	195453711	XP_002073907.1	438	6.79e-52	GK12900 [Drosophila willistoni]	--	--	--	--	--	--	--	--	--	Q9VHN3	390	4.22e-46	Cysteine-rich DPF motif domain-containing protein 1 OS=Drosophila melanogaster GN=CG11755 PE=1 SV=1	--	--	--	--	--	--	--	--	KOG4543	Uncharacterized conserved protein
comp15222_c0	CE	2.63175	487	--	--	--	--	--	--	--	--	--	--	--	--	--	--	--	--	--	--	--	--	--	--	--	--	--	--	--	--
comp15233_c0	CE	3.22866	285	--	--	--	--	--	--	--	--	--	--	--	--	--	--	--	--	--	--	--	--	--	--	--	--	--	--	--	--
comp1523_c1	CE	0.31448	418	--	--	--	--	--	--	--	--	--	--	--	--	--	--	--	--	--	--	--	--	--	--	--	--	--	--	--	--
comp15246_c0	CE	2.11402	372	--	--	--	--	--	--	--	--	--	--	--	--	--	--	--	--	--	--	--	--	--	--	--	--	--	--	--	--
comp15247_c0	CE	0.409084	241	--	--	--	--	--	--	--	--	--	--	--	--	--	--	--	--	--	--	--	--	--	--	--	--	--	--	--	--
comp15259_c0	CE	0.315991	208	--	--	--	--	--	--	--	--	--	--	--	--	--	--	--	--	--	--	--	--	--	--	--	--	--	--	--	--
comp15264_c0	CE	0.442899	371	195116743	XP_002002911.1	153	8.12e-10	GI10421 [Drosophila mojavensis]	--	--	--	--	--	--	--	--	--	--	--	--	--	--	--	--	--	--	--	--	--	--	--
comp15270_c0	CE	2.57708	3086	195379738	XP_002048633.1	1422	6.23e-177	GJ11250 [Drosophila virilis]	--	--	--	--	--	K13123	GPATCH1	G patch domain-containing protein 1	http://www.genome.jp/dbget-bin/www_bget?ko:K13123	Q9VUA0	1385	5.93e-173	G patch domain-containing protein 1 homolog OS=Drosophila melanogaster GN=CG8833 PE=2 SV=1	PF05430//PF01585	Protein of unknown function (DUF752)//G-patch domain	GO:0055114	oxidation-reduction process	GO:0016645//GO:0003676	oxidoreductase activity, acting on the CH-NH group of donors//nucleic acid binding	--	--	KOG2138	Predicted RNA binding protein, contains G-patch domain
comp15278_c0	CE	2.81211	596	--	--	--	--	--	--	--	--	--	--	--	--	--	--	--	--	--	--	--	--	--	--	--	--	--	--	--	--
comp1527_c0	CE	0.833149	355	--	--	--	--	--	--	--	--	--	--	--	--	--	--	--	--	--	--	--	--	--	--	--	--	--	--	--	--
comp15280_c0	CE	2.2977	1087	195399416	XP_002058316.1	823	7.15e-105	GJ16023 [Drosophila virilis]	--	--	--	--	--	--	--	--	--	P91679	411	6.47e-43	Peptide transporter family 1 OS=Drosophila melanogaster GN=yin PE=1 SV=2	PF00854	POT family	GO:0006810	transport	GO:0005215	transporter activity	GO:0016020	membrane	KOG1237	H+/oligopeptide symporter
comp15282_c0	CE	0.888192	333	--	--	--	--	--	--	--	--	--	--	--	--	--	--	--	--	--	--	--	--	--	--	--	--	--	--	--	--
comp15293_c0	CE	3.22187	612	--	--	--	--	--	--	--	--	--	--	--	--	--	--	--	--	--	--	--	--	--	--	--	--	--	--	--	--
comp15297_c0	CE	15.6271	1864	195036696	XP_001989804.1	1378	0	GH18595 [Drosophila grimshawi]	--	--	--	--	--	--	--	--	--	Q91VA6	183	3.24e-13	Polymerase delta-interacting protein 2 OS=Mus musculus GN=Poldip2 PE=2 SV=1	PF08755	Hemimethylated DNA-binding protein YccV like	--	--	GO:0003677	DNA binding	--	--	KOG4408	Putative Mg2+ and Co2+ transporter CorD
comp153028_c0	CE	0.505586	260	--	--	--	--	--	--	--	--	--	--	--	--	--	--	--	--	--	--	--	--	--	--	--	--	--	--	--	--
comp15304_c0	CE	1.30335	353	--	--	--	--	--	--	--	--	--	--	--	--	--	--	--	--	--	--	--	--	--	--	--	--	--	--	--	--
comp153087_c0	CE	0.75177	306	--	--	--	--	--	--	--	--	--	--	--	--	--	--	--	--	--	--	--	--	--	--	--	--	--	--	--	--
comp15308_c0	CE	2.24841	1150	289742059	ADD19777.1	884	1.31e-113	tRNA-specific adenosine-34 deaminase subunit [Glossina morsitans morsitans]	--	--	--	--	--	--	--	--	--	Q8JFW4	417	1.39e-45	Probable inactive tRNA-specific adenosine deaminase-like protein 3 OS=Danio rerio GN=adat3 PE=2 SV=2	PF02033//PF00383	Ribosome-binding factor A//Cytidine and deoxycytidylate deaminase zinc-binding region	GO:0006364	rRNA processing	GO:0008270//GO:0016787	zinc ion binding//hydrolase activity	--	--	KOG2771	Subunit of tRNA-specific adenosine-34 deaminase
comp15312_c0	CE	32.8867	2308	198464036	XP_001353048.2	848	1.7e-103	GA16789 [Drosophila pseudoobscura pseudoobscura]	--	--	--	--	--	--	--	--	--	Q09024	779	1.98e-95	Neural/ectodermal development factor IMP-L2 OS=Drosophila melanogaster GN=ImpL2 PE=2 SV=4	--	--	--	--	--	--	--	--	KOG3510	FOG: Immunoglobulin C-2 Type/fibronectin type III domains
comp153142_c0	CE	0.892211	442	--	--	--	--	--	--	--	--	--	--	--	--	--	--	--	--	--	--	--	--	--	--	--	--	--	--	--	--
comp15314_c0	CE	2.5719	345	--	--	--	--	--	--	--	--	--	--	--	--	--	--	--	--	--	--	--	--	--	--	--	--	--	--	--	--
comp15318_c0	CE	0.860821	649	--	--	--	--	--	--	--	--	--	--	--	--	--	--	--	--	--	--	--	--	--	--	--	--	--	--	--	--
comp1531_c1	CE	0.40077	246	--	--	--	--	--	--	--	--	--	--	--	--	--	--	--	--	--	--	--	--	--	--	--	--	--	--	--	--
comp15326_c0	CE	0.311499	211	--	--	--	--	--	--	--	--	--	--	--	--	--	--	--	--	--	--	--	--	--	--	--	--	--	--	--	--
comp15336_c0	CE	26.9219	1921	289740771	ADD19133.1	1332	2.51e-178	putative protein carboxyl methylase [Glossina morsitans morsitans]	--	--	--	--	--	--	--	--	--	O43709	920	1.84e-117	Uncharacterized methyltransferase WBSCR22 OS=Homo sapiens GN=WBSCR22 PE=1 SV=2	PF08241//PF01135//PF07757//PF02390//PF01555	Methyltransferase domain//Protein-L-isoaspartate(D-aspartate) O-methyltransferase (PCMT)//Predicted AdoMet-dependent methyltransferase//Putative methyltransferase//DNA methylase	GO:0008152//GO:0032259//GO:0006306//GO:0006464//GO:0006400//GO:0008033//GO:0009451//GO:0046500//GO:0006479	metabolic process//methylation//DNA methylation//cellular protein modification process//tRNA modification//tRNA processing//RNA modification//S-adenosylmethionine metabolic process//protein methylation	GO:0004719//GO:0008170//GO:0008168//GO:0008176//GO:0003677	protein-L-isoaspartate (D-aspartate) O-methyltransferase activity//N-methyltransferase activity//methyltransferase activity//tRNA (guanine-N7-)-methyltransferase activity//DNA binding	--	--	KOG1541	Predicted protein carboxyl methylase
comp15339_c0	CE	0.557499	1120	346471387	AEO35538.1	136	1.92e-06	hypothetical protein [Amblyomma maculatum]	--	--	--	--	--	--	--	--	--	--	--	--	--	--	--	--	--	--	--	--	--	--	--
comp15343_c0	CE	1.19069	276	--	--	--	--	--	--	--	--	--	--	--	--	--	--	--	--	--	--	--	--	--	--	--	--	--	--	--	--
comp153450_c0	CE	1.87534	368	--	--	--	--	--	--	--	--	--	--	--	--	--	--	--	--	--	--	--	--	--	--	--	--	--	--	--	--
comp15345_c0	CE	1.47423	535	--	--	--	--	--	--	--	--	--	--	--	--	--	--	--	--	--	--	--	--	--	--	--	--	--	--	--	--
comp153487_c0	CE	0.910055	325	--	--	--	--	--	--	--	--	--	--	--	--	--	--	--	--	--	--	--	--	--	--	--	--	--	--	--	--
comp15357_c0	CE	0.489277	403	--	--	--	--	--	--	--	--	--	--	--	--	--	--	--	--	--	--	--	--	--	--	--	--	--	--	--	--
comp15359_c0	CE	1.75426	281	--	--	--	--	--	--	--	--	--	--	--	--	--	--	--	--	--	--	--	--	--	--	--	--	--	--	--	--
comp15366_c0	CE	10.0437	2978	195166880	XP_002024262.1	1967	0	GL14949 [Drosophila persimilis]	--	--	--	--	--	--	--	--	--	Q9DAX9	1092	7.07e-135	Amyloid protein-binding protein 2 OS=Mus musculus GN=Appbp2 PE=2 SV=1	PF00515//PF13181//PF13176	Tetratricopeptide repeat////	--	--	GO:0005515	protein binding	--	--	KOG1840	Kinesin light chain
comp1536_c0	CE	0.383616	257	--	--	--	--	--	--	--	--	--	--	--	--	--	--	--	--	--	--	--	--	--	--	--	--	--	--	--	--
comp15374_c0	CE	0.310029	212	--	--	--	--	--	--	--	--	--	--	--	--	--	--	--	--	--	--	PF00098	Zinc knuckle	--	--	GO:0003676//GO:0008270	nucleic acid binding//zinc ion binding	--	--	--	--
comp15376_c0	CE	0.414241	238	--	--	--	--	--	--	--	--	--	--	--	--	--	--	--	--	--	--	--	--	--	--	--	--	--	--	--	--
comp15380_c0	CE	0.477661	344	195453788	XP_002073943.1	196	1.51e-15	GK12878 [Drosophila willistoni]	--	--	--	--	--	--	--	--	--	--	--	--	--	--	--	GO:0032259	methylation	GO:0008168	methyltransferase activity	--	--	--	--
comp153836_c0	CE	1.98786	777	--	--	--	--	--	--	--	--	--	--	--	--	--	--	--	--	--	--	--	--	--	--	--	--	--	--	--	--
comp15386_c0	CE	0.363798	271	195390791	XP_002054051.1	137	3.22e-08	GJ23008 [Drosophila virilis]	--	--	--	--	--	--	--	--	--	--	--	--	--	--	--	GO:0006810	transport	--	--	GO:0016020	membrane	--	--
comp15391_c0	CE	0.625964	315	195429968	XP_002063029.1	465	1.07e-53	GK21704 [Drosophila willistoni]	--	--	--	--	--	--	--	--	--	Q9NSN8	256	1.76e-25	Gamma-1-syntrophin OS=Homo sapiens GN=SNTG1 PE=1 SV=1	--	--	--	--	--	--	--	--	KOG3549	Syntrophins (type gamma)
comp15395_c0	CE	8.62748	629	21358059	NP_648022.1	444	2.18e-53	CG6610, isoform A [Drosophila melanogaster]	--	--	--	--	--	K12624	LSM5	U6 snRNA-associated Sm-like protein LSm5	http://www.genome.jp/dbget-bin/www_bget?ko:K12624	Q5R628	379	9.31e-45	U6 snRNA-associated Sm-like protein LSm5 OS=Pongo abelii GN=LSM5 PE=3 SV=3	PF03607	Doublecortin	GO:0000398//GO:0035556	mRNA splicing, via spliceosome//intracellular signal transduction	--	--	GO:0005688//GO:0005681	U6 snRNP//spliceosomal complex	KOG1775	U6 snRNA-associated Sm-like protein
comp15407_c0	CE	0.370289	355	--	--	--	--	--	--	--	--	--	--	--	--	--	--	--	--	--	--	--	--	--	--	--	--	--	--	--	--
comp154139_c0	CE	0.395941	249	--	--	--	--	--	--	--	--	--	--	--	--	--	--	--	--	--	--	--	--	--	--	--	--	--	--	--	--
comp15414_c0	CE	1.00018	230	--	--	--	--	--	--	--	--	--	--	--	--	--	--	--	--	--	--	--	--	--	--	--	--	--	--	--	--
comp15419_c0	CE	1.49803	351	--	--	--	--	--	--	--	--	--	--	--	--	--	--	--	--	--	--	--	--	--	--	--	--	--	--	--	--
comp154290_c0	CE	2.02859	243	--	--	--	--	--	--	--	--	--	--	--	--	--	--	--	--	--	--	--	--	--	--	--	--	--	--	--	--
comp15439_c0	CE	2.1848	722	--	--	--	--	--	--	--	--	--	--	--	--	--	--	--	--	--	--	--	--	--	--	--	--	--	--	--	--
comp15441_c0	CE	4.22337	498	--	--	--	--	--	--	--	--	--	--	--	--	--	--	--	--	--	--	--	--	--	--	--	--	--	--	--	--
comp15443_c0	CE	6.56602	996	195130034	XP_002009459.1	403	3.79e-44	GI15218 [Drosophila mojavensis]	--	--	--	--	--	--	--	--	--	Q94521	144	5.19e-09	Dopamine N-acetyltransferase OS=Drosophila melanogaster GN=Dat PE=1 SV=1	PF00583//PF04153	Acetyltransferase (GNAT) family//NOT2 / NOT3 / NOT5 family	GO:0006355//GO:0042967	regulation of transcription, DNA-dependent//acyl-carrier-protein biosynthetic process	GO:0008080	N-acetyltransferase activity	GO:0005634	nucleus	--	--
comp1544_c0	CE	0.608576	216	--	--	--	--	--	--	--	--	--	--	--	--	--	--	--	--	--	--	--	--	--	--	--	--	--	--	--	--
comp15451_c0	CE	0.319059	206	--	--	--	--	--	--	--	--	--	--	--	--	--	--	--	--	--	--	--	--	--	--	--	--	--	--	--	--
comp15454_c0	CE	0.564174	466	--	--	--	--	--	--	--	--	--	--	--	--	--	--	--	--	--	--	--	--	--	--	--	--	--	--	--	--
comp154591_c0	CE	1.39138	496	--	--	--	--	--	--	--	--	--	--	--	--	--	--	--	--	--	--	--	--	--	--	--	--	--	--	--	--
comp15459_c0	CE	2.66085	3100	11544735	CAC17617.1	2255	0	Hunchback protein [Lucilia sericata]	14348746	AJ301662.2	112	3.42e-49	Lucilia sericata hb gene for Hunchback protein	K09213	HB	hunchback	http://www.genome.jp/dbget-bin/www_bget?ko:K09213	Q01778	1817	0	Protein hunchback OS=Musca domestica GN=hb PE=3 SV=2	PF00096//PF00534	Zinc finger, C2H2 type//Glycosyl transferases group 1	GO:0009058	biosynthetic process	GO:0046872//GO:0003676//GO:0008270	metal ion binding//nucleic acid binding//zinc ion binding	GO:0005622	intracellular	KOG1721	FOG: Zn-finger
comp1546077_c0	CE	0.323774	203	--	--	--	--	--	--	--	--	--	--	--	--	--	--	--	--	--	--	--	--	--	--	--	--	--	--	--	--
comp154640_c0	CE	1.24728	606	--	--	--	--	--	--	--	--	--	--	--	--	--	--	--	--	--	--	--	--	--	--	--	--	--	--	--	--
comp15471_c0	CE	0.579536	964	161076656	NP_608753.2	785	1.81e-95	CG34393 [Drosophila melanogaster]	--	--	--	--	--	--	--	--	--	Q6DHR3	210	3.92e-17	Ras-GEF domain-containing family member 1B-A OS=Danio rerio GN=rasgef1ba PE=2 SV=2	PF00617//PF03153	RasGEF domain//Transcription factor IIA, alpha/beta subunit	GO:0007264//GO:0043087//GO:0006367	small GTPase mediated signal transduction//regulation of GTPase activity//transcription initiation from RNA polymerase II promoter	GO:0005085	guanyl-nucleotide exchange factor activity	GO:0005622//GO:0005672	intracellular//transcription factor TFIIA complex	KOG3541	Predicted guanine nucleotide exchange factor
comp15477_c0	CE	1.81765	452	--	--	--	--	--	--	--	--	--	--	--	--	--	--	--	--	--	--	--	--	--	--	--	--	--	--	--	--
comp15478_c0	CE	1.42232	439	--	--	--	--	--	--	--	--	--	--	--	--	--	--	--	--	--	--	--	--	--	--	--	--	--	--	--	--
comp154822_c0	CE	0.805004	694	--	--	--	--	--	--	--	--	--	--	--	--	--	--	--	--	--	--	PF06783	Uncharacterised protein family (UPF0239)	--	--	--	--	GO:0016021	integral to membrane	--	--
comp15496_c0	CE	0.622407	264	--	--	--	--	--	--	--	--	--	--	--	--	--	--	--	--	--	--	--	--	--	--	--	--	--	--	--	--
comp15505_c0	CE	0.505586	455	--	--	--	--	--	--	--	--	--	--	--	--	--	--	--	--	--	--	--	--	--	--	--	--	--	--	--	--
comp15506_c0	CE	0.317518	207	--	--	--	--	--	--	--	--	--	--	--	--	--	--	--	--	--	--	--	--	--	--	--	--	--	--	--	--
comp15517_c0	CE	0.844527	895	--	--	--	--	--	--	--	--	--	--	--	--	--	--	--	--	--	--	--	--	--	--	--	--	--	--	--	--
comp15533_c0	CE	2.88471	581	--	--	--	--	--	--	--	--	--	--	--	--	--	--	--	--	--	--	--	--	--	--	--	--	--	--	--	--
comp15538_c0	CE	21.6027	1724	195389648	XP_002053488.1	659	1.73e-79	GJ23913 [Drosophila virilis]	--	--	--	--	--	K14800	TSR2	pre-rRNA-processing protein TSR2	http://www.genome.jp/dbget-bin/www_bget?ko:K14800	P57054	169	2.73e-12	Phosphatidylinositol N-acetylglucosaminyltransferase subunit P OS=Homo sapiens GN=PIGP PE=1 SV=3	PF07297	Dolichol phosphate-mannose biosynthesis regulatory protein (DPM2)	GO:0009059	macromolecule biosynthetic process	--	--	GO:0030176	integral to endoplasmic reticulum membrane	KOG4032	Uncharacterized conserved protein
comp15539_c0	CE	0.566605	232	--	--	--	--	--	--	--	--	--	--	--	--	--	--	--	--	--	--	--	--	--	--	--	--	--	--	--	--
comp1554_c0	CE	0.865958	759	270013031	EFA09479.1	303	7.09e-28	hypothetical protein TcasGA2_TC010973 [Tribolium castaneum]	--	--	--	--	--	--	--	--	--	--	--	--	--	--	--	--	--	--	--	--	--	--	--
comp15550_c0	CE	0.674609	341	--	--	--	--	--	--	--	--	--	--	--	--	--	--	--	--	--	--	--	--	--	--	--	--	--	--	--	--
comp15551_c0	CE	3.92231	1793	195381137	XP_002049311.1	451	5.6e-47	GJ20823 [Drosophila virilis]	--	--	--	--	--	K09214	GL	glass	http://www.genome.jp/dbget-bin/www_bget?ko:K09214	Q14588	150	6.92e-09	Zinc finger protein 234 OS=Homo sapiens GN=ZNF234 PE=2 SV=3	PF00096	Zinc finger, C2H2 type	--	--	GO:0046872	metal ion binding	--	--	--	--
comp155541_c0	CE	0.810184	649	--	--	--	--	--	--	--	--	--	--	--	--	--	--	--	--	--	--	--	--	--	--	--	--	--	--	--	--
comp15563_c0	CE	2.21549	356	--	--	--	--	--	--	--	--	--	--	--	--	--	--	--	--	--	--	--	--	--	--	--	--	--	--	--	--
comp15564_c0	CE	20.486	1953	194754779	XP_001959672.1	1428	0	GF11927 [Drosophila ananassae]	380025037	XM_003696240.1	152	1.24e-71	PREDICTED: Apis florea F-actin-capping protein subunit alpha-like (LOC100863938), mRNA	K10364	CAPZA	capping protein (actin filament) muscle Z-line, alpha	http://www.genome.jp/dbget-bin/www_bget?ko:K10364	Q9W2N0	1424	0	F-actin-capping protein subunit alpha OS=Drosophila melanogaster GN=cpa PE=2 SV=1	PF01267	F-actin capping protein alpha subunit	GO:0030036	actin cytoskeleton organization	GO:0003779	actin binding	GO:0008290//GO:0071203	F-actin capping protein complex//WASH complex	KOG0836	F-actin capping protein, alpha subunit
comp155660_c0	CE	0.914982	1724	195583786	XP_002081697.1	673	6.2e-77	GD25575 [Drosophila simulans]	--	--	--	--	--	--	--	--	--	Q9U405	447	1.64e-46	Transcription factor grauzone OS=Drosophila melanogaster GN=grau PE=1 SV=1	PF00096//PF06667//PF02892//PF07776	Zinc finger, C2H2 type//Phage shock protein B//BED zinc finger//Zinc-finger associated domain (zf-AD)	GO:0006355//GO:0009271	regulation of transcription, DNA-dependent//phage shock	GO:0003677//GO:0046872//GO:0008270	DNA binding//metal ion binding//zinc ion binding	GO:0005634	nucleus	--	--
comp155812_c0	CE	1.0961	331	--	--	--	--	--	--	--	--	--	--	--	--	--	--	--	--	--	--	--	--	--	--	--	--	--	--	--	--
comp15583_c0	CE	2.07755	348	--	--	--	--	--	--	--	--	--	--	--	--	--	--	--	--	--	--	--	--	--	--	--	--	--	--	--	--
comp15586_c0	CE	2.19087	330	--	--	--	--	--	--	--	--	--	--	--	--	--	--	--	--	--	--	--	--	--	--	--	--	--	--	--	--
comp15593_c0	CE	0.824153	319	--	--	--	--	--	--	--	--	--	--	--	--	--	--	--	--	--	--	--	--	--	--	--	--	--	--	--	--
comp15603_c0	CE	1.05392	343	--	--	--	--	--	--	--	--	--	--	--	--	--	--	--	--	--	--	--	--	--	--	--	--	--	--	--	--
comp15617_c0	CE	0.938946	315	--	--	--	--	--	--	--	--	--	--	--	--	--	--	--	--	--	--	--	--	--	--	--	--	--	--	--	--
comp156207_c0	CE	2.08117	679	--	--	--	--	--	--	--	--	--	--	--	--	--	--	--	--	--	--	--	--	--	--	--	--	--	--	--	--
comp15624_c0	CE	1.85776	513	--	--	--	--	--	--	--	--	--	--	--	--	--	--	--	--	--	--	--	--	--	--	--	--	--	--	--	--
comp15632_c0	CE	0.465044	424	339258314	XP_003369343.1	237	9.86e-22	hypothetical protein Tsp_04758 [Trichinella spiralis]	--	--	--	--	--	--	--	--	--	--	--	--	--	PF00098	Zinc knuckle	--	--	GO:0008270//GO:0003676	zinc ion binding//nucleic acid binding	--	--	--	--
comp1563_c0	CE	0.69839	1694	--	--	--	--	--	--	--	--	--	--	--	--	--	--	--	--	--	--	--	--	--	--	--	--	--	--	--	--
comp15643_c0	CE	3.39495	242	--	--	--	--	--	--	--	--	--	--	--	--	--	--	--	--	--	--	--	--	--	--	--	--	--	--	--	--
comp15647_c0	CE	1.64717	818	--	--	--	--	--	--	--	--	--	--	--	--	--	--	--	--	--	--	--	--	--	--	--	--	--	--	--	--
comp1564_c0	CE	1.09161	572	356461064	AET07638.1	625	3.03e-74	FI15220p1 [Drosophila melanogaster]	--	--	--	--	--	K13871	SLC7A14	solute carrier family 7 (cationic amino acid transporter), member 14	http://www.genome.jp/dbget-bin/www_bget?ko:K13871	Q8BXR1	344	1.15e-35	Probable cationic amino acid transporter OS=Mus musculus GN=Slc7a14 PE=2 SV=1	PF13520//PF00324	//Amino acid permease	GO:0003333//GO:0055085//GO:0006865//GO:0006810	amino acid transmembrane transport//transmembrane transport//amino acid transport//transport	GO:0015171	amino acid transmembrane transporter activity	GO:0016020	membrane	KOG1286	Amino acid transporters
comp15650_c0	CE	1.002	408	--	--	--	--	--	--	--	--	--	--	--	--	--	--	--	--	--	--	--	--	--	--	--	--	--	--	--	--
comp15655_c0	CE	0.458982	358	--	--	--	--	--	--	--	--	--	--	--	--	--	--	--	--	--	--	--	--	--	--	--	--	--	--	--	--
comp15656_c0	CE	3.33878	689	--	--	--	--	--	--	--	--	--	--	--	--	--	--	--	--	--	--	--	--	--	--	--	--	--	--	--	--
comp15662_c0	CE	2.54659	1626	289742209	ADD19852.1	1320	2.33e-176	transcription factor IIIA factor A [Glossina morsitans morsitans]	--	--	--	--	--	--	--	--	--	P34694	132	6.02e-07	Transcription factor IIIA OS=Anaxyrus americanus GN=gtf3a PE=2 SV=1	PF00096	Zinc finger, C2H2 type	--	--	GO:0008270//GO:0003676//GO:0046872	zinc ion binding//nucleic acid binding//metal ion binding	GO:0005622	intracellular	KOG1721	FOG: Zn-finger
comp15672_c0	CE	2.15073	764	--	--	--	--	--	--	--	--	--	--	--	--	--	--	--	--	--	--	--	--	--	--	--	--	--	--	--	--
comp156798_c0	CE	0.788715	500	--	--	--	--	--	--	--	--	--	--	--	--	--	--	--	--	--	--	PF07648//PF00050	Kazal-type serine protease inhibitor domain//Kazal-type serine protease inhibitor domain	--	--	GO:0005515	protein binding	--	--	--	--
comp156825_c0	CE	0.367871	268	--	--	--	--	--	--	--	--	--	--	--	--	--	--	--	--	--	--	--	--	--	--	--	--	--	--	--	--
comp15685_c0	CE	2.75133	430	--	--	--	--	--	--	--	--	--	--	--	--	--	--	--	--	--	--	--	--	--	--	--	--	--	--	--	--
comp15687_c0	CE	0.600078	931	330864891	AEC46901.1	972	8.31e-129	MIP04344p [Drosophila melanogaster]	--	--	--	--	--	--	--	--	--	P52741	120	7.08e-06	Zinc finger protein 134 OS=Homo sapiens GN=ZNF134 PE=2 SV=2	PF00096//PF00935//PF04810//PF02892//PF00197//PF07535	Zinc finger, C2H2 type//Ribosomal protein L44//Sec23/Sec24 zinc finger//BED zinc finger//Trypsin and protease inhibitor//DBF zinc finger	GO:0042254//GO:0006412//GO:0006886//GO:0006888	ribosome biogenesis//translation//intracellular protein transport//ER to Golgi vesicle-mediated transport	GO:0003677//GO:0046872//GO:0003735//GO:0003676//GO:0004866//GO:0008270	DNA binding//metal ion binding//structural constituent of ribosome//nucleic acid binding//endopeptidase inhibitor activity//zinc ion binding	GO:0005840//GO:0005622//GO:0030127	ribosome//intracellular//COPII vesicle coat	KOG1721	FOG: Zn-finger
comp15691_c0	CE	4.46823	456	--	--	--	--	--	--	--	--	--	--	--	--	--	--	--	--	--	--	--	--	--	--	--	--	--	--	--	--
comp156_c0	CE	1.07009	1167	198465360	XP_001353601.2	171	1.1e-10	GA16696 [Drosophila pseudoobscura pseudoobscura]	--	--	--	--	--	K09223	GFI1	growth factor independent 1	http://www.genome.jp/dbget-bin/www_bget?ko:K09223	Q9N658	178	1.04e-12	Zinc finger protein sens OS=Drosophila melanogaster GN=sens PE=1 SV=1	PF00096//PF01844//PF02892//PF00130	Zinc finger, C2H2 type//HNH endonuclease//BED zinc finger//Phorbol esters/diacylglycerol binding domain (C1 domain)	GO:0035556	intracellular signal transduction	GO:0046872//GO:0003676//GO:0004519//GO:0003677//GO:0008270	metal ion binding//nucleic acid binding//endonuclease activity//DNA binding//zinc ion binding	GO:0005622	intracellular	KOG1721	FOG: Zn-finger
comp15704_c0	CE	0.451948	1018	--	--	--	--	--	--	--	--	--	--	--	--	--	--	--	--	--	--	--	--	--	--	--	--	--	--	--	--
comp15706_c0	CE	2.78741	359	--	--	--	--	--	--	--	--	--	--	--	--	--	--	--	--	--	--	--	--	--	--	--	--	--	--	--	--
comp15709_c0	CE	9.87062	506	--	--	--	--	--	--	--	--	--	--	--	--	--	--	--	--	--	--	--	--	--	--	--	--	--	--	--	--
comp1570_c0	CE	0.947064	347	--	--	--	--	--	--	--	--	--	--	--	--	--	--	--	--	--	--	--	--	--	--	--	--	--	--	--	--
comp15712_c0	CE	1.13021	1512	--	--	--	--	--	--	--	--	--	--	--	--	--	--	--	--	--	--	--	--	--	--	--	--	--	--	--	--
comp15714_c0	CE	3.03267	596	--	--	--	--	--	--	--	--	--	--	--	--	--	--	--	--	--	--	--	--	--	--	--	--	--	--	--	--
comp157164_c0	CE	1.22679	884	--	--	--	--	--	--	--	--	--	--	--	--	--	--	--	--	--	--	--	--	--	--	--	--	--	--	--	--
comp157216_c0	CE	0.478589	206	--	--	--	--	--	--	--	--	--	--	--	--	--	--	--	--	--	--	--	--	--	--	--	--	--	--	--	--
comp15733_c0	CE	5.29824	1408	17136486	NP_476730.1	813	5.59e-102	sloppy paired 1 [Drosophila melanogaster]	--	--	--	--	--	--	--	--	--	P32030	809	1.42e-102	Fork head domain transcription factor slp1 OS=Drosophila melanogaster GN=slp1 PE=2 SV=1	PF00250	Fork head domain	GO:0006355//GO:0000122//GO:0007380//GO:0001707//GO:0060914//GO:0006357	regulation of transcription, DNA-dependent//negative regulation of transcription from RNA polymerase II promoter//specification of segmental identity, head//mesoderm formation//heart formation//regulation of transcription from RNA polymerase II promoter	GO:0003700//GO:0003705//GO:0043565	sequence-specific DNA binding transcription factor activity//RNA polymerase II distal enhancer sequence-specific DNA binding transcription factor activity//sequence-specific DNA binding	GO:0005667	transcription factor complex	KOG2294	Transcription factor of the Forkhead/HNF3 family
comp157386_c0	CE	2.03026	1214	--	--	--	--	--	--	--	--	--	--	--	--	--	--	--	--	--	--	--	--	--	--	--	--	--	--	--	--
comp15748_c0	CE	0.557002	649	--	--	--	--	--	--	--	--	--	--	--	--	--	--	--	--	--	--	--	--	--	--	--	--	--	--	--	--
comp1574_c0	CE	1.67358	216	--	--	--	--	--	--	--	--	--	--	--	--	--	--	--	--	--	--	--	--	--	--	--	--	--	--	--	--
comp15752_c0	CE	0.322187	204	--	--	--	--	--	--	--	--	--	--	--	--	--	--	--	--	--	--	--	--	--	--	--	--	--	--	--	--
comp15756_c0	CE	20.2291	1089	289741805	ADD19650.1	1061	9.69e-143	uncharacterized conserved protein [Glossina morsitans morsitans]	194758021	XM_001961225.1	136	5.36e-63	Drosophila ananassae GF13777 (Dana\GF13777), mRNA	--	--	--	--	Q6DC39	662	9.87e-84	Desumoylating isopeptidase 2 OS=Danio rerio GN=desi2 PE=2 SV=1	PF11640	Telomere-length maintenance and DNA damage repair	GO:0009069//GO:0016310	serine family amino acid metabolic process//phosphorylation	GO:0004674	protein serine/threonine kinase activity	--	--	KOG0324	Uncharacterized conserved protein
comp15763_c0	CE	2.70782	267	--	--	--	--	--	--	--	--	--	--	--	--	--	--	--	--	--	--	--	--	--	--	--	--	--	--	--	--
comp15768_c0	CE	0.380654	259	--	--	--	--	--	--	--	--	--	--	--	--	--	--	--	--	--	--	--	--	--	--	--	--	--	--	--	--
comp15770_c0	CE	7.62082	1229	289742327	ADD19911.1	693	4.13e-85	putative peptidoglycan-binding protein [Glossina morsitans morsitans]	--	--	--	--	--	--	--	--	--	Q6DCC7	132	3.17e-07	LysM and putative peptidoglycan-binding domain-containing protein 4 OS=Xenopus laevis GN=lysmd4 PE=2 SV=1	PF01476	LysM domain	GO:0016998	cell wall macromolecule catabolic process	--	--	--	--	KOG2850	Predicted peptidoglycan-binding protein, contains LysM domain
comp15771_c0	CE	2.38439	317	--	--	--	--	--	--	--	--	--	--	--	--	--	--	--	--	--	--	--	--	--	--	--	--	--	--	--	--
comp15772_c0	CE	0.515096	319	--	--	--	--	--	--	--	--	--	--	--	--	--	--	--	--	--	--	--	--	--	--	--	--	--	--	--	--
comp157796_c0	CE	0.83486	433	--	--	--	--	--	--	--	--	--	--	--	--	--	--	--	--	--	--	--	--	--	--	--	--	--	--	--	--
comp15781_c0	CE	0.893019	552	--	--	--	--	--	--	--	--	--	--	--	--	--	--	--	--	--	--	--	--	--	--	--	--	--	--	--	--
comp1578_c1	CE	0.303585	433	--	--	--	--	--	--	--	--	--	--	--	--	--	--	--	--	--	--	--	--	--	--	--	--	--	--	--	--
comp15793_c0	CE	0.591063	278	--	--	--	--	--	--	--	--	--	--	--	--	--	--	--	--	--	--	--	--	--	--	--	--	--	--	--	--
comp15794_c0	CE	0.748306	527	--	--	--	--	--	--	--	--	--	--	--	--	--	--	--	--	--	--	--	--	--	--	--	--	--	--	--	--
comp15802_c0	CE	0.502774	719	--	--	--	--	--	--	--	--	--	--	--	--	--	--	--	--	--	--	--	--	--	--	--	--	--	--	--	--
comp15808_c0	CE	36.5016	3406	195430914	XP_002063493.1	2358	0	GK21376 [Drosophila willistoni]	195430913	XM_002063457.1	212	9.66e-105	Drosophila willistoni GK21376 (Dwil\GK21376), mRNA	--	--	--	--	Q9UQB3	1098	1.26e-127	Catenin delta-2 OS=Homo sapiens GN=CTNND2 PE=1 SV=3	PF06479//PF00514//PF03031//PF02985	Ribonuclease 2-5A//Armadillo/beta-catenin-like repeat//NLI interacting factor-like phosphatase//HEAT repeat	GO:0006397//GO:0051252	mRNA processing//regulation of RNA metabolic process	GO:0005515//GO:0004540	protein binding//ribonuclease activity	--	--	KOG1048	Neural adherens junction protein Plakophilin and related Armadillo repeat proteins
comp15812_c0	CE	15.8224	2780	194896054	XP_001978402.1	367	8.31e-35	GG17701 [Drosophila erecta]	--	--	--	--	--	--	--	--	--	--	--	--	--	PF04103//PF04729//PF07544//PF04140	CD20-like family//ASF1 like histone chaperone//RNA polymerase II transcription mediator complex subunit 9//Isoprenylcysteine carboxyl methyltransferase (ICMT) family	GO:0006479//GO:0006357//GO:0006333//GO:0006481	protein methylation//regulation of transcription from RNA polymerase II promoter//chromatin assembly or disassembly//C-terminal protein methylation	GO:0004671//GO:0001104	protein C-terminal S-isoprenylcysteine carboxyl O-methyltransferase activity//RNA polymerase II transcription cofactor activity	GO:0016592//GO:0005634//GO:0016021	mediator complex//nucleus//integral to membrane	--	--
comp15814_c0	CE	0.383243	343	--	--	--	--	--	--	--	--	--	--	--	--	--	--	--	--	--	--	--	--	--	--	--	--	--	--	--	--
comp1581_c0	CE	1.61826	264	--	--	--	--	--	--	--	--	--	--	--	--	--	--	--	--	--	--	--	--	--	--	--	--	--	--	--	--
comp158218_c0	CE	1.5855	228	--	--	--	--	--	--	--	--	--	--	--	--	--	--	--	--	--	--	--	--	--	--	--	--	--	--	--	--
comp15835_c0	CE	0.391227	252	--	--	--	--	--	--	--	--	--	--	--	--	--	--	--	--	--	--	--	--	--	--	--	--	--	--	--	--
comp1583_c0	CE	0.373444	440	--	--	--	--	--	--	--	--	--	--	--	--	--	--	--	--	--	--	--	--	--	--	--	--	--	--	--	--
comp15852_c0	CE	2.46034	748	--	--	--	--	--	--	--	--	--	--	--	--	--	--	--	--	--	--	--	--	--	--	--	--	--	--	--	--
comp158553_c0	CE	0.374153	527	--	--	--	--	--	--	--	--	--	--	--	--	--	--	--	--	--	--	--	--	--	--	--	--	--	--	--	--
comp15861_c0	CE	0.921396	321	--	--	--	--	--	--	--	--	--	--	--	--	--	--	--	--	--	--	--	--	--	--	--	--	--	--	--	--
comp15873_c0	CE	0.440131	224	--	--	--	--	--	--	--	--	--	--	--	--	--	--	--	--	--	--	--	--	--	--	--	--	--	--	--	--
comp15878_c0	CE	2.40932	341	--	--	--	--	--	--	--	--	--	--	--	--	--	--	--	--	--	--	--	--	--	--	--	--	--	--	--	--
comp15880_c0	CE	2.24956	1344	--	--	--	--	--	--	--	--	--	--	--	--	--	--	--	--	--	--	--	--	--	--	--	--	--	--	--	--
comp15883_c0	CE	40.218	2556	195388430	XP_002052883.1	1911	0	GJ19630 [Drosophila virilis]	--	--	--	--	--	--	--	--	--	Q08509	538	3.09e-56	Epidermal growth factor receptor kinase substrate 8 OS=Mus musculus GN=Eps8 PE=1 SV=2	PF08416//PF00018	Phosphotyrosine-binding domain//SH3 domain	--	--	GO:0005515	protein binding	--	--	KOG3557	Epidermal growth factor receptor kinase substrate
comp158866_c0	CE	0.384364	342	--	--	--	--	--	--	--	--	--	--	--	--	--	--	--	--	--	--	--	--	--	--	--	--	--	--	--	--
comp158913_c0	CE	0.742669	354	--	--	--	--	--	--	--	--	--	--	--	--	--	--	--	--	--	--	--	--	--	--	--	--	--	--	--	--
comp15894_c0	CE	0.814176	2220	195051038	XP_001993019.1	2266	0	GH13599 [Drosophila grimshawi]	--	--	--	--	--	--	--	--	--	P17972	783	3.47e-93	Potassium voltage-gated channel protein Shaw OS=Drosophila melanogaster GN=Shaw PE=2 SV=1	PF02214//PF00520	K+ channel tetramerisation domain//Ion transport protein	GO:0071805//GO:0034765//GO:0055085//GO:0006811//GO:0006813//GO:0051260	potassium ion transmembrane transport//regulation of ion transmembrane transport//transmembrane transport//ion transport//potassium ion transport//protein homooligomerization	GO:0005216//GO:0005249	ion channel activity//voltage-gated potassium channel activity	GO:0008076//GO:0016020	voltage-gated potassium channel complex//membrane	KOG3713	Voltage-gated K+ channel KCNB/KCNC
comp158_c0	CE	0.367186	358	--	--	--	--	--	--	--	--	--	--	--	--	--	--	--	--	--	--	--	--	--	--	--	--	--	--	--	--
comp159148_c0	CE	0.398824	412	--	--	--	--	--	--	--	--	--	--	--	--	--	--	--	--	--	--	--	--	--	--	--	--	--	--	--	--
comp159188_c0	CE	0.538739	244	--	--	--	--	--	--	--	--	--	--	--	--	--	--	--	--	--	--	--	--	--	--	--	--	--	--	--	--
comp1591_c0	CE	0.538739	366	--	--	--	--	--	--	--	--	--	--	--	--	--	--	--	--	--	--	--	--	--	--	--	--	--	--	--	--
comp15922_c0	CE	0.328631	300	--	--	--	--	--	--	--	--	--	--	--	--	--	--	--	--	--	--	--	--	--	--	--	--	--	--	--	--
comp159269_c0	CE	1.06872	492	--	--	--	--	--	--	--	--	--	--	--	--	--	--	--	--	--	--	--	--	--	--	--	--	--	--	--	--
comp159293_c0	CE	1.05556	467	--	--	--	--	--	--	--	--	--	--	--	--	--	--	--	--	--	--	--	--	--	--	--	--	--	--	--	--
comp15935_c0	CE	0.853587	231	--	--	--	--	--	--	--	--	--	--	--	--	--	--	--	--	--	--	--	--	--	--	--	--	--	--	--	--
comp159393_c0	CE	0.488066	202	--	--	--	--	--	--	--	--	--	--	--	--	--	--	--	--	--	--	--	--	--	--	--	--	--	--	--	--
comp15962_c0	CE	1.21715	459	--	--	--	--	--	--	--	--	--	--	--	--	--	--	--	--	--	--	--	--	--	--	--	--	--	--	--	--
comp159670_c0	CE	0.310029	212	--	--	--	--	--	--	--	--	--	--	--	--	--	--	--	--	--	--	--	--	--	--	--	--	--	--	--	--
comp15983_c0	CE	0.478589	412	--	--	--	--	--	--	--	--	--	--	--	--	--	--	--	--	--	--	--	--	--	--	--	--	--	--	--	--
comp1600884_c0	CE	0.312982	210	--	--	--	--	--	--	--	--	--	--	--	--	--	--	--	--	--	--	--	--	--	--	--	--	--	--	--	--
comp16027_c0	CE	0.599692	274	--	--	--	--	--	--	--	--	--	--	--	--	--	--	--	--	--	--	--	--	--	--	--	--	--	--	--	--
comp16028_c0	CE	1.47863	1578	170030479	XP_001843116.1	207	2.43e-15	conserved hypothetical protein [Culex quinquefasciatus]	--	--	--	--	--	--	--	--	--	--	--	--	--	--	--	--	--	--	--	--	--	--	--
comp16029_c0	CE	2.02007	667	--	--	--	--	--	--	--	--	--	--	--	--	--	--	--	--	--	--	--	--	--	--	--	--	--	--	--	--
comp16031_c0	CE	2.05394	560	--	--	--	--	--	--	--	--	--	--	--	--	--	--	--	--	--	--	--	--	--	--	--	--	--	--	--	--
comp16032_c0	CE	1.20734	788	--	--	--	--	--	--	--	--	--	--	--	--	--	--	--	--	--	--	--	--	--	--	--	--	--	--	--	--
comp16033_c0	CE	3.13408	367	--	--	--	--	--	--	--	--	--	--	--	--	--	--	--	--	--	--	--	--	--	--	--	--	--	--	--	--
comp16034_c0	CE	0.752928	742	242017898	XP_002429421.1	145	4.07e-08	ablim, putative [Pediculus humanus corporis]	--	--	--	--	--	--	--	--	--	--	--	--	--	--	--	--	--	GO:0043169	cation binding	--	--	--	--
comp16037_c0	CE	2.93114	2489	195381437	XP_002049455.1	2302	0	GJ20740 [Drosophila virilis]	--	--	--	--	--	K04131	CHRM3	muscarinic acetylcholine receptor M3	http://www.genome.jp/dbget-bin/www_bget?ko:K04131	P16395	2223	0	Muscarinic acetylcholine receptor DM1 OS=Drosophila melanogaster GN=mAcR-60C PE=2 SV=2	PF00001//PF05808	7 transmembrane receptor (rhodopsin family)//Podoplanin	GO:0007186	G-protein coupled receptor signaling pathway	GO:0004930	G-protein coupled receptor activity	GO:0016021	integral to membrane	KOG4220	Muscarinic acetylcholine receptor
comp16038_c0	CE	0.973167	439	--	--	--	--	--	--	--	--	--	--	--	--	--	--	--	--	--	--	--	--	--	--	--	--	--	--	--	--
comp16039_c0	CE	0.310029	212	--	--	--	--	--	--	--	--	--	--	--	--	--	--	--	--	--	--	--	--	--	--	--	--	--	--	--	--
comp16041_c0	CE	2.16627	2048	198470743	XP_001355384.2	215	1.54e-15	GA17842 [Drosophila pseudoobscura pseudoobscura]	--	--	--	--	--	--	--	--	--	--	--	--	--	PF02553	Cobalt transport protein component CbiN	GO:0009236//GO:0006824	cobalamin biosynthetic process//cobalt ion transport	GO:0015087	cobalt ion transmembrane transporter activity	GO:0016020	membrane	--	--
comp16044_c0	CE	0.61019	377	--	--	--	--	--	--	--	--	--	--	--	--	--	--	--	--	--	--	PF14822		GO:0045765	regulation of angiogenesis	--	--	GO:0005737	cytoplasm	--	--
comp16045_c0	CE	2.34284	519	--	--	--	--	--	--	--	--	--	--	--	--	--	--	--	--	--	--	--	--	--	--	--	--	--	--	--	--
comp16046_c0	CE	0.665582	395	--	--	--	--	--	--	--	--	--	--	--	--	--	--	--	--	--	--	--	--	--	--	--	--	--	--	--	--
comp16047_c0	CE	1.46058	900	194746416	XP_001955676.1	758	1.01e-96	GF18883 [Drosophila ananassae]	--	--	--	--	--	K09641	TMPRSS11D	transmembrane protease, serine 11D	http://www.genome.jp/dbget-bin/www_bget?ko:K09641	Q5R1M5	295	1.75e-29	Chymotrypsin-like elastase family member 1 OS=Felis catus GN=CELA1 PE=2 SV=1	PF02907//PF00089	Hepatitis C virus NS3 protease//Trypsin	GO:0006508//GO:0019087	proteolysis//transformation of host cell by virus	GO:0004252//GO:0008233//GO:0008236	serine-type endopeptidase activity//peptidase activity//serine-type peptidase activity	--	--	KOG3627	Trypsin
comp16050_c0	CE	0.947974	416	--	--	--	--	--	--	--	--	--	--	--	--	--	--	--	--	--	--	--	--	--	--	--	--	--	--	--	--
comp16051_c0	CE	1.69982	348	--	--	--	--	--	--	--	--	--	--	--	--	--	--	--	--	--	--	--	--	--	--	--	--	--	--	--	--
comp16052_c0	CE	2.11784	450	--	--	--	--	--	--	--	--	--	--	--	--	--	--	--	--	--	--	--	--	--	--	--	--	--	--	--	--
comp16054_c0	CE	0.304641	863	--	--	--	--	--	--	--	--	--	--	--	--	--	--	--	--	--	--	--	--	--	--	--	--	--	--	--	--
comp16055_c0	CE	1.49882	658	--	--	--	--	--	--	--	--	--	--	--	--	--	--	--	--	--	--	--	--	--	--	--	--	--	--	--	--
comp16061_c0	CE	0.513486	256	--	--	--	--	--	--	--	--	--	--	--	--	--	--	--	--	--	--	--	--	--	--	--	--	--	--	--	--
comp16062_c0	CE	1.23474	346	--	--	--	--	--	--	--	--	--	--	--	--	--	--	--	--	--	--	--	--	--	--	--	--	--	--	--	--
comp16065_c0	CE	2.4164	408	--	--	--	--	--	--	--	--	--	--	--	--	--	--	--	--	--	--	--	--	--	--	--	--	--	--	--	--
comp16066_c0	CE	1.7545	2922	195438707	XP_002067274.1	735	3.26e-83	GK16334 [Drosophila willistoni]	--	--	--	--	--	--	--	--	--	Q9BWX1	506	1.29e-54	PHD finger protein 7 OS=Homo sapiens GN=PHF7 PE=2 SV=1	--	--	--	--	--	--	--	--	--	--
comp16068_c0	CE	2.73859	420	--	--	--	--	--	--	--	--	--	--	--	--	--	--	--	--	--	--	--	--	--	--	--	--	--	--	--	--
comp16070_c0	CE	0.829353	317	2618774	AAC98528.1	299	9.48e-31	cytochrome P450 CYP12A3 [Musca domestica]	--	--	--	--	--	K15004	CYP12	cytochrome P450, family 12	http://www.genome.jp/dbget-bin/www_bget?ko:K15004	O18635	297	3.5e-31	Cytochrome P450 CYP12A2 OS=Musca domestica GN=CYP12A2 PE=2 SV=1	PF00067	Cytochrome P450	GO:0055114//GO:0006118	oxidation-reduction process//electron transport	GO:0004497//GO:0020037//GO:0009055//GO:0005506//GO:0016705	monooxygenase activity//heme binding//electron carrier activity//iron ion binding//oxidoreductase activity, acting on paired donors, with incorporation or reduction of molecular oxygen	--	--	KOG0159	Cytochrome P450 CYP11/CYP12/CYP24/CYP27 subfamilies
comp16071_c0	CE	1.5439	298	--	--	--	--	--	--	--	--	--	--	--	--	--	--	--	--	--	--	--	--	--	--	--	--	--	--	--	--
comp16073_c0	CE	2.53878	466	--	--	--	--	--	--	--	--	--	--	--	--	--	--	--	--	--	--	--	--	--	--	--	--	--	--	--	--
comp16074_c0	CE	20.7573	3111	195120800	XP_002004909.1	2410	0	GI20174 [Drosophila mojavensis]	--	--	--	--	--	K05737	GIT1	G protein-coupled receptor kinase interactor 1	http://www.genome.jp/dbget-bin/www_bget?ko:K05737	Q9JLQ2	158	2.11e-09	ARF GTPase-activating protein GIT2 OS=Mus musculus GN=Git2 PE=1 SV=2	PF10473//PF13606//PF06005//PF04977//PF00023//PF07926//PF01412//PF00170//PF00769	Leucine-rich repeats of kinetochore protein Cenp-F/LEK1////Protein of unknown function (DUF904)//Septum formation initiator//Ankyrin repeat//TPR/MLP1/MLP2-like protein//Putative GTPase activating protein for Arf//bZIP transcription factor//Ezrin/radixin/moesin family	GO:0006355//GO:0007049//GO:0043093//GO:0000917//GO:0032312//GO:0006606	regulation of transcription, DNA-dependent//cell cycle//cytokinesis by binary fission//barrier septum assembly//regulation of ARF GTPase activity//protein import into nucleus	GO:0045502//GO:0005515//GO:0042803//GO:0008060//GO:0003700//GO:0008270//GO:0043565//GO:0008092//GO:0008134	dynein binding//protein binding//protein homodimerization activity//ARF GTPase activator activity//sequence-specific DNA binding transcription factor activity//zinc ion binding//sequence-specific DNA binding//cytoskeletal protein binding//transcription factor binding	GO:0005737//GO:0019898//GO:0005667//GO:0030286//GO:0005643	cytoplasm//extrinsic to membrane//transcription factor complex//dynein complex//nuclear pore	KOG0818	GTPase-activating proteins of the GIT family
comp160756_c0	CE	0.750827	569	--	--	--	--	--	--	--	--	--	--	--	--	--	--	--	--	--	--	--	--	--	--	--	--	--	--	--	--
comp16075_c0	CE	1.16267	1385	194753361	XP_001958982.1	259	1.66e-61	GF12650 [Drosophila ananassae]	--	--	--	--	--	--	--	--	--	--	--	--	--	PF02944	BESS motif	--	--	GO:0003677	DNA binding	--	--	--	--
comp16078_c0	CE	1.65994	1762	195152257	XP_002017053.1	139	2.51e-06	GL21719 [Drosophila persimilis]	--	--	--	--	--	--	--	--	--	P17035	138	2.08e-07	Zinc finger protein 28 OS=Homo sapiens GN=ZNF28 PE=2 SV=5	PF07776//PF00130//PF00096	Zinc-finger associated domain (zf-AD)//Phorbol esters/diacylglycerol binding domain (C1 domain)//Zinc finger, C2H2 type	GO:0035556	intracellular signal transduction	GO:0046872//GO:0008270	metal ion binding//zinc ion binding	GO:0005634	nucleus	--	--
comp16081_c0	CE	0.520718	568	--	--	--	--	--	--	--	--	--	--	--	--	--	--	--	--	--	--	--	--	--	--	--	--	--	--	--	--
comp16082_c0	CE	3.42324	816	--	--	--	--	--	--	--	--	--	--	--	--	--	--	--	--	--	--	--	--	--	--	--	--	--	--	--	--
comp160834_c0	CE	1.04394	787	--	--	--	--	--	--	--	--	--	--	--	--	--	--	--	--	--	--	--	--	--	--	--	--	--	--	--	--
comp16083_c0	CE	0.583369	338	--	--	--	--	--	--	--	--	--	--	--	--	--	--	--	--	--	--	--	--	--	--	--	--	--	--	--	--
comp16084_c0	CE	2.19933	1554	195112951	XP_002001035.1	399	0	GI22201 [Drosophila mojavensis]	--	--	--	--	--	--	--	--	--	P52963	791	7.92e-95	Band 4.1-like protein 4A OS=Mus musculus GN=Epb41l4a PE=2 SV=2	--	--	--	--	--	--	GO:0005856	cytoskeleton	KOG3530	FERM domain protein EHM2
comp16086_c0	CE	0.358507	275	--	--	--	--	--	--	--	--	--	--	--	--	--	--	--	--	--	--	--	--	--	--	--	--	--	--	--	--
comp16088_c0	CE	2.56076	693	--	--	--	--	--	--	--	--	--	--	--	--	--	--	--	--	--	--	--	--	--	--	--	--	--	--	--	--
comp16090_c0	CE	0.596677	716	--	--	--	--	--	--	--	--	--	--	--	--	--	--	--	--	--	--	--	--	--	--	--	--	--	--	--	--
comp16091_c0	CE	2.19392	1438	195442479	XP_002068982.1	1215	1.54e-160	GK12319 [Drosophila willistoni]	--	--	--	--	--	--	--	--	--	P97411	633	2.09e-74	Islet cell autoantigen 1 OS=Mus musculus GN=Ica1 PE=2 SV=3	PF06456	Arfaptin-like domain	--	--	GO:0019904	protein domain specific binding	--	--	KOG3891	Secretory vesicle-associated protein ICA69, contains Arfaptin domain
comp16092_c0	CE	0.995852	264	--	--	--	--	--	--	--	--	--	--	--	--	--	--	--	--	--	--	--	--	--	--	--	--	--	--	--	--
comp16095_c0	CE	0.462861	284	--	--	--	--	--	--	--	--	--	--	--	--	--	--	--	--	--	--	--	--	--	--	--	--	--	--	--	--
comp16096_c0	CE	0.478589	412	--	--	--	--	--	--	--	--	--	--	--	--	--	--	--	--	--	--	--	--	--	--	--	--	--	--	--	--
comp16098_c0	CE	1.83459	412	--	--	--	--	--	--	--	--	--	--	--	--	--	--	--	--	--	--	--	--	--	--	--	--	--	--	--	--
comp16099_c0	CE	0.368214	357	--	--	--	--	--	--	--	--	--	--	--	--	--	--	--	--	--	--	--	--	--	--	--	--	--	--	--	--
comp160_c0	CE	0.579937	340	--	--	--	--	--	--	--	--	--	--	--	--	--	--	--	--	--	--	--	--	--	--	--	--	--	--	--	--
comp16101_c0	CE	1.37908	504	--	--	--	--	--	--	--	--	--	--	--	--	--	--	--	--	--	--	--	--	--	--	--	--	--	--	--	--
comp16104_c0	CE	0.403228	489	--	--	--	--	--	--	--	--	--	--	--	--	--	--	--	--	--	--	--	--	--	--	--	--	--	--	--	--
comp16106_c0	CE	0.989853	1162	195112951	XP_002001035.1	168	3.98e-10	GI22201 [Drosophila mojavensis]	--	--	--	--	--	--	--	--	--	--	--	--	--	--	--	--	--	--	--	--	--	--	--
comp16106_c1	CE	1.83252	1883	194741974	XP_001953484.1	369	3.56e-34	GF17780 [Drosophila ananassae]	--	--	--	--	--	--	--	--	--	--	--	--	--	--	--	--	--	--	--	GO:0005856	cytoskeleton	--	--
comp16107_c0	CE	0.676815	437	--	--	--	--	--	--	--	--	--	--	--	--	--	--	--	--	--	--	--	--	--	--	--	--	--	--	--	--
comp16108_c0	CE	1.75401	584	--	--	--	--	--	--	--	--	--	--	--	--	--	--	--	--	--	--	--	--	--	--	--	--	--	--	--	--
comp161108_c0	CE	1.25044	841	--	--	--	--	--	--	--	--	--	--	--	--	--	--	--	--	--	--	--	--	--	--	--	--	--	--	--	--
comp16110_c0	CE	1.07945	548	--	--	--	--	--	--	--	--	--	--	--	--	--	--	--	--	--	--	--	--	--	--	--	--	--	--	--	--
comp16111_c0	CE	1.22608	431	--	--	--	--	--	--	--	--	--	--	--	--	--	--	--	--	--	--	--	--	--	--	--	--	--	--	--	--
comp161140_c0	CE	0.782455	294	--	--	--	--	--	--	--	--	--	--	--	--	--	--	--	--	--	--	--	--	--	--	--	--	--	--	--	--
comp16115_c0	CE	0.645958	407	--	--	--	--	--	--	--	--	--	--	--	--	--	--	--	--	--	--	--	--	--	--	--	--	--	--	--	--
comp16117_c0	CE	2.605	328	--	--	--	--	--	--	--	--	--	--	--	--	--	--	--	--	--	--	--	--	--	--	--	--	--	--	--	--
comp16123_c0	CE	2.71643	1730	442619891	NP_650784.3	1562	0	phosphopantothenoylcysteine synthetase, isoform C [Drosophila melanogaster]	--	--	--	--	--	--	--	--	--	Q9HAB8	617	5.26e-73	Phosphopantothenate--cysteine ligase OS=Homo sapiens GN=PPCS PE=1 SV=2	--	--	GO:0030708//GO:0055091//GO:0022416//GO:0015940//GO:0015937//GO:0046843//GO:0007303//GO:0007476//GO:0007297//GO:0070328//GO:0030036//GO:0030713	germarium-derived female germ-line cyst encapsulation//phospholipid homeostasis//chaeta development//pantothenate biosynthetic process//coenzyme A biosynthetic process//dorsal appendage formation//cytoplasmic transport, nurse cell to oocyte//imaginal disc-derived wing morphogenesis//ovarian follicle cell migration//triglyceride homeostasis//actin cytoskeleton organization//ovarian follicle cell s…	GO:0004632	phosphopantothenate--cysteine ligase activity	--	--	KOG2728	Uncharacterized conserved protein with similarity to phosphopantothenoylcysteine synthetase/decarboxylase
comp16124_c0	CE	2.01367	408	--	--	--	--	--	--	--	--	--	--	--	--	--	--	--	--	--	--	--	--	--	--	--	--	--	--	--	--
comp16126_c0	CE	0.864877	296	--	--	--	--	--	--	--	--	--	--	--	--	--	--	--	--	--	--	--	--	--	--	--	--	--	--	--	--
comp16126_c1	CE	0.557002	295	--	--	--	--	--	--	--	--	--	--	--	--	--	--	--	--	--	--	--	--	--	--	--	--	--	--	--	--
comp16131_c0	CE	3.36129	1271	195431580	XP_002063814.1	621	1.19e-73	GK15872 [Drosophila willistoni]	--	--	--	--	--	K10878	SPO11	meiotic recombination protein SPO11	http://www.genome.jp/dbget-bin/www_bget?ko:K10878	Q9WTK8	437	1.81e-47	Meiotic recombination protein SPO11 OS=Mus musculus GN=Spo11 PE=2 SV=2	PF04406	Type IIB DNA topoisomerase	GO:0006259	DNA metabolic process	GO:0003824//GO:0003677//GO:0005524	catalytic activity//DNA binding//ATP binding	GO:0005694	chromosome	KOG2795	Catalytic subunit of the meiotic double strand break transesterase
comp16132_c0	CE	2.16836	433	--	--	--	--	--	--	--	--	--	--	--	--	--	--	--	--	--	--	--	--	--	--	--	--	--	--	--	--
comp16133_c0	CE	0.758645	953	--	--	--	--	--	--	--	--	--	--	--	--	--	--	--	--	--	--	--	--	--	--	--	--	--	--	--	--
comp16134_c0	CE	2.22309	1360	198454652	XP_001359664.2	1099	2.67e-145	GA13190 [Drosophila pseudoobscura pseudoobscura]	--	--	--	--	--	--	--	--	--	P15364	135	1.78e-07	Protein amalgam OS=Drosophila melanogaster GN=Ama PE=2 SV=2	PF05790//PF02480//PF01688	Immunoglobulin C2-set domain//Alphaherpesvirus glycoprotein E//Alphaherpesvirus glycoprotein I	GO:0007155	cell adhesion	--	--	GO:0016021//GO:0016020//GO:0043657	integral to membrane//membrane//host cell	KOG3510	FOG: Immunoglobulin C-2 Type/fibronectin type III domains
comp16136_c0	CE	0.854821	346	--	--	--	--	--	--	--	--	--	--	--	--	--	--	--	--	--	--	--	--	--	--	--	--	--	--	--	--
comp16137_c0	CE	0.501727	262	--	--	--	--	--	--	--	--	--	--	--	--	--	--	--	--	--	--	--	--	--	--	--	--	--	--	--	--
comp161401_c0	CE	0.881187	634	--	--	--	--	--	--	--	--	--	--	--	--	--	--	--	--	--	--	--	--	--	--	--	--	--	--	--	--
comp16145_c0	CE	2.92758	1594	194741882	XP_001953416.1	955	8.14e-118	GF17222 [Drosophila ananassae]	--	--	--	--	--	--	--	--	--	--	--	--	--	--	--	--	--	--	--	--	--	--	--
comp16145_c1	CE	2.87471	503	195331719	XP_002032547.1	217	7.31e-18	GM26619 [Drosophila sechellia]	--	--	--	--	--	--	--	--	--	--	--	--	--	PF05586	Anthrax receptor C-terminus region	GO:0007165	signal transduction	GO:0004872	receptor activity	GO:0016021	integral to membrane	--	--
comp16146_c0	CE	0.670676	294	--	--	--	--	--	--	--	--	--	--	--	--	--	--	--	--	--	--	--	--	--	--	--	--	--	--	--	--
comp16146_c1	CE	1.24102	1377	--	--	--	--	--	--	--	--	--	--	--	--	--	--	--	--	--	--	--	--	--	--	--	--	--	--	--	--
comp16150_c0	CE	0.675269	292	--	--	--	--	--	--	--	--	--	--	--	--	--	--	--	--	--	--	--	--	--	--	--	--	--	--	--	--
comp16154_c0	CE	0.893019	552	--	--	--	--	--	--	--	--	--	--	--	--	--	--	--	--	--	--	--	--	--	--	--	--	--	--	--	--
comp16156_c0	CE	0.549026	419	--	--	--	--	--	--	--	--	--	--	--	--	--	--	--	--	--	--	--	--	--	--	--	--	--	--	--	--
comp16158_c0	CE	1.88946	487	--	--	--	--	--	--	--	--	--	--	--	--	--	--	--	--	--	--	--	--	--	--	--	--	--	--	--	--
comp16159_c0	CE	1.48228	621	195476901	XP_002100027.1	323	3.82e-35	GE16391 [Drosophila yakuba]	--	--	--	--	--	K03671	trxA	thioredoxin 1	http://www.genome.jp/dbget-bin/www_bget?ko:K03671	P60226	323	2.58e-36	Thioredoxin-1 OS=Drosophila yakuba GN=dhd PE=2 SV=2	PF00085//PF08534//PF00578//PF02966	Thioredoxin//Redoxin//AhpC/TSA family//Mitosis protein DIM1	GO:0044710//GO:0045454//GO:0007067//GO:0009987//GO:0055114	single-organism metabolic process//cell redox homeostasis//mitosis//cellular process//oxidation-reduction process	GO:0016209//GO:0016491	antioxidant activity//oxidoreductase activity	GO:0005681	spliceosomal complex	KOG0907	Thioredoxin
comp16161_c0	CE	1.89292	1250	195390993	XP_002054150.1	779	8.88e-100	GJ24275 [Drosophila virilis]	--	--	--	--	--	--	--	--	--	--	--	--	--	PF03694	Erg28 like protein	--	--	--	--	GO:0016021	integral to membrane	--	--
comp16162_c0	CE	1.87789	455	--	--	--	--	--	--	--	--	--	--	--	--	--	--	--	--	--	--	--	--	--	--	--	--	--	--	--	--
comp16163_c0	CE	1.51943	757	195021039	XP_001985317.1	131	2.4e-06	GH14573 [Drosophila grimshawi]	--	--	--	--	--	--	--	--	--	--	--	--	--	PF10018//PF00170	Vitamin-D-receptor interacting Mediator subunit 4//bZIP transcription factor	GO:0006355//GO:0006357	regulation of transcription, DNA-dependent//regulation of transcription from RNA polymerase II promoter	GO:0001104//GO:0003700//GO:0043565	RNA polymerase II transcription cofactor activity//sequence-specific DNA binding transcription factor activity//sequence-specific DNA binding	GO:0005667//GO:0016592	transcription factor complex//mediator complex	--	--
comp16164_c0	CE	1.78205	627	--	--	--	--	--	--	--	--	--	--	--	--	--	--	--	--	--	--	--	--	--	--	--	--	--	--	--	--
comp16166_c0	CE	1.12391	731	195342902	XP_002038037.1	598	2.92e-74	GM17968 [Drosophila sechellia]	--	--	--	--	--	--	--	--	--	Q498J9	295	2.44e-30	Metallo-beta-lactamase domain-containing protein 1 OS=Xenopus laevis GN=mblac1 PE=2 SV=2	PF00753	Metallo-beta-lactamase superfamily	--	--	GO:0016787	hydrolase activity	--	--	KOG4736	Uncharacterized conserved protein
comp16168_c0	CE	1.38321	689	--	--	--	--	--	--	--	--	--	--	--	--	--	--	--	--	--	--	--	--	--	--	--	--	--	--	--	--
comp16169_c0	CE	0.839773	587	--	--	--	--	--	--	--	--	--	--	--	--	--	--	--	--	--	--	--	--	--	--	--	--	--	--	--	--
comp16170_c0	CE	1.55619	359	--	--	--	--	--	--	--	--	--	--	--	--	--	--	--	--	--	--	--	--	--	--	--	--	--	--	--	--
comp16171_c0	CE	0.361133	273	--	--	--	--	--	--	--	--	--	--	--	--	--	--	--	--	--	--	--	--	--	--	--	--	--	--	--	--
comp16172_c0	CE	1.82011	325	--	--	--	--	--	--	--	--	--	--	--	--	--	--	--	--	--	--	--	--	--	--	--	--	--	--	--	--
comp16173_c0	CE	19.5372	2301	195429772	XP_002062931.1	1856	0	GK21661 [Drosophila willistoni]	--	--	--	--	--	K13783	SLC37A1_2	MFS transporter, OPA family, solute carrier family 37 (glycerol-3-phosphate transporter), member 1/2	http://www.genome.jp/dbget-bin/www_bget?ko:K13783	Q7SY29	1213	1.29e-156	Sugar phosphate exchanger 2 OS=Danio rerio GN=slc37a2 PE=2 SV=1	PF01780//PF07690	Ribosomal L37ae protein family//Major Facilitator Superfamily	GO:0042254//GO:0006412//GO:0055085//GO:0006810	ribosome biogenesis//translation//transmembrane transport//transport	GO:0005215//GO:0003735	transporter activity//structural constituent of ribosome	GO:0016021//GO:0005622//GO:0005840	integral to membrane//intracellular//ribosome	KOG2533	Permease of the major facilitator superfamily
comp16174_c0	CE	0.641534	397	--	--	--	--	--	--	--	--	--	--	--	--	--	--	--	--	--	--	--	--	--	--	--	--	--	--	--	--
comp16180_c0	CE	0.383243	343	--	--	--	--	--	--	--	--	--	--	--	--	--	--	--	--	--	--	--	--	--	--	--	--	--	--	--	--
comp16181_c0	CE	0.37919	260	--	--	--	--	--	--	--	--	--	--	--	--	--	--	--	--	--	--	--	--	--	--	--	--	--	--	--	--
comp16182_c0	CE	1.52579	1960	195122076	XP_002005538.1	2412	0	GI19015 [Drosophila mojavensis]	--	--	--	--	--	--	--	--	--	P12428	2382	0	Protein brown OS=Drosophila melanogaster GN=bw PE=2 SV=1	PF03266//PF03193//PF02367//PF01061//PF00005	NTPase//Protein of unknown function, DUF258//Uncharacterised P-loop hydrolase UPF0079//ABC-2 type transporter//ABC transporter	GO:0070526//GO:0006200//GO:0006810	threonylcarbamoyladenosine biosynthetic process//ATP catabolic process//transport	GO:0016887//GO:0005525//GO:0003924//GO:0005524	ATPase activity//GTP binding//GTPase activity//ATP binding	GO:0016020	membrane	KOG0061	Transporter, ABC superfamily (Breast cancer resistance protein)
comp16187_c0	CE	0.464496	283	--	--	--	--	--	--	--	--	--	--	--	--	--	--	--	--	--	--	--	--	--	--	--	--	--	--	--	--
comp16189_c0	CE	2.02641	746	--	--	--	--	--	--	--	--	--	--	--	--	--	--	--	--	--	--	--	--	--	--	--	--	--	--	--	--
comp16192_c0	CE	2.29143	2266	195170473	XP_002026037.1	251	1.03e-21	GL10085 [Drosophila persimilis]	--	--	--	--	--	--	--	--	--	--	--	--	--	--	--	--	--	--	--	--	--	--	--
comp16192_c1	CE	2.09105	1273	195124684	XP_002006821.1	720	2.94e-83	GI21275 [Drosophila mojavensis]	386767757	NM_001259339.1	257	3.43e-130	Drosophila melanogaster thisbe (ths), transcript variant B, mRNA	--	--	--	--	--	--	--	--	PF00167	Fibroblast growth factor	GO:0007165//GO:0040007//GO:0008283	signal transduction//growth//cell proliferation	GO:0008083	growth factor activity	--	--	--	--
comp16194_c0	CE	1.04827	627	--	--	--	--	--	--	--	--	--	--	--	--	--	--	--	--	--	--	--	--	--	--	--	--	--	--	--	--
comp16196_c0	CE	0.794493	455	--	--	--	--	--	--	--	--	--	--	--	--	--	--	--	--	--	--	--	--	--	--	--	--	--	--	--	--
comp16197_c0	CE	2.57248	2440	195161514	XP_002021613.1	984	1.73e-119	GL26417 [Drosophila persimilis]	--	--	--	--	--	--	--	--	--	--	--	--	--	PF00440	Bacterial regulatory proteins, tetR family	--	--	GO:0003677	DNA binding	--	--	--	--
comp16198_c0	CE	0.524013	439	194912248	XP_001982464.1	233	9.35e-23	GG12828 [Drosophila erecta]	--	--	--	--	--	--	--	--	--	P82176	133	3.05e-09	Inducible metalloproteinase inhibitor protein OS=Galleria mellonella GN=IMPI PE=1 SV=2	PF00219	Insulin-like growth factor binding protein	GO:0001558	regulation of cell growth	GO:0005520	insulin-like growth factor binding	GO:0016942//GO:0005576	insulin-like growth factor binding protein complex//extracellular region	--	--
comp16199_c0	CE	0.912864	720	--	--	--	--	--	--	--	--	--	--	--	--	--	--	--	--	--	--	PF07684	NOTCH protein	GO:0007219//GO:0030154//GO:0007275	Notch signaling pathway//cell differentiation//multicellular organismal development	--	--	GO:0016021	integral to membrane	--	--
comp16202_c0	CE	52.5459	1349	24638954	NP_569854.1	131	8.65e-06	CG13362 [Drosophila melanogaster]	--	--	--	--	--	--	--	--	--	--	--	--	--	--	--	--	--	--	--	--	--	--	--
comp16204_c0	CE	1.52914	539	--	--	--	--	--	--	--	--	--	--	--	--	--	--	--	--	--	--	--	--	--	--	--	--	--	--	--	--
comp16208_c0	CE	1.3238	248	--	--	--	--	--	--	--	--	--	--	--	--	--	--	--	--	--	--	--	--	--	--	--	--	--	--	--	--
comp16208_c1	CE	0.841445	703	--	--	--	--	--	--	--	--	--	--	--	--	--	--	--	--	--	--	PF04947	Poxvirus Late Transcription Factor VLTF3 like	GO:0046782	regulation of viral transcription	--	--	--	--	--	--
comp16209_c0	CE	1.04512	283	--	--	--	--	--	--	--	--	--	--	--	--	--	--	--	--	--	--	--	--	--	--	--	--	--	--	--	--
comp16209_c1	CE	0.615414	267	--	--	--	--	--	--	--	--	--	--	--	--	--	--	--	--	--	--	--	--	--	--	--	--	--	--	--	--
comp16212_c0	CE	0.735741	268	--	--	--	--	--	--	--	--	--	--	--	--	--	--	--	--	--	--	--	--	--	--	--	--	--	--	--	--
comp16213_c0	CE	0.463586	638	--	--	--	--	--	--	--	--	--	--	--	--	--	--	--	--	--	--	--	--	--	--	--	--	--	--	--	--
comp16214_c0	CE	0.874828	1728	--	--	--	--	--	--	--	--	--	--	--	--	--	--	--	--	--	--	--	--	--	--	--	--	--	--	--	--
comp16215_c0	CE	1.37311	359	--	--	--	--	--	--	--	--	--	--	--	--	--	--	--	--	--	--	--	--	--	--	--	--	--	--	--	--
comp16217_c0	CE	2.26866	507	--	--	--	--	--	--	--	--	--	--	--	--	--	--	--	--	--	--	--	--	--	--	--	--	--	--	--	--
comp16220_c0	CE	1.54214	2131	195176355	XP_002028747.1	526	4.96e-56	GL15642 [Drosophila persimilis]	--	--	--	--	--	--	--	--	--	P16424	164	1.36e-10	Uncharacterized 50 kDa protein in type I retrotransposable element R1DM OS=Drosophila melanogaster PE=4 SV=1	PF08336//PF00098	Prolyl 4-Hydroxylase alpha-subunit, N-terminal region//Zinc knuckle	GO:0055114//GO:0018401//GO:0006560//GO:0006525	oxidation-reduction process//peptidyl-proline hydroxylation to 4-hydroxy-L-proline//proline metabolic process//arginine metabolic process	GO:0004656//GO:0008270//GO:0016702//GO:0003676	procollagen-proline 4-dioxygenase activity//zinc ion binding//oxidoreductase activity, acting on single donors with incorporation of molecular oxygen, incorporation of two atoms of oxygen//nucleic acid binding	GO:0005783	endoplasmic reticulum	KOG4400	E3 ubiquitin ligase interacting with arginine methyltransferase
comp16227_c0	CE	0.950586	242	--	--	--	--	--	--	--	--	--	--	--	--	--	--	--	--	--	--	--	--	--	--	--	--	--	--	--	--
comp16228_c0	CE	0.432409	304	--	--	--	--	--	--	--	--	--	--	--	--	--	--	--	--	--	--	--	--	--	--	--	--	--	--	--	--
comp16229_c0	CE	0.688954	477	--	--	--	--	--	--	--	--	--	--	--	--	--	--	--	--	--	--	--	--	--	--	--	--	--	--	--	--
comp16232_c0	CE	1.3693	408	--	--	--	--	--	--	--	--	--	--	--	--	--	--	--	--	--	--	--	--	--	--	--	--	--	--	--	--
comp16233_c0	CE	1.29723	304	--	--	--	--	--	--	--	--	--	--	--	--	--	--	--	--	--	--	--	--	--	--	--	--	--	--	--	--
comp162343_c0	CE	0.516716	318	--	--	--	--	--	--	--	--	--	--	--	--	--	--	--	--	--	--	--	--	--	--	--	--	--	--	--	--
comp16234_c0	CE	0.69478	946	--	--	--	--	--	--	--	--	--	--	--	--	--	--	--	--	--	--	PF00304	Gamma-thionin family	GO:0006952	defense response	--	--	--	--	--	--
comp16237_c0	CE	0.801539	451	--	--	--	--	--	--	--	--	--	--	--	--	--	--	--	--	--	--	--	--	--	--	--	--	--	--	--	--
comp16238_c0	CE	0.528984	497	--	--	--	--	--	--	--	--	--	--	--	--	--	--	--	--	--	--	--	--	--	--	--	--	--	--	--	--
comp16239_c0	CE	0.777168	296	--	--	--	--	--	--	--	--	--	--	--	--	--	--	--	--	--	--	--	--	--	--	--	--	--	--	--	--
comp16240_c0	CE	1.12685	408	--	--	--	--	--	--	--	--	--	--	--	--	--	--	--	--	--	--	--	--	--	--	--	--	--	--	--	--
comp16242_c0	CE	1.59444	371	--	--	--	--	--	--	--	--	--	--	--	--	--	--	--	--	--	--	--	--	--	--	--	--	--	--	--	--
comp16244_c0	CE	1.28316	461	--	--	--	--	--	--	--	--	--	--	--	--	--	--	--	--	--	--	--	--	--	--	--	--	--	--	--	--
comp16245_c0	CE	1.47248	491	--	--	--	--	--	--	--	--	--	--	--	--	--	--	--	--	--	--	--	--	--	--	--	--	--	--	--	--
comp16248_c0	CE	2.36068	529	--	--	--	--	--	--	--	--	--	--	--	--	--	--	--	--	--	--	--	--	--	--	--	--	--	--	--	--
comp16249_c0	CE	1.79459	421	--	--	--	--	--	--	--	--	--	--	--	--	--	--	--	--	--	--	--	--	--	--	--	--	--	--	--	--
comp16250_c0	CE	1.17779	1144	198468632	XP_001354765.2	358	3.57e-35	GA15261 [Drosophila pseudoobscura pseudoobscura]	--	--	--	--	--	--	--	--	--	Q8C827	141	4.34e-08	Zinc finger protein 62 OS=Mus musculus GN=Zfp62 PE=2 SV=1	PF00096//PF04147	Zinc finger, C2H2 type//Nop14-like family	--	--	GO:0046872	metal ion binding	GO:0032040	small-subunit processome	KOG1721	FOG: Zn-finger
comp16251_c0	CE	1.35196	316	--	--	--	--	--	--	--	--	--	--	--	--	--	--	--	--	--	--	--	--	--	--	--	--	--	--	--	--
comp16252_c0	CE	2.58826	419	--	--	--	--	--	--	--	--	--	--	--	--	--	--	--	--	--	--	--	--	--	--	--	--	--	--	--	--
comp16253_c0	CE	0.63936	257	--	--	--	--	--	--	--	--	--	--	--	--	--	--	--	--	--	--	--	--	--	--	--	--	--	--	--	--
comp16254_c0	CE	0.64019	462	--	--	--	--	--	--	--	--	--	--	--	--	--	--	--	--	--	--	--	--	--	--	--	--	--	--	--	--
comp16256_c0	CE	1.38933	615	--	--	--	--	--	--	--	--	--	--	--	--	--	--	--	--	--	--	--	--	--	--	--	--	--	--	--	--
comp16258_c0	CE	0.737576	401	--	--	--	--	--	--	--	--	--	--	--	--	--	--	--	--	--	--	--	--	--	--	--	--	--	--	--	--
comp16259_c0	CE	0.624477	421	--	--	--	--	--	--	--	--	--	--	--	--	--	--	--	--	--	--	--	--	--	--	--	--	--	--	--	--
comp1625_c0	CE	0.676815	437	--	--	--	--	--	--	--	--	--	--	--	--	--	--	--	--	--	--	PF02096	60Kd inner membrane protein	GO:0051205	protein insertion into membrane	--	--	GO:0016021	integral to membrane	--	--
comp16261_c0	CE	2.94472	558	--	--	--	--	--	--	--	--	--	--	--	--	--	--	--	--	--	--	PF04905	NAB conserved region 2 (NCD2)	GO:0045892	negative regulation of transcription, DNA-dependent	--	--	GO:0005634	nucleus	--	--
comp16266_c0	CE	0.536979	306	--	--	--	--	--	--	--	--	--	--	--	--	--	--	--	--	--	--	--	--	--	--	--	--	--	--	--	--
comp16267_c0	CE	1.00695	359	--	--	--	--	--	--	--	--	--	--	--	--	--	--	--	--	--	--	--	--	--	--	--	--	--	--	--	--
comp16270_c0	CE	1.59788	617	--	--	--	--	--	--	--	--	--	--	--	--	--	--	--	--	--	--	--	--	--	--	--	--	--	--	--	--
comp16276_c0	CE	2.28834	517	--	--	--	--	--	--	--	--	--	--	--	--	--	--	--	--	--	--	--	--	--	--	--	--	--	--	--	--
comp16277_c0	CE	0.947974	2496	--	--	--	--	--	--	--	--	--	--	--	--	--	--	--	--	--	--	--	--	--	--	--	--	--	--	--	--
comp16278_c0	CE	2.0166	880	--	--	--	--	--	--	--	--	--	--	--	--	--	--	--	--	--	--	--	--	--	--	--	--	--	--	--	--
comp16279_c0	CE	0.350482	376	--	--	--	--	--	--	--	--	--	--	--	--	--	--	--	--	--	--	--	--	--	--	--	--	--	--	--	--
comp16280_c0	CE	1.83676	662	195470965	XP_002087777.1	524	2.28e-64	GE14946 [Drosophila yakuba]	--	--	--	--	--	--	--	--	--	Q9CX13	297	6.72e-32	Protein cornichon homolog 4 OS=Mus musculus GN=Cnih4 PE=2 SV=1	PF03311	Cornichon protein	GO:0035556	intracellular signal transduction	--	--	GO:0005622//GO:0016020	intracellular//membrane	KOG2729	ER vesicle integral membrane protein involved in establishing cell polarity, signaling and protein degradation
comp16282_c0	CE	6.67023	202	--	--	--	--	--	--	--	--	--	--	--	--	--	--	--	--	--	--	--	--	--	--	--	--	--	--	--	--
comp16289_c0	CE	1.06391	556	--	--	--	--	--	--	--	--	--	--	--	--	--	--	--	--	--	--	--	--	--	--	--	--	--	--	--	--
comp16291_c0	CE	0.61721	320	--	--	--	--	--	--	--	--	--	--	--	--	--	--	--	--	--	--	--	--	--	--	--	--	--	--	--	--
comp16292_c0	CE	1.58638	683	--	--	--	--	--	--	--	--	--	--	--	--	--	--	--	--	--	--	--	--	--	--	--	--	--	--	--	--
comp16293_c0	CE	2.05028	561	--	--	--	--	--	--	--	--	--	--	--	--	--	--	--	--	--	--	--	--	--	--	--	--	--	--	--	--
comp16295_c0	CE	0.962518	239	--	--	--	--	--	--	--	--	--	--	--	--	--	--	--	--	--	--	--	--	--	--	--	--	--	--	--	--
comp16297_c0	CE	2.10361	703	--	--	--	--	--	--	--	--	--	--	--	--	--	--	--	--	--	--	PF02284	Cytochrome c oxidase subunit Va	GO:0006123//GO:0015992	mitochondrial electron transport, cytochrome c to oxygen//proton transport	GO:0004129	cytochrome-c oxidase activity	GO:0045277//GO:0005743	respiratory chain complex IV//mitochondrial inner membrane	--	--
comp16298_c0	CE	0.945701	417	157118698	XP_001653217.1	392	5.05e-46	acylphosphatase, putative [Aedes aegypti]	--	--	--	--	--	K01512	acyP	acylphosphatase	http://www.genome.jp/dbget-bin/www_bget?ko:K01512	Q9VF36	334	6.3e-39	Acylphosphatase-2 OS=Drosophila melanogaster GN=Acyp2 PE=1 SV=1	--	--	--	--	GO:0016787	hydrolase activity	--	--	--	--
comp16299_c0	CE	2.42433	244	--	--	--	--	--	--	--	--	--	--	--	--	--	--	--	--	--	--	--	--	--	--	--	--	--	--	--	--
comp16301_c0	CE	1.58855	331	--	--	--	--	--	--	--	--	--	--	--	--	--	--	--	--	--	--	--	--	--	--	--	--	--	--	--	--
comp16302_c0	CE	1.83356	466	--	--	--	--	--	--	--	--	--	--	--	--	--	--	--	--	--	--	--	--	--	--	--	--	--	--	--	--
comp16303_c0	CE	0.738497	267	--	--	--	--	--	--	--	--	--	--	--	--	--	--	--	--	--	--	--	--	--	--	--	--	--	--	--	--
comp16304_c0	CE	2.3187	737	--	--	--	--	--	--	--	--	--	--	--	--	--	--	--	--	--	--	--	--	--	--	--	--	--	--	--	--
comp163078_c0	CE	0.481707	614	--	--	--	--	--	--	--	--	--	--	--	--	--	--	--	--	--	--	--	--	--	--	--	--	--	--	--	--
comp16307_c0	CE	3.86998	518	--	--	--	--	--	--	--	--	--	--	--	--	--	--	--	--	--	--	PF01926	GTPase of unknown function	--	--	GO:0005525	GTP binding	--	--	--	--
comp16309_c0	CE	3.22997	350	--	--	--	--	--	--	--	--	--	--	--	--	--	--	--	--	--	--	--	--	--	--	--	--	--	--	--	--
comp16311_c0	CE	4.11955	2114	442634058	NP_001262191.1	2272	0	Syntrophin-like 1, isoform C [Drosophila melanogaster]	--	--	--	--	--	--	--	--	--	Q99L88	412	9.85e-42	Beta-1-syntrophin OS=Mus musculus GN=Sntb1 PE=1 SV=4	PF00595//PF13180	PDZ domain (Also known as DHR or GLGF)//	GO:0048149//GO:0071632//GO:0009408//GO:0008355//GO:0008049//GO:0016079//GO:0008582//GO:0007613	behavioral response to ethanol//optomotor response//response to heat//olfactory learning//male courtship behavior//synaptic vesicle exocytosis//regulation of synaptic growth at neuromuscular junction//memory	GO:0003824//GO:0005515//GO:0005524//GO:0008307//GO:0008092//GO:0005543	catalytic activity//protein binding//ATP binding//structural constituent of muscle//cytoskeletal protein binding//phospholipid binding	GO:0008021//GO:0016013//GO:0043195	synaptic vesicle//syntrophin complex//terminal bouton	KOG3551	Syntrophins (type beta)
comp16313_c0	CE	0.479753	274	1359462	BAA09819.1	310	2.9e-33	ADH [Sarcophaga peregrina]	--	--	--	--	--	--	--	--	--	Q70UP5	232	4.06e-23	Alcohol dehydrogenase 2 OS=Ceratitis cosyra GN=ADH2 PE=3 SV=1	PF00106	short chain dehydrogenase	GO:0008152//GO:0055114	metabolic process//oxidation-reduction process	GO:0000166//GO:0016491//GO:0004022	nucleotide binding//oxidoreductase activity//alcohol dehydrogenase (NAD) activity	--	--	KOG1200	Mitochondrial/plastidial beta-ketoacyl-ACP reductase
comp16313_c1	CE	1.75683	318	1359462	BAA09819.1	281	1.04e-28	ADH [Sarcophaga peregrina]	--	--	--	--	--	--	--	--	--	Q9NAR7	179	1.45e-15	Alcohol dehydrogenase OS=Bactrocera oleae GN=ADH PE=2 SV=1	--	--	GO:0008152	metabolic process	GO:0016491	oxidoreductase activity	--	--	--	--
comp16314_c0	CE	2.30114	457	195121022	XP_002005020.1	160	8.78e-11	GI19290 [Drosophila mojavensis]	--	--	--	--	--	--	--	--	--	--	--	--	--	PF11057//PF03739//PF06644//PF10471	Cortexin of kidney//Predicted permease YjgP/YjgQ family//ATP11 protein//Anaphase-promoting complex APC subunit 1	GO:0031145//GO:0006461//GO:0030071	anaphase-promoting complex-dependent proteasomal ubiquitin-dependent protein catabolic process//protein complex assembly//regulation of mitotic metaphase/anaphase transition	--	--	GO:0005680//GO:0031224//GO:0005739//GO:0016021	anaphase-promoting complex//intrinsic to membrane//mitochondrion//integral to membrane	--	--
comp16316_c0	CE	2.85412	403	--	--	--	--	--	--	--	--	--	--	--	--	--	--	--	--	--	--	--	--	--	--	--	--	--	--	--	--
comp16317_c0	CE	1.75811	486	--	--	--	--	--	--	--	--	--	--	--	--	--	--	--	--	--	--	--	--	--	--	--	--	--	--	--	--
comp16318_c0	CE	3.07257	492	--	--	--	--	--	--	--	--	--	--	--	--	--	--	--	--	--	--	--	--	--	--	--	--	--	--	--	--
comp16318_c1	CE	3.05419	538	195043365	XP_001991606.1	369	1.1e-38	GH11971 [Drosophila grimshawi]	--	--	--	--	--	K09362	K09362	homeo domain only family, other	http://www.genome.jp/dbget-bin/www_bget?ko:K09362	Q24762	365	2.67e-39	Regulatory protein zeste OS=Drosophila virilis GN=z PE=3 SV=1	PF00249	Myb-like DNA-binding domain	--	--	GO:0003682	chromatin binding	GO:0000785	chromatin	--	--
comp16319_c0	CE	2.39194	316	--	--	--	--	--	--	--	--	--	--	--	--	--	--	--	--	--	--	--	--	--	--	--	--	--	--	--	--
comp16321_c0	CE	4.63431	1865	195590202	XP_002084835.1	999	2.15e-124	GD12629 [Drosophila simulans]	195590199	XM_002084798.1	74	2.72e-28	Drosophila simulans GD12630 (Dsim\GD12630), mRNA	K09267	SOX1S	transcription factor SOX1/2/3/14/21 (SOX group B)	http://www.genome.jp/dbget-bin/www_bget?ko:K09267	Q6RVD7	423	7.25e-46	Transcription factor Sox-21-B OS=Danio rerio GN=sox21b PE=2 SV=1	PF01293	Phosphoenolpyruvate carboxykinase	GO:0015976//GO:0006099//GO:0006094	carbon utilization//tricarboxylic acid cycle//gluconeogenesis	GO:0005524//GO:0004612	ATP binding//phosphoenolpyruvate carboxykinase (ATP) activity	--	--	KOG0527	HMG-box transcription factor
comp16321_c1	CE	0.910756	433	--	--	--	--	--	--	--	--	--	--	--	--	--	--	--	--	--	--	--	--	--	--	--	--	--	--	--	--
comp16322_c0	CE	1.13941	548	--	--	--	--	--	--	--	--	--	--	--	--	--	--	--	--	--	--	--	--	--	--	--	--	--	--	--	--
comp16325_c0	CE	2.87218	492	--	--	--	--	--	--	--	--	--	--	--	--	--	--	--	--	--	--	--	--	--	--	--	--	--	--	--	--
comp16327_c0	CE	1.85566	566	--	--	--	--	--	--	--	--	--	--	--	--	--	--	--	--	--	--	--	--	--	--	--	--	--	--	--	--
comp16328_c0	CE	1.91808	257	--	--	--	--	--	--	--	--	--	--	--	--	--	--	--	--	--	--	--	--	--	--	--	--	--	--	--	--
comp16329_c0	CE	2.97468	2088	198468839	XP_002134138.1	679	2.4e-76	GA22224 [Drosophila pseudoobscura pseudoobscura]	--	--	--	--	--	K09228	KRAB	KRAB domain-containing zinc finger protein	http://www.genome.jp/dbget-bin/www_bget?ko:K09228	Q9UJW7	142	1.01e-07	Zinc finger protein 229 OS=Homo sapiens GN=ZNF229 PE=2 SV=3	PF05495//PF06573//PF00096	CHY zinc finger//Churchill protein//Zinc finger, C2H2 type	GO:0045893//GO:0007275	positive regulation of transcription, DNA-dependent//multicellular organismal development	GO:0008270//GO:0046872	zinc ion binding//metal ion binding	--	--	--	--
comp1632_c0	CE	0.901637	1057	--	--	--	--	--	--	--	--	--	--	--	--	--	--	--	--	--	--	--	--	--	--	--	--	--	--	--	--
comp16333_c0	CE	0.56988	346	--	--	--	--	--	--	--	--	--	--	--	--	--	--	--	--	--	--	--	--	--	--	--	--	--	--	--	--
comp16333_c1	CE	1.48366	443	--	--	--	--	--	--	--	--	--	--	--	--	--	--	--	--	--	--	--	--	--	--	--	--	--	--	--	--
comp16336_c0	CE	0.437009	376	--	--	--	--	--	--	--	--	--	--	--	--	--	--	--	--	--	--	--	--	--	--	--	--	--	--	--	--
comp16338_c0	CE	2.39073	524	--	--	--	--	--	--	--	--	--	--	--	--	--	--	--	--	--	--	--	--	--	--	--	--	--	--	--	--
comp16340_c0	CE	2.11495	404	--	--	--	--	--	--	--	--	--	--	--	--	--	--	--	--	--	--	--	--	--	--	--	--	--	--	--	--
comp16342_c0	CE	1.78027	302	--	--	--	--	--	--	--	--	--	--	--	--	--	--	--	--	--	--	--	--	--	--	--	--	--	--	--	--
comp16344_c0	CE	1.90511	690	--	--	--	--	--	--	--	--	--	--	--	--	--	--	--	--	--	--	--	--	--	--	--	--	--	--	--	--
comp16345_c0	CE	1.69371	429	--	--	--	--	--	--	--	--	--	--	--	--	--	--	--	--	--	--	--	--	--	--	--	--	--	--	--	--
comp163467_c0	CE	2.03674	597	--	--	--	--	--	--	--	--	--	--	--	--	--	--	--	--	--	--	--	--	--	--	--	--	--	--	--	--
comp16346_c0	CE	1.17873	363	--	--	--	--	--	--	--	--	--	--	--	--	--	--	--	--	--	--	--	--	--	--	--	--	--	--	--	--
comp16347_c0	CE	1.75551	468	--	--	--	--	--	--	--	--	--	--	--	--	--	--	--	--	--	--	--	--	--	--	--	--	--	--	--	--
comp16348_c0	CE	3.38021	350	--	--	--	--	--	--	--	--	--	--	--	--	--	--	--	--	--	--	--	--	--	--	--	--	--	--	--	--
comp16349_c0	CE	1.68838	545	--	--	--	--	--	--	--	--	--	--	--	--	--	--	--	--	--	--	PF09412	Endoribonuclease XendoU	--	--	GO:0016788	hydrolase activity, acting on ester bonds	--	--	--	--
comp1634_c0	CE	0.536979	306	--	--	--	--	--	--	--	--	--	--	--	--	--	--	--	--	--	--	--	--	--	--	--	--	--	--	--	--
comp16350_c0	CE	1.01608	2232	198455076	XP_001359847.2	1696	0	GA18679 [Drosophila pseudoobscura pseudoobscura]	--	--	--	--	--	--	--	--	--	Q58EN8	392	1.43e-38	Vacuolar protein sorting-associated protein 33B OS=Danio rerio GN=vps33b PE=2 SV=1	PF00995	Sec1 family	GO:0006904//GO:0016192	vesicle docking involved in exocytosis//vesicle-mediated transport	--	--	--	--	KOG1302	Vacuolar sorting protein VPS33/slp1 (Sec1 family)
comp163531_c0	CE	0.584984	2528	--	--	--	--	--	--	--	--	--	--	--	--	--	--	--	--	--	--	--	--	--	--	--	--	--	--	--	--
comp16353_c0	CE	0.86158	267	--	--	--	--	--	--	--	--	--	--	--	--	--	--	--	--	--	--	--	--	--	--	--	--	--	--	--	--
comp16354_c0	CE	1.52292	410	--	--	--	--	--	--	--	--	--	--	--	--	--	--	--	--	--	--	--	--	--	--	--	--	--	--	--	--
comp163565_c0	CE	1.84991	302	--	--	--	--	--	--	--	--	--	--	--	--	--	--	--	--	--	--	--	--	--	--	--	--	--	--	--	--
comp16356_c0	CE	1.48764	336	--	--	--	--	--	--	--	--	--	--	--	--	--	--	--	--	--	--	--	--	--	--	--	--	--	--	--	--
comp16357_c0	CE	0.315234	417	--	--	--	--	--	--	--	--	--	--	--	--	--	--	--	--	--	--	--	--	--	--	--	--	--	--	--	--
comp16358_c0	CE	1.21294	1734	289741883	ADD19689.1	1373	0	transcription factor grauzone [Glossina morsitans morsitans]	--	--	--	--	--	--	--	--	--	Q9U405	1066	3.69e-136	Transcription factor grauzone OS=Drosophila melanogaster GN=grau PE=1 SV=1	PF07776//PF00096	Zinc-finger associated domain (zf-AD)//Zinc finger, C2H2 type	--	--	GO:0008270//GO:0046872	zinc ion binding//metal ion binding	GO:0005634	nucleus	--	--
comp16360_c0	CE	1.47463	312	--	--	--	--	--	--	--	--	--	--	--	--	--	--	--	--	--	--	PF14102		GO:0045227	capsule polysaccharide biosynthetic process	--	--	GO:0016020	membrane	--	--
comp16364_c0	CE	1.41267	442	--	--	--	--	--	--	--	--	--	--	--	--	--	--	--	--	--	--	PF04043//PF02892	Plant invertase/pectin methylesterase inhibitor//BED zinc finger	GO:0005982//GO:0005985	starch metabolic process//sucrose metabolic process	GO:0003677//GO:0004857//GO:0030599	DNA binding//enzyme inhibitor activity//pectinesterase activity	--	--	--	--
comp16365_c0	CE	0.944946	313	--	--	--	--	--	--	--	--	--	--	--	--	--	--	--	--	--	--	--	--	--	--	--	--	--	--	--	--
comp16366_c0	CE	0.975535	349	--	--	--	--	--	--	--	--	--	--	--	--	--	--	--	--	--	--	--	--	--	--	--	--	--	--	--	--
comp16367_c0	CE	1.50595	982	195376707	XP_002047134.1	177	1.2e-11	GJ13264 [Drosophila virilis]	--	--	--	--	--	--	--	--	--	--	--	--	--	PF04408	Helicase associated domain (HA2)	--	--	GO:0008236//GO:0004386	serine-type peptidase activity//helicase activity	--	--	--	--
comp16367_c1	CE	2.35965	2674	195126172	XP_002007548.1	1861	0	GI12326 [Drosophila mojavensis]	--	--	--	--	--	--	--	--	--	Q9QYZ9	448	1.29e-47	Serine protease 30 OS=Mus musculus GN=Prss30 PE=2 SV=2	PF00089//PF06072//PF00957//PF14552	Trypsin//Alphaherpesvirus tegument protein US9//Synaptobrevin//	GO:0006508//GO:0006725//GO:0016192	proteolysis//cellular aromatic compound metabolic process//vesicle-mediated transport	GO:0004252//GO:0016853	serine-type endopeptidase activity//isomerase activity	GO:0019033//GO:0016021	viral tegument//integral to membrane	KOG3627	Trypsin
comp16369_c0	CE	1.68197	254	--	--	--	--	--	--	--	--	--	--	--	--	--	--	--	--	--	--	--	--	--	--	--	--	--	--	--	--
comp16370_c0	CE	2.02666	3162	270016032	EFA12480.1	255	1.86e-101	hypothetical protein TcasGA2_TC001504 [Tribolium castaneum]	--	--	--	--	--	--	--	--	--	Q03277	347	9.11e-32	Retrovirus-related Pol polyprotein from type-1 retrotransposable element R1 (Fragment) OS=Sciara coprophila PE=4 SV=1	PF05301//PF00078//PF07355//PF00098	Touch receptor neuron protein Mec-17//Reverse transcriptase (RNA-dependent DNA polymerase)//Glycine/sarcosine/betaine reductase selenoprotein B (GRDB)//Zinc knuckle	GO:0071929//GO:0042967//GO:0006278//GO:0055114	alpha-tubulin acetylation//acyl-carrier-protein biosynthetic process//RNA-dependent DNA replication//oxidation-reduction process	GO:0019799//GO:0003723//GO:0050485//GO:0003964//GO:0030699//GO:0003676//GO:0008270	tubulin N-acetyltransferase activity//RNA binding//oxidoreductase activity, acting on X-H and Y-H to form an X-Y bond, with a disulfide as acceptor//RNA-directed DNA polymerase activity//glycine reductase activity//nucleic acid binding//zinc ion binding	GO:0045298//GO:0030700	tubulin complex//glycine reductase complex	KOG1075	FOG: Reverse transcriptase
comp16375_c0	CE	2.48532	471	--	--	--	--	--	--	--	--	--	--	--	--	--	--	--	--	--	--	--	--	--	--	--	--	--	--	--	--
comp16377_c0	CE	0.948626	485	--	--	--	--	--	--	--	--	--	--	--	--	--	--	--	--	--	--	--	--	--	--	--	--	--	--	--	--
comp16378_c0	CE	0.912864	216	--	--	--	--	--	--	--	--	--	--	--	--	--	--	--	--	--	--	--	--	--	--	--	--	--	--	--	--
comp16379_c0	CE	1.56989	314	--	--	--	--	--	--	--	--	--	--	--	--	--	--	--	--	--	--	--	--	--	--	--	--	--	--	--	--
comp163803_c0	CE	0.456432	216	--	--	--	--	--	--	--	--	--	--	--	--	--	--	--	--	--	--	--	--	--	--	--	--	--	--	--	--
comp16380_c0	CE	2.26065	2355	195043045	XP_001991542.1	626	6.39e-72	GH12013 [Drosophila grimshawi]	195447341	XM_002071135.1	186	1.89e-90	Drosophila willistoni GK25653 (Dwil\GK25653), mRNA	--	--	--	--	--	--	--	--	--	--	--	--	--	--	--	--	--	--
comp163814_c0	CE	1.13622	376	--	--	--	--	--	--	--	--	--	--	--	--	--	--	--	--	--	--	--	--	--	--	--	--	--	--	--	--
comp16381_c0	CE	1.03915	253	109894386	ABG47223.1	253	2.38e-25	cytochrome b [Musca domestica]	158344510	EU154477.1	253	1.02e-128	Musca domestica mitochondrion, partial genome	--	--	--	--	Q9MFN9	237	1.35e-23	Cytochrome b OS=Cochliomyia hominivorax GN=MT-CYB PE=3 SV=1	PF00032	Cytochrome b(C-terminal)/b6/petD	GO:0022904//GO:0006118	respiratory electron transport chain//electron transport	GO:0046872//GO:0009055//GO:0016491	metal ion binding//electron carrier activity//oxidoreductase activity	GO:0016020//GO:0005739//GO:0016021//GO:0070469	membrane//mitochondrion//integral to membrane//respiratory chain	KOG4663	Cytochrome b
comp16382_c0	CE	0.910565	794	--	--	--	--	--	--	--	--	--	--	--	--	--	--	--	--	--	--	--	--	--	--	--	--	--	--	--	--
comp16393_c0	CE	1.79997	1205	24762435	NP_611849.1	718	8.1e-89	CG13562, isoform A [Drosophila melanogaster]	--	--	--	--	--	--	--	--	--	Q64425	124	3.78e-06	Pancreatic triacylglycerol lipase (Fragment) OS=Myocastor coypus GN=PNLIP PE=2 SV=1	PF07859	alpha/beta hydrolase fold	GO:0008152	metabolic process	GO:0016787	hydrolase activity	--	--	--	--
comp16396_c0	CE	0.383616	257	--	--	--	--	--	--	--	--	--	--	--	--	--	--	--	--	--	--	--	--	--	--	--	--	--	--	--	--
comp16397_c0	CE	0.642575	358	--	--	--	--	--	--	--	--	--	--	--	--	--	--	--	--	--	--	--	--	--	--	--	--	--	--	--	--
comp16399_c1	CE	1.70301	560	--	--	--	--	--	--	--	--	--	--	--	--	--	--	--	--	--	--	--	--	--	--	--	--	--	--	--	--
comp164011_c0	CE	0.485662	203	--	--	--	--	--	--	--	--	--	--	--	--	--	--	--	--	--	--	--	--	--	--	--	--	--	--	--	--
comp164014_c0	CE	1.66395	1343	--	--	--	--	--	--	--	--	--	--	--	--	--	--	--	--	--	--	--	--	--	--	--	--	--	--	--	--
comp16406_c0	CE	2.09023	283	--	--	--	--	--	--	--	--	--	--	--	--	--	--	--	--	--	--	--	--	--	--	--	--	--	--	--	--
comp16407_c0	CE	2.80451	1371	195427375	XP_002061752.1	482	6.08e-53	GK17024 [Drosophila willistoni]	--	--	--	--	--	--	--	--	--	--	--	--	--	PF01637//PF02367//PF00004//PF01926//PF00931//PF00005//PF00910//PF07728//PF03193//PF04851	Archaeal ATPase//Uncharacterised P-loop hydrolase UPF0079//ATPase family associated with various cellular activities (AAA)//GTPase of unknown function//NB-ARC domain//ABC transporter//RNA helicase//AAA domain (dynein-related subfamily)//Protein of unknown function, DUF258//Type III restriction enzyme, res subunit	GO:0070526	threonylcarbamoyladenosine biosynthetic process	GO:0016887//GO:0003924//GO:0005525//GO:0003677//GO:0043531//GO:0005524//GO:0016787//GO:0003723//GO:0003724	ATPase activity//GTPase activity//GTP binding//DNA binding//ADP binding//ATP binding//hydrolase activity//RNA binding//RNA helicase activity	--	--	--	--
comp16410_c0	CE	1.17811	530	--	--	--	--	--	--	--	--	--	--	--	--	--	--	--	--	--	--	--	--	--	--	--	--	--	--	--	--
comp16410_c1	CE	0.681605	675	--	--	--	--	--	--	--	--	--	--	--	--	--	--	--	--	--	--	--	--	--	--	--	--	--	--	--	--
comp16411_c0	CE	0.730291	360	--	--	--	--	--	--	--	--	--	--	--	--	--	--	--	--	--	--	--	--	--	--	--	--	--	--	--	--
comp16414_c0	CE	0.554317	415	--	--	--	--	--	--	--	--	--	--	--	--	--	--	--	--	--	--	--	--	--	--	--	--	--	--	--	--
comp164185_c0	CE	1.72964	266	--	--	--	--	--	--	--	--	--	--	--	--	--	--	--	--	--	--	--	--	--	--	--	--	--	--	--	--
comp16419_c0	CE	1.46379	1594	195135047	XP_002011947.1	497	9.72e-55	GI14474 [Drosophila mojavensis]	--	--	--	--	--	--	--	--	--	Q9VR59	436	7.82e-44	Inositol hexakisphosphate and diphosphoinositol-pentakisphosphate kinase OS=Drosophila melanogaster GN=l(1)G0196 PE=1 SV=2	PF05404	Translocon-associated protein, delta subunit precursor (TRAP-delta)	--	--	--	--	GO:0016021//GO:0005783	integral to membrane//endoplasmic reticulum	--	--
comp16420_c0	CE	0.690401	238	--	--	--	--	--	--	--	--	--	--	--	--	--	--	--	--	--	--	--	--	--	--	--	--	--	--	--	--
comp16423_c0	CE	1.00137	1083	--	--	--	--	--	--	--	--	--	--	--	--	--	--	--	--	--	--	--	--	--	--	--	--	--	--	--	--
comp16425_c0	CE	2.82101	416	--	--	--	--	--	--	--	--	--	--	--	--	--	--	--	--	--	--	--	--	--	--	--	--	--	--	--	--
comp16427_c0	CE	2.72723	241	--	--	--	--	--	--	--	--	--	--	--	--	--	--	--	--	--	--	--	--	--	--	--	--	--	--	--	--
comp16428_c0	CE	2.06099	3205	194868374	XP_001972279.1	1114	1.33e-130	GG13972 [Drosophila erecta]	--	--	--	--	--	--	--	--	--	Q9JJY4	786	6.76e-88	Probable ATP-dependent RNA helicase DDX20 OS=Mus musculus GN=Ddx20 PE=1 SV=2	PF00271//PF00004//PF04851//PF00270	Helicase conserved C-terminal domain//ATPase family associated with various cellular activities (AAA)//Type III restriction enzyme, res subunit//DEAD/DEAH box helicase	--	--	GO:0008026//GO:0004386//GO:0016787//GO:0003677//GO:0003676//GO:0005524	ATP-dependent helicase activity//helicase activity//hydrolase activity//DNA binding//nucleic acid binding//ATP binding	--	--	KOG4284	DEAD box protein
comp16429_c0	CE	1.80484	437	--	--	--	--	--	--	--	--	--	--	--	--	--	--	--	--	--	--	--	--	--	--	--	--	--	--	--	--
comp16432_c0	CE	1.61343	387	--	--	--	--	--	--	--	--	--	--	--	--	--	--	--	--	--	--	--	--	--	--	--	--	--	--	--	--
comp164345_c0	CE	0.758379	520	--	--	--	--	--	--	--	--	--	--	--	--	--	--	--	--	--	--	--	--	--	--	--	--	--	--	--	--
comp16435_c0	CE	3.03085	759	195391524	XP_002054410.1	404	8.78e-47	GJ22822 [Drosophila virilis]	--	--	--	--	--	--	--	--	--	Q07892	354	2.09e-40	Eclosion hormone OS=Drosophila melanogaster GN=Eh PE=2 SV=1	PF14634//PF04736//PF13639	//Eclosion hormone//	GO:0018990//GO:0007218	ecdysis, chitin-based cuticle//neuropeptide signaling pathway	GO:0008255//GO:0008270//GO:0005515	ecdysis-triggering hormone activity//zinc ion binding//protein binding	--	--	--	--
comp16439_c0	CE	4.4381	622	--	--	--	--	--	--	--	--	--	--	--	--	--	--	--	--	--	--	--	--	--	--	--	--	--	--	--	--
comp16445_c0	CE	0.850825	309	--	--	--	--	--	--	--	--	--	--	--	--	--	--	--	--	--	--	--	--	--	--	--	--	--	--	--	--
comp16446_c0	CE	1.07234	920	--	--	--	--	--	--	--	--	--	--	--	--	--	--	--	--	--	--	--	--	--	--	--	--	--	--	--	--
comp16447_c0	CE	1.25653	340	--	--	--	--	--	--	--	--	--	--	--	--	--	--	--	--	--	--	--	--	--	--	--	--	--	--	--	--
comp16449_c0	CE	0.752016	437	--	--	--	--	--	--	--	--	--	--	--	--	--	--	--	--	--	--	--	--	--	--	--	--	--	--	--	--
comp16450_c0	CE	1.7146	805	195160936	XP_002021327.1	173	1.08e-12	GL24867 [Drosophila persimilis]	--	--	--	--	--	--	--	--	--	--	--	--	--	PF03739	Predicted permease YjgP/YjgQ family	--	--	--	--	GO:0016021	integral to membrane	--	--
comp164519_c0	CE	0.374508	351	--	--	--	--	--	--	--	--	--	--	--	--	--	--	--	--	--	--	--	--	--	--	--	--	--	--	--	--
comp16452_c0	CE	1.06391	834	--	--	--	--	--	--	--	--	--	--	--	--	--	--	--	--	--	--	PF02444	Hepatitis E virus ORF-2 (Putative capsid protein)	--	--	--	--	GO:0030430	host cell cytoplasm	--	--
comp16453_c0	CE	0.922473	285	--	--	--	--	--	--	--	--	--	--	--	--	--	--	--	--	--	--	--	--	--	--	--	--	--	--	--	--
comp164547_c0	CE	0.935294	630	--	--	--	--	--	--	--	--	--	--	--	--	--	--	--	--	--	--	--	--	--	--	--	--	--	--	--	--
comp16454_c0	CE	1.16312	1667	4838511	AAD31018.1	1879	0	sodium channel auxiliary subunit [Musca domestica]	--	--	--	--	--	--	--	--	--	P48613	1771	0	Protein tipE OS=Drosophila melanogaster GN=tipE PE=2 SV=1	PF03185	Calcium-activated potassium channel, beta subunit	GO:0006813//GO:0006811	potassium ion transport//ion transport	GO:0005216//GO:0015269	ion channel activity//calcium-activated potassium channel activity	GO:0016020	membrane	--	--
comp16457_c0	CE	4.08159	781	--	--	--	--	--	--	--	--	--	--	--	--	--	--	--	--	--	--	PF02990	Endomembrane protein 70	--	--	--	--	GO:0016021	integral to membrane	--	--
comp16458_c0	CE	0.674471	592	--	--	--	--	--	--	--	--	--	--	--	--	--	--	--	--	--	--	--	--	--	--	--	--	--	--	--	--
comp1645_c0	CE	0.486346	473	--	--	--	--	--	--	--	--	--	--	--	--	--	--	--	--	--	--	--	--	--	--	--	--	--	--	--	--
comp16461_c0	CE	1.55822	2805	195478855	XP_002100674.1	1055	9.6e-127	GE16043 [Drosophila yakuba]	--	--	--	--	--	--	--	--	--	Q22557	594	8.53e-67	SprT-like domain-containing protein Spartan OS=Caenorhabditis elegans GN=dvc-1 PE=1 SV=1	PF02990//PF04378//PF01005//PF00517	Endomembrane protein 70//Protein of unknown function (DUF519)//Flavivirus non-structural protein NS2A//Retroviral envelope protein	GO:0070475//GO:0006396//GO:0000154	rRNA base methylation//RNA processing//rRNA modification	GO:0003725//GO:0005198//GO:0008649	double-stranded RNA binding//structural molecule activity//rRNA methyltransferase activity	GO:0019031//GO:0016021	viral envelope//integral to membrane	KOG3931	Uncharacterized conserved protein
comp16462_c0	CE	2.19386	734	--	--	--	--	--	--	--	--	--	--	--	--	--	--	--	--	--	--	--	--	--	--	--	--	--	--	--	--
comp16464_c1	CE	0.331951	297	--	--	--	--	--	--	--	--	--	--	--	--	--	--	--	--	--	--	--	--	--	--	--	--	--	--	--	--
comp16465_c0	CE	1.94876	371	--	--	--	--	--	--	--	--	--	--	--	--	--	--	--	--	--	--	--	--	--	--	--	--	--	--	--	--
comp16467_c0	CE	1.54575	3104	442624604	NP_726389.4	1766	0	alpha-catenin related, isoform C [Drosophila melanogaster]	--	--	--	--	--	--	--	--	--	O88327	364	3.25e-34	Alpha-catulin OS=Mus musculus GN=Ctnnal1 PE=2 SV=1	PF01044//PF00335//PF11568	Vinculin family//Tetraspanin family//Mediator complex subunit 29	GO:0007155	cell adhesion	GO:0005198	structural molecule activity	GO:0015629//GO:0016021//GO:0016592	actin cytoskeleton//integral to membrane//mediator complex	--	--
comp16476_c0	CE	1.03443	413	--	--	--	--	--	--	--	--	--	--	--	--	--	--	--	--	--	--	--	--	--	--	--	--	--	--	--	--
comp16477_c0	CE	0.410789	400	--	--	--	--	--	--	--	--	--	--	--	--	--	--	--	--	--	--	--	--	--	--	--	--	--	--	--	--
comp16478_c0	CE	0.448643	293	--	--	--	--	--	--	--	--	--	--	--	--	--	--	--	--	--	--	--	--	--	--	--	--	--	--	--	--
comp16479_c0	CE	1.0601	465	--	--	--	--	--	--	--	--	--	--	--	--	--	--	--	--	--	--	--	--	--	--	--	--	--	--	--	--
comp16481_c0	CE	0.727596	271	--	--	--	--	--	--	--	--	--	--	--	--	--	--	--	--	--	--	--	--	--	--	--	--	--	--	--	--
comp16483_c0	CE	0.677331	1310	195108675	XP_001998918.1	507	1.26e-56	GI23363 [Drosophila mojavensis]	--	--	--	--	--	--	--	--	--	--	--	--	--	--	--	--	--	--	--	--	--	--	--
comp164859_c0	CE	1.18135	306	--	--	--	--	--	--	--	--	--	--	--	--	--	--	--	--	--	--	--	--	--	--	--	--	--	--	--	--
comp16485_c0	CE	1.18672	360	--	--	--	--	--	--	--	--	--	--	--	--	--	--	--	--	--	--	--	--	--	--	--	--	--	--	--	--
comp16489_c0	CE	0.392161	419	--	--	--	--	--	--	--	--	--	--	--	--	--	--	--	--	--	--	--	--	--	--	--	--	--	--	--	--
comp16490_c0	CE	1.1539	712	--	--	--	--	--	--	--	--	--	--	--	--	--	--	--	--	--	--	--	--	--	--	--	--	--	--	--	--
comp16491_c0	CE	1.60458	1065	--	--	--	--	--	--	--	--	--	--	--	--	--	--	--	--	--	--	--	--	--	--	--	--	--	--	--	--
comp16492_c0	CE	1.45764	1240	194766033	XP_001965129.1	444	4.91e-49	GF21548 [Drosophila ananassae]	--	--	--	--	--	--	--	--	--	--	--	--	--	PF02354	Latrophilin Cytoplasmic C-terminal region	GO:0007186	G-protein coupled receptor signaling pathway	GO:0004930	G-protein coupled receptor activity	GO:0016020	membrane	--	--
comp16495_c0	CE	1.2657	727	--	--	--	--	--	--	--	--	--	--	--	--	--	--	--	--	--	--	--	--	--	--	--	--	--	--	--	--
comp16496_c0	CE	1.07748	976	--	--	--	--	--	--	--	--	--	--	--	--	--	--	--	--	--	--	--	--	--	--	--	--	--	--	--	--
comp16497_c0	CE	0.574307	515	--	--	--	--	--	--	--	--	--	--	--	--	--	--	--	--	--	--	--	--	--	--	--	--	--	--	--	--
comp16498_c0	CE	0.540957	243	--	--	--	--	--	--	--	--	--	--	--	--	--	--	--	--	--	--	--	--	--	--	--	--	--	--	--	--
comp16505_c0	CE	1.28681	664	--	--	--	--	--	--	--	--	--	--	--	--	--	--	--	--	--	--	--	--	--	--	--	--	--	--	--	--
comp16507_c0	CE	0.431699	609	--	--	--	--	--	--	--	--	--	--	--	--	--	--	--	--	--	--	--	--	--	--	--	--	--	--	--	--
comp1650_c0	CE	0.611407	215	--	--	--	--	--	--	--	--	--	--	--	--	--	--	--	--	--	--	--	--	--	--	--	--	--	--	--	--
comp16510_c0	CE	0.922303	677	195430778	XP_002063425.1	317	2.59e-30	GK21901 [Drosophila willistoni]	--	--	--	--	--	--	--	--	--	P38040	272	5.72e-29	Guanine nucleotide-binding protein subunit gamma-1 OS=Drosophila melanogaster GN=Ggamma1 PE=2 SV=1	PF00631	GGL domain	GO:0007165//GO:0007186//GO:0007017//GO:0007018	signal transduction//G-protein coupled receptor signaling pathway//microtubule-based process//microtubule-based movement	GO:0004871//GO:0005524//GO:0003777	signal transducer activity//ATP binding//microtubule motor activity	GO:0005874//GO:0005875//GO:0005834	microtubule//microtubule associated complex//heterotrimeric G-protein complex	KOG4119	G protein gamma subunit
comp16512_c0	CE	0.621231	529	--	--	--	--	--	--	--	--	--	--	--	--	--	--	--	--	--	--	--	--	--	--	--	--	--	--	--	--
comp16512_c1	CE	0.701564	1313	--	--	--	--	--	--	--	--	--	--	--	--	--	--	--	--	--	--	--	--	--	--	--	--	--	--	--	--
comp16516_c0	CE	0.420424	469	--	--	--	--	--	--	--	--	--	--	--	--	--	--	--	--	--	--	--	--	--	--	--	--	--	--	--	--
comp16520_c0	CE	1.68985	739	--	--	--	--	--	--	--	--	--	--	--	--	--	--	--	--	--	--	--	--	--	--	--	--	--	--	--	--
comp16521_c0	CE	0.596156	441	--	--	--	--	--	--	--	--	--	--	--	--	--	--	--	--	--	--	--	--	--	--	--	--	--	--	--	--
comp16522_c0	CE	1.21216	1220	--	--	--	--	--	--	--	--	--	--	--	--	--	--	--	--	--	--	--	--	--	--	--	--	--	--	--	--
comp16524_c0	CE	2.57069	473	--	--	--	--	--	--	--	--	--	--	--	--	--	--	--	--	--	--	--	--	--	--	--	--	--	--	--	--
comp16525_c0	CE	1.97867	382	--	--	--	--	--	--	--	--	--	--	--	--	--	--	--	--	--	--	--	--	--	--	--	--	--	--	--	--
comp16526_c0	CE	0.641858	512	--	--	--	--	--	--	--	--	--	--	--	--	--	--	--	--	--	--	--	--	--	--	--	--	--	--	--	--
comp16528_c0	CE	0.611976	537	--	--	--	--	--	--	--	--	--	--	--	--	--	--	--	--	--	--	--	--	--	--	--	--	--	--	--	--
comp16530_c0	CE	1.69214	369	--	--	--	--	--	--	--	--	--	--	--	--	--	--	--	--	--	--	--	--	--	--	--	--	--	--	--	--
comp16532_c1	CE	0.724921	680	--	--	--	--	--	--	--	--	--	--	--	--	--	--	--	--	--	--	--	--	--	--	--	--	--	--	--	--
comp16533_c0	CE	1.3219	1293	195376695	XP_002047128.1	1100	3.56e-141	GJ13259 [Drosophila virilis]	--	--	--	--	--	--	--	--	--	Q8R116	625	1.85e-73	Protein notum homolog OS=Mus musculus GN=Notum PE=2 SV=2	PF02714	Domain of unknown function DUF221	--	--	--	--	GO:0016020	membrane	--	--
comp16533_c1	CE	1.384	1211	195126184	XP_002007554.1	417	1.71e-42	GI12321 [Drosophila mojavensis]	--	--	--	--	--	--	--	--	--	Q8R116	137	1.01e-07	Protein notum homolog OS=Mus musculus GN=Notum PE=2 SV=2	--	--	--	--	--	--	--	--	--	--
comp16535_c0	CE	1.21953	512	--	--	--	--	--	--	--	--	--	--	--	--	--	--	--	--	--	--	--	--	--	--	--	--	--	--	--	--
comp16536_c0	CE	1.37604	406	--	--	--	--	--	--	--	--	--	--	--	--	--	--	--	--	--	--	--	--	--	--	--	--	--	--	--	--
comp165374_c0	CE	1.02103	449	--	--	--	--	--	--	--	--	--	--	--	--	--	--	--	--	--	--	--	--	--	--	--	--	--	--	--	--
comp16537_c0	CE	0.409764	401	--	--	--	--	--	--	--	--	--	--	--	--	--	--	--	--	--	--	--	--	--	--	--	--	--	--	--	--
comp16538_c0	CE	1.28399	947	--	--	--	--	--	--	--	--	--	--	--	--	--	--	--	--	--	--	--	--	--	--	--	--	--	--	--	--
comp16541_c0	CE	1.35024	1509	195380225	XP_002048871.1	1785	0	GJ21075 [Drosophila virilis]	--	--	--	--	--	K02606	ORC4	origin recognition complex subunit 4	http://www.genome.jp/dbget-bin/www_bget?ko:K02606	O43929	851	9.41e-107	Origin recognition complex subunit 4 OS=Homo sapiens GN=ORC4 PE=1 SV=2	PF01695//PF01637//PF00437//PF06414//PF05496//PF00931//PF00448//PF08477//PF01926//PF00004//PF00735//PF01078//PF01580//PF03193//PF07728//PF00910//PF00005	IstB-like ATP binding protein//Archaeal ATPase//Type II/IV secretion system protein//Zeta toxin//Holliday junction DNA helicase ruvB N-terminus//NB-ARC domain//SRP54-type protein, GTPase domain//Miro-like protein//GTPase of unknown function//ATPase family associated with various cellular activities (AAA)//Septin//Magnesium chelatase, subunit ChlI//FtsK/SpoIIIE family//Protein of unknown function,…	GO:0006810//GO:0007059//GO:0051301//GO:0015995//GO:0006614//GO:0007049//GO:0007264//GO:0006310//GO:0006260//GO:0006281//GO:0015979//GO:0015994	transport//chromosome segregation//cell division//chlorophyll biosynthetic process//SRP-dependent cotranslational protein targeting to membrane//cell cycle//small GTPase mediated signal transduction//DNA recombination//DNA replication//DNA repair//photosynthesis//chlorophyll metabolic process	GO:0005524//GO:0003724//GO:0003723//GO:0016851//GO:0017111//GO:0003677//GO:0005525//GO:0003924//GO:0016887//GO:0000166//GO:0043531//GO:0009378//GO:0016301	ATP binding//RNA helicase activity//RNA binding//magnesium chelatase activity//nucleoside-triphosphatase activity//DNA binding//GTP binding//GTPase activity//ATPase activity//nucleotide binding//ADP binding//four-way junction helicase activity//kinase activity	GO:0010007//GO:0005622//GO:0005634//GO:0005657//GO:0000808//GO:0016021//GO:0009379	magnesium chelatase complex//intracellular//nucleus//replication fork//origin recognition complex//integral to membrane//Holliday junction helicase complex	KOG2228	Origin recognition complex, subunit 4
comp16542_c0	CE	1.07748	488	--	--	--	--	--	--	--	--	--	--	--	--	--	--	--	--	--	--	--	--	--	--	--	--	--	--	--	--
comp16544_c0	CE	1.29265	2644	195576440	XP_002078084.1	174	3.11e-10	GD22726 [Drosophila simulans]	--	--	--	--	--	--	--	--	--	B4DXR9	233	1.46e-18	Zinc finger protein 732 OS=Homo sapiens GN=ZNF732 PE=2 SV=1	PF00096	Zinc finger, C2H2 type	--	--	GO:0046872//GO:0005488	metal ion binding//binding	--	--	--	--
comp165494_c0	CE	0.439346	374	--	--	--	--	--	--	--	--	--	--	--	--	--	--	--	--	--	--	--	--	--	--	--	--	--	--	--	--
comp16549_c0	CE	1.26314	1535	442626936	NP_001260273.1	135	4.79e-06	CG9541, isoform D [Drosophila melanogaster]	442626935	NM_001273344.1	185	4.4e-90	Drosophila melanogaster CG9541 (CG9541), transcript variant D, mRNA	--	--	--	--	Q9Y6K8	200	3.86e-15	Adenylate kinase isoenzyme 5 OS=Homo sapiens GN=AK5 PE=1 SV=2	PF01220	Dehydroquinase class II	GO:0006144//GO:0006571//GO:0046034//GO:0009094//GO:0000162	purine nucleobase metabolic process//tyrosine biosynthetic process//ATP metabolic process//L-phenylalanine biosynthetic process//tryptophan biosynthetic process	GO:0004017//GO:0003855	adenylate kinase activity//3-dehydroquinate dehydratase activity	--	--	KOG3079	Uridylate kinase/adenylate kinase
comp16551_c0	CE	2.26642	638	--	--	--	--	--	--	--	--	--	--	--	--	--	--	--	--	--	--	--	--	--	--	--	--	--	--	--	--
comp165521_c0	CE	1.31125	401	--	--	--	--	--	--	--	--	--	--	--	--	--	--	--	--	--	--	--	--	--	--	--	--	--	--	--	--
comp16560_c0	CE	1.32039	224	--	--	--	--	--	--	--	--	--	--	--	--	--	--	--	--	--	--	--	--	--	--	--	--	--	--	--	--
comp16560_c1	CE	1.56491	357	--	--	--	--	--	--	--	--	--	--	--	--	--	--	--	--	--	--	--	--	--	--	--	--	--	--	--	--
comp16565_c0	CE	0.485662	406	--	--	--	--	--	--	--	--	--	--	--	--	--	--	--	--	--	--	--	--	--	--	--	--	--	--	--	--
comp16567_c0	CE	0.908657	434	--	--	--	--	--	--	--	--	--	--	--	--	--	--	--	--	--	--	--	--	--	--	--	--	--	--	--	--
comp16568_c0	CE	3.30742	467	--	--	--	--	--	--	--	--	--	--	--	--	--	--	--	--	--	--	--	--	--	--	--	--	--	--	--	--
comp16568_c1	CE	0.762991	603	--	--	--	--	--	--	--	--	--	--	--	--	--	--	--	--	--	--	--	--	--	--	--	--	--	--	--	--
comp16572_c0	CE	0.89564	477	--	--	--	--	--	--	--	--	--	--	--	--	--	--	--	--	--	--	--	--	--	--	--	--	--	--	--	--
comp16573_c0	CE	0.70565	326	118777462	XP_308086.3	262	1.32e-25	AGAP011050-PA [Anopheles gambiae str. PEST]	--	--	--	--	--	--	--	--	--	P28475	224	1.13e-21	NADP-dependent D-sorbitol-6-phosphate dehydrogenase OS=Malus domestica GN=S6PDH PE=2 SV=1	--	--	--	--	--	--	--	--	KOG1577	Aldo/keto reductase family proteins
comp16577_c0	CE	1.02193	611	--	--	--	--	--	--	--	--	--	--	--	--	--	--	--	--	--	--	--	--	--	--	--	--	--	--	--	--
comp16578_c0	CE	0.699215	376	--	--	--	--	--	--	--	--	--	--	--	--	--	--	--	--	--	--	--	--	--	--	--	--	--	--	--	--
comp16579_c0	CE	1.67416	1060	--	--	--	--	--	--	--	--	--	--	--	--	--	--	--	--	--	--	--	--	--	--	--	--	--	--	--	--
comp1657_c0	CE	0.323244	305	--	--	--	--	--	--	--	--	--	--	--	--	--	--	--	--	--	--	--	--	--	--	--	--	--	--	--	--
comp16581_c0	CE	1.28875	255	--	--	--	--	--	--	--	--	--	--	--	--	--	--	--	--	--	--	--	--	--	--	--	--	--	--	--	--
comp16583_c0	CE	1.38956	473	--	--	--	--	--	--	--	--	--	--	--	--	--	--	--	--	--	--	--	--	--	--	--	--	--	--	--	--
comp16585_c0	CE	1.7932	898	328718272	XP_003246440.1	163	4.86e-10	PREDICTED: hypothetical protein LOC100568806 [Acyrthosiphon pisum]	--	--	--	--	--	--	--	--	--	--	--	--	--	--	--	--	--	--	--	--	--	--	--
comp16586_c0	CE	0.338795	291	--	--	--	--	--	--	--	--	--	--	--	--	--	--	--	--	--	--	--	--	--	--	--	--	--	--	--	--
comp16588_c0	CE	1.23914	1273	195390654	XP_002053983.1	1153	3.43e-153	GJ24185 [Drosophila virilis]	--	--	--	--	--	--	--	--	--	Q8WPA2	773	2.84e-97	Allatostatin-A receptor OS=Bombyx mori GN=AR PE=2 SV=1	PF01393//PF00001	Chromo shadow domain//7 transmembrane receptor (rhodopsin family)	GO:0007187//GO:0007268//GO:0007186	G-protein coupled receptor signaling pathway, coupled to cyclic nucleotide second messenger//synaptic transmission//G-protein coupled receptor signaling pathway	GO:0004930//GO:0004983	G-protein coupled receptor activity//neuropeptide Y receptor activity	GO:0016021//GO:0005634	integral to membrane//nucleus	KOG3656	FOG: 7 transmembrane receptor
comp16589_c0	CE	0.997741	1054	195166872	XP_002024258.1	595	2.62e-69	GL14945 [Drosophila persimilis]	--	--	--	--	--	K09228	KRAB	KRAB domain-containing zinc finger protein	http://www.genome.jp/dbget-bin/www_bget?ko:K09228	Q9UJU3	274	7.84e-25	Zinc finger protein 112 OS=Homo sapiens GN=ZNF112 PE=2 SV=2	PF06467//PF00096	MYM-type Zinc finger with FCS sequence motif//Zinc finger, C2H2 type	--	--	GO:0008270//GO:0046872	zinc ion binding//metal ion binding	--	--	--	--
comp16590_c0	CE	0.374864	263	--	--	--	--	--	--	--	--	--	--	--	--	--	--	--	--	--	--	--	--	--	--	--	--	--	--	--	--
comp16592_c0	CE	1.12835	466	--	--	--	--	--	--	--	--	--	--	--	--	--	--	--	--	--	--	--	--	--	--	--	--	--	--	--	--
comp16593_c0	CE	0.925721	284	--	--	--	--	--	--	--	--	--	--	--	--	--	--	--	--	--	--	--	--	--	--	--	--	--	--	--	--
comp1659_c0	CE	0.313979	314	33285932	AAQ01581.1	253	1.45e-23	agCP7521-like protein [Aedes albopictus]	--	--	--	--	--	--	--	--	--	P10978	127	8.85e-08	Retrovirus-related Pol polyprotein from transposon TNT 1-94 OS=Nicotiana tabacum PE=2 SV=1	PF02392	Ycf4	GO:0015979	photosynthesis	GO:0005488	binding	GO:0016021//GO:0009522//GO:0009579	integral to membrane//photosystem I//thylakoid	--	--
comp16600_c0	CE	0.833149	710	--	--	--	--	--	--	--	--	--	--	--	--	--	--	--	--	--	--	--	--	--	--	--	--	--	--	--	--
comp16602_c0	CE	1.26397	520	--	--	--	--	--	--	--	--	--	--	--	--	--	--	--	--	--	--	--	--	--	--	--	--	--	--	--	--
comp16604_c0	CE	0.557002	236	--	--	--	--	--	--	--	--	--	--	--	--	--	--	--	--	--	--	--	--	--	--	--	--	--	--	--	--
comp16616_c0	CE	0.759841	519	--	--	--	--	--	--	--	--	--	--	--	--	--	--	--	--	--	--	--	--	--	--	--	--	--	--	--	--
comp16617_c0	CE	1.00396	491	195172796	XP_002027182.1	144	1.75e-08	GL20111 [Drosophila persimilis]	--	--	--	--	--	--	--	--	--	Q96JC4	154	5.74e-11	Zinc finger protein 479 OS=Homo sapiens GN=ZNF479 PE=2 SV=1	PF00096//PF07975//PF01363//PF06467//PF02892	Zinc finger, C2H2 type//TFIIH C1-like domain//FYVE zinc finger//MYM-type Zinc finger with FCS sequence motif//BED zinc finger	GO:0006281	DNA repair	GO:0046872//GO:0003676//GO:0003677//GO:0008270	metal ion binding//nucleic acid binding//DNA binding//zinc ion binding	GO:0005622	intracellular	KOG1721	FOG: Zn-finger
comp16617_c1	CE	1.08938	724	195425375	XP_002060986.1	300	1.72e-28	GK10699 [Drosophila willistoni]	--	--	--	--	--	K09228	KRAB	KRAB domain-containing zinc finger protein	http://www.genome.jp/dbget-bin/www_bget?ko:K09228	Q96H86	123	1.4e-06	Zinc finger protein 764 OS=Homo sapiens GN=ZNF764 PE=1 SV=2	PF00569//PF00628//PF08996//PF04810//PF00096	Zinc finger, ZZ type//PHD-finger//DNA Polymerase alpha zinc finger//Sec23/Sec24 zinc finger//Zinc finger, C2H2 type	GO:0006886//GO:0006888//GO:0006260	intracellular protein transport//ER to Golgi vesicle-mediated transport//DNA replication	GO:0001882//GO:0003887//GO:0008270//GO:0046872//GO:0005515	nucleoside binding//DNA-directed DNA polymerase activity//zinc ion binding//metal ion binding//protein binding	GO:0030127//GO:0042575	COPII vesicle coat//DNA polymerase complex	KOG1721	FOG: Zn-finger
comp16620_c0	CE	0.471494	697	201066235	ACH92526.1	180	1.03e-13	IP16239p [Drosophila melanogaster]	--	--	--	--	--	--	--	--	--	--	--	--	--	--	--	--	--	--	--	--	--	--	--
comp166213_c0	CE	0.757849	477	--	--	--	--	--	--	--	--	--	--	--	--	--	--	--	--	--	--	--	--	--	--	--	--	--	--	--	--
comp16621_c0	CE	0.597511	220	--	--	--	--	--	--	--	--	--	--	--	--	--	--	--	--	--	--	--	--	--	--	--	--	--	--	--	--
comp16623_c0	CE	1.00345	524	--	--	--	--	--	--	--	--	--	--	--	--	--	--	--	--	--	--	--	--	--	--	--	--	--	--	--	--
comp16625_c0	CE	0.943317	1289	--	--	--	--	--	--	--	--	--	--	--	--	--	--	--	--	--	--	--	--	--	--	--	--	--	--	--	--
comp166262_c0	CE	0.588008	503	--	--	--	--	--	--	--	--	--	--	--	--	--	--	--	--	--	--	--	--	--	--	--	--	--	--	--	--
comp16626_c0	CE	1.21715	216	--	--	--	--	--	--	--	--	--	--	--	--	--	--	--	--	--	--	--	--	--	--	--	--	--	--	--	--
comp16629_c0	CE	0.922722	463	--	--	--	--	--	--	--	--	--	--	--	--	--	--	--	--	--	--	PF05777	Drosophila accessory gland-specific peptide 26Ab (Acp26Ab)	GO:0007617	mating behavior	--	--	GO:0005576	extracellular region	--	--
comp16630_c0	CE	1.44851	363	--	--	--	--	--	--	--	--	--	--	--	--	--	--	--	--	--	--	--	--	--	--	--	--	--	--	--	--
comp16632_c0	CE	0.48952	1007	194753273	XP_001958941.1	923	6.22e-122	GF12307 [Drosophila ananassae]	--	--	--	--	--	--	--	--	--	Q8R5H8	403	1.97e-45	Fas apoptotic inhibitory molecule 1 OS=Rattus norvegicus GN=Faim PE=2 SV=1	PF06905	Fas apoptotic inhibitory molecule (FAIM1)	GO:0043066	negative regulation of apoptotic process	--	--	--	--	KOG4352	Fas-mediated apoptosis inhibitor FAIM
comp16633_c0	CE	1.76173	970	157123732	XP_001653867.1	363	6.48e-38	hypothetical protein AaeL_AAEL009611 [Aedes aegypti]	--	--	--	--	--	--	--	--	--	Q6DHG8	135	6.04e-08	Spindle and kinetochore-associated protein 1 OS=Danio rerio GN=ska1 PE=2 SV=1	PF01486	K-box region	GO:0006355	regulation of transcription, DNA-dependent	GO:0003700	sequence-specific DNA binding transcription factor activity	GO:0005634//GO:0005667	nucleus//transcription factor complex	--	--
comp16634_c0	CE	0.497926	330	--	--	--	--	--	--	--	--	--	--	--	--	--	--	--	--	--	--	--	--	--	--	--	--	--	--	--	--
comp16636_c0	CE	0.948289	1005	195144582	XP_002013275.1	1297	1.91e-177	GL23488 [Drosophila persimilis]	--	--	--	--	--	--	--	--	--	Q6HA08	387	5.5e-41	Astacin-like metalloendopeptidase OS=Homo sapiens GN=ASTL PE=1 SV=4	PF01400	Astacin (Peptidase family M12A)	GO:0006508	proteolysis	GO:0008270//GO:0004222//GO:0046872	zinc ion binding//metalloendopeptidase activity//metal ion binding	--	--	KOG3714	Meprin A metalloprotease
comp16637_c0	CE	0.650755	505	--	--	--	--	--	--	--	--	--	--	--	--	--	--	--	--	--	--	--	--	--	--	--	--	--	--	--	--
comp16640_c0	CE	0.843725	779	--	--	--	--	--	--	--	--	--	--	--	--	--	--	--	--	--	--	--	--	--	--	--	--	--	--	--	--
comp16641_c0	CE	1.53676	278	--	--	--	--	--	--	--	--	--	--	--	--	--	--	--	--	--	--	--	--	--	--	--	--	--	--	--	--
comp16642_c0	CE	1.05431	1465	--	--	--	--	--	--	--	--	--	--	--	--	--	--	--	--	--	--	--	--	--	--	--	--	--	--	--	--
comp16646_c0	CE	1.25193	420	--	--	--	--	--	--	--	--	--	--	--	--	--	--	--	--	--	--	--	--	--	--	--	--	--	--	--	--
comp16647_c0	CE	1.42077	532	--	--	--	--	--	--	--	--	--	--	--	--	--	--	--	--	--	--	--	--	--	--	--	--	--	--	--	--
comp16648_c0	CE	0.686237	431	--	--	--	--	--	--	--	--	--	--	--	--	--	--	--	--	--	--	--	--	--	--	--	--	--	--	--	--
comp16650_c0	CE	0.974753	472	--	--	--	--	--	--	--	--	--	--	--	--	--	--	--	--	--	--	--	--	--	--	--	--	--	--	--	--
comp16653_c0	CE	1.35239	243	--	--	--	--	--	--	--	--	--	--	--	--	--	--	--	--	--	--	--	--	--	--	--	--	--	--	--	--
comp16655_c0	CE	0.895104	257	--	--	--	--	--	--	--	--	--	--	--	--	--	--	--	--	--	--	--	--	--	--	--	--	--	--	--	--
comp16656_c0	CE	0.401995	327	195133114	XP_002010984.1	297	5.64e-29	GI16255 [Drosophila mojavensis]	--	--	--	--	--	--	--	--	--	--	--	--	--	PF03854//PF10399	P-11 zinc finger//Ubiquitinol-cytochrome C reductase Fe-S subunit TAT signal	GO:0006119//GO:0055114//GO:0006118//GO:0015992	oxidative phosphorylation//oxidation-reduction process//electron transport//proton transport	GO:0008121//GO:0003723//GO:0008270	ubiquinol-cytochrome-c reductase activity//RNA binding//zinc ion binding	--	--	--	--
comp16657_c0	CE	0.766486	686	--	--	--	--	--	--	--	--	--	--	--	--	--	--	--	--	--	--	--	--	--	--	--	--	--	--	--	--
comp1665_c0	CE	0.805907	367	--	--	--	--	--	--	--	--	--	--	--	--	--	--	--	--	--	--	--	--	--	--	--	--	--	--	--	--
comp16661_c0	CE	0.406201	394	--	--	--	--	--	--	--	--	--	--	--	--	--	--	--	--	--	--	--	--	--	--	--	--	--	--	--	--
comp16662_c0	CE	0.505586	325	--	--	--	--	--	--	--	--	--	--	--	--	--	--	--	--	--	--	--	--	--	--	--	--	--	--	--	--
comp16664_c0	CE	0.815751	564	--	--	--	--	--	--	--	--	--	--	--	--	--	--	--	--	--	--	--	--	--	--	--	--	--	--	--	--
comp16665_c0	CE	1.04512	283	--	--	--	--	--	--	--	--	--	--	--	--	--	--	--	--	--	--	--	--	--	--	--	--	--	--	--	--
comp16669_c1	CE	0.76104	475	--	--	--	--	--	--	--	--	--	--	--	--	--	--	--	--	--	--	--	--	--	--	--	--	--	--	--	--
comp16671_c0	CE	0.610838	269	--	--	--	--	--	--	--	--	--	--	--	--	--	--	--	--	--	--	--	--	--	--	--	--	--	--	--	--
comp16676_c0	CE	0.36733	535	--	--	--	--	--	--	--	--	--	--	--	--	--	--	--	--	--	--	PF08496	Peptidase family S49 N-terminal	--	--	GO:0004252	serine-type endopeptidase activity	GO:0005886	plasma membrane	--	--
comp16677_c0	CE	1.14177	1324	--	--	--	--	--	--	--	--	--	--	--	--	--	--	--	--	--	--	--	--	--	--	--	--	--	--	--	--
comp166787_c0	CE	0.837687	510	--	--	--	--	--	--	--	--	--	--	--	--	--	--	--	--	--	--	--	--	--	--	--	--	--	--	--	--
comp16678_c0	CE	0.353367	279	--	--	--	--	--	--	--	--	--	--	--	--	--	--	--	--	--	--	--	--	--	--	--	--	--	--	--	--
comp16680_c0	CE	1.04249	662	--	--	--	--	--	--	--	--	--	--	--	--	--	--	--	--	--	--	--	--	--	--	--	--	--	--	--	--
comp16685_c0	CE	0.412508	239	--	--	--	--	--	--	--	--	--	--	--	--	--	--	--	--	--	--	--	--	--	--	--	--	--	--	--	--
comp16686_c0	CE	0.362128	363	--	--	--	--	--	--	--	--	--	--	--	--	--	--	--	--	--	--	--	--	--	--	--	--	--	--	--	--
comp16687_c0	CE	0.84025	352	--	--	--	--	--	--	--	--	--	--	--	--	--	--	--	--	--	--	--	--	--	--	--	--	--	--	--	--
comp16688_c0	CE	0.866447	531	--	--	--	--	--	--	--	--	--	--	--	--	--	--	--	--	--	--	--	--	--	--	--	--	--	--	--	--
comp1668_c0	CE	1.08993	995	195398562	XP_002057890.1	299	6.1e-28	GJ17849 [Drosophila virilis]	--	--	--	--	--	--	--	--	--	B6VQA1	288	9.38e-28	Protein dimmed OS=Drosophila melanogaster GN=dimm PE=1 SV=1	PF00010//PF01679	Helix-loop-helix DNA-binding domain//Proteolipid membrane potential modulator	--	--	GO:0046983	protein dimerization activity	GO:0016021	integral to membrane	KOG3898	Transcription factor NeuroD and related HTH proteins
comp166906_c0	CE	1.65823	436	195163211	XP_002022445.1	136	3.35e-08	GL13035 [Drosophila persimilis]	--	--	--	--	--	--	--	--	--	--	--	--	--	--	--	--	--	--	--	--	--	--	--
comp16690_c0	CE	0.718017	1190	--	--	--	--	--	--	--	--	--	--	--	--	--	--	--	--	--	--	PF09726	Transmembrane protein	--	--	--	--	GO:0016021	integral to membrane	--	--
comp16691_c0	CE	0.309057	319	--	--	--	--	--	--	--	--	--	--	--	--	--	--	--	--	--	--	--	--	--	--	--	--	--	--	--	--
comp16694_c0	CE	1.0709	491	195146320	XP_002014134.1	454	8.13e-54	GL24514 [Drosophila persimilis]	--	--	--	--	--	--	--	--	--	--	--	--	--	--	--	--	--	--	--	--	--	--	--
comp16700_c0	CE	0.932674	494	--	--	--	--	--	--	--	--	--	--	--	--	--	--	--	--	--	--	--	--	--	--	--	--	--	--	--	--
comp16701_c0	CE	0.87635	375	--	--	--	--	--	--	--	--	--	--	--	--	--	--	--	--	--	--	--	--	--	--	--	--	--	--	--	--
comp167035_c0	CE	1.66234	257	--	--	--	--	--	--	--	--	--	--	--	--	--	--	--	--	--	--	--	--	--	--	--	--	--	--	--	--
comp16705_c0	CE	1.27748	1029	--	--	--	--	--	--	--	--	--	--	--	--	--	--	--	--	--	--	--	--	--	--	--	--	--	--	--	--
comp16705_c1	CE	1.0834	546	--	--	--	--	--	--	--	--	--	--	--	--	--	--	--	--	--	--	--	--	--	--	--	--	--	--	--	--
comp16707_c0	CE	0.595192	773	--	--	--	--	--	--	--	--	--	--	--	--	--	--	--	--	--	--	--	--	--	--	--	--	--	--	--	--
comp16708_c0	CE	0.680597	338	--	--	--	--	--	323436265	CP002455.1	248	8.54e-126	Weeksella virosa DSM 16922, complete genome	--	--	--	--	--	--	--	--	--	--	--	--	--	--	--	--	--	--
comp16712_c0	CE	0.56563	581	--	--	--	--	--	--	--	--	--	--	--	--	--	--	--	--	--	--	--	--	--	--	--	--	--	--	--	--
comp16713_c0	CE	0.557002	295	--	--	--	--	--	--	--	--	--	--	--	--	--	--	--	--	--	--	--	--	--	--	--	--	--	--	--	--
comp16714_c0	CE	0.569058	231	--	--	--	--	--	--	--	--	--	--	--	--	--	--	--	--	--	--	--	--	--	--	--	--	--	--	--	--
comp16715_c0	CE	0.988364	532	--	--	--	--	--	--	--	--	--	--	--	--	--	--	--	--	--	--	--	--	--	--	--	--	--	--	--	--
comp16716_c1	CE	0.445601	590	--	--	--	--	--	--	--	--	--	--	--	--	--	--	--	--	--	--	--	--	--	--	--	--	--	--	--	--
comp16719_c0	CE	1.00601	294	--	--	--	--	--	--	--	--	--	--	--	--	--	--	--	--	--	--	--	--	--	--	--	--	--	--	--	--
comp16725_c0	CE	0.338214	1166	386764144	NP_001245603.1	937	7.79e-120	CG15312, isoform D [Drosophila melanogaster]	--	--	--	--	--	--	--	--	--	--	--	--	--	PF00041//PF02936	Fibronectin type III domain//Cytochrome c oxidase subunit IV	GO:0006123//GO:0007476//GO:0015992	mitochondrial electron transport, cytochrome c to oxygen//imaginal disc-derived wing morphogenesis//proton transport	GO:0005515//GO:0004129	protein binding//cytochrome-c oxidase activity	GO:0045277	respiratory chain complex IV	--	--
comp16727_c0	CE	0.938946	350	--	--	--	--	--	--	--	--	--	--	--	--	--	--	--	--	--	--	--	--	--	--	--	--	--	--	--	--
comp16730_c0	CE	0.468517	491	195388958	XP_002053145.1	341	2.69e-34	GJ23725 [Drosophila virilis]	--	--	--	--	--	--	--	--	--	Q9VXG1	114	7.74e-06	Zinc finger protein hangover OS=Drosophila melanogaster GN=hang PE=1 SV=3	PF07776	Zinc-finger associated domain (zf-AD)	--	--	GO:0005488//GO:0008270	binding//zinc ion binding	GO:0005634//GO:0005622	nucleus//intracellular	--	--
comp16731_c0	CE	0.874292	639	--	--	--	--	--	--	--	--	--	--	--	--	--	--	--	--	--	--	--	--	--	--	--	--	--	--	--	--
comp16734_c0	CE	1.04604	377	--	--	--	--	--	--	--	--	--	--	--	--	--	--	--	--	--	--	--	--	--	--	--	--	--	--	--	--
comp16735_c0	CE	1.33049	494	--	--	--	--	--	--	--	--	--	--	--	--	--	--	--	--	--	--	--	--	--	--	--	--	--	--	--	--
comp16738_c0	CE	0.459624	286	--	--	--	--	--	--	--	--	--	--	--	--	--	--	--	--	--	--	--	--	--	--	--	--	--	--	--	--
comp16739_c0	CE	1.62604	384	--	--	--	--	--	--	--	--	--	--	--	--	--	--	--	--	--	--	--	--	--	--	--	--	--	--	--	--
comp16741_c0	CE	0.920167	250	--	--	--	--	--	--	--	--	--	--	--	--	--	--	--	--	--	--	--	--	--	--	--	--	--	--	--	--
comp16742_c0	CE	1.17769	586	--	--	--	--	--	--	--	--	--	--	--	--	--	--	--	--	--	--	--	--	--	--	--	--	--	--	--	--
comp16746_c0	CE	0.374864	263	--	--	--	--	--	--	--	--	--	--	--	--	--	--	--	--	--	--	--	--	--	--	--	--	--	--	--	--
comp16748_c0	CE	1.38163	999	--	--	--	--	--	--	--	--	--	--	--	--	--	--	--	--	--	--	--	--	--	--	--	--	--	--	--	--
comp16749_c0	CE	0.376655	349	--	--	--	--	--	--	--	--	--	--	--	--	--	--	--	--	--	--	--	--	--	--	--	--	--	--	--	--
comp16751_c0	CE	1.14543	344	--	--	--	--	--	--	--	--	--	--	--	--	--	--	--	--	--	--	--	--	--	--	--	--	--	--	--	--
comp16752_c0	CE	0.352105	280	--	--	--	--	--	--	--	--	--	--	--	--	--	--	--	--	--	--	--	--	--	--	--	--	--	--	--	--
comp16755_c0	CE	0.718088	778	--	--	--	--	--	--	--	--	--	--	--	--	--	--	--	--	--	--	--	--	--	--	--	--	--	--	--	--
comp16755_c1	CE	0.453284	290	195026172	XP_001986198.1	164	1.04e-12	GH20658 [Drosophila grimshawi]	--	--	--	--	--	--	--	--	--	--	--	--	--	--	--	--	--	--	--	--	--	--	--
comp16755_c2	CE	0.457491	431	223890347	ACN23228.1	239	1.85e-22	MIP05755p [Drosophila melanogaster]	--	--	--	--	--	--	--	--	--	--	--	--	--	--	--	--	--	--	--	--	--	--	--
comp16756_c0	CE	1.89191	469	--	--	--	--	--	--	--	--	--	--	--	--	--	--	--	--	--	--	--	--	--	--	--	--	--	--	--	--
comp16757_c0	CE	1.13321	406	--	--	--	--	--	--	--	--	--	--	--	--	--	--	--	--	--	--	--	--	--	--	--	--	--	--	--	--
comp16758_c0	CE	1.00018	460	--	--	--	--	--	--	--	--	--	--	--	--	--	--	--	--	--	--	PF03626	Prokaryotic Cytochrome C oxidase subunit IV	--	--	--	--	GO:0016021	integral to membrane	--	--
comp16762_c0	CE	0.549755	538	--	--	--	--	--	--	--	--	--	--	--	--	--	--	--	--	--	--	--	--	--	--	--	--	--	--	--	--
comp16765_c0	CE	2.09422	204	--	--	--	--	--	--	--	--	--	--	--	--	--	--	--	--	--	--	--	--	--	--	--	--	--	--	--	--
comp16766_c0	CE	1.46949	738	18031994	AAL32065.1	471	1.6e-51	asense-like protein [Calliphora vicina]	18031993	AY061875.1	201	2.63e-99	Calliphora vicina asense-like protein (asense) gene, partial cds	K09067	ASCL	achaete-scute complex protein	http://www.genome.jp/dbget-bin/www_bget?ko:K09067	P09775	153	2.15e-10	Achaete-scute complex protein T8 OS=Drosophila melanogaster GN=ase PE=2 SV=2	--	--	--	--	GO:0005488	binding	--	--	--	--
comp16770_c0	CE	1.07308	490	--	--	--	--	--	--	--	--	--	--	--	--	--	--	--	--	--	--	--	--	--	--	--	--	--	--	--	--
comp16771_c0	CE	1.64316	440	--	--	--	--	--	--	--	--	--	--	--	--	--	--	--	--	--	--	--	--	--	--	--	--	--	--	--	--
comp16774_c0	CE	1.3061	1560	--	--	--	--	--	--	--	--	--	--	--	--	--	--	--	--	--	--	--	--	--	--	--	--	--	--	--	--
comp167758_c0	CE	1.88304	2007	195375042	XP_002046312.1	1286	2.14e-165	GJ12576 [Drosophila virilis]	--	--	--	--	--	--	--	--	--	Q59E55	1221	3.03e-157	NGFI-A-binding protein homolog OS=Drosophila melanogaster GN=nab PE=1 SV=3	PF04904//PF04905	NAB conserved region 1 (NCD1)//NAB conserved region 2 (NCD2)	GO:0045892	negative regulation of transcription, DNA-dependent	--	--	GO:0005634	nucleus	KOG3835	Transcriptional corepressor NAB1
comp16775_c0	CE	1.07748	244	--	--	--	--	--	195442494	XR_049840.1	90	4.01e-38	Drosophila willistoni snRNA:U5:8 (Dwil\snRNA:U5:8), ncRNA	--	--	--	--	--	--	--	--	--	--	--	--	--	--	--	--	--	--
comp16777_c0	CE	1.12473	935	195499936	XP_002097160.1	443	1.78e-47	GE24650 [Drosophila yakuba]	--	--	--	--	--	K00699	UGT	glucuronosyltransferase	http://www.genome.jp/dbget-bin/www_bget?ko:K00699	Q83140	156	2.43e-10	Ecdysteroid UDP-glucosyltransferase OS=Mamestra brassicae nuclear polyhedrosis virus GN=EGT PE=3 SV=1	PF00201	UDP-glucoronosyl and UDP-glucosyl transferase	GO:0008152	metabolic process	GO:0016758	transferase activity, transferring hexosyl groups	--	--	KOG1192	UDP-glucuronosyl and UDP-glucosyl transferase
comp16777_c1	CE	0.618761	478	289741769	ADD19632.1	309	6.31e-31	UDP-glucuronosyl and UDP-glucosyl transferase [Glossina morsitans morsitans]	--	--	--	--	--	K00699	UGT	glucuronosyltransferase	http://www.genome.jp/dbget-bin/www_bget?ko:K00699	P19488	248	1.83e-23	UDP-glucuronosyltransferase 2B37 OS=Rattus norvegicus GN=Ugt2b37 PE=2 SV=1	PF04101//PF00201	Glycosyltransferase family 28 C-terminal domain//UDP-glucoronosyl and UDP-glucosyl transferase	GO:0008152//GO:0005975//GO:0030259	metabolic process//carbohydrate metabolic process//lipid glycosylation	GO:0030246//GO:0016740//GO:0016758	carbohydrate binding//transferase activity//transferase activity, transferring hexosyl groups	--	--	KOG1192	UDP-glucuronosyl and UDP-glucosyl transferase
comp16778_c0	CE	1.9117	361	--	--	--	--	--	--	--	--	--	--	--	--	--	--	--	--	--	--	--	--	--	--	--	--	--	--	--	--
comp16781_c0	CE	0.412853	398	--	--	--	--	--	--	--	--	--	--	--	--	--	--	--	--	--	--	--	--	--	--	--	--	--	--	--	--
comp16782_c0	CE	1.85144	355	--	--	--	--	--	--	--	--	--	--	--	--	--	--	--	--	--	--	--	--	--	--	--	--	--	--	--	--
comp16783_c0	CE	0.811435	405	--	--	--	--	--	--	--	--	--	--	--	--	--	--	--	--	--	--	--	--	--	--	--	--	--	--	--	--
comp16784_c0	CE	1.32716	520	--	--	--	--	--	--	--	--	--	--	--	--	--	--	--	--	--	--	--	--	--	--	--	--	--	--	--	--
comp16785_c0	CE	1.34575	663	--	--	--	--	--	--	--	--	--	--	--	--	--	--	--	--	--	--	--	--	--	--	--	--	--	--	--	--
comp16787_c0	CE	0.783788	587	--	--	--	--	--	--	--	--	--	--	--	--	--	--	--	--	--	--	--	--	--	--	--	--	--	--	--	--
comp167885_c0	CE	1.29723	456	--	--	--	--	--	--	--	--	--	--	--	--	--	--	--	--	--	--	--	--	--	--	--	--	--	--	--	--
comp16789_c0	CE	0.968342	543	--	--	--	--	--	--	--	--	--	--	--	--	--	--	--	--	--	--	--	--	--	--	--	--	--	--	--	--
comp16790_c0	CE	1.22785	455	--	--	--	--	--	--	--	--	--	--	--	--	--	--	--	--	--	--	--	--	--	--	--	--	--	--	--	--
comp16792_c0	CE	1.33745	1204	195133854	XP_002011354.1	879	3.15e-114	GI16485 [Drosophila mojavensis]	168062327	XM_001783081.1	38	1.79e-08	Physcomitrella patens subsp. patens predicted protein (PHYPADRAFT_152083) mRNA, complete cds	K07976	RAB	Rab family, other	http://www.genome.jp/dbget-bin/www_bget?ko:K07976	P51159	706	2.2e-89	Ras-related protein Rab-27A OS=Homo sapiens GN=RAB27A PE=1 SV=3	PF00071//PF00025//PF00009//PF04670//PF08477	Ras family//ADP-ribosylation factor family//Elongation factor Tu GTP binding domain//Gtr1/RagA G protein conserved region//Miro-like protein	GO:0007264//GO:0015031	small GTPase mediated signal transduction//protein transport	GO:0003924//GO:0005525	GTPase activity//GTP binding	GO:0005737//GO:0005622//GO:0005634	cytoplasm//intracellular//nucleus	KOG0081	GTPase Rab27, small G protein superfamily
comp16793_c0	CE	0.935975	316	--	--	--	--	--	--	--	--	--	--	--	--	--	--	--	--	--	--	--	--	--	--	--	--	--	--	--	--
comp16795_c0	CE	1.63789	312	--	--	--	--	--	--	--	--	--	--	--	--	--	--	--	--	--	--	--	--	--	--	--	--	--	--	--	--
comp16797_c0	CE	0.607171	433	--	--	--	--	--	--	--	--	--	--	--	--	--	--	--	--	--	--	--	--	--	--	--	--	--	--	--	--
comp1679_c0	CE	0.361133	364	--	--	--	--	--	--	--	--	--	--	--	--	--	--	--	--	--	--	--	--	--	--	--	--	--	--	--	--
comp16800_c0	CE	0.504717	349	--	--	--	--	--	--	--	--	--	--	--	--	--	--	--	--	--	--	--	--	--	--	--	--	--	--	--	--
comp16804_c0	CE	0.757483	564	--	--	--	--	--	--	--	--	--	--	--	--	--	--	--	--	--	--	--	--	--	--	--	--	--	--	--	--
comp16808_c0	CE	1.74881	451	--	--	--	--	--	--	--	--	--	--	--	--	--	--	--	--	--	--	--	--	--	--	--	--	--	--	--	--
comp16810_c0	CE	0.944342	348	--	--	--	--	--	--	--	--	--	--	--	--	--	--	--	--	--	--	--	--	--	--	--	--	--	--	--	--
comp16811_c0	CE	0.63007	991	--	--	--	--	--	--	--	--	--	--	--	--	--	--	--	--	--	--	--	--	--	--	--	--	--	--	--	--
comp16812_c0	CE	0.830706	396	--	--	--	--	--	--	--	--	--	--	--	--	--	--	--	--	--	--	--	--	--	--	--	--	--	--	--	--
comp16813_c0	CE	1.46261	719	195385160	XP_002051276.1	577	6.22e-72	GJ14991 [Drosophila virilis]	--	--	--	--	--	--	--	--	--	Q812B2	149	4.44e-11	Glycoprotein hormone beta-5 OS=Mus musculus GN=Gphb5 PE=2 SV=1	--	--	GO:0007165	signal transduction	GO:0005179	hormone activity	GO:0005576	extracellular region	--	--
comp16815_c0	CE	2.88226	1220	194761488	XP_001962961.1	1548	0	GF15698 [Drosophila ananassae]	--	--	--	--	--	--	--	--	--	Q62559	672	1.46e-81	Intraflagellar transport protein 52 homolog OS=Mus musculus GN=Ift52 PE=1 SV=2	--	--	--	--	--	--	--	--	--	--
comp16816_c0	CE	0.486861	270	--	--	--	--	--	--	--	--	--	--	--	--	--	--	--	--	--	--	--	--	--	--	--	--	--	--	--	--
comp16817_c0	CE	1.27007	414	--	--	--	--	--	--	--	--	--	--	--	--	--	--	--	--	--	--	PF12474	Polo kinase kinase	GO:0009069//GO:0016310	serine family amino acid metabolic process//phosphorylation	GO:0004674	protein serine/threonine kinase activity	--	--	--	--
comp168183_c0	CE	0.300577	328	--	--	--	--	--	--	--	--	--	--	--	--	--	--	--	--	--	--	--	--	--	--	--	--	--	--	--	--
comp16819_c0	CE	1.61433	285	--	--	--	--	--	--	--	--	--	--	--	--	--	--	--	--	--	--	--	--	--	--	--	--	--	--	--	--
comp16820_c0	CE	0.600239	219	224924444	ACN69172.1	351	8.52e-41	ribosomal protein S19a [Stomoxys calcitrans]	--	--	--	--	--	--	--	--	--	P39018	332	3.85e-39	40S ribosomal protein S19a OS=Drosophila melanogaster GN=RpS19a PE=2 SV=3	PF01090	Ribosomal protein S19e	GO:0042254//GO:0006412	ribosome biogenesis//translation	GO:0003735	structural constituent of ribosome	GO:0005840//GO:0005622	ribosome//intracellular	KOG3411	40S ribosomal protein S19
comp16824_c0	CE	1.80236	547	--	--	--	--	--	--	--	--	--	--	--	--	--	--	--	--	--	--	--	--	--	--	--	--	--	--	--	--
comp16828_c0	CE	0.899411	475	--	--	--	--	--	--	--	--	--	--	--	--	--	--	--	--	--	--	--	--	--	--	--	--	--	--	--	--
comp16832_c0	CE	2.35578	279	--	--	--	--	--	--	--	--	--	--	--	--	--	--	--	--	--	--	--	--	--	--	--	--	--	--	--	--
comp168338_c0	CE	1.23237	800	--	--	--	--	--	--	--	--	--	--	--	--	--	--	--	--	--	--	--	--	--	--	--	--	--	--	--	--
comp16835_c0	CE	0.823102	1078	--	--	--	--	--	--	--	--	--	--	--	--	--	--	--	--	--	--	--	--	--	--	--	--	--	--	--	--
comp16837_c0	CE	1.82113	397	--	--	--	--	--	--	--	--	--	--	--	--	--	--	--	--	--	--	--	--	--	--	--	--	--	--	--	--
comp16839_c0	CE	0.409084	241	--	--	--	--	--	--	--	--	--	--	--	--	--	--	--	--	--	--	--	--	--	--	--	--	--	--	--	--
comp16840_c0	CE	0.725892	498	--	--	--	--	--	--	--	--	--	--	--	--	--	--	--	--	--	--	--	--	--	--	--	--	--	--	--	--
comp16840_c1	CE	1.22494	2656	195471177	XP_002087882.1	764	1.18e-88	GE18263 [Drosophila yakuba]	195118595	XM_002003786.1	98	1.77e-41	Drosophila mojavensis GI18115 (Dmoj\GI18115), mRNA	K09385	FOXG	forkhead box protein G	http://www.genome.jp/dbget-bin/www_bget?ko:K09385	P32031	738	2.98e-86	Fork head domain transcription factor slp2 OS=Drosophila melanogaster GN=slp2 PE=2 SV=2	PF00250	Fork head domain	GO:0006355	regulation of transcription, DNA-dependent	GO:0043565//GO:0003700	sequence-specific DNA binding//sequence-specific DNA binding transcription factor activity	GO:0005667	transcription factor complex	KOG2294	Transcription factor of the Forkhead/HNF3 family
comp16841_c0	CE	1.56386	373	--	--	--	--	--	--	--	--	--	--	--	--	--	--	--	--	--	--	--	--	--	--	--	--	--	--	--	--
comp16841_c1	CE	1.0154	323	--	--	--	--	--	--	--	--	--	--	--	--	--	--	--	--	--	--	--	--	--	--	--	--	--	--	--	--
comp16842_c0	CE	0.552321	357	--	--	--	--	--	--	--	--	--	--	--	--	--	--	--	--	--	--	--	--	--	--	--	--	--	--	--	--
comp16847_c0	CE	0.366418	1435	170035023	XP_001845371.1	365	1.96e-35	predicted protein [Culex quinquefasciatus]	--	--	--	--	--	--	--	--	--	--	--	--	--	PF06584//PF05699	DIRP//hAT family dimerisation domain	GO:0007049//GO:0006351	cell cycle//transcription, DNA-dependent	GO:0046983	protein dimerization activity	GO:0017053	transcriptional repressor complex	--	--
comp16848_c0	CE	3.76677	855	195386972	XP_002052178.1	638	2.96e-79	GJ23077 [Drosophila virilis]	--	--	--	--	--	--	--	--	--	Q19269	398	1.24e-42	Zinc metalloproteinase nas-14 OS=Caenorhabditis elegans GN=nas-14 PE=2 SV=2	PF01400	Astacin (Peptidase family M12A)	GO:0006508	proteolysis	GO:0004222//GO:0008233	metalloendopeptidase activity//peptidase activity	--	--	KOG3714	Meprin A metalloprotease
comp16852_c0	CE	2.01952	537	195143811	XP_002012890.1	563	1.3e-70	GL23837 [Drosophila persimilis]	--	--	--	--	--	--	--	--	--	Q8K5B3	147	4.86e-11	Multiple coagulation factor deficiency protein 2 homolog OS=Rattus norvegicus GN=Mcfd2 PE=2 SV=1	PF00036//PF13202//PF13499//PF10591//PF13405	EF hand//////Secreted protein acidic and rich in cysteine Ca binding region//	GO:0007165	signal transduction	GO:0005509	calcium ion binding	GO:0005578	proteinaceous extracellular matrix	--	--
comp16860_c0	CE	0.316862	726	--	--	--	--	--	--	--	--	--	--	--	--	--	--	--	--	--	--	--	--	--	--	--	--	--	--	--	--
comp168612_c0	CE	0.589713	613	--	--	--	--	--	--	--	--	--	--	--	--	--	--	--	--	--	--	--	--	--	--	--	--	--	--	--	--
comp16863_c0	CE	0.426794	308	--	--	--	--	--	--	--	--	--	--	--	--	--	--	--	--	--	--	--	--	--	--	--	--	--	--	--	--
comp16864_c0	CE	1.67669	490	--	--	--	--	--	--	--	--	--	--	--	--	--	--	--	--	--	--	--	--	--	--	--	--	--	--	--	--
comp16866_c0	CE	0.903735	400	195158339	XP_002020049.1	123	4.49e-06	GL13771 [Drosophila persimilis]	--	--	--	--	--	--	--	--	--	--	--	--	--	--	--	--	--	--	--	--	--	--	--
comp16869_c0	CE	0.974378	371	--	--	--	--	--	--	--	--	--	--	--	--	--	--	--	--	--	--	--	--	--	--	--	--	--	--	--	--
comp1686_c0	CE	0.504035	326	31126682	AAP44605.1	244	4.92e-22	putative polyprotein [Oryza sativa Japonica Group]	--	--	--	--	--	--	--	--	--	P04146	212	7.35e-19	Copia protein OS=Drosophila melanogaster GN=GIP PE=1 SV=3	PF08469	Nucleoside triphosphatase I C-terminal	GO:0006351	transcription, DNA-dependent	GO:0017111//GO:0005524	nucleoside-triphosphatase activity//ATP binding	--	--	--	--
comp16872_c0	CE	0.45018	292	--	--	--	--	--	--	--	--	--	--	--	--	--	--	--	--	--	--	--	--	--	--	--	--	--	--	--	--
comp16873_c0	CE	0.90532	363	--	--	--	--	--	--	--	--	--	--	--	--	--	--	--	--	--	--	--	--	--	--	--	--	--	--	--	--
comp16876_c0	CE	1.37202	503	--	--	--	--	--	--	--	--	--	--	--	--	--	--	--	--	--	--	--	--	--	--	--	--	--	--	--	--
comp16881_c0	CE	1.97376	333	--	--	--	--	--	--	--	--	--	--	--	--	--	--	--	--	--	--	--	--	--	--	--	--	--	--	--	--
comp16883_c0	CE	0.730291	315	--	--	--	--	--	--	--	--	--	--	--	--	--	--	--	--	--	--	--	--	--	--	--	--	--	--	--	--
comp16884_c0	CE	0.57054	288	--	--	--	--	--	--	--	--	--	--	--	--	--	--	--	--	--	--	--	--	--	--	--	--	--	--	--	--
comp16885_c0	CE	0.489451	470	--	--	--	--	--	--	--	--	--	--	--	--	--	--	--	--	--	--	--	--	--	--	--	--	--	--	--	--
comp16887_c0	CE	0.438175	375	289740595	ADD19045.1	262	9.41e-25	alkaline phosphatase [Glossina morsitans morsitans]	--	--	--	--	--	--	--	--	--	--	--	--	--	--	--	--	--	GO:0016787	hydrolase activity	--	--	--	--
comp16889_c0	CE	1.83774	304	--	--	--	--	--	--	--	--	--	--	--	--	--	--	--	--	--	--	PF09236	Alpha-haemoglobin stabilising protein	GO:0006457//GO:0030097//GO:0020027//GO:0050821	protein folding//hemopoiesis//hemoglobin metabolic process//protein stabilization	GO:0030492	hemoglobin binding	GO:0005833	hemoglobin complex	--	--
comp16889_c1	CE	1.85211	692	--	--	--	--	--	--	--	--	--	--	--	--	--	--	--	--	--	--	--	--	--	--	--	--	--	--	--	--
comp16890_c0	CE	8.72103	1496	--	--	--	--	--	--	--	--	--	--	--	--	--	--	--	--	--	--	--	--	--	--	--	--	--	--	--	--
comp16890_c1	CE	1.51607	2211	195456880	XP_002075328.1	1047	3.06e-129	GK15791 [Drosophila willistoni]	--	--	--	--	--	--	--	--	--	Q3MHQ0	352	1.01e-33	Harmonin OS=Bos taurus GN=USH1C PE=2 SV=1	PF00595//PF13180	PDZ domain (Also known as DHR or GLGF)//	--	--	GO:0005515	protein binding	--	--	KOG0504	FOG: Ankyrin repeat
comp16891_c0	CE	0.61019	754	--	--	--	--	--	--	--	--	--	--	--	--	--	--	--	--	--	--	--	--	--	--	--	--	--	--	--	--
comp16892_c0	CE	0.644375	357	--	--	--	--	--	--	--	--	--	--	--	--	--	--	--	--	--	--	--	--	--	--	--	--	--	--	--	--
comp16893_c0	CE	1.29461	330	--	--	--	--	--	--	--	--	--	--	--	--	--	--	--	--	--	--	--	--	--	--	--	--	--	--	--	--
comp16894_c0	CE	0.547718	300	--	--	--	--	--	--	--	--	--	--	--	--	--	--	--	--	--	--	--	--	--	--	--	--	--	--	--	--
comp16897_c0	CE	1.359	266	--	--	--	--	--	--	--	--	--	--	--	--	--	--	--	--	--	--	--	--	--	--	--	--	--	--	--	--
comp16899_c0	CE	1.52144	324	--	--	--	--	--	--	--	--	--	--	--	--	--	--	--	--	--	--	--	--	--	--	--	--	--	--	--	--
comp16901_c0	CE	1.23237	640	--	--	--	--	--	--	--	--	--	--	--	--	--	--	--	--	--	--	--	--	--	--	--	--	--	--	--	--
comp16902_c0	CE	0.611188	699	--	--	--	--	--	--	--	--	--	--	--	--	--	--	--	--	--	--	PF05208//PF02096	ALG3 protein//60Kd inner membrane protein	GO:0051205	protein insertion into membrane	GO:0016758	transferase activity, transferring hexosyl groups	GO:0005783//GO:0016021	endoplasmic reticulum//integral to membrane	--	--
comp16908_c0	CE	0.55001	239	--	--	--	--	--	--	--	--	--	--	--	--	--	--	--	--	--	--	--	--	--	--	--	--	--	--	--	--
comp16910_c0	CE	1.12579	397	--	--	--	--	--	--	--	--	--	--	--	--	--	--	--	--	--	--	--	--	--	--	--	--	--	--	--	--
comp16911_c0	CE	1.14397	316	--	--	--	--	--	--	--	--	--	--	--	--	--	--	--	--	--	--	--	--	--	--	--	--	--	--	--	--
comp16914_c0	CE	1.61291	326	--	--	--	--	--	--	--	--	--	--	--	--	--	--	--	--	--	--	PF13606		--	--	GO:0005515	protein binding	--	--	--	--
comp16915_c0	CE	1.29943	784	195053316	XP_001993572.1	275	2.2e-26	GH20395 [Drosophila grimshawi]	--	--	--	--	--	--	--	--	--	--	--	--	--	--	--	--	--	--	--	--	--	--	--
comp16918_c0	CE	0.641231	410	--	--	--	--	--	--	--	--	--	--	--	--	--	--	--	--	--	--	--	--	--	--	--	--	--	--	--	--
comp16924_c0	CE	0.434314	227	--	--	--	--	--	--	--	--	--	--	--	--	--	--	--	--	--	--	--	--	--	--	--	--	--	--	--	--
comp16927_c0	CE	0.787455	626	194897432	XP_001978654.1	583	8.28e-74	GG17559 [Drosophila erecta]	--	--	--	--	--	--	--	--	--	--	--	--	--	--	--	--	--	--	--	--	--	--	--
comp16928_c0	CE	2.76487	1355	--	--	--	--	--	--	--	--	--	--	--	--	--	--	--	--	--	--	--	--	--	--	--	--	--	--	--	--
comp16930_c0	CE	0.963728	341	--	--	--	--	--	--	--	--	--	--	--	--	--	--	--	--	--	--	--	--	--	--	--	--	--	--	--	--
comp16936_c0	CE	0.637642	1340	198456256	XP_002136346.1	126	2.97e-06	GA27769 [Drosophila pseudoobscura pseudoobscura]	--	--	--	--	--	--	--	--	--	--	--	--	--	--	--	--	--	--	--	--	--	--	--
comp16938_c0	CE	0.951493	449	320543109	NP_001189256.1	408	1.48e-48	pre-mod(mdg4)-Z [Drosophila melanogaster]	--	--	--	--	--	--	--	--	--	--	--	--	--	PF08133//PF05362	Anticodon nuclease activator family//Lon protease (S16) C-terminal proteolytic domain	GO:0050792//GO:0006510//GO:0006508	regulation of viral process//ATP-dependent proteolysis//proteolysis	GO:0004518//GO:0004252//GO:0004176	nuclease activity//serine-type endopeptidase activity//ATP-dependent peptidase activity	--	--	--	--
comp16939_c0	CE	1.88159	838	--	--	--	--	--	--	--	--	--	--	--	--	--	--	--	--	--	--	--	--	--	--	--	--	--	--	--	--
comp169431_c0	CE	1.44081	229	--	--	--	--	--	--	--	--	--	--	--	--	--	--	--	--	--	--	--	--	--	--	--	--	--	--	--	--
comp16943_c0	CE	12.8595	575	--	--	--	--	--	--	--	--	--	--	--	--	--	--	--	--	--	--	--	--	--	--	--	--	--	--	--	--
comp16944_c0	CE	0.491542	468	--	--	--	--	--	--	--	--	--	--	--	--	--	--	--	--	--	--	--	--	--	--	--	--	--	--	--	--
comp16944_c1	CE	0.481864	341	--	--	--	--	--	--	--	--	--	--	--	--	--	--	--	--	--	--	--	--	--	--	--	--	--	--	--	--
comp16947_c0	CE	0.64668	559	--	--	--	--	--	--	--	--	--	--	--	--	--	--	--	--	--	--	--	--	--	--	--	--	--	--	--	--
comp16949_c1	CE	1.08232	668	--	--	--	--	--	--	--	--	--	--	--	--	--	--	--	--	--	--	--	--	--	--	--	--	--	--	--	--
comp16954_c0	CE	1.40591	374	--	--	--	--	--	--	--	--	--	--	--	--	--	--	--	--	--	--	PF01410	Fibrillar collagen C-terminal domain	--	--	GO:0005201	extracellular matrix structural constituent	GO:0005578//GO:0005581	proteinaceous extracellular matrix//collagen	--	--
comp16957_c0	CE	1.38302	499	--	--	--	--	--	--	--	--	--	--	--	--	--	--	--	--	--	--	--	--	--	--	--	--	--	--	--	--
comp16958_c0	CE	1.26397	234	--	--	--	--	--	--	--	--	--	--	--	--	--	--	--	--	--	--	--	--	--	--	--	--	--	--	--	--
comp16959_c0	CE	1.6448	999	--	--	--	--	--	--	--	--	--	--	--	--	--	--	--	--	--	--	--	--	--	--	--	--	--	--	--	--
comp1695_c0	CE	0.545899	301	125985471	XP_001356499.1	343	7.99e-37	GA13541 [Drosophila pseudoobscura pseudoobscura]	--	--	--	--	--	--	--	--	--	--	--	--	--	PF12317	Intraflagellar transport complex B protein 46 C terminal	GO:0042073	intraflagellar transport	--	--	--	--	--	--
comp16961_c0	CE	0.432409	228	--	--	--	--	--	--	--	--	--	--	--	--	--	--	--	--	--	--	--	--	--	--	--	--	--	--	--	--
comp16962_c0	CE	0.491963	334	--	--	--	--	--	--	--	--	--	--	--	--	--	--	--	--	--	--	--	--	--	--	--	--	--	--	--	--
comp16963_c0	CE	2.66775	1121	198470203	XP_001355265.2	141	7.17e-07	GA15565 [Drosophila pseudoobscura pseudoobscura]	--	--	--	--	--	--	--	--	--	--	--	--	--	--	--	--	--	GO:0016740	transferase activity	--	--	--	--
comp16966_c0	CE	0.613626	482	--	--	--	--	--	--	--	--	--	--	--	--	--	--	--	--	--	--	--	--	--	--	--	--	--	--	--	--
comp16967_c0	CE	0.351477	374	--	--	--	--	--	--	--	--	--	--	--	--	--	--	--	--	--	--	--	--	--	--	--	--	--	--	--	--
comp16970_c0	CE	0.576546	285	--	--	--	--	--	--	--	--	--	--	--	--	--	--	--	--	--	--	--	--	--	--	--	--	--	--	--	--
comp16971_c0	CE	0.349963	570	--	--	--	--	--	--	--	--	--	--	--	--	--	--	--	--	--	--	--	--	--	--	--	--	--	--	--	--
comp16972_c0	CE	0.808712	447	--	--	--	--	--	--	--	--	--	--	--	--	--	--	--	--	--	--	--	--	--	--	--	--	--	--	--	--
comp16973_c0	CE	1.89876	450	--	--	--	--	--	--	--	--	--	--	--	--	--	--	--	--	--	--	--	--	--	--	--	--	--	--	--	--
comp16975_c0	CE	1.51676	325	--	--	--	--	--	--	--	--	--	--	--	--	--	--	--	--	--	--	--	--	--	--	--	--	--	--	--	--
comp16977_c0	CE	1.2856	1227	--	--	--	--	--	--	--	--	--	--	--	--	--	--	--	--	--	--	--	--	--	--	--	--	--	--	--	--
comp16980_c0	CE	0.588593	335	--	--	--	--	--	--	--	--	--	--	--	--	--	--	--	--	--	--	--	--	--	--	--	--	--	--	--	--
comp16981_c0	CE	0.452245	218	--	--	--	--	--	--	--	--	--	--	--	--	--	--	--	--	--	--	--	--	--	--	--	--	--	--	--	--
comp16982_c0	CE	0.597511	385	--	--	--	--	--	--	--	--	--	--	--	--	--	--	--	--	--	--	--	--	--	--	--	--	--	--	--	--
comp16986_c0	CE	1.09422	2078	195446115	XP_002070634.1	2631	0	GK12171 [Drosophila willistoni]	442634275	NM_001275305.1	489	0	Drosophila melanogaster nicotinic acetylcholine receptor alpha 80B (nAcRalpha-80B), transcript variant G, mRNA	--	--	--	--	P91766	1747	0	Acetylcholine receptor subunit alpha-like OS=Manduca sexta GN=ARA1 PE=2 SV=1	PF02931//PF02932	Neurotransmitter-gated ion-channel ligand binding domain//Neurotransmitter-gated ion-channel transmembrane region	GO:0006812//GO:0006810//GO:0006811//GO:0007165	cation transport//transport//ion transport//signal transduction	GO:0005230//GO:0004889	extracellular ligand-gated ion channel activity//acetylcholine-activated cation-selective channel activity	GO:0016021//GO:0030054//GO:0005886//GO:0016020//GO:0045211	integral to membrane//cell junction//plasma membrane//membrane//postsynaptic membrane	KOG3645	Acetylcholine receptor
comp16988_c0	CE	1.03694	412	--	--	--	--	--	--	--	--	--	--	--	--	--	--	--	--	--	--	--	--	--	--	--	--	--	--	--	--
comp16990_c0	CE	0.91711	860	347970009	XP_559998.4	413	3.42e-44	AGAP003501-PA [Anopheles gambiae str. PEST]	--	--	--	--	--	K01046	E3.1.1.3	triacylglycerol lipase	http://www.genome.jp/dbget-bin/www_bget?ko:K01046	O46108	362	3.37e-38	Lipase 3 OS=Drosophila melanogaster GN=Lip3 PE=2 SV=1	PF01738	Dienelactone hydrolase family	--	--	GO:0016787	hydrolase activity	--	--	KOG2624	Triglyceride lipase-cholesterol esterase
comp16990_c1	CE	0.367871	536	194874958	XP_001973497.1	435	5.25e-49	GG16116 [Drosophila erecta]	--	--	--	--	--	K01052	LIPA	lysosomal acid lipase/cholesteryl ester hydrolase	http://www.genome.jp/dbget-bin/www_bget?ko:K01052	O46108	377	1.12e-41	Lipase 3 OS=Drosophila melanogaster GN=Lip3 PE=2 SV=1	PF04083	Partial alpha/beta-hydrolase lipase region	GO:0006629	lipid metabolic process	--	--	--	--	KOG2624	Triglyceride lipase-cholesterol esterase
comp16991_c0	CE	1.39843	235	--	--	--	--	--	--	--	--	--	--	--	--	--	--	--	--	--	--	--	--	--	--	--	--	--	--	--	--
comp16995_c0	CE	0.992843	331	--	--	--	--	--	--	--	--	--	--	--	--	--	--	--	--	--	--	--	--	--	--	--	--	--	--	--	--
comp16999_c0	CE	0.812549	728	--	--	--	--	--	--	--	--	--	--	--	--	--	--	--	--	--	--	--	--	--	--	--	--	--	--	--	--
comp169_c1	CE	0.551394	298	--	--	--	--	--	--	--	--	--	--	--	--	--	--	--	--	--	--	--	--	--	--	--	--	--	--	--	--
comp17001_c0	CE	0.846206	2602	441627782	XP_004089302.1	184	2.48e-11	PREDICTED: zinc finger protein 91-like isoform 2 [Nomascus leucogenys]	--	--	--	--	--	--	--	--	--	Q05481	137	5.72e-07	Zinc finger protein 91 OS=Homo sapiens GN=ZNF91 PE=2 SV=2	PF07776//PF02892//PF04810//PF00096//PF07975	Zinc-finger associated domain (zf-AD)//BED zinc finger//Sec23/Sec24 zinc finger//Zinc finger, C2H2 type//TFIIH C1-like domain	GO:0006886//GO:0006888//GO:0006281	intracellular protein transport//ER to Golgi vesicle-mediated transport//DNA repair	GO:0003677//GO:0046872//GO:0008270	DNA binding//metal ion binding//zinc ion binding	GO:0030127//GO:0005634	COPII vesicle coat//nucleus	--	--
comp17002_c0	CE	0.415989	237	--	--	--	--	--	--	--	--	--	--	--	--	--	--	--	--	--	--	--	--	--	--	--	--	--	--	--	--
comp17003_c0	CE	1.21715	432	--	--	--	--	--	--	--	--	--	--	--	--	--	--	--	--	--	--	--	--	--	--	--	--	--	--	--	--
comp170045_c0	CE	1.58782	683	--	--	--	--	--	--	--	--	--	--	--	--	--	--	--	--	--	--	PF10541	Nuclear envelope localisation domain	--	--	GO:0003779	actin binding	GO:0016021	integral to membrane	--	--
comp17005_c0	CE	0.778337	380	--	--	--	--	--	--	--	--	--	--	--	--	--	--	--	--	--	--	--	--	--	--	--	--	--	--	--	--
comp17006_c0	CE	1.25993	626	--	--	--	--	--	--	--	--	--	--	--	--	--	--	--	--	--	--	--	--	--	--	--	--	--	--	--	--
comp17009_c0	CE	1.02206	418	195427195	XP_002061663.1	321	6.44e-32	GK17115 [Drosophila willistoni]	--	--	--	--	--	--	--	--	--	--	--	--	--	PF00018	SH3 domain	--	--	GO:0005515	protein binding	--	--	--	--
comp17011_c0	CE	1.17456	1343	195126196	XP_002007560.1	535	1.25e-59	GI12317 [Drosophila mojavensis]	--	--	--	--	--	--	--	--	--	Q9XYF4	457	1.26e-49	Caspase Nc OS=Drosophila melanogaster GN=Nc PE=1 SV=1	PF00619//PF00656	Caspase recruitment domain//Caspase domain	GO:0042981//GO:0006508	regulation of apoptotic process//proteolysis	GO:0005515//GO:0004197	protein binding//cysteine-type endopeptidase activity	GO:0005622	intracellular	--	--
comp17012_c0	CE	0.629294	470	--	--	--	--	--	--	--	--	--	--	--	--	--	--	--	--	--	--	PF04218	CENP-B N-terminal DNA-binding domain	--	--	GO:0003677	DNA binding	--	--	--	--
comp17012_c1	CE	0.698225	706	195487626	XP_002091985.1	393	3.06e-43	GE11918 [Drosophila yakuba]	--	--	--	--	--	--	--	--	--	--	--	--	--	PF06083	Interleukin-17	GO:0006954//GO:0007165	inflammatory response//signal transduction	GO:0005125	cytokine activity	GO:0005576	extracellular region	--	--
comp17014_c0	CE	1.26186	599	--	--	--	--	--	--	--	--	--	--	--	--	--	--	--	--	--	--	--	--	--	--	--	--	--	--	--	--
comp17015_c0	CE	0.637556	567	--	--	--	--	--	--	--	--	--	--	--	--	--	--	--	--	--	--	--	--	--	--	--	--	--	--	--	--
comp17016_c0	CE	1.17122	477	--	--	--	--	--	--	--	--	--	--	--	--	--	--	--	--	--	--	--	--	--	--	--	--	--	--	--	--
comp17019_c0	CE	0.51767	1841	70907192	AAZ15237.1	97	1.74e-23	reverse transcriptase [Aedes aegypti]	--	--	--	--	--	--	--	--	--	--	--	--	--	PF00078	Reverse transcriptase (RNA-dependent DNA polymerase)	GO:0006278	RNA-dependent DNA replication	GO:0003964//GO:0003723	RNA-directed DNA polymerase activity//RNA binding	--	--	--	--
comp17020_c0	CE	0.812549	364	--	--	--	--	--	--	--	--	--	--	--	--	--	--	--	--	--	--	--	--	--	--	--	--	--	--	--	--
comp170220_c0	CE	0.992382	861	195454823	XP_002074422.1	410	3.13e-46	GK10593 [Drosophila willistoni]	--	--	--	--	--	--	--	--	--	P81829	369	1.52e-41	Leucokinin OS=Drosophila melanogaster GN=Lk PE=1 SV=3	--	--	--	--	--	--	--	--	--	--
comp17022_c0	CE	1.55015	318	--	--	--	--	--	--	--	--	--	--	--	--	--	--	--	--	--	--	--	--	--	--	--	--	--	--	--	--
comp17023_c0	CE	0.730291	360	--	--	--	--	--	--	--	--	--	--	--	--	--	--	--	--	--	--	--	--	--	--	--	--	--	--	--	--
comp170258_c0	CE	1.26745	363	--	--	--	--	--	--	--	--	--	--	--	--	--	--	--	--	--	--	--	--	--	--	--	--	--	--	--	--
comp17025_c0	CE	0.956334	378	--	--	--	--	--	--	--	--	--	--	--	--	--	--	--	--	--	--	--	--	--	--	--	--	--	--	--	--
comp17027_c0	CE	2.19796	927	--	--	--	--	--	--	--	--	--	--	--	--	--	--	--	--	--	--	--	--	--	--	--	--	--	--	--	--
comp17028_c0	CE	0.473987	624	--	--	--	--	--	--	--	--	--	--	--	--	--	--	--	--	--	--	--	--	--	--	--	--	--	--	--	--
comp17029_c0	CE	1.29723	304	--	--	--	--	--	--	--	--	--	--	--	--	--	--	--	--	--	--	--	--	--	--	--	--	--	--	--	--
comp17031_c0	CE	1.29382	381	195045017	XP_001991921.1	205	1.2e-16	GH11800 [Drosophila grimshawi]	195481744	XM_002101726.1	80	2.39e-32	Drosophila yakuba GE17806 (Dyak\GE17806), mRNA	K09200	SP-N	transcription factor Sp, invertebrate	http://www.genome.jp/dbget-bin/www_bget?ko:K09200	Q24266	202	1.66e-17	Transcription factor btd OS=Drosophila melanogaster GN=btd PE=2 SV=1	PF00096	Zinc finger, C2H2 type	--	--	GO:0008270//GO:0003676//GO:0046872	zinc ion binding//nucleic acid binding//metal ion binding	GO:0005622	intracellular	KOG1721	FOG: Zn-finger
comp17031_c1	CE	0.659902	249	--	--	--	--	--	--	--	--	--	--	--	--	--	--	--	--	--	--	PF08493	Aflatoxin regulatory protein	GO:0006355//GO:0045122	regulation of transcription, DNA-dependent//aflatoxin biosynthetic process	GO:0003677	DNA binding	GO:0005634	nucleus	--	--
comp17031_c2	CE	1.75683	954	195045017	XP_001991921.1	697	4.39e-82	GH11800 [Drosophila grimshawi]	--	--	--	--	--	K09200	SP-N	transcription factor Sp, invertebrate	http://www.genome.jp/dbget-bin/www_bget?ko:K09200	Q24266	673	9.57e-81	Transcription factor btd OS=Drosophila melanogaster GN=btd PE=2 SV=1	PF00096	Zinc finger, C2H2 type	--	--	GO:0008270//GO:0003676//GO:0046872	zinc ion binding//nucleic acid binding//metal ion binding	GO:0005622	intracellular	KOG1721	FOG: Zn-finger
comp17031_c3	CE	1.63594	683	--	--	--	--	--	--	--	--	--	--	--	--	--	--	--	--	--	--	PF09606	ARC105 or Med15 subunit of Mediator complex non-fungal	GO:0006357	regulation of transcription from RNA polymerase II promoter	GO:0001104	RNA polymerase II transcription cofactor activity	GO:0016592	mediator complex	--	--
comp17033_c0	CE	1.01888	807	--	--	--	--	--	--	--	--	--	--	--	--	--	--	--	--	--	--	--	--	--	--	--	--	--	--	--	--
comp1703583_c0	CE	0.308092	320	--	--	--	--	--	--	--	--	--	--	--	--	--	--	--	--	--	--	--	--	--	--	--	--	--	--	--	--
comp17037_c0	CE	1.80985	345	--	--	--	--	--	--	--	--	--	--	--	--	--	--	--	--	--	--	--	--	--	--	--	--	--	--	--	--
[truncated: 20,287 more rows]
