# Supplementary material for: The developmental transcriptome of the synanthropic fly Chrysomya megacephala and insights into olfactory proteins
Source: BMC Genomics. 2015 Jan 23;16(1):20. doi: 10.1186/s12864-014-1200-y (PMC4311427; doi:10.1186/s12864-014-1200-y)
Supplement: Additional file 2: — S2-annotation Larvae. [file 12864_2014_1200_MOESM2_ESM.xlsx]

## Sheet: CL_annotation
gene_id	Sample_name	RPKM	Gene Length	NR GI	NR ID	NR Score	NR Evalue	NR Description	NT GI	NT ID	NT Score	NT Evalue	NT Description	KO ID	KO Name	KO Description	Http Link	Swissprot ID	Swissprot Score	Swissprot Evalue	Swissprot Description	PFAM ID	PFAM description	Gene Ontology Biological Pathway	BP Description	Gene Ontology Molecular Function	MF Description	Gene Ontology Cellular Component	CC Description	KOG ID	KOG Description
comp10007_c0	CL	10.6239	2094	195055596	XP_001994699.1	2539	0	GH17379 [Drosophila grimshawi]	--	--	--	--	--	K03846	ALG9	alpha-1,2-mannosyltransferase	http://www.genome.jp/dbget-bin/www_bget?ko:K03846	Q8VDI9	1313	8.09177e-171	Alpha-1,2-mannosyltransferase ALG9 OS=Mus musculus GN=Alg9 PE=2 SV=1	PF03901	Alg9-like mannosyltransferase family	GO:0006506	GPI anchor biosynthetic process	GO:0016757	transferase activity, transferring glycosyl groups	GO:0031227	intrinsic to endoplasmic reticulum membrane	KOG2515	Mannosyltransferase
comp100234_c0	CL	0.783813	432	--	--	--	--	--	--	--	--	--	--	--	--	--	--	--	--	--	--	--	--	--	--	--	--	--	--	--	--
comp10033_c0	CL	12.9208	1803	195131193	XP_002010035.1	221	4.11767e-16	GI15693 [Drosophila mojavensis]	--	--	--	--	--	--	--	--	--	--	--	--	--	--	--	--	--	--	--	--	--	--	--
comp10035_c0	CL	1.65443	307	--	--	--	--	--	--	--	--	--	--	--	--	--	--	--	--	--	--	--	--	--	--	--	--	--	--	--	--
comp1005724_c0	CL	0.310649	218	--	--	--	--	--	--	--	--	--	--	--	--	--	--	--	--	--	--	--	--	--	--	--	--	--	--	--	--
comp1006_c0	CL	0.315277	537	--	--	--	--	--	--	--	--	--	--	--	--	--	--	--	--	--	--	--	--	--	--	--	--	--	--	--	--
comp1009159_c0	CL	0.320955	211	--	--	--	--	--	--	--	--	--	--	--	--	--	--	--	--	--	--	--	--	--	--	--	--	--	--	--	--
comp100939_c0	CL	0.621297	436	--	--	--	--	--	--	--	--	--	--	--	--	--	--	--	--	--	--	--	--	--	--	--	--	--	--	--	--
comp10093_c0	CL	0.467637	433	--	--	--	--	--	--	--	--	--	--	--	--	--	--	--	--	--	--	--	--	--	--	--	--	--	--	--	--
comp101009_c0	CL	1.34309	478	--	--	--	--	--	--	--	--	--	--	--	--	--	--	--	--	--	--	--	--	--	--	--	--	--	--	--	--
comp10104_c0	CL	10.788	543	195394517	XP_002055889.1	143	2.30717e-09	GJ10633 [Drosophila virilis]	--	--	--	--	--	--	--	--	--	--	--	--	--	--	--	--	--	--	--	--	--	--	--
comp101064_c0	CL	0.640223	952	--	--	--	--	--	--	--	--	--	--	--	--	--	--	--	--	--	--	--	--	--	--	--	--	--	--	--	--
comp101121_c0	CL	0.436209	621	--	--	--	--	--	--	--	--	--	--	--	--	--	--	--	--	--	--	--	--	--	--	--	--	--	--	--	--
comp10116_c0	CL	14.5824	4038	195455675	XP_002074819.1	175	5.48731e-10	GK22947 [Drosophila willistoni]	61162120	AB190295.1	45	7.84349e-12	Gryllus bimaculatus Gb1cad mRNA for Gb1-cadherin, complete cds	--	--	--	--	Q24298	132	4.05904e-06	DE-cadherin OS=Drosophila melanogaster GN=shg PE=1 SV=2	PF01049//PF00028	Cadherin cytoplasmic region//Cadherin domain	GO:0007156	homophilic cell adhesion	GO:0005509	calcium ion binding	GO:0016021//GO:0016020//GO:0005886	integral to membrane//membrane//plasma membrane	KOG3594	FOG: Cadherin repeats
comp10121_c0	CL	123.618	358	--	--	--	--	--	--	--	--	--	--	--	--	--	--	--	--	--	--	--	--	--	--	--	--	--	--	--	--
comp101235_c0	CL	0.54033	376	24648714	NP_732622.1	299	4.77718e-30	modifier of mdg4, isoform G [Drosophila melanogaster]	--	--	--	--	--	--	--	--	--	--	--	--	--	--	--	GO:0008354//GO:0001672//GO:0007141//GO:0009395//GO:0046486//GO:0006687//GO:0048477//GO:0006917//GO:0006997//GO:0007060	germ cell migration//regulation of chromatin assembly or disassembly//male meiosis I//phospholipid catabolic process//glycerolipid metabolic process//glycosphingolipid metabolic process//oogenesis//induction of apoptosis//nucleus organization//male meiosis chromosome segregation	GO:0008195//GO:0003682//GO:0005515	phosphatidate phosphatase activity//chromatin binding//protein binding	GO:0005700//GO:0005886//GO:0005730//GO:0000794//GO:0000785	polytene chromosome//plasma membrane//nucleolus//condensed nuclear chromosome//chromatin	--	--
comp1012386_c0	CL	0.335254	202	--	--	--	--	--	--	--	--	--	--	--	--	--	--	--	--	--	--	--	--	--	--	--	--	--	--	--	--
comp10129_c0	CL	3.92776	3338	7229532	AAF42865.1	323	1.20151e-27	staufen [Drosophila virilis]	--	--	--	--	--	--	--	--	--	P25159	333	4.52098e-30	Maternal effect protein staufen OS=Drosophila melanogaster GN=stau PE=1 SV=2	--	--	--	--	--	--	--	--	KOG3732	Staufen and related double-stranded-RNA-binding proteins
comp1013692_c0	CL	0.324026	209	--	--	--	--	--	--	--	--	--	--	--	--	--	--	--	--	--	--	--	--	--	--	--	--	--	--	--	--
comp10137_c0	CL	14.9313	415	195127628	XP_002008270.1	430	8.14758e-49	GI13397 [Drosophila mojavensis]	--	--	--	--	--	--	--	--	--	O46108	261	4.61842e-26	Lipase 3 OS=Drosophila melanogaster GN=Lip3 PE=2 SV=1	PF04083	Partial alpha/beta-hydrolase lipase region	GO:0016042//GO:0006629	lipid catabolic process//lipid metabolic process	GO:0016788	hydrolase activity, acting on ester bonds	--	--	KOG2624	Triglyceride lipase-cholesterol esterase
comp10137_c1	CL	9.88311	997	195021228	XP_001985355.1	1016	1.77065e-133	GH14550 [Drosophila grimshawi]	--	--	--	--	--	--	--	--	--	O46108	577	7.08721e-69	Lipase 3 OS=Drosophila melanogaster GN=Lip3 PE=2 SV=1	--	--	GO:0006629	lipid metabolic process	GO:0016787	hydrolase activity	--	--	KOG2624	Triglyceride lipase-cholesterol esterase
comp1013_c0	CL	0.325584	312	--	--	--	--	--	--	--	--	--	--	--	--	--	--	--	--	--	--	--	--	--	--	--	--	--	--	--	--
comp101414_c0	CL	0.595353	455	--	--	--	--	--	--	--	--	--	--	--	--	--	--	--	--	--	--	--	--	--	--	--	--	--	--	--	--
comp1014437_c0	CL	0.319441	212	--	--	--	--	--	--	--	--	--	--	--	--	--	--	--	--	--	--	--	--	--	--	--	--	--	--	--	--
comp101444_c0	CL	0.325584	208	--	--	--	--	--	--	--	--	--	--	--	--	--	--	--	--	--	--	--	--	--	--	--	--	--	--	--	--
comp10158_c0	CL	38.3705	458	195341737	XP_002037462.1	273	1.31413e-26	GM12933 [Drosophila sechellia]	--	--	--	--	--	K01672	E4.2.1.1	carbonic anhydrase	http://www.genome.jp/dbget-bin/www_bget?ko:K01672	P18761	177	1.31847e-14	Carbonic anhydrase 6 OS=Mus musculus GN=Ca6 PE=1 SV=3	--	--	--	--	--	--	--	--	KOG0382	Carbonic anhydrase
comp10158_c1	CL	41.7125	759	195107768	XP_001998480.1	333	6.71334e-35	GI23611 [Drosophila mojavensis]	--	--	--	--	--	K01672	E4.2.1.1	carbonic anhydrase	http://www.genome.jp/dbget-bin/www_bget?ko:K01672	Q92051	257	1.0467e-24	Carbonic anhydrase OS=Danio rerio GN=cahz PE=1 SV=2	--	--	--	--	--	--	--	--	KOG0382	Carbonic anhydrase
comp10166_c0	CL	0.442624	459	--	--	--	--	--	--	--	--	--	--	--	--	--	--	--	--	--	--	--	--	--	--	--	--	--	--	--	--
comp10167_c0	CL	146.431	753	359952820	AEV91202.1	426	1.98951e-49	enhancer of split region protein HLHm1 [Teleopsis dalmanni]	--	--	--	--	--	--	--	--	--	O97176	386	1.75938e-44	Enhancer of split M1 protein OS=Drosophila melanogaster GN=m1 PE=2 SV=1	PF07648//PF00050	Kazal-type serine protease inhibitor domain//Kazal-type serine protease inhibitor domain	--	--	GO:0005515	protein binding	--	--	--	--
comp10169_c0	CL	0.724847	327	--	--	--	--	--	--	--	--	--	--	--	--	--	--	--	--	--	--	PF11611	Telomeric repeat-binding factor 2	--	--	--	--	GO:0005615	extracellular space	--	--
comp10174_c0	CL	0.488711	485	--	--	--	--	--	--	--	--	--	--	--	--	--	--	--	--	--	--	--	--	--	--	--	--	--	--	--	--
comp10177_c0	CL	19.4125	457	--	--	--	--	--	--	--	--	--	--	--	--	--	--	--	--	--	--	--	--	--	--	--	--	--	--	--	--
comp10185_c0	CL	1.11468	411	24653166	NP_725217.1	135	1.81646e-07	CG42708, isoform B [Drosophila melanogaster]	--	--	--	--	--	--	--	--	--	--	--	--	--	--	--	--	--	--	--	--	--	--	--
comp10195_c0	CL	27.2771	1453	195446078	XP_002070617.1	1779	0	GK10937 [Drosophila willistoni]	--	--	--	--	--	--	--	--	--	Q9V9S8	1734	0	Ferrochelatase, mitochondrial OS=Drosophila melanogaster GN=Fech PE=2 SV=1	PF00762	Ferrochelatase	GO:0006783//GO:0015994	heme biosynthetic process//chlorophyll metabolic process	GO:0004325	ferrochelatase activity	--	--	KOG1321	Protoheme ferro-lyase (ferrochelatase)
comp10215_c0	CL	0.361502	281	--	--	--	--	--	--	--	--	--	--	--	--	--	--	--	--	--	--	--	--	--	--	--	--	--	--	--	--
comp102197_c0	CL	3.88147	663	--	--	--	--	--	--	--	--	--	--	--	--	--	--	--	--	--	--	--	--	--	--	--	--	--	--	--	--
comp10219_c0	CL	4.40288	1715	195395918	XP_002056581.1	1677	0	GJ10143 [Drosophila virilis]	--	--	--	--	--	--	--	--	--	Q8BHT7	580	1.13491e-66	Retrograde Golgi transport protein RGP1 homolog OS=Mus musculus GN=Rgp1 PE=2 SV=1	--	--	--	--	--	--	--	--	--	--
comp102269_c0	CL	3.83329	371	--	--	--	--	--	--	--	--	--	--	--	--	--	--	--	--	--	--	--	--	--	--	--	--	--	--	--	--
comp10229_c0	CL	6.46005	5273	328787787	XP_393523.4	183	8.17354e-11	PREDICTED: fibril-forming collagen alpha chain-like [Apis mellifera]	380021506	XM_003694557.1	43	1.32765e-10	PREDICTED: Apis florea fibril-forming collagen alpha chain-like (LOC100870468), mRNA	K06236	COL1AS	collagen, type I/II/III/V/XI/XXIV/XXVII, alpha	http://www.genome.jp/dbget-bin/www_bget?ko:K06236	Q91717	137	1.31901e-06	Collagen alpha-1(II) chain OS=Xenopus laevis GN=col2a1 PE=2 SV=2	PF01410//PF00093	Fibrillar collagen C-terminal domain//von Willebrand factor type C domain	--	--	GO:0005515//GO:0005201	protein binding//extracellular matrix structural constituent	GO:0005578//GO:0005581	proteinaceous extracellular matrix//collagen	KOG3544	Collagens (type IV and type XIII), and related proteins
comp10231_c0	CL	0.356491	284	--	--	--	--	--	--	--	--	--	--	--	--	--	--	--	--	--	--	--	--	--	--	--	--	--	--	--	--
comp10243_c0	CL	6.96604	709	312381720	EFR27404.1	460	8.39525e-55	hypothetical protein AND_25555 [Anopheles darlingi]	--	--	--	--	--	--	--	--	--	--	--	--	--	--	--	--	--	--	--	--	--	--	--
comp102486_c0	CL	0.548669	432	--	--	--	--	--	--	--	--	--	--	--	--	--	--	--	--	--	--	PF06422	CDR ABC transporter	GO:0006810	transport	GO:0042626//GO:0005524	ATPase activity, coupled to transmembrane movement of substances//ATP binding	GO:0016021	integral to membrane	--	--
comp10262_c0	CL	0.448486	302	--	--	--	--	--	--	--	--	--	--	--	--	--	--	--	--	--	--	--	--	--	--	--	--	--	--	--	--
comp102653_c0	CL	1.16426	349	--	--	--	--	--	--	--	--	--	--	--	--	--	--	--	--	--	--	--	--	--	--	--	--	--	--	--	--
comp10280_c0	CL	14.4505	1106	195384920	XP_002051160.1	1236	3.84739e-168	GJ13753 [Drosophila virilis]	--	--	--	--	--	--	--	--	--	Q8BQ89	1054	1.00699e-140	LIX1-like protein OS=Mus musculus GN=Lix1l PE=2 SV=2	--	--	--	--	--	--	--	--	--	--
comp10284_c0	CL	17.5394	695	289739581	ADD18538.1	631	9.33732e-79	trypsin [Glossina morsitans morsitans]	--	--	--	--	--	--	--	--	--	P42279	344	2.18866e-37	Trypsin eta OS=Drosophila melanogaster GN=etaTry PE=2 SV=2	PF00089	Trypsin	GO:0006508	proteolysis	GO:0003824//GO:0004252	catalytic activity//serine-type endopeptidase activity	--	--	KOG3627	Trypsin
comp10284_c1	CL	2.03791	216	198459959	XP_002138761.1	251	7.37498e-25	GA24219 [Drosophila pseudoobscura pseudoobscura]	--	--	--	--	--	K01312	PRSS	trypsin	http://www.genome.jp/dbget-bin/www_bget?ko:K01312	Q07943	205	1.02429e-19	Vitellin-degrading protease OS=Bombyx mori PE=1 SV=1	PF00089	Trypsin	GO:0006508	proteolysis	GO:0004252	serine-type endopeptidase activity	--	--	KOG3627	Trypsin
comp102945_c0	CL	0.686366	296	--	--	--	--	--	--	--	--	--	--	--	--	--	--	--	--	--	--	--	--	--	--	--	--	--	--	--	--
comp10294_c0	CL	0.395261	257	25090887	O17450.1	150	3.49963e-10	RecName: Full=Peritrophin-48; Flags: Precursor	--	--	--	--	--	--	--	--	--	O17450	150	2.36369e-11	Peritrophin-48 OS=Chrysomya bezziana PE=2 SV=1	--	--	--	--	--	--	--	--	--	--
comp1030276_c0	CL	0.305051	222	--	--	--	--	--	--	--	--	--	--	--	--	--	--	--	--	--	--	--	--	--	--	--	--	--	--	--	--
comp10305_c0	CL	2.42623	375	--	--	--	--	--	--	--	--	--	--	--	--	--	--	--	--	--	--	--	--	--	--	--	--	--	--	--	--
comp10307_c0	CL	4.33186	938	195399390	XP_002058303.1	256	9.92219e-23	GJ16016 [Drosophila virilis]	--	--	--	--	--	--	--	--	--	--	--	--	--	PF09202//PF02862	Rio2, N-terminal//DDHD domain	GO:0009069//GO:0016310//GO:0006468	serine family amino acid metabolic process//phosphorylation//protein phosphorylation	GO:0004674//GO:0005524//GO:0046872	protein serine/threonine kinase activity//ATP binding//metal ion binding	--	--	--	--
comp103302_c0	CL	0.863793	392	--	--	--	--	--	--	--	--	--	--	--	--	--	--	--	--	--	--	--	--	--	--	--	--	--	--	--	--
comp1033764_c0	CL	0.328745	206	156381966	XP_001632326.1	115	2.10512e-06	predicted protein [Nematostella vectensis]	--	--	--	--	--	--	--	--	--	--	--	--	--	--	--	--	--	--	--	--	--	--	--
comp10339_c0	CL	23.7899	2390	289740899	ADD19197.1	2063	0	syndapin [Glossina morsitans morsitans]	--	--	--	--	--	--	--	--	--	Q9UNF0	918	1.44459e-112	Protein kinase C and casein kinase substrate in neurons protein 2 OS=Homo sapiens GN=PACSIN2 PE=1 SV=2	PF00018//PF03938	SH3 domain//Outer membrane protein (OmpH-like)	--	--	GO:0005515//GO:0051082	protein binding//unfolded protein binding	--	--	KOG2856	Adaptor protein PACSIN
comp103443_c0	CL	0.736102	230	--	--	--	--	--	--	--	--	--	--	--	--	--	--	--	--	--	--	--	--	--	--	--	--	--	--	--	--
comp10349_c0	CL	2.702	2569	195440788	XP_002068222.1	658	1.0048e-69	GK10062 [Drosophila willistoni]	--	--	--	--	--	--	--	--	--	P00766	409	3.53927e-43	Chymotrypsinogen A OS=Bos taurus PE=1 SV=1	PF00089	Trypsin	GO:0006508	proteolysis	GO:0004252	serine-type endopeptidase activity	--	--	KOG3627	Trypsin
comp10349_c1	CL	1.79169	1493	195375044	XP_002046313.1	294	1.67816e-25	GJ12575 [Drosophila virilis]	--	--	--	--	--	--	--	--	--	--	--	--	--	PF00335	Tetraspanin family	GO:0006508	proteolysis	GO:0004252	serine-type endopeptidase activity	GO:0016021	integral to membrane	--	--
comp10350_c0	CL	1.00776	336	--	--	--	--	--	--	--	--	--	--	--	--	--	--	--	--	--	--	--	--	--	--	--	--	--	--	--	--
comp10352_c0	CL	72.7202	1683	195385893	XP_002051639.1	1502	0	GJ16686 [Drosophila virilis]	--	--	--	--	--	K01285	PRCP	lysosomal Pro-X carboxypeptidase	http://www.genome.jp/dbget-bin/www_bget?ko:K01285	Q2TA14	1043	6.93981e-134	Lysosomal Pro-X carboxypeptidase OS=Bos taurus GN=PRCP PE=2 SV=1	PF00326//PF05577	Prolyl oligopeptidase family//Serine carboxypeptidase S28	GO:0006508	proteolysis	GO:0008236	serine-type peptidase activity	--	--	KOG2183	Prolylcarboxypeptidase (angiotensinase C)
comp103556_c0	CL	0.774219	1487	194769270	XP_001966729.1	1792	0	GF19125 [Drosophila ananassae]	--	--	--	--	--	K09372	LHX1_5	LIM homeobox protein 1/5	http://www.genome.jp/dbget-bin/www_bget?ko:K09372	P48742	826	1.23155e-103	LIM/homeobox protein Lhx1 OS=Homo sapiens GN=LHX1 PE=1 SV=2	PF05920//PF01258//PF00046//PF00518//PF00412	Homeobox KN domain//Prokaryotic dksA/traR C4-type zinc finger//Homeobox domain//Early Protein (E6)//LIM domain	GO:0006355	regulation of transcription, DNA-dependent	GO:0008270//GO:0003700//GO:0046872//GO:0003677//GO:0043565	zinc ion binding//sequence-specific DNA binding transcription factor activity//metal ion binding//DNA binding//sequence-specific DNA binding	GO:0005634//GO:0042025//GO:0005667	nucleus//host cell nucleus//transcription factor complex	KOG0490	Transcription factor, contains HOX domain
comp103638_c0	CL	1.26346	536	--	--	--	--	--	--	--	--	--	--	--	--	--	--	--	--	--	--	--	--	--	--	--	--	--	--	--	--
comp10381_c0	CL	7.69892	3875	125776950	XP_001359448.1	3836	0	GA11790, isoform A [Drosophila pseudoobscura pseudoobscura]	345487043	XM_003425564.1	155	5.34308e-73	PREDICTED: Nasonia vitripennis protein CLEC16A-like (LOC100117870), mRNA	--	--	--	--	Q2KHT3	1941	0	Protein CLEC16A OS=Homo sapiens GN=CLEC16A PE=2 SV=2	--	--	--	--	--	--	--	--	--	--
comp103887_c0	CL	0.934088	290	--	--	--	--	--	--	--	--	--	--	--	--	--	--	--	--	--	--	--	--	--	--	--	--	--	--	--	--
comp103947_c0	CL	2.00698	357	--	--	--	--	--	--	--	--	--	--	--	--	--	--	--	--	--	--	--	--	--	--	--	--	--	--	--	--
comp1039622_c0	CL	0.302328	224	--	--	--	--	--	--	--	--	--	--	--	--	--	--	--	--	--	--	--	--	--	--	--	--	--	--	--	--
comp10406_c0	CL	4.84635	1062	195397297	XP_002057265.1	362	1.75227e-39	GJ16444 [Drosophila virilis]	--	--	--	--	--	--	--	--	--	Q2M2S5	183	1.81212e-15	Cytochrome c oxidase assembly factor 6 homolog OS=Bos taurus GN=COA6 PE=3 SV=1	PF02297	Cytochrome oxidase c subunit VIb	GO:0015992//GO:0006123	proton transport//mitochondrial electron transport, cytochrome c to oxygen	GO:0004129	cytochrome-c oxidase activity	GO:0045277//GO:0005739	respiratory chain complex IV//mitochondrion	KOG3168	U1 snRNP component
comp104341_c0	CL	0.620484	382	--	--	--	--	--	--	--	--	--	--	--	--	--	--	--	--	--	--	--	--	--	--	--	--	--	--	--	--
comp10443_c0	CL	33.5543	326	195427757	XP_002061943.1	269	1.94005e-28	GK17269 [Drosophila willistoni]	--	--	--	--	--	--	--	--	--	P92201	225	3.67543e-23	Larval cuticle protein 8 OS=Drosophila melanogaster GN=Lcp65Ag1 PE=1 SV=1	PF00379	Insect cuticle protein	--	--	GO:0042302	structural constituent of cuticle	--	--	--	--
comp10445_c0	CL	52.5386	1682	289743305	ADD20400.1	582	1.75037e-69	translation initiation factor 1 [Glossina morsitans morsitans]	42766406	AY441361.1	172	8.13474e-83	Armigeres subalbatus ASAP ID: 39747 translation initiation factor mRNA sequence	--	--	--	--	P42678	569	7.7563e-69	Protein translation factor SUI1 homolog OS=Anopheles gambiae GN=AGAP006459 PE=3 SV=1	PF01253	Translation initiation factor SUI1	GO:0006413//GO:0006446	translational initiation//regulation of translational initiation	GO:0003743	translation initiation factor activity	GO:0005840	ribosome	KOG1770	Translation initiation factor 1 (eIF-1/SUI1)
comp10457_c0	CL	20.7894	373	--	--	--	--	--	--	--	--	--	--	--	--	--	--	--	--	--	--	--	--	--	--	--	--	--	--	--	--
comp10461_c0	CL	30.5035	1183	195387375	XP_002052371.1	583	7.7673e-71	GJ22057 [Drosophila virilis]	--	--	--	--	--	--	--	--	--	Q9Y3D6	280	4.1381e-28	Mitochondrial fission 1 protein OS=Homo sapiens GN=FIS1 PE=1 SV=2	--	--	--	--	--	--	--	--	KOG3364	Membrane protein involved in organellar division
comp10473_c0	CL	3.98454	430	--	--	--	--	--	--	--	--	--	--	--	--	--	--	--	--	--	--	PF15050		--	--	--	--	GO:0097197//GO:0001772//GO:0016021	tetraspanin-enriched microdomain//immunological synapse//integral to membrane	--	--
comp10487_c0	CL	27.6637	1738	113895895	AAY33777.2	152	4.4715e-08	putative protein disulfide isomerase 1 [Dictyocaulus viviparus]	--	--	--	--	--	--	--	--	--	P38657	135	3.85776e-07	Protein disulfide-isomerase A3 OS=Bos taurus GN=PDIA3 PE=2 SV=1	PF00085	Thioredoxin	GO:0045454	cell redox homeostasis	--	--	--	--	KOG0190	Protein disulfide isomerase (prolyl 4-hydroxylase beta subunit)
comp105091_c0	CL	0.351982	481	--	--	--	--	--	--	--	--	--	--	--	--	--	--	--	--	--	--	--	--	--	--	--	--	--	--	--	--
comp1050_c0	CL	0.369389	275	--	--	--	--	--	--	--	--	--	--	--	--	--	--	--	--	--	--	--	--	--	--	--	--	--	--	--	--
comp10513_c0	CL	8.95229	643	170035023	XP_001845371.1	137	2.51487e-07	predicted protein [Culex quinquefasciatus]	--	--	--	--	--	--	--	--	--	--	--	--	--	PF02892	BED zinc finger	--	--	GO:0003677	DNA binding	--	--	--	--
comp10521_c0	CL	7.23192	3507	125773169	XP_001357843.1	2671	0	GA20843 [Drosophila pseudoobscura pseudoobscura]	--	--	--	--	--	--	--	--	--	Q29BL9	2671	0	LMBR1 domain-containing protein 2 homolog OS=Drosophila pseudoobscura pseudoobscura GN=GA20843 PE=3 SV=1	PF00907//PF01731//PF14777	T-box//Arylesterase//	GO:0042384//GO:0006355	cilium assembly//regulation of transcription, DNA-dependent	GO:0004064//GO:0003700	arylesterase activity//sequence-specific DNA binding transcription factor activity	GO:0016021//GO:0005634//GO:0005667//GO:0034464	integral to membrane//nucleus//transcription factor complex//BBSome	KOG2296	Integral membrane protein
comp10525_c0	CL	4.28068	3908	125982203	XP_001355048.1	4470	0	GA11389 [Drosophila pseudoobscura pseudoobscura]	--	--	--	--	--	K12385	NPC1	Niemann-Pick C1 protein	http://www.genome.jp/dbget-bin/www_bget?ko:K12385	O35604	2178	0	Niemann-Pick C1 protein OS=Mus musculus GN=Npc1 PE=1 SV=2	PF03176//PF02460//PF06580	MMPL family//Patched family//Histidine kinase	GO:0000160//GO:0007165//GO:0016310	phosphorelay signal transduction system//signal transduction//phosphorylation	GO:0000155//GO:0008158	phosphorelay sensor kinase activity//hedgehog receptor activity	GO:0009365//GO:0016021//GO:0016020	protein histidine kinase complex//integral to membrane//membrane	KOG1933	Cholesterol transport protein (Niemann-Pick C disease protein)
comp10533_c0	CL	0.445536	304	--	--	--	--	--	--	--	--	--	--	--	--	--	--	--	--	--	--	--	--	--	--	--	--	--	--	--	--
comp10548_c0	CL	21.7649	1102	194880993	XP_001974633.1	519	3.2255e-60	GG21853 [Drosophila erecta]	--	--	--	--	--	--	--	--	--	Q9BWF2	150	2.30495e-09	TRAF-interacting protein OS=Homo sapiens GN=TRAIP PE=1 SV=1	PF13639//PF12861//PF12678//PF14634//PF00097//PF12906	//Anaphase-promoting complex subunit 11 RING-H2 finger//RING-H2 zinc finger////Zinc finger, C3HC4 type (RING finger)//RING-variant domain	GO:0016567	protein ubiquitination	GO:0004842//GO:0008270//GO:0046872//GO:0005515	ubiquitin-protein ligase activity//zinc ion binding//metal ion binding//protein binding	GO:0005680	anaphase-promoting complex	KOG0827	Predicted E3 ubiquitin ligase
comp10560_c0	CL	19.2051	908	125981407	XP_001354707.1	746	2.39344e-95	GA12578 [Drosophila pseudoobscura pseudoobscura]	--	--	--	--	--	--	--	--	--	Q3ZBV9	407	8.35736e-46	Dehydrogenase/reductase SDR family member 11 OS=Bos taurus GN=DHRS11 PE=2 SV=1	PF12242//PF01073//PF00106//PF01370	NAD(P)H binding domain of trans-2-enoyl-CoA reductase//3-beta hydroxysteroid dehydrogenase/isomerase family//short chain dehydrogenase//NAD dependent epimerase/dehydratase family	GO:0044237//GO:0008152//GO:0008210//GO:0008207//GO:0055114//GO:0006694//GO:0008209	cellular metabolic process//metabolic process//estrogen metabolic process//C21-steroid hormone metabolic process//oxidation-reduction process//steroid biosynthetic process//androgen metabolic process	GO:0003854//GO:0003824//GO:0016491//GO:0050662//GO:0016616	3-beta-hydroxy-delta5-steroid dehydrogenase activity//catalytic activity//oxidoreductase activity//coenzyme binding//oxidoreductase activity, acting on the CH-OH group of donors, NAD or NADP as acceptor	--	--	KOG1205	Predicted dehydrogenase
comp10571_c0	CL	94.501	651	195469549	XP_002099700.1	574	1.24417e-72	GE16630 [Drosophila yakuba]	346709633	AK385681.1	180	1.08986e-87	Bombyx mori mRNA, clone: fphe03D05	--	--	--	--	Q9W5E1	556	4.28196e-71	RING-box protein 1A OS=Drosophila melanogaster GN=Roc1a PE=1 SV=1	PF00097//PF14634//PF12861//PF13639//PF12678	Zinc finger, C3HC4 type (RING finger)////Anaphase-promoting complex subunit 11 RING-H2 finger////RING-H2 zinc finger	GO:0016567	protein ubiquitination	GO:0005515//GO:0046872//GO:0008270//GO:0004842	protein binding//metal ion binding//zinc ion binding//ubiquitin-protein ligase activity	GO:0005680	anaphase-promoting complex	KOG2930	SCF ubiquitin ligase, Rbx1 component
comp105736_c0	CL	0.637378	425	--	--	--	--	--	--	--	--	--	--	--	--	--	--	--	--	--	--	--	--	--	--	--	--	--	--	--	--
comp105751_c0	CL	1.34769	603	195479412	XP_002100875.1	373	1.90401e-42	GE15928 [Drosophila yakuba]	--	--	--	--	--	--	--	--	--	--	--	--	--	--	--	--	--	--	--	--	--	--	--
comp10577_c0	CL	42.8138	2784	195059324	XP_001995611.1	3067	0	GH17670 [Drosophila grimshawi]	195447535	XM_002071222.1	702	0	Drosophila willistoni GK25227 (Dwil\GK25227), mRNA	--	--	--	--	Q63598	1616	0	Plastin-3 OS=Rattus norvegicus GN=Pls3 PE=2 SV=2	PF00307//PF13405//PF00036//PF13202//PF13499	Calponin homology (CH) domain////EF hand////	--	--	GO:0005515//GO:0005509//GO:0003779	protein binding//calcium ion binding//actin binding	--	--	KOG0046	Ca2+-binding actin-bundling protein (fimbrin/plastin), EF-Hand protein superfamily
comp10580_c0	CL	8.31148	998	195493196	XP_002094313.1	549	5.79831e-67	GE21752 [Drosophila yakuba]	195442628	XM_002069019.1	102	3.89827e-44	Drosophila willistoni GK12275 (Dwil\GK12275), mRNA	--	--	--	--	Q8T0B1	533	1.23224e-65	Nuclear envelope phosphatase-regulatory subunit 1 homolog OS=Drosophila melanogaster GN=CG8009 PE=2 SV=1	--	--	--	--	--	--	--	--	KOG4606	Uncharacterized conserved protein
comp1059983_c0	CL	0.379038	268	--	--	--	--	--	--	--	--	--	--	--	--	--	--	--	--	--	--	--	--	--	--	--	--	--	--	--	--
comp105_c0	CL	0.873391	504	--	--	--	--	--	--	--	--	--	--	--	--	--	--	--	--	--	--	PF04805	E10-like protein conserved region	GO:0055114	oxidation-reduction process	GO:0016972	thiol oxidase activity	--	--	--	--
comp10605_c0	CL	0.338607	500	--	--	--	--	--	--	--	--	--	--	--	--	--	--	--	--	--	--	--	--	--	--	--	--	--	--	--	--
comp1061004_c0	CL	0.317941	213	195164822	XP_002023245.1	127	4.66735e-07	GL21063 [Drosophila persimilis]	--	--	--	--	--	--	--	--	--	--	--	--	--	--	--	--	--	--	--	--	--	--	--
comp10610_c0	CL	12.8526	2487	195453893	XP_002073990.1	1646	0	GK12848 [Drosophila willistoni]	--	--	--	--	--	--	--	--	--	Q9Y5A7	479	1.34801e-49	NEDD8 ultimate buster 1 OS=Homo sapiens GN=NUB1 PE=1 SV=2	PF02631//PF02954//PF08587//PF00216//PF00627//PF06391	RecX family//Bacterial regulatory protein, Fis family//Ubiquitin associated domain (UBA)//Bacterial DNA-binding protein//UBA/TS-N domain//CDK-activating kinase assembly factor MAT1	GO:0006282//GO:0007049//GO:0016310//GO:0009069//GO:0007165	regulation of DNA repair//cell cycle//phosphorylation//serine family amino acid metabolic process//signal transduction	GO:0004674//GO:0005515//GO:0003677//GO:0043565	protein serine/threonine kinase activity//protein binding//DNA binding//sequence-specific DNA binding	GO:0005634	nucleus	KOG2561	Adaptor protein NUB1, contains UBA domain
comp10613_c0	CL	446.807	864	195379790	XP_002048658.1	303	7.64745e-31	GJ14096 [Drosophila virilis]	--	--	--	--	--	--	--	--	--	Q7M4F0	160	3.73645e-12	Endocuticle structural glycoprotein SgAbd-9 OS=Schistocerca gregaria PE=1 SV=1	PF00379	Insect cuticle protein	--	--	GO:0042302	structural constituent of cuticle	--	--	--	--
comp106207_c0	CL	0.508637	466	--	--	--	--	--	--	--	--	--	--	--	--	--	--	--	--	--	--	--	--	--	--	--	--	--	--	--	--
comp1063404_c0	CL	0.324026	209	--	--	--	--	--	--	--	--	--	--	--	--	--	--	--	--	--	--	--	--	--	--	--	--	--	--	--	--
comp10634_c0	CL	4.12789	566	195384505	XP_002050958.1	405	2.12587e-47	GJ22436 [Drosophila virilis]	--	--	--	--	--	--	--	--	--	Q6P161	190	8.87819e-17	39S ribosomal protein L54, mitochondrial OS=Homo sapiens GN=MRPL54 PE=1 SV=1	--	--	--	--	--	--	--	--	KOG3435	Mitochondrial/chloroplast ribosomal protein L54/L37
comp106441_c0	CL	0.591219	630	--	--	--	--	--	--	--	--	--	--	--	--	--	--	--	--	--	--	--	--	--	--	--	--	--	--	--	--
comp1064_c0	CL	0.891071	304	--	--	--	--	--	--	--	--	--	--	--	--	--	--	--	--	--	--	--	--	--	--	--	--	--	--	--	--
comp10652_c0	CL	27.7485	626	432990	AAA68986.1	557	3.46828e-68	chymotrypsinogen [Lucilia cuprina]	--	--	--	--	--	--	--	--	--	P17205	397	2.09589e-45	Serine proteases 1/2 OS=Drosophila melanogaster GN=Jon99Cii PE=2 SV=2	PF00089	Trypsin	GO:0006508	proteolysis	GO:0004252//GO:0008236	serine-type endopeptidase activity//serine-type peptidase activity	--	--	KOG3627	Trypsin
comp10652_c1	CL	15.831	231	432990	AAA68986.1	239	2.88378e-23	chymotrypsinogen [Lucilia cuprina]	--	--	--	--	--	--	--	--	--	P08897	198	1.08644e-18	Collagenase OS=Hypoderma lineatum PE=1 SV=3	PF00089	Trypsin	GO:0006508	proteolysis	GO:0004252	serine-type endopeptidase activity	--	--	KOG3627	Trypsin
comp106598_c0	CL	3.23885	575	347967456	XP_001687829.2	252	3.58349e-24	AGAP002244-PA [Anopheles gambiae str. PEST]	--	--	--	--	--	--	--	--	--	--	--	--	--	--	--	--	--	--	--	--	--	--	--
comp10663_c0	CL	29.9543	546	170038837	XP_001847254.1	348	1.61611e-39	conserved hypothetical protein [Culex quinquefasciatus]	--	--	--	--	--	--	--	--	--	Q8MQI6	336	6.21234e-39	Transcription elongation factor 1 homolog OS=Drosophila melanogaster GN=CG40228 PE=1 SV=1	PF07657//PF02146	N terminus of Notch ligand//Sir2 family	GO:0007219//GO:0007275	Notch signaling pathway//multicellular organismal development	GO:0070403	NAD+ binding	GO:0016021	integral to membrane	KOG3214	Uncharacterized Zn ribbon-containing protein
comp10667_c0	CL	7.12857	665	--	--	--	--	--	--	--	--	--	--	--	--	--	--	--	--	--	--	--	--	--	--	--	--	--	--	--	--
comp10680_c0	CL	12.2135	1145	--	--	--	--	--	--	--	--	--	--	--	--	--	--	--	--	--	--	--	--	--	--	--	--	--	--	--	--
comp106888_c0	CL	0.587489	634	--	--	--	--	--	--	--	--	--	--	--	--	--	--	--	--	--	--	--	--	--	--	--	--	--	--	--	--
comp10699_c0	CL	3.24107	397	--	--	--	--	--	--	--	--	--	--	--	--	--	--	--	--	--	--	--	--	--	--	--	--	--	--	--	--
comp10701_c0	CL	4.3074	1376	194883818	XP_001975994.1	217	1.39251e-88	GG20241 [Drosophila erecta]	--	--	--	--	--	--	--	--	--	O60543	150	8.31503e-10	Cell death activator CIDE-A OS=Homo sapiens GN=CIDEA PE=1 SV=1	PF02017//PF03740	CIDE-N domain//Pyridoxal phosphate biosynthesis protein PdxJ	GO:0008615//GO:0006915	pyridoxine biosynthetic process//apoptotic process	GO:0033856	pyridoxine 5'-phosphate synthase activity	GO:0005622//GO:0005737	intracellular//cytoplasm	--	--
comp10713_c0	CL	6.37802	1598	195394401	XP_002055831.1	959	4.06621e-124	GJ10557 [Drosophila virilis]	--	--	--	--	--	--	--	--	--	--	--	--	--	PF03547	Membrane transport protein	GO:0055085	transmembrane transport	--	--	GO:0016021	integral to membrane	--	--
comp10722_c0	CL	1.09228	279	--	--	--	--	--	--	--	--	--	--	--	--	--	--	--	--	--	--	--	--	--	--	--	--	--	--	--	--
comp10723_c0	CL	1.49826	226	--	--	--	--	--	--	--	--	--	--	--	--	--	--	--	--	--	--	--	--	--	--	--	--	--	--	--	--
comp10731_c0	CL	0.331968	408	--	--	--	--	--	--	--	--	--	--	--	--	--	--	--	--	--	--	PF00096	Zinc finger, C2H2 type	--	--	GO:0046872	metal ion binding	--	--	--	--
comp10739_c0	CL	31.4898	1014	298569364	ADI87393.1	313	1.27742e-31	putative lectin alpha-subunit [Lucilia sericata]	--	--	--	--	--	--	--	--	--	P05047	217	8.89634e-19	Lectin subunit alpha OS=Sarcophaga peregrina PE=1 SV=1	PF00059//PF02601	Lectin C-type domain//Exonuclease VII, large subunit	GO:0006308	DNA catabolic process	GO:0008855//GO:0030246	exodeoxyribonuclease VII activity//carbohydrate binding	GO:0009318	exodeoxyribonuclease VII complex	--	--
comp107422_c0	CL	0.932802	363	--	--	--	--	--	--	--	--	--	--	--	--	--	--	--	--	--	--	--	--	--	--	--	--	--	--	--	--
comp10744_c0	CL	1.00576	606	--	--	--	--	--	--	--	--	--	--	--	--	--	--	--	--	--	--	--	--	--	--	--	--	--	--	--	--
comp10748_c0	CL	10.6758	3232	195131795	XP_002010331.1	2968	0	GI14740 [Drosophila mojavensis]	--	--	--	--	--	--	--	--	--	Q6DF78	845	1.79644e-96	Pyridoxal-dependent decarboxylase domain-containing protein 1 OS=Xenopus laevis GN=pdxdc1 PE=2 SV=1	PF02196//PF00282	Raf-like Ras-binding domain//Pyridoxal-dependent decarboxylase conserved domain	GO:0007165//GO:0019752	signal transduction//carboxylic acid metabolic process	GO:0016831//GO:0005057//GO:0030170	carboxy-lyase activity//receptor signaling protein activity//pyridoxal phosphate binding	--	--	--	--
comp10749_c0	CL	1.65019	1067	289722612	ADD18240.1	151	6.10998e-09	hypothetical protein [Glossina morsitans morsitans]	--	--	--	--	--	--	--	--	--	--	--	--	--	PF07647//PF03153//PF09606	SAM domain (Sterile alpha motif)//Transcription factor IIA, alpha/beta subunit//ARC105 or Med15 subunit of Mediator complex non-fungal	GO:0006357//GO:0006367	regulation of transcription from RNA polymerase II promoter//transcription initiation from RNA polymerase II promoter	GO:0005515//GO:0001104	protein binding//RNA polymerase II transcription cofactor activity	GO:0005672//GO:0016592	transcription factor TFIIA complex//mediator complex	--	--
comp10750_c0	CL	0.518036	719	19386511	AAL86009.1	87	4.45886e-26	putative transposase [Toxorhynchites amboinensis]	--	--	--	--	--	--	--	--	--	--	--	--	--	PF04545//PF13404//PF08220	Sigma-70, region 4////DeoR-like helix-turn-helix domain	GO:0006352//GO:0006355	DNA-dependent transcription, initiation//regulation of transcription, DNA-dependent	GO:0016987//GO:0003677//GO:0043565//GO:0003700	sigma factor activity//DNA binding//sequence-specific DNA binding//sequence-specific DNA binding transcription factor activity	GO:0005667//GO:0005622	transcription factor complex//intracellular	--	--
comp10761_c0	CL	35.2272	4642	195398027	XP_002057626.1	5034	0	GJ18235 [Drosophila virilis]	426223483	XM_004005856.1	262	2.11791e-132	PREDICTED: Ovis aries exportin 1 (CRM1 homolog, yeast), transcript variant 2 (XPO1), mRNA	--	--	--	--	Q9TVM2	4997	0	Exportin-1 OS=Drosophila melanogaster GN=emb PE=1 SV=1	PF01825//PF03810	Latrophilin/CL-1-like GPS domain//Importin-beta N-terminal domain	GO:0015031//GO:0006886//GO:0007218	protein transport//intracellular protein transport//neuropeptide signaling pathway	GO:0008565//GO:0008536	protein transporter activity//Ran GTPase binding	GO:0016020//GO:0005643	membrane//nuclear pore	KOG2020	Nuclear transport receptor CRM1/MSN5 (importin beta superfamily)
comp10764_c0	CL	43.223	1731	195124616	XP_002006787.1	969	9.81423e-124	GI21260 [Drosophila mojavensis]	--	--	--	--	--	--	--	--	--	Q9H3N1	524	7.25841e-60	Thioredoxin-related transmembrane protein 1 OS=Homo sapiens GN=TMX1 PE=1 SV=1	PF02724//PF08802//PF00085//PF08534//PF00578//PF03896//PF02535	CDC45-like protein//Cytochrome B6-F complex Fe-S subunit//Thioredoxin//Redoxin//AhpC/TSA family//Translocon-associated protein (TRAP), alpha subunit//ZIP Zinc transporter	GO:0045454//GO:0030001//GO:0006270//GO:0006118//GO:0055085//GO:0055114	cell redox homeostasis//metal ion transport//DNA replication initiation//electron transport//transmembrane transport//oxidation-reduction process	GO:0016491//GO:0016209//GO:0046873//GO:0009496//GO:0051537	oxidoreductase activity//antioxidant activity//metal ion transmembrane transporter activity//plastoquinol--plastocyanin reductase activity//2 iron, 2 sulfur cluster binding	GO:0005783//GO:0009512//GO:0016020//GO:0042651	endoplasmic reticulum//cytochrome b6f complex//membrane//thylakoid membrane	KOG0190	Protein disulfide isomerase (prolyl 4-hydroxylase beta subunit)
comp10766_c0	CL	47.3217	976	289743435	ADD20465.1	888	2.90097e-117	crystallin alpha B [Glossina morsitans morsitans]	--	--	--	--	--	K09542	CRYAB	crystallin, alpha B	http://www.genome.jp/dbget-bin/www_bget?ko:K09542	P82147	827	2.94026e-109	Protein lethal(2)essential for life OS=Drosophila melanogaster GN=l(2)efl PE=1 SV=1	PF01294//PF00525	Ribosomal protein L13e//Alpha crystallin A chain, N terminal	GO:0042254//GO:0006412//GO:0007423	ribosome biogenesis//translation//sensory organ development	GO:0005212//GO:0003735	structural constituent of eye lens//structural constituent of ribosome	GO:0005840//GO:0005622	ribosome//intracellular	KOG3591	Alpha crystallins
comp10768_c0	CL	54.1516	12068	195378879	XP_002048209.1	12998	0	GJ13839 [Drosophila virilis]	--	--	--	--	--	K03900	VWF	von Willebrand factor	http://www.genome.jp/dbget-bin/www_bget?ko:K03900	P98092	137	3.53657e-06	Hemocytin OS=Bombyx mori PE=2 SV=1	PF00008//PF00093//PF05375//PF01207//PF00754	EGF-like domain//von Willebrand factor type C domain//Pacifastin inhibitor (LCMII)//Dihydrouridine synthase (Dus)//F5/8 type C domain	GO:0007155//GO:0055114//GO:0008033//GO:0006030	cell adhesion//oxidation-reduction process//tRNA processing//chitin metabolic process	GO:0008061//GO:0050660//GO:0030414//GO:0005515//GO:0017150	chitin binding//flavin adenine dinucleotide binding//peptidase inhibitor activity//protein binding//tRNA dihydrouridine synthase activity	GO:0005576	extracellular region	KOG1216	von Willebrand factor and related coagulation proteins
comp1079076_c0	CL	0.324026	209	--	--	--	--	--	--	--	--	--	--	--	--	--	--	--	--	--	--	--	--	--	--	--	--	--	--	--	--
comp10795_c0	CL	2.4077	1772	--	--	--	--	--	--	--	--	--	--	--	--	--	--	--	--	--	--	--	--	--	--	--	--	--	--	--	--
comp10805_c0	CL	44.9677	1596	194881906	XP_001975054.1	1466	0	GG22112 [Drosophila erecta]	380024273	XM_003695880.1	63	3.01879e-22	PREDICTED: Apis florea probable peroxisomal acyl-coenzyme A oxidase 1-like (LOC100863976), mRNA	--	--	--	--	Q7KML2	1260	1.36078e-164	Probable peroxisomal acyl-coenzyme A oxidase 1 OS=Drosophila melanogaster GN=CG5009 PE=1 SV=1	PF00441//PF01756	Acyl-CoA dehydrogenase, C-terminal domain//Acyl-CoA oxidase	GO:0055114//GO:0006635//GO:0006631//GO:0006637	oxidation-reduction process//fatty acid beta-oxidation//fatty acid metabolic process//acyl-CoA metabolic process	GO:0003997//GO:0016627	acyl-CoA oxidase activity//oxidoreductase activity, acting on the CH-CH group of donors	GO:0005777	peroxisome	KOG0136	Acyl-CoA oxidase
comp10805_c1	CL	23.2155	598	194754094	XP_001959332.1	387	1.28041e-40	GF12814 [Drosophila ananassae]	--	--	--	--	--	--	--	--	--	Q7KML2	281	3.26547e-27	Probable peroxisomal acyl-coenzyme A oxidase 1 OS=Drosophila melanogaster GN=CG5009 PE=1 SV=1	PF02770	Acyl-CoA dehydrogenase, middle domain	GO:0008152//GO:0006118//GO:0055114	metabolic process//electron transport//oxidation-reduction process	GO:0003995	acyl-CoA dehydrogenase activity	--	--	KOG0136	Acyl-CoA oxidase
comp1080_c0	CL	0.42063	805	347969493	XP_312933.3	517	6.73491e-59	AGAP003224-PA [Anopheles gambiae str. PEST]	301753996	XM_002912823.1	33	7.09334e-06	PREDICTED: Ailuropoda melanoleuca zinc finger protein 502-like (LOC100482057), mRNA	K09228	KRAB	KRAB domain-containing zinc finger protein	http://www.genome.jp/dbget-bin/www_bget?ko:K09228	Q6PF04	308	2.76824e-30	Zinc finger protein 613 OS=Homo sapiens GN=ZNF613 PE=2 SV=2	PF00096//PF02201//PF01844//PF02984//PF02892//PF03614	Zinc finger, C2H2 type//SWIB/MDM2 domain//HNH endonuclease//Cyclin, C-terminal domain//BED zinc finger//Repressor of phase-1 flagellin	GO:0006355	regulation of transcription, DNA-dependent	GO:0046872//GO:0005515//GO:0003677//GO:0003676//GO:0004519//GO:0003700	metal ion binding//protein binding//DNA binding//nucleic acid binding//endonuclease activity//sequence-specific DNA binding transcription factor activity	GO:0005667//GO:0005634	transcription factor complex//nucleus	--	--
comp10819_c0	CL	5.20934	767	--	--	--	--	--	--	--	--	--	--	--	--	--	--	--	--	--	--	--	--	--	--	--	--	--	--	--	--
comp1083388_c0	CL	0.339739	299	195445818	XP_002070499.1	251	6.80265e-23	GK12095 [Drosophila willistoni]	--	--	--	--	--	K01509	E3.6.1.3	adenosinetriphosphatase	http://www.genome.jp/dbget-bin/www_bget?ko:K01509	--	--	--	--	--	--	--	--	--	--	--	--	--	--
comp108454_c0	CL	1.8167	3094	260782407	XP_002586279.1	180	7.33849e-11	hypothetical protein BRAFLDRAFT_132313 [Branchiostoma floridae]	--	--	--	--	--	--	--	--	--	Q0VAW7	156	4.34794e-09	Zinc finger protein 112 OS=Mus musculus GN=Znf112 PE=2 SV=2	PF02304//PF00096	Scaffold protein B//Zinc finger, C2H2 type	GO:0019069	viral capsid assembly	GO:0046872	metal ion binding	GO:0046729	viral procapsid	--	--
comp10849_c0	CL	0.320955	422	--	--	--	--	--	--	--	--	--	--	--	--	--	--	--	--	--	--	--	--	--	--	--	--	--	--	--	--
comp10851_c0	CL	1.16019	584	--	--	--	--	--	--	--	--	--	--	--	--	--	--	--	--	--	--	--	--	--	--	--	--	--	--	--	--
comp10871_c0	CL	0.321462	316	--	--	--	--	--	--	--	--	--	--	--	--	--	--	--	--	--	--	--	--	--	--	--	--	--	--	--	--
comp10874_c0	CL	0.302328	672	--	--	--	--	--	--	--	--	--	--	--	--	--	--	--	--	--	--	--	--	--	--	--	--	--	--	--	--
comp10879_c0	CL	0.475794	427	--	--	--	--	--	--	--	--	--	--	--	--	--	--	--	--	--	--	--	--	--	--	--	--	--	--	--	--
comp10888_c0	CL	10.852	1064	195442322	XP_002068907.1	262	4.66321e-25	GK18024 [Drosophila willistoni]	--	--	--	--	--	K14965	DPY30	protein dpy-30	http://www.genome.jp/dbget-bin/www_bget?ko:K14965	Q99LT0	202	5.27417e-18	Protein dpy-30 homolog OS=Mus musculus GN=Dpy30 PE=1 SV=1	--	--	--	--	--	--	--	--	KOG4109	Histone H3 (Lys4) methyltransferase complex, subunit CPS25/DPY-30
comp10898_c0	CL	0.567498	537	--	--	--	--	--	--	--	--	--	--	--	--	--	--	--	--	--	--	PF01738//PF09748	Dienelactone hydrolase family//Transcription factor subunit Med10 of Mediator complex	GO:0006357	regulation of transcription from RNA polymerase II promoter	GO:0016787//GO:0001104	hydrolase activity//RNA polymerase II transcription cofactor activity	GO:0016592	mediator complex	--	--
comp109012_c0	CL	0.921277	2242	194890272	XP_001977279.1	1904	0	GG18336 [Drosophila erecta]	--	--	--	--	--	K10742	DNA2	DNA replication ATP-dependent helicase Dna2	http://www.genome.jp/dbget-bin/www_bget?ko:K10742	Q8QHA5	967	2.29451e-114	DNA replication ATP-dependent helicase/nuclease DNA2 OS=Xenopus laevis GN=dna2 PE=1 SV=1	PF00448//PF04851//PF13361//PF05970//PF00580//PF01443	SRP54-type protein, GTPase domain//Type III restriction enzyme, res subunit////PIF1-like helicase//UvrD/REP helicase//Viral (Superfamily 1) RNA helicase	GO:0006614//GO:0000723//GO:0006281	SRP-dependent cotranslational protein targeting to membrane//telomere maintenance//DNA repair	GO:0016787//GO:0003678//GO:0005524//GO:0005525//GO:0003677	hydrolase activity//DNA helicase activity//ATP binding//GTP binding//DNA binding	GO:0005657	replication fork	KOG1805	DNA replication helicase
comp10907_c0	CL	2.3063	323	--	--	--	--	--	--	--	--	--	--	--	--	--	--	--	--	--	--	PF02067	Metallothionein family 5	--	--	GO:0046872	metal ion binding	--	--	--	--
comp10924_c0	CL	4.31558	1326	194900878	XP_001979982.1	527	1.98075e-60	GG16884 [Drosophila erecta]	--	--	--	--	--	--	--	--	--	Q9VFE6	526	2.08523e-61	RRP15-like protein OS=Drosophila melanogaster GN=CG3817 PE=1 SV=1	PF12822	Protein of unknown function (DUF3816)	GO:0006810	transport	GO:0005215	transporter activity	--	--	KOG2974	Uncharacterized conserved protein
comp10931_c0	CL	0.413776	491	390177318	XP_002137129.2	259	2.46287e-26	GA27040 [Drosophila pseudoobscura pseudoobscura]	--	--	--	--	--	--	--	--	--	--	--	--	--	--	--	--	--	--	--	--	--	--	--
comp1094056_c0	CL	0.418033	324	--	--	--	--	--	--	--	--	--	--	--	--	--	--	--	--	--	--	--	--	--	--	--	--	--	--	--	--
comp109443_c0	CL	0.769561	1232	--	--	--	--	--	--	--	--	--	--	--	--	--	--	--	--	--	--	--	--	--	--	--	--	--	--	--	--
comp10946_c0	CL	1.53447	1655	195152257	XP_002017053.1	449	2.7812e-44	GL21719 [Drosophila persimilis]	--	--	--	--	--	--	--	--	--	Q03936	196	1.4436e-14	Zinc finger protein 92 OS=Homo sapiens GN=ZNF92 PE=2 SV=2	PF07776//PF00096	Zinc-finger associated domain (zf-AD)//Zinc finger, C2H2 type	--	--	GO:0008270//GO:0046872	zinc ion binding//metal ion binding	GO:0005634	nucleus	KOG1721	FOG: Zn-finger
comp10965_c0	CL	0.988153	514	--	--	--	--	--	--	--	--	--	--	--	--	--	--	--	--	--	--	--	--	--	--	--	--	--	--	--	--
comp10975_c0	CL	0.93501	507	--	--	--	--	--	--	--	--	--	--	--	--	--	--	--	--	--	--	--	--	--	--	--	--	--	--	--	--
comp10986_c0	CL	0.452482	449	--	--	--	--	--	--	--	--	--	--	--	--	--	--	--	--	--	--	--	--	--	--	--	--	--	--	--	--
comp10997_c0	CL	0.72416	1356	195047381	XP_001992330.1	1110	5.83952e-146	GH24694 [Drosophila grimshawi]	--	--	--	--	--	--	--	--	--	Q24157	214	1.30976e-17	Beta-1,3-galactosyltransferase brn OS=Drosophila melanogaster GN=brn PE=1 SV=2	PF01762	Galactosyltransferase	GO:0006486	protein glycosylation	GO:0008378	galactosyltransferase activity	GO:0016021//GO:0005794//GO:0016020	integral to membrane//Golgi apparatus//membrane	KOG2287	Galactosyltransferases
comp10_c0	CL	0.732563	416	195382147	XP_002049792.1	387	9.46784e-45	GJ21785 [Drosophila virilis]	--	--	--	--	--	--	--	--	--	Q7M4I5	195	4.93177e-18	Phospholipase A2 OS=Apis dorsata PE=1 SV=1	PF05826	Phospholipase A2	GO:0016042//GO:0006629//GO:0009395	lipid catabolic process//lipid metabolic process//phospholipid catabolic process	GO:0004623//GO:0005509	phospholipase A2 activity//calcium ion binding	--	--	--	--
comp11010_c0	CL	0.772068	307	--	--	--	--	--	--	--	--	--	--	--	--	--	--	--	--	--	--	--	--	--	--	--	--	--	--	--	--
comp11021_c0	CL	0.57391	944	195107355	XP_001998279.1	173	3.53667e-11	GI23720 [Drosophila mojavensis]	--	--	--	--	--	--	--	--	--	--	--	--	--	--	--	--	--	--	--	--	--	--	--
comp11031_c0	CL	1.34903	753	--	--	--	--	--	--	--	--	--	--	--	--	--	--	--	--	--	--	--	--	--	--	--	--	--	--	--	--
comp11034_c0	CL	0.985039	275	--	--	--	--	--	--	--	--	--	--	--	--	--	--	--	--	--	--	--	--	--	--	--	--	--	--	--	--
comp11049_c0	CL	1.821	688	--	--	--	--	--	--	--	--	--	--	--	--	--	--	--	--	--	--	--	--	--	--	--	--	--	--	--	--
comp11054_c0	CL	0.463845	219	291088332	BAI82448.1	277	1.01216e-29	odorant binding protein 8 [Delia antiqua]	--	--	--	--	--	--	--	--	--	P54191	205	3.2562e-20	Pheromone-binding protein-related protein 1 OS=Drosophila melanogaster GN=Pbprp1 PE=2 SV=2	PF01395	PBP/GOBP family	--	--	GO:0005549	odorant binding	--	--	--	--
comp11079_c0	CL	0.604655	336	--	--	--	--	--	--	--	--	--	--	--	--	--	--	--	--	--	--	--	--	--	--	--	--	--	--	--	--
comp11082_c0	CL	0.451476	450	--	--	--	--	--	--	--	--	--	--	--	--	--	--	--	--	--	--	--	--	--	--	--	--	--	--	--	--
comp11093_c0	CL	0.409723	1157	--	--	--	--	--	--	--	--	--	--	--	--	--	--	--	--	--	--	--	--	--	--	--	--	--	--	--	--
comp110_c0	CL	0.343514	690	--	--	--	--	--	--	--	--	--	--	--	--	--	--	--	--	--	--	--	--	--	--	--	--	--	--	--	--
comp111004_c0	CL	0.424586	319	--	--	--	--	--	--	--	--	--	--	--	--	--	--	--	--	--	--	--	--	--	--	--	--	--	--	--	--
comp1110080_c0	CL	0.30923	219	--	--	--	--	--	--	--	--	--	--	--	--	--	--	--	--	--	--	--	--	--	--	--	--	--	--	--	--
comp11103_c0	CL	0.632851	374	--	--	--	--	--	--	--	--	--	--	--	--	--	--	--	--	--	--	--	--	--	--	--	--	--	--	--	--
comp11114_c0	CL	0.653962	466	--	--	--	--	--	--	--	--	--	--	--	--	--	--	--	--	--	--	--	--	--	--	--	--	--	--	--	--
comp11116_c0	CL	0.537471	315	--	--	--	--	--	--	--	--	--	--	--	--	--	--	--	--	--	--	--	--	--	--	--	--	--	--	--	--
comp11117_c0	CL	4.93342	2917	195565568	XP_002106371.1	344	1.05417e-30	GD16839 [Drosophila simulans]	--	--	--	--	--	--	--	--	--	--	--	--	--	PF04218//PF01527	CENP-B N-terminal DNA-binding domain//Transposase	GO:0006313	transposition, DNA-mediated	GO:0003677//GO:0004803	DNA binding//transposase activity	--	--	--	--
comp11118_c0	CL	1.06684	1460	195432102	XP_002064065.1	715	2.20994e-85	GK19966 [Drosophila willistoni]	--	--	--	--	--	--	--	--	--	Q9DAG9	414	1.41783e-44	PHD finger protein 7 OS=Mus musculus GN=Phf7 PE=1 SV=1	PF03626	Prokaryotic Cytochrome C oxidase subunit IV	--	--	--	--	GO:0016021	integral to membrane	--	--
comp111198_c0	CL	1.69957	259	--	--	--	--	--	--	--	--	--	--	--	--	--	--	--	--	--	--	--	--	--	--	--	--	--	--	--	--
comp11123_c0	CL	2.84966	404	194756536	XP_001960533.1	364	1.87203e-42	GF11459 [Drosophila ananassae]	--	--	--	--	--	--	--	--	--	B3DLF3	239	6.15341e-25	LYR motif-containing protein 2 OS=Xenopus tropicalis GN=lyrm2 PE=3 SV=1	--	--	--	--	--	--	--	--	--	--
comp11127_c0	CL	0.423259	240	289742785	ADD20140.1	171	5.20044e-13	NADH-ubiquinone oxidoreductase NDUFS2/49 kDa subunit [Glossina morsitans morsitans]	--	--	--	--	--	K03935	NDUFS2	NADH dehydrogenase (ubiquinone) Fe-S protein 2	http://www.genome.jp/dbget-bin/www_bget?ko:K03935	--	--	--	--	--	--	--	--	GO:0016491//GO:0048037	oxidoreductase activity//cofactor binding	--	--	--	--
comp11140_c0	CL	1.59809	1801	224924346	ACN69123.1	198	2.08676e-14	Arc2-PA [Stomoxys calcitrans]	--	--	--	--	--	--	--	--	--	--	--	--	--	PF01783//PF05393	Ribosomal L32p protein family//Human adenovirus early E3A glycoprotein	GO:0042254//GO:0006412	ribosome biogenesis//translation	GO:0003735	structural constituent of ribosome	GO:0005840//GO:0016021//GO:0015934	ribosome//integral to membrane//large ribosomal subunit	--	--
comp111445_c0	CL	0.803021	253	--	--	--	--	--	--	--	--	--	--	--	--	--	--	--	--	--	--	--	--	--	--	--	--	--	--	--	--
comp1114_c0	CL	0.992982	341	--	--	--	--	--	--	--	--	--	--	--	--	--	--	--	--	--	--	--	--	--	--	--	--	--	--	--	--
comp11150_c0	CL	3.51308	1253	195039180	XP_001990877.1	762	4.604e-96	GH18011 [Drosophila grimshawi]	--	--	--	--	--	K01672	E4.2.1.1	carbonic anhydrase	http://www.genome.jp/dbget-bin/www_bget?ko:K01672	P00918	390	4.16963e-42	Carbonic anhydrase 2 OS=Homo sapiens GN=CA2 PE=1 SV=2	--	--	--	--	GO:0043169	cation binding	--	--	KOG0382	Carbonic anhydrase
comp11155_c0	CL	0.659624	308	--	--	--	--	--	--	--	--	--	--	--	--	--	--	--	--	--	--	--	--	--	--	--	--	--	--	--	--
comp11175_c0	CL	0.930057	1674	195454063	XP_002074069.1	1348	4.33879e-178	GK14447 [Drosophila willistoni]	--	--	--	--	--	--	--	--	--	Q6NXW6	481	1.29199e-50	Cell cycle checkpoint protein RAD17 OS=Mus musculus GN=Rad17 PE=1 SV=2	PF03193//PF00004//PF05496//PF00437//PF01637//PF00005	Protein of unknown function, DUF258//ATPase family associated with various cellular activities (AAA)//Holliday junction DNA helicase ruvB N-terminus//Type II/IV secretion system protein//Archaeal ATPase//ABC transporter	GO:0006310//GO:0006810//GO:0006281	DNA recombination//transport//DNA repair	GO:0005524//GO:0003924//GO:0005525//GO:0016887//GO:0009378	ATP binding//GTPase activity//GTP binding//ATPase activity//four-way junction helicase activity	GO:0005657//GO:0009379	replication fork//Holliday junction helicase complex	KOG1970	Checkpoint RAD17-RFC complex, RAD17/RAD24 component
comp11177_c0	CL	0.475794	427	--	--	--	--	--	--	--	--	--	--	--	--	--	--	--	--	--	--	--	--	--	--	--	--	--	--	--	--
comp11183_c0	CL	0.705431	240	--	--	--	--	--	--	--	--	--	--	--	--	--	--	--	--	--	--	--	--	--	--	--	--	--	--	--	--
comp11185_c0	CL	0.666112	610	--	--	--	--	--	--	--	--	--	--	--	--	--	--	--	--	--	--	--	--	--	--	--	--	--	--	--	--
comp111883_c0	CL	0.520027	517	--	--	--	--	--	--	--	--	--	--	--	--	--	--	--	--	--	--	--	--	--	--	--	--	--	--	--	--
comp111910_c0	CL	0.501978	742	--	--	--	--	--	--	--	--	--	--	--	--	--	--	--	--	--	--	--	--	--	--	--	--	--	--	--	--
comp11195_c0	CL	16.2094	681	195121895	XP_002005448.1	546	3.91981e-68	GI20479 [Drosophila mojavensis]	--	--	--	--	--	--	--	--	--	Q9TVQ5	541	1.17171e-68	Transcription elongation factor SPT4 OS=Drosophila melanogaster GN=spt4 PE=1 SV=1	--	--	GO:0032786	positive regulation of DNA-dependent transcription, elongation	GO:0008270	zinc ion binding	GO:0005634	nucleus	KOG3490	Transcription elongation factor SPT4
comp1119871_c0	CL	0.307825	220	195447012	XP_002071026.1	163	4.6935e-13	GK25357 [Drosophila willistoni]	--	--	--	--	--	--	--	--	--	--	--	--	--	PF00665	Integrase core domain	GO:0015074	DNA integration	--	--	--	--	--	--
comp1120121_c0	CL	0.409605	248	--	--	--	--	--	--	--	--	--	--	--	--	--	--	--	--	--	--	--	--	--	--	--	--	--	--	--	--
comp11202_c0	CL	2.28425	504	195164437	XP_002023054.1	202	5.57961e-18	GL16604 [Drosophila persimilis]	--	--	--	--	--	--	--	--	--	--	--	--	--	--	--	--	--	--	--	--	--	--	--
comp11204_c0	CL	1.22452	636	--	--	--	--	--	--	--	--	--	--	--	--	--	--	--	--	--	--	PF03006	Haemolysin-III related	--	--	--	--	GO:0016021	integral to membrane	--	--
comp11213_c0	CL	0.967449	350	--	--	--	--	--	--	--	--	--	--	--	--	--	--	--	--	--	--	--	--	--	--	--	--	--	--	--	--
comp11216_c0	CL	0.358314	378	--	--	--	--	--	--	--	--	--	--	--	--	--	--	--	--	--	--	--	--	--	--	--	--	--	--	--	--
comp11229_c0	CL	0.331318	511	--	--	--	--	--	--	--	--	--	--	--	--	--	--	--	--	--	--	--	--	--	--	--	--	--	--	--	--
comp112336_c0	CL	0.327157	414	--	--	--	--	--	--	--	--	--	--	--	--	--	--	--	--	--	--	--	--	--	--	--	--	--	--	--	--
comp11233_c0	CL	0.379038	804	--	--	--	--	--	--	--	--	--	--	--	--	--	--	--	--	--	--	--	--	--	--	--	--	--	--	--	--
comp11234_c0	CL	1.05892	1375	195430404	XP_002063246.1	369	9.32799e-37	GK21493 [Drosophila willistoni]	--	--	--	--	--	--	--	--	--	--	--	--	--	PF03250	Tropomodulin	--	--	GO:0005523	tropomyosin binding	GO:0005856	cytoskeleton	--	--
comp11254_c0	CL	1.16356	903	--	--	--	--	--	--	--	--	--	--	--	--	--	--	--	--	--	--	--	--	--	--	--	--	--	--	--	--
comp11263_c0	CL	4.64385	1976	198463716	XP_001352921.2	1690	0	GA14810 [Drosophila pseudoobscura pseudoobscura]	--	--	--	--	--	--	--	--	--	O46040	289	3.18714e-26	Protein msta, isoform A OS=Drosophila melanogaster GN=msta PE=2 SV=3	PF00856	SET domain	--	--	GO:0005515//GO:0043169	protein binding//cation binding	--	--	KOG2084	Predicted histone tail methylase containing SET domain
comp112664_c0	CL	2.45838	1460	195031665	XP_001988374.1	209	5.08344e-15	GH11131 [Drosophila grimshawi]	--	--	--	--	--	--	--	--	--	Q8N2E2	133	7.91979e-07	von Willebrand factor D and EGF domain-containing protein OS=Homo sapiens GN=VWDE PE=2 SV=4	PF11857	Domain of unknown function (DUF3377)	--	--	GO:0004222	metalloendopeptidase activity	--	--	--	--
comp11277_c0	CL	1.55139	3012	195448551	XP_002071708.1	3481	0	GK24997 [Drosophila willistoni]	195448550	XM_002071672.1	808	0	Drosophila willistoni GK24997 (Dwil\GK24997), mRNA	--	--	--	--	--	--	--	--	PF09570//PF00771	SinI restriction endonuclease//FHIPEP family	GO:0006308//GO:0009306//GO:0009307	DNA catabolic process//protein secretion//DNA restriction-modification system	GO:0009036//GO:0003677	Type II site-specific deoxyribonuclease activity//DNA binding	GO:0016020//GO:0009359	membrane//Type II site-specific deoxyribonuclease complex	--	--
comp11281_c0	CL	0.530888	2041	195337164	XP_002035199.1	1518	0	GM14570 [Drosophila sechellia]	--	--	--	--	--	--	--	--	--	Q9BVQ7	369	2.3442e-35	Spermatogenesis-associated protein 5-like protein 1 OS=Homo sapiens GN=SPATA5L1 PE=1 SV=2	PF07728//PF03193//PF00503//PF00910//PF00005//PF08477//PF07726//PF00004//PF01078//PF06414//PF01443//PF05496//PF00493//PF07724//PF01695//PF06068//PF01637	AAA domain (dynein-related subfamily)//Protein of unknown function, DUF258//G-protein alpha subunit//RNA helicase//ABC transporter//Miro-like protein//ATPase family associated with various cellular activities (AAA)//ATPase family associated with various cellular activities (AAA)//Magnesium chelatase, subunit ChlI//Zeta toxin//Viral (Superfamily 1) RNA helicase//Holliday junction DNA helicase ruvB…	GO:0015979//GO:0006281//GO:0015994//GO:0015995//GO:0007186//GO:0007264//GO:0006310//GO:0006260//GO:0007165	photosynthesis//DNA repair//chlorophyll metabolic process//chlorophyll biosynthetic process//G-protein coupled receptor signaling pathway//small GTPase mediated signal transduction//DNA recombination//DNA replication//signal transduction	GO:0009378//GO:0031683//GO:0019001//GO:0016301//GO:0003723//GO:0003677//GO:0005525//GO:0016887//GO:0016851//GO:0003924//GO:0004871//GO:0003724//GO:0003678//GO:0005524	four-way junction helicase activity//G-protein beta/gamma-subunit complex binding//guanyl nucleotide binding//kinase activity//RNA binding//DNA binding//GTP binding//ATPase activity//magnesium chelatase activity//GTPase activity//signal transducer activity//RNA helicase activity//DNA helicase activity//ATP binding	GO:0009379//GO:0005657//GO:0010007//GO:0005622	Holliday junction helicase complex//replication fork//magnesium chelatase complex//intracellular	KOG0730	AAA+-type ATPase
comp11282_c0	CL	12.9596	2401	195381697	XP_002049582.1	1895	0	GJ21672 [Drosophila virilis]	--	--	--	--	--	K11807	WDTC1	WD and tetratricopeptide repeats protein 1	http://www.genome.jp/dbget-bin/www_bget?ko:K11807	Q8N5D0	1132	1.08868e-141	WD and tetratricopeptide repeats protein 1 OS=Homo sapiens GN=WDTC1 PE=1 SV=2	PF04186//PF00400//PF05478//PF13181//PF13174//PF00599//PF13176//PF00515	FxsA cytoplasmic membrane protein//WD domain, G-beta repeat//Prominin//////Influenza Matrix protein (M2)////Tetratricopeptide repeat	GO:0015992	proton transport	GO:0005515//GO:0015078	protein binding//hydrogen ion transmembrane transporter activity	GO:0055036//GO:0016021//GO:0016020//GO:0033644	virion membrane//integral to membrane//membrane//host cell membrane	KOG1310	WD40 repeat protein
comp11287_c0	CL	1.63957	1425	194747994	XP_001956434.1	690	4.05745e-83	GF25206 [Drosophila ananassae]	312096919	XM_003148770.1	109	7.21474e-48	Loa loa HMG box family protein (LOAG_13261) mRNA, partial cds	K09267	SOX1S	transcription factor SOX1/2/3/14/21 (SOX group B)	http://www.genome.jp/dbget-bin/www_bget?ko:K09267	Q6RVD7	423	1.71509e-46	Transcription factor Sox-21-B OS=Danio rerio GN=sox21b PE=2 SV=1	PF05625	PAXNEB protein	GO:0006357	regulation of transcription from RNA polymerase II promoter	--	--	GO:0033588	Elongator holoenzyme complex	KOG0527	HMG-box transcription factor
comp11291_c0	CL	0.482003	281	--	--	--	--	--	--	--	--	--	--	--	--	--	--	--	--	--	--	--	--	--	--	--	--	--	--	--	--
comp11302_c0	CL	1.41578	574	--	--	--	--	--	--	--	--	--	--	--	--	--	--	--	--	--	--	--	--	--	--	--	--	--	--	--	--
comp11309_c0	CL	1.0876	467	--	--	--	--	--	--	--	--	--	--	--	--	--	--	--	--	--	--	--	--	--	--	--	--	--	--	--	--
comp11313_c0	CL	0.300412	789	--	--	--	--	--	--	--	--	--	--	--	--	--	--	--	--	--	--	--	--	--	--	--	--	--	--	--	--
comp11315_c0	CL	0.997031	883	--	--	--	--	--	--	--	--	--	--	--	--	--	--	--	--	--	--	--	--	--	--	--	--	--	--	--	--
comp1131_c0	CL	0.800489	846	357626000	EHJ76254.1	173	1.60454e-11	hypothetical protein KGM_00316 [Danaus plexippus]	--	--	--	--	--	--	--	--	--	--	--	--	--	--	--	--	--	--	--	--	--	--	--
comp11321_c0	CL	17.5514	1254	195446372	XP_002070750.1	1320	1.16639e-179	GK10855 [Drosophila willistoni]	--	--	--	--	--	K06990	K06990	--	http://www.genome.jp/dbget-bin/www_bget?ko:K06990	Q803S3	962	1.21215e-126	Protein MEMO1 OS=Danio rerio GN=memo1 PE=2 SV=1	--	--	--	--	--	--	--	--	KOG3086	Predicted dioxygenase
comp113225_c0	CL	1.28122	1850	198461880	XP_001352257.2	662	2.20624e-78	GA21412 [Drosophila pseudoobscura pseudoobscura]	195400416	XM_002058777.1	63	3.50969e-22	Drosophila virilis GJ19716 (Dvir\GJ19716), mRNA	--	--	--	--	Q01295	337	1.21103e-31	Broad-complex core protein isoforms 1/2/3/4/5 OS=Drosophila melanogaster GN=br PE=1 SV=2	PF00651//PF05225//PF00376//PF13411	BTB/POZ domain//helix-turn-helix, Psq domain//MerR family regulatory protein//	GO:0006355	regulation of transcription, DNA-dependent	GO:0003677//GO:0005515	DNA binding//protein binding	--	--	KOG4441	Proteins containing BTB/POZ and Kelch domains, involved in regulatory/signal transduction processes
comp11328_c0	CL	1.76852	785	--	--	--	--	--	--	--	--	--	--	--	--	--	--	--	--	--	--	--	--	--	--	--	--	--	--	--	--
comp11329_c0	CL	8.36691	1020	125987149	XP_001357337.1	304	5.69904e-31	GA16526 [Drosophila pseudoobscura pseudoobscura]	--	--	--	--	--	K11792	DDA1	DET1- and DDB1-associated protein 1	http://www.genome.jp/dbget-bin/www_bget?ko:K11792	Q5ZK14	236	1.01966e-22	DET1- and DDB1-associated protein 1 OS=Gallus gallus GN=DDA1 PE=3 SV=1	--	--	--	--	--	--	--	--	--	--
comp11339_c0	CL	42.0056	1110	195392780	XP_002055032.1	709	1.61187e-89	GJ19154 [Drosophila virilis]	--	--	--	--	--	--	--	--	--	Q9VYY2	662	1.41856e-83	Signal peptidase complex subunit 2 OS=Drosophila melanogaster GN=Spase25 PE=2 SV=1	PF06703//PF00891	Microsomal signal peptidase 25 kDa subunit (SPC25)//O-methyltransferase	GO:0006465	signal peptide processing	GO:0008233//GO:0008171	peptidase activity//O-methyltransferase activity	GO:0016021//GO:0005787	integral to membrane//signal peptidase complex	KOG4072	Signal peptidase complex, subunit SPC25
comp11340_c0	CL	5.07799	911	195569554	XP_002102774.1	892	1.20607e-113	GD19328 [Drosophila simulans]	--	--	--	--	--	K15168	MED25	mediator of RNA polymerase II transcription subunit 25	http://www.genome.jp/dbget-bin/www_bget?ko:K15168	Q9VDR1	890	8.64131e-111	Mediator of RNA polymerase II transcription subunit 25 OS=Drosophila melanogaster GN=MED25 PE=2 SV=1	--	--	--	--	--	--	--	--	--	--
comp113417_c0	CL	0.74583	227	--	--	--	--	--	--	--	--	--	--	--	--	--	--	--	--	--	--	--	--	--	--	--	--	--	--	--	--
comp11345_c0	CL	0.49504	342	--	--	--	--	--	--	--	--	--	--	--	--	--	--	--	--	--	--	--	--	--	--	--	--	--	--	--	--
comp11348_c0	CL	4.35177	1385	195436999	XP_002066432.1	1463	0	GK18097 [Drosophila willistoni]	328707517	XM_001943361.2	96	1.18089e-40	PREDICTED: Acyrthosiphon pisum probable galactose-1-phosphate uridylyltransferase-like (LOC100168691), mRNA	--	--	--	--	Q9VMA2	1429	0	Probable galactose-1-phosphate uridylyltransferase OS=Drosophila melanogaster GN=Galt PE=1 SV=2	PF02744//PF01087	Galactose-1-phosphate uridyl transferase, C-terminal domain//Galactose-1-phosphate uridyl transferase, N-terminal domain	GO:0009117//GO:0006012	nucleotide metabolic process//galactose metabolic process	GO:0008108//GO:0008270//GO:0046872	UDP-glucose:hexose-1-phosphate uridylyltransferase activity//zinc ion binding//metal ion binding	--	--	KOG2958	Galactose-1-phosphate uridylyltransferase
comp11352_c0	CL	2.24426	2580	195578978	XP_002079339.1	1587	0	GD23898 [Drosophila simulans]	--	--	--	--	--	--	--	--	--	--	--	--	--	PF00643	B-box zinc finger	--	--	GO:0008270	zinc ion binding	GO:0005622	intracellular	--	--
comp11355_c0	CL	0.462578	732	--	--	--	--	--	--	--	--	--	--	--	--	--	--	--	--	--	--	--	--	--	--	--	--	--	--	--	--
comp11363_c0	CL	2.22369	335	289742917	ADD20206.1	277	6.06142e-29	lectin [Glossina morsitans morsitans]	--	--	--	--	--	--	--	--	--	P05047	202	1.1696e-18	Lectin subunit alpha OS=Sarcophaga peregrina PE=1 SV=1	PF00059	Lectin C-type domain	--	--	GO:0030246	carbohydrate binding	--	--	KOG4297	C-type lectin
comp11372_c0	CL	3.31968	306	--	--	--	--	--	--	--	--	--	--	--	--	--	--	--	--	--	--	--	--	--	--	--	--	--	--	--	--
comp11373_c0	CL	13.6958	581	289739677	ADD18586.1	327	5.64933e-36	gamma-secretase subunit pen-2 [Glossina morsitans morsitans]	--	--	--	--	--	K06170	PEN2	presenilin enhancer 2	http://www.genome.jp/dbget-bin/www_bget?ko:K06170	Q86BE9	300	4.68723e-33	Gamma-secretase subunit pen-2 OS=Drosophila melanogaster GN=pen-2 PE=1 SV=3	PF00002	7 transmembrane receptor (Secretin family)	GO:0007186	G-protein coupled receptor signaling pathway	GO:0004930	G-protein coupled receptor activity	GO:0016021	integral to membrane	KOG3402	Predicted membrane protein
comp11374_c0	CL	10.29	668	194754591	XP_001959578.1	694	2.89437e-90	GF11974 [Drosophila ananassae]	--	--	--	--	--	--	--	--	--	A4QNC6	298	4.56876e-32	Protein FAM136A OS=Xenopus tropicalis GN=fam136a PE=2 SV=1	PF04513	Baculovirus polyhedron envelope protein, PEP, C terminus	--	--	GO:0005198	structural molecule activity	GO:0019028//GO:0019031	viral capsid//viral envelope	--	--
comp11379_c0	CL	11.0047	320	--	--	--	--	--	--	--	--	--	--	--	--	--	--	--	--	--	--	--	--	--	--	--	--	--	--	--	--
comp1137_c0	CL	0.473104	501	--	--	--	--	--	--	--	--	--	--	--	--	--	--	--	--	--	--	--	--	--	--	--	--	--	--	--	--
comp11386_c0	CL	6.14463	1199	289743037	ADD20266.1	937	8.0257e-122	putative PRP38-like splicing factor [Glossina morsitans morsitans]	--	--	--	--	--	K12849	PRPF38A	pre-mRNA-splicing factor 38A	http://www.genome.jp/dbget-bin/www_bget?ko:K12849	Q5RDD2	787	2.49392e-100	Pre-mRNA-splicing factor 38A OS=Pongo abelii GN=PRPF38A PE=2 SV=1	--	--	--	--	--	--	--	--	KOG2889	Predicted PRP38-like splicing factor
comp11388_c0	CL	1.11384	304	--	--	--	--	--	--	--	--	--	--	--	--	--	--	--	--	--	--	--	--	--	--	--	--	--	--	--	--
comp11400_c0	CL	2.98829	578	--	--	--	--	--	--	--	--	--	--	--	--	--	--	--	--	--	--	--	--	--	--	--	--	--	--	--	--
comp114102_c0	CL	0.356428	380	--	--	--	--	--	--	--	--	--	--	--	--	--	--	--	--	--	--	--	--	--	--	--	--	--	--	--	--
comp11416_c0	CL	0.398361	340	--	--	--	--	--	--	--	--	--	--	--	--	--	--	--	--	--	--	--	--	--	--	--	--	--	--	--	--
comp11417_c0	CL	0.454229	820	--	--	--	--	--	--	--	--	--	--	--	--	--	--	--	--	--	--	--	--	--	--	--	--	--	--	--	--
comp11418_c0	CL	1.41184	1439	--	--	--	--	--	--	--	--	--	--	--	--	--	--	--	--	--	--	--	--	--	--	--	--	--	--	--	--
comp11426_c0	CL	0.614633	606	--	--	--	--	--	--	--	--	--	--	--	--	--	--	--	--	--	--	--	--	--	--	--	--	--	--	--	--
comp11433_c0	CL	0.347451	2144	195056773	XP_001995158.1	595	4.81304e-66	GH22992 [Drosophila grimshawi]	--	--	--	--	--	--	--	--	--	Q27934	251	1.4392e-21	Protein phyllopod OS=Drosophila melanogaster GN=phyl PE=1 SV=2	PF07776	Zinc-finger associated domain (zf-AD)	--	--	GO:0008270	zinc ion binding	GO:0005634	nucleus	--	--
comp11443_c0	CL	2.49578	526	--	--	--	--	--	--	--	--	--	--	--	--	--	--	--	--	--	--	--	--	--	--	--	--	--	--	--	--
comp114513_c0	CL	0.585488	347	--	--	--	--	--	--	--	--	--	--	--	--	--	--	--	--	--	--	--	--	--	--	--	--	--	--	--	--
comp11455_c0	CL	1.17186	549	--	--	--	--	--	--	--	--	--	--	--	--	--	--	--	--	--	--	--	--	--	--	--	--	--	--	--	--
comp11463_c0	CL	0.658769	514	--	--	--	--	--	--	--	--	--	--	--	--	--	--	--	--	--	--	--	--	--	--	--	--	--	--	--	--
comp114685_c0	CL	0.303004	447	--	--	--	--	--	--	--	--	--	--	--	--	--	--	--	--	--	--	--	--	--	--	--	--	--	--	--	--
comp11470_c0	CL	29.5395	3868	195122524	XP_002005761.1	275	6.90136e-22	GI18901 [Drosophila mojavensis]	--	--	--	--	--	--	--	--	--	P91927	311	2.78706e-27	LETM1 and EF-hand domain-containing protein anon-60Da, mitochondrial OS=Drosophila melanogaster GN=Letm1 PE=2 SV=2	PF13202//PF00036//PF13499//PF13405	//EF hand////	--	--	GO:0005509	calcium ion binding	--	--	KOG1043	Ca2+-binding transmembrane protein LETM1/MRS7
comp11473_c0	CL	11.9574	4484	195125804	XP_002007365.1	5814	0	GI12425 [Drosophila mojavensis]	195440961	XM_002068267.1	1079	0	Drosophila willistoni GK25462 (Dwil\GK25462), mRNA	--	--	--	--	Q94887	5496	0	Neurexin-4 OS=Drosophila melanogaster GN=Nrx-IV PE=1 SV=2	PF00008//PF00754	EGF-like domain//F5/8 type C domain	GO:0007155	cell adhesion	GO:0005515	protein binding	GO:0016021	integral to membrane	KOG3516	Neurexin IV
comp114809_c0	CL	0.470288	432	--	--	--	--	--	--	--	--	--	--	--	--	--	--	--	--	--	--	--	--	--	--	--	--	--	--	--	--
comp114841_c0	CL	0.500404	406	--	--	--	--	--	9963822	AF221067.1	73	1.99711e-28	Lucilia cuprina chitin synthase 1 mRNA, complete cds	--	--	--	--	--	--	--	--	--	--	--	--	--	--	--	--	--	--
comp11484_c0	CL	0.306895	331	--	--	--	--	--	--	--	--	--	--	--	--	--	--	--	--	--	--	--	--	--	--	--	--	--	--	--	--
comp11489_c0	CL	1.11629	546	--	--	--	--	--	--	--	--	--	--	--	--	--	--	--	--	--	--	--	--	--	--	--	--	--	--	--	--
comp114913_c0	CL	0.454506	447	--	--	--	--	--	--	--	--	--	--	--	--	--	--	--	--	--	--	--	--	--	--	--	--	--	--	--	--
comp11492_c0	CL	1.02839	889	--	--	--	--	--	--	--	--	--	--	--	--	--	--	--	--	--	--	--	--	--	--	--	--	--	--	--	--
comp115018_c0	CL	0.377629	538	--	--	--	--	--	--	--	--	--	--	--	--	--	--	--	--	--	--	--	--	--	--	--	--	--	--	--	--
comp11529_c0	CL	0.555093	305	--	--	--	--	--	--	--	--	--	--	--	--	--	--	--	--	--	--	--	--	--	--	--	--	--	--	--	--
comp11529_c1	CL	1.31009	336	--	--	--	--	--	--	--	--	--	--	--	--	--	--	--	--	--	--	--	--	--	--	--	--	--	--	--	--
comp11534_c0	CL	0.510142	531	--	--	--	--	--	--	--	--	--	--	--	--	--	--	--	--	--	--	--	--	--	--	--	--	--	--	--	--
comp11537_c0	CL	0.360988	469	--	--	--	--	--	--	--	--	--	--	--	--	--	--	--	--	--	--	--	--	--	--	--	--	--	--	--	--
comp11542_c0	CL	0.454071	522	--	--	--	--	--	--	--	--	--	--	--	--	--	--	--	--	--	--	--	--	--	--	--	--	--	--	--	--
comp11557_c0	CL	16.7337	775	21686993	NP_611696.2	308	8.69224e-32	CG30195 [Drosophila melanogaster]	--	--	--	--	--	--	--	--	--	--	--	--	--	PF02862//PF02535	DDHD domain//ZIP Zinc transporter	GO:0055085//GO:0030001	transmembrane transport//metal ion transport	GO:0046873//GO:0046872	metal ion transmembrane transporter activity//metal ion binding	GO:0016020	membrane	--	--
comp11558_c0	CL	13.077	979	289743137	ADD20316.1	249	1.2116e-23	zinc finger protein [Glossina morsitans morsitans]	--	--	--	--	--	--	--	--	--	Q5ZMM5	168	1.52501e-13	Zinc finger protein 706 OS=Gallus gallus GN=ZNF706 PE=4 SV=1	--	--	--	--	GO:0008270	zinc ion binding	GO:0005622	intracellular	KOG4118	Uncharacterized conserved protein
comp115599_c0	CL	3.60968	371	--	--	--	--	--	--	--	--	--	--	--	--	--	--	--	--	--	--	--	--	--	--	--	--	--	--	--	--
comp1156389_c0	CL	0.311602	326	--	--	--	--	--	--	--	--	--	--	--	--	--	--	--	--	--	--	--	--	--	--	--	--	--	--	--	--
comp11566_c0	CL	1.08958	404	--	--	--	--	--	--	--	--	--	--	--	--	--	--	--	--	--	--	--	--	--	--	--	--	--	--	--	--
comp115705_c0	CL	0.630945	322	--	--	--	--	--	--	--	--	--	--	--	--	--	--	--	--	--	--	--	--	--	--	--	--	--	--	--	--
comp11570_c0	CL	0.34088	298	--	--	--	--	--	--	--	--	--	--	--	--	--	--	--	--	--	--	--	--	--	--	--	--	--	--	--	--
comp11573_c0	CL	0.705431	384	--	--	--	--	--	--	--	--	--	--	--	--	--	--	--	--	--	--	--	--	--	--	--	--	--	--	--	--
comp11574_c0	CL	0.557378	243	1518221	CAA60383.1	367	6.7673e-39	neurexin IV [Drosophila melanogaster]	195440961	XM_002068267.1	89	1.43701e-37	Drosophila willistoni GK25462 (Dwil\GK25462), mRNA	--	--	--	--	Q94887	366	5.04085e-40	Neurexin-4 OS=Drosophila melanogaster GN=Nrx-IV PE=1 SV=2	PF00754	F5/8 type C domain	GO:0007155	cell adhesion	--	--	--	--	--	--
comp11576_c0	CL	14.5897	1900	289724812	ADD18349.1	771	2.87494e-95	uncharacterized conserved protein [Glossina morsitans morsitans]	--	--	--	--	--	--	--	--	--	Q9VYR0	723	3.42848e-89	Protein LSM12 homolog A OS=Drosophila melanogaster GN=CG15735 PE=2 SV=2	PF03854	P-11 zinc finger	--	--	GO:0008270//GO:0003723	zinc ion binding//RNA binding	--	--	--	--
comp1158464_c0	CL	0.390325	347	--	--	--	--	--	--	--	--	--	--	--	--	--	--	--	--	--	--	--	--	--	--	--	--	--	--	--	--
comp11597_c0	CL	0.988634	411	--	--	--	--	--	--	--	--	--	--	--	--	--	--	--	--	--	--	--	--	--	--	--	--	--	--	--	--
comp1160196_c0	CL	0.333603	203	--	--	--	--	--	--	--	--	--	--	--	--	--	--	--	--	--	--	PF04513//PF00509//PF05823//PF02346//PF08220	Baculovirus polyhedron envelope protein, PEP, C terminus//Hemagglutinin//Nematode fatty acid retinoid binding protein (Gp-FAR-1)//Chordopoxvirus fusion protein//DeoR-like helix-turn-helix domain	GO:0007165//GO:0006355//GO:0019064	signal transduction//regulation of transcription, DNA-dependent//viral entry into host cell via membrane fusion with the plasma membrane	GO:0046789//GO:0005198//GO:0008289//GO:0003700	host cell surface receptor binding//structural molecule activity//lipid binding//sequence-specific DNA binding transcription factor activity	GO:0005667//GO:0005622//GO:0019031//GO:0009986//GO:0019028	transcription factor complex//intracellular//viral envelope//cell surface//viral capsid	--	--
comp11607_c0	CL	0.333275	508	--	--	--	--	--	--	--	--	--	--	--	--	--	--	--	--	--	--	--	--	--	--	--	--	--	--	--	--
comp11616_c0	CL	4.03638	302	194752201	XP_001958411.1	113	4.08548e-06	GF23534 [Drosophila ananassae]	--	--	--	--	--	--	--	--	--	--	--	--	--	--	--	--	--	--	--	--	--	--	--
comp11618_c0	CL	1.4034	1134	195132081	XP_002010472.1	427	3.66669e-44	GI15946 [Drosophila mojavensis]	--	--	--	--	--	--	--	--	--	Q3URE1	319	6.52083e-31	Acyl-CoA synthetase family member 3, mitochondrial OS=Mus musculus GN=Acsf3 PE=2 SV=2	--	--	--	--	--	--	--	--	--	--
comp11620_c0	CL	1.91664	848	--	--	--	--	--	--	--	--	--	--	--	--	--	--	--	--	--	--	--	--	--	--	--	--	--	--	--	--
comp11622_c0	CL	0.305051	222	--	--	--	--	--	--	--	--	--	--	--	--	--	--	--	--	--	--	--	--	--	--	--	--	--	--	--	--
comp11623_c0	CL	0.978633	346	--	--	--	--	--	--	--	--	--	--	--	--	--	--	--	--	--	--	--	--	--	--	--	--	--	--	--	--
comp11624_c0	CL	1.00363	472	195440780	XP_002068218.1	279	1.3799e-29	GK12849 [Drosophila willistoni]	--	--	--	--	--	--	--	--	--	P61855	278	1.41189e-30	Adipokinetic hormone OS=Drosophila melanogaster GN=Akh PE=1 SV=1	PF06377	Adipokinetic hormone	GO:0007165	signal transduction	GO:0005179	hormone activity	GO:0005576	extracellular region	--	--
comp11641_c0	CL	0.307825	440	--	--	--	--	--	--	--	--	--	--	--	--	--	--	--	--	--	--	--	--	--	--	--	--	--	--	--	--
comp1165_c0	CL	0.585825	289	--	--	--	--	--	--	--	--	--	--	--	--	--	--	--	--	--	--	--	--	--	--	--	--	--	--	--	--
comp11669_c0	CL	83.3089	818	195384108	XP_002050760.1	417	4.59905e-48	GJ20028 [Drosophila virilis]	--	--	--	--	--	--	--	--	--	Q7M4E9	270	1.19951e-27	Endocuticle structural glycoprotein SgAbd-3 OS=Schistocerca gregaria PE=1 SV=1	PF00379	Insect cuticle protein	--	--	GO:0042302	structural constituent of cuticle	--	--	--	--
comp11671_c0	CL	1.36698	3344	195037405	XP_001990151.1	2184	0	GH18390 [Drosophila grimshawi]	--	--	--	--	--	--	--	--	--	Q6TLI7	515	4.61014e-55	Adenosine receptor A2a OS=Equus caballus GN=ADORA2A PE=2 SV=1	PF00001	7 transmembrane receptor (rhodopsin family)	GO:0007186//GO:0007165	G-protein coupled receptor signaling pathway//signal transduction	GO:0004930//GO:0004871	G-protein coupled receptor activity//signal transducer activity	GO:0016021	integral to membrane	KOG3656	FOG: 7 transmembrane receptor
comp1171398_c0	CL	0.314983	215	--	--	--	--	--	--	--	--	--	--	--	--	--	--	--	--	--	--	--	--	--	--	--	--	--	--	--	--
comp11713_c0	CL	0.522081	908	2708267	AAB92394.1	656	5.01343e-77	putative reverse transcriptase [Drosophila subobscura]	--	--	--	--	--	--	--	--	--	Q03269	171	1.80907e-12	Retrovirus-related Pol polyprotein from type-1 retrotransposable element R1 (Fragment) OS=Nasonia vitripennis PE=4 SV=1	PF00078	Reverse transcriptase (RNA-dependent DNA polymerase)	GO:0006278	RNA-dependent DNA replication	GO:0003723//GO:0003964	RNA binding//RNA-directed DNA polymerase activity	--	--	--	--
comp11715_c0	CL	0.436912	310	--	--	--	--	--	--	--	--	--	--	--	--	--	--	--	--	--	--	--	--	--	--	--	--	--	--	--	--
comp11716_c0	CL	0.438935	540	--	--	--	--	--	--	--	--	--	--	--	--	--	--	--	--	--	--	--	--	--	--	--	--	--	--	--	--
comp117270_c0	CL	0.450475	451	--	--	--	--	--	--	--	--	--	--	--	--	--	--	--	--	--	--	--	--	--	--	--	--	--	--	--	--
comp11728_c0	CL	0.465973	1090	--	--	--	--	--	--	--	--	--	--	--	--	--	--	--	--	--	--	--	--	--	--	--	--	--	--	--	--
comp11749_c0	CL	0.541771	375	--	--	--	--	--	--	--	--	--	--	--	--	--	--	--	--	--	--	--	--	--	--	--	--	--	--	--	--
comp117525_c0	CL	0.87722	579	195017369	XP_001984585.1	377	5.16027e-42	GH14943 [Drosophila grimshawi]	--	--	--	--	--	K06928	K06928	nucleoside-triphosphatase THEP1	http://www.genome.jp/dbget-bin/www_bget?ko:K06928	Q1LZ78	288	2.33331e-30	Cancer-related nucleoside-triphosphatase homolog OS=Bos taurus GN=NTPCR PE=2 SV=1	PF00488//PF00005//PF00910//PF03193//PF07728//PF02367//PF00004//PF01926//PF07726//PF03796//PF08477//PF00448//PF00931//PF05496//PF03029//PF01443//PF06414//PF01637//PF00437//PF01695//PF03266	MutS domain V//ABC transporter//RNA helicase//Protein of unknown function, DUF258//AAA domain (dynein-related subfamily)//Uncharacterised P-loop hydrolase UPF0079//ATPase family associated with various cellular activities (AAA)//GTPase of unknown function//ATPase family associated with various cellular activities (AAA)//DnaB-like helicase C terminal domain//Miro-like protein//SRP54-type protein, …	GO:0006298//GO:0006810//GO:0070526//GO:0006614//GO:0006281//GO:0007264//GO:0006260//GO:0006310	mismatch repair//transport//threonylcarbamoyladenosine biosynthetic process//SRP-dependent cotranslational protein targeting to membrane//DNA repair//small GTPase mediated signal transduction//DNA replication//DNA recombination	GO:0003724//GO:0030983//GO:0003824//GO:0003678//GO:0005524//GO:0009378//GO:0016301//GO:0003723//GO:0005525//GO:0003924//GO:0016887//GO:0000166//GO:0043531	RNA helicase activity//mismatched DNA binding//catalytic activity//DNA helicase activity//ATP binding//four-way junction helicase activity//kinase activity//RNA binding//GTP binding//GTPase activity//ATPase activity//nucleotide binding//ADP binding	GO:0005657//GO:0005622//GO:0009379	replication fork//intracellular//Holliday junction helicase complex	--	--
comp11755_c0	CL	0.470288	360	190710340	AAL32067.2	210	2.07005e-18	scute-like protein [Calliphora vicina]	190710339	AY061877.2	98	2.21809e-42	Calliphora vicina scute-like protein (scute) gene, complete cds	K09067	ASCL	achaete-scute complex protein	http://www.genome.jp/dbget-bin/www_bget?ko:K09067	P10084	191	8.54108e-17	Achaete-scute complex protein T4 OS=Drosophila melanogaster GN=sc PE=1 SV=2	PF03285//PF00010	Paralemmin//Helix-loop-helix DNA-binding domain	GO:0008360	regulation of cell shape	GO:0046983//GO:0005488	protein dimerization activity//binding	GO:0016020	membrane	--	--
comp11767_c0	CL	1.12293	392	--	--	--	--	--	--	--	--	--	--	--	--	--	--	--	--	--	--	--	--	--	--	--	--	--	--	--	--
comp11771_c0	CL	5.93694	1346	195120149	XP_002004591.1	831	7.03609e-107	GI20015 [Drosophila mojavensis]	--	--	--	--	--	--	--	--	--	Q99N89	305	6.02713e-31	39S ribosomal protein L43, mitochondrial OS=Mus musculus GN=Mrpl43 PE=2 SV=1	--	--	--	--	--	--	--	--	KOG3445	Mitochondrial/chloroplast ribosomal protein 36a
comp11773_c0	CL	1.47969	984	195425375	XP_002060986.1	698	6.51722e-84	GK10699 [Drosophila willistoni]	--	--	--	--	--	K09228	KRAB	KRAB domain-containing zinc finger protein	http://www.genome.jp/dbget-bin/www_bget?ko:K09228	Q9UJU3	201	8.30743e-16	Zinc finger protein 112 OS=Homo sapiens GN=ZNF112 PE=2 SV=2	PF00096//PF01363//PF06467	Zinc finger, C2H2 type//FYVE zinc finger//MYM-type Zinc finger with FCS sequence motif	--	--	GO:0008270//GO:0046872	zinc ion binding//metal ion binding	--	--	KOG1721	FOG: Zn-finger
comp11786_c0	CL	0.62705	432	--	--	--	--	--	--	--	--	--	--	--	--	--	--	--	--	--	--	--	--	--	--	--	--	--	--	--	--
comp11791_c0	CL	0.403104	336	170051969	XP_001862008.1	166	2.94624e-12	predicted protein [Culex quinquefasciatus]	--	--	--	--	--	--	--	--	--	--	--	--	--	--	--	--	--	--	--	--	--	--	--
comp11796_c0	CL	4.78215	878	--	--	--	--	--	--	--	--	--	--	--	--	--	--	--	--	--	--	--	--	--	--	--	--	--	--	--	--
comp117980_c0	CL	0.577171	528	--	--	--	--	--	--	--	--	--	--	--	--	--	--	--	--	--	--	--	--	--	--	--	--	--	--	--	--
comp11798_c0	CL	9.17595	1362	195436535	XP_002066223.1	1129	4.27626e-149	GK22246 [Drosophila willistoni]	195436534	XM_002066187.1	140	4.02983e-65	Drosophila willistoni GK22246 (Dwil\GK22246), mRNA	--	--	--	--	Q5R5H4	679	1.22333e-82	Presenilins-associated rhomboid-like protein, mitochondrial OS=Pongo abelii GN=PARL PE=2 SV=1	PF01694	Rhomboid family	GO:0006508	proteolysis	GO:0004252	serine-type endopeptidase activity	GO:0016021	integral to membrane	KOG2980	Integral membrane protease of the rhomboid family involved in different forms of regulated intramembrane proteolysis
comp118047_c0	CL	4.31936	878	195173057	XP_002027311.1	144	2.76693e-08	GL15711 [Drosophila persimilis]	--	--	--	--	--	--	--	--	--	--	--	--	--	PF00501	AMP-binding enzyme	GO:0008152	metabolic process	GO:0003824	catalytic activity	--	--	--	--
comp11808_c0	CL	0.885247	306	--	--	--	--	--	--	--	--	--	--	--	--	--	--	--	--	--	--	--	--	--	--	--	--	--	--	--	--
comp118337_c0	CL	0.440895	3456	24641457	NP_572771.1	2788	0	CG10362 [Drosophila melanogaster]	--	--	--	--	--	--	--	--	--	Q8NEN9	230	8.16845e-18	PDZ domain-containing protein 8 OS=Homo sapiens GN=PDZD8 PE=1 SV=1	PF00595//PF13180//PF00130	PDZ domain (Also known as DHR or GLGF)////Phorbol esters/diacylglycerol binding domain (C1 domain)	GO:0035556	intracellular signal transduction	GO:0005515//GO:0019992	protein binding//diacylglycerol binding	--	--	--	--
comp118382_c0	CL	0.454506	298	--	--	--	--	--	--	--	--	--	--	--	--	--	--	--	--	--	--	--	--	--	--	--	--	--	--	--	--
comp11842_c0	CL	6.70871	1388	289739447	ADD18471.1	855	9.9266e-110	uncharacterized secreted conserved protein [Glossina morsitans morsitans]	--	--	--	--	--	--	--	--	--	Q6P0C6	394	1.06085e-42	Lipoma HMGIC fusion partner-like 2 protein OS=Danio rerio GN=lhfpl2 PE=2 SV=1	PF13903		--	--	--	--	GO:0016021	integral to membrane	--	--
comp11844_c0	CL	1.27282	1809	195392802	XP_002055043.1	1908	0	GJ19015 [Drosophila virilis]	--	--	--	--	--	K12168	HECW2	E3 ubiquitin-protein ligase HECW2	http://www.genome.jp/dbget-bin/www_bget?ko:K12168	Q6I6G8	1452	0	E3 ubiquitin-protein ligase HECW2 OS=Mus musculus GN=Hecw2 PE=2 SV=1	PF00632	HECT-domain (ubiquitin-transferase)	GO:0016567	protein ubiquitination	GO:0004842	ubiquitin-protein ligase activity	GO:0005622	intracellular	KOG0940	Ubiquitin protein ligase RSP5/NEDD4
comp11861_c0	CL	25.4044	571	19921456	NP_609836.1	600	6.68629e-77	Rpb11 [Drosophila melanogaster]	--	--	--	--	--	--	--	--	--	Q9VJE4	600	4.51599e-78	DNA-directed RNA polymerase II subunit RPB11 OS=Drosophila melanogaster GN=Rpb11 PE=3 SV=1	PF01193	RNA polymerase Rpb3/Rpb11 dimerisation domain	GO:0006144//GO:0006351//GO:0006206//GO:0006366	purine nucleobase metabolic process//transcription, DNA-dependent//pyrimidine nucleobase metabolic process//transcription from RNA polymerase II promoter	GO:0003677//GO:0003899//GO:0046983	DNA binding//DNA-directed RNA polymerase activity//protein dimerization activity	GO:0005730//GO:0005665	nucleolus//DNA-directed RNA polymerase II, core complex	KOG4392	RNA polymerase, subunit L
comp118660_c0	CL	0.58718	692	--	--	--	--	--	--	--	--	--	--	--	--	--	--	--	--	--	--	--	--	--	--	--	--	--	--	--	--
comp11866_c0	CL	0.849552	279	--	--	--	--	--	--	--	--	--	--	--	--	--	--	--	--	--	--	--	--	--	--	--	--	--	--	--	--
comp118676_c0	CL	0.686366	444	--	--	--	--	--	--	--	--	--	--	--	--	--	--	--	--	--	--	--	--	--	--	--	--	--	--	--	--
comp11870_c0	CL	0.36022	282	--	--	--	--	--	--	--	--	--	--	--	--	--	--	--	--	--	--	--	--	--	--	--	--	--	--	--	--
comp1187460_c0	CL	0.406328	250	--	--	--	--	--	--	--	--	--	--	--	--	--	--	--	--	--	--	--	--	--	--	--	--	--	--	--	--
comp11874_c0	CL	0.558143	546	--	--	--	--	--	--	--	--	--	--	--	--	--	--	--	--	--	--	--	--	--	--	--	--	--	--	--	--
comp11885_c0	CL	0.603309	449	--	--	--	--	--	--	--	--	--	--	--	--	--	--	--	--	--	--	--	--	--	--	--	--	--	--	--	--
comp1188677_c0	CL	0.302328	224	--	--	--	--	--	--	--	--	--	--	--	--	--	--	--	--	--	--	--	--	--	--	--	--	--	--	--	--
comp118908_c0	CL	0.493802	480	--	--	--	--	--	--	--	--	--	--	--	--	--	--	--	--	--	--	--	--	--	--	--	--	--	--	--	--
comp11909_c0	CL	0.739023	504	--	--	--	--	--	--	--	--	--	--	--	--	--	--	--	--	--	--	--	--	--	--	--	--	--	--	--	--
comp11911_c0	CL	0.313525	216	--	--	--	--	--	--	--	--	--	--	--	--	--	--	--	--	--	--	--	--	--	--	--	--	--	--	--	--
comp11921_c0	CL	0.339668	1595	194741914	XP_001953432.1	1466	0	GF17764 [Drosophila ananassae]	195445984	XM_002070538.1	256	1.55398e-129	Drosophila willistoni GK12131 (Dwil\GK12131), mRNA	--	--	--	--	Q63ZI0	842	6.34652e-106	Potassium channel subfamily K member 9 OS=Xenopus laevis GN=kcnk9 PE=2 SV=1	PF00520	Ion transport protein	GO:0006811//GO:0006813//GO:0055085//GO:0071805	ion transport//potassium ion transport//transmembrane transport//potassium ion transmembrane transport	GO:0005267//GO:0005216	potassium channel activity//ion channel activity	GO:0016020//GO:0016021	membrane//integral to membrane	KOG4404	Tandem pore domain K+ channel TASK3/THIK-1
comp11923_c0	CL	2.18961	866	--	--	--	--	--	--	--	--	--	--	--	--	--	--	--	--	--	--	--	--	--	--	--	--	--	--	--	--
comp1192599_c0	CL	0.320448	317	--	--	--	--	--	--	--	--	--	--	--	--	--	--	--	--	--	--	--	--	--	--	--	--	--	--	--	--
comp11927_c0	CL	3.47821	1470	195451553	XP_002072974.1	423	1.9161e-43	GK13401 [Drosophila willistoni]	--	--	--	--	--	--	--	--	--	--	--	--	--	--	--	--	--	--	--	--	--	--	--
comp11935_c0	CL	0.812157	542	--	--	--	--	--	--	--	--	--	--	--	--	--	--	--	--	--	--	--	--	--	--	--	--	--	--	--	--
comp11949_c0	CL	0.995903	272	195336814	XP_002035028.1	142	3.39539e-09	GM14139 [Drosophila sechellia]	--	--	--	--	--	--	--	--	--	--	--	--	--	--	--	--	--	--	--	--	--	--	--
comp11949_c1	CL	1.99632	882	195016805	XP_001984482.1	643	1.36715e-78	GH16485 [Drosophila grimshawi]	--	--	--	--	--	--	--	--	--	O18391	316	4.5871e-32	Probable serine hydrolase OS=Drosophila melanogaster GN=kraken PE=2 SV=1	--	--	--	--	--	--	--	--	--	--
comp11952_c0	CL	0.326631	311	--	--	--	--	--	--	--	--	--	--	--	--	--	--	--	--	--	--	--	--	--	--	--	--	--	--	--	--
comp11953_c0	CL	0.533239	254	--	--	--	--	--	--	--	--	--	--	--	--	--	--	--	--	--	--	--	--	--	--	--	--	--	--	--	--
comp11958_c0	CL	0.441661	230	--	--	--	--	--	--	--	--	--	--	--	--	--	--	--	--	--	--	PF04083	Partial alpha/beta-hydrolase lipase region	GO:0006629	lipid metabolic process	--	--	--	--	--	--
comp11959_c0	CL	0.44714	833	--	--	--	--	--	--	--	--	--	--	--	--	--	--	--	--	--	--	--	--	--	--	--	--	--	--	--	--
comp11964_c0	CL	0.33946	397	--	--	--	--	--	--	--	--	--	--	--	--	--	--	--	--	--	--	--	--	--	--	--	--	--	--	--	--
comp11967_c0	CL	0.991466	3142	24640501	NP_572439.1	2467	0	CG2258, isoform A [Drosophila melanogaster]	195447301	XM_002071117.1	138	1.21913e-63	Drosophila willistoni GK25642 (Dwil\GK25642), mRNA	--	--	--	--	Q9ESJ4	702	1.23475e-77	NCK-interacting protein with SH3 domain OS=Mus musculus GN=Nckipsd PE=2 SV=2	PF00662//PF00018//PF00584	NADH-Ubiquinone oxidoreductase (complex I), chain 5 N-terminus//SH3 domain//SecE/Sec61-gamma subunits of protein translocation complex	GO:0015992//GO:0006605//GO:0006886//GO:0006120//GO:0006814//GO:0055114//GO:0042773//GO:0006744	proton transport//protein targeting//intracellular protein transport//mitochondrial electron transport, NADH to ubiquinone//sodium ion transport//oxidation-reduction process//ATP synthesis coupled electron transport//ubiquinone biosynthetic process	GO:0008137//GO:0005515	NADH dehydrogenase (ubiquinone) activity//protein binding	GO:0016020	membrane	KOG4035	Coeffector of mDia Rho GTPase, regulates actin polymerization and cell adhesion turnover
comp11992_c0	CL	2.05513	692	195170952	XP_002026275.1	370	1.48109e-41	GL24591 [Drosophila persimilis]	--	--	--	--	--	--	--	--	--	P27779	216	2.76344e-20	Pupal cuticle protein Edg-78E OS=Drosophila melanogaster GN=Edg78E PE=1 SV=1	PF00379//PF03376	Insect cuticle protein//Adenovirus E3B protein	--	--	GO:0042302	structural constituent of cuticle	GO:0016020	membrane	--	--
comp11993_c0	CL	2.40663	605	194919165	XP_001983032.1	499	4.18024e-59	GG19813 [Drosophila erecta]	--	--	--	--	--	K12375	ARSI_J	arylsulfatase I/J	http://www.genome.jp/dbget-bin/www_bget?ko:K12375	Q5FYB0	172	6.03683e-13	Arylsulfatase J OS=Homo sapiens GN=ARSJ PE=2 SV=1	PF00884	Sulfatase	GO:0008152	metabolic process	GO:0008484	sulfuric ester hydrolase activity	--	--	--	--
comp11993_c1	CL	1.52612	355	195436072	XP_002066002.1	147	3.14271e-09	GK11604 [Drosophila willistoni]	--	--	--	--	--	--	--	--	--	--	--	--	--	--	--	--	--	--	--	--	--	--	--
comp11994_c0	CL	0.529073	576	--	--	--	--	--	--	--	--	--	--	--	--	--	--	--	--	--	--	--	--	--	--	--	--	--	--	--	--
comp12024_c0	CL	11.425	1144	195451772	XP_002073069.1	927	1.80251e-121	GK13353 [Drosophila willistoni]	--	--	--	--	--	--	--	--	--	--	--	--	--	PF05625	PAXNEB protein	GO:0006357	regulation of transcription from RNA polymerase II promoter	--	--	GO:0033588	Elongator holoenzyme complex	--	--
comp120337_c0	CL	1.17112	665	--	--	--	--	--	--	--	--	--	--	--	--	--	--	--	--	--	--	--	--	--	--	--	--	--	--	--	--
comp12041_c0	CL	1.80266	1390	289742775	ADD20135.1	897	8.2824e-114	uncharacterized protein [Glossina morsitans morsitans]	--	--	--	--	--	--	--	--	--	Q6P3B9	172	5.26344e-12	Putative ribosome-binding factor A, mitochondrial OS=Mus musculus GN=Rbfa PE=2 SV=1	PF02033	Ribosome-binding factor A	GO:0006364	rRNA processing	--	--	--	--	--	--
comp12048_c0	CL	0.62705	378	--	--	--	--	--	--	--	--	--	--	--	--	--	--	--	--	--	--	--	--	--	--	--	--	--	--	--	--
comp12055_c0	CL	1.12288	1749	289741883	ADD19689.1	1101	1.52267e-140	transcription factor grauzone [Glossina morsitans morsitans]	--	--	--	--	--	--	--	--	--	Q9U405	970	1.04997e-121	Transcription factor grauzone OS=Drosophila melanogaster GN=grau PE=1 SV=1	PF00096//PF07776	Zinc finger, C2H2 type//Zinc-finger associated domain (zf-AD)	--	--	GO:0008270//GO:0046872	zinc ion binding//metal ion binding	GO:0005634	nucleus	--	--
comp12058_c0	CL	0.46512	364	--	--	--	--	--	--	--	--	--	--	--	--	--	--	--	--	--	--	--	--	--	--	--	--	--	--	--	--
comp120595_c0	CL	0.540109	815	--	--	--	--	--	--	--	--	--	--	--	--	--	--	--	--	--	--	--	--	--	--	--	--	--	--	--	--
comp1205_c0	CL	0.450953	1727	380861768	BAL72847.1	2388	0	octopamine/tyramine receptor [Phormia regina]	380861767	AB621975.1	1015	0	Phormia regina PregOAR/TAR mRNA for octopamine/tyramine receptor, complete cds	--	--	--	--	P22270	1510	0	Tyramine/octopamine receptor OS=Drosophila melanogaster GN=Oct-TyrR PE=2 SV=2	PF00001	7 transmembrane receptor (rhodopsin family)	GO:0007186//GO:0007187	G-protein coupled receptor signaling pathway//G-protein coupled receptor signaling pathway, coupled to cyclic nucleotide second messenger	GO:0004989//GO:0004930	octopamine receptor activity//G-protein coupled receptor activity	GO:0016021	integral to membrane	KOG3656	FOG: 7 transmembrane receptor
comp12079_c0	CL	10.4955	516	24649759	NP_651280.1	348	7.53437e-40	Rpb10 [Drosophila melanogaster]	209735823	BT048980.1	54	9.40471e-18	Salmo salar clone ssal-evd-537-248 DNA-directed RNA polymerases I, II, and III subunit RPABC5 putative mRNA, complete cds	--	--	--	--	Q9VC49	348	5.0888e-41	DNA-directed RNA polymerases I, II, and III subunit RPABC5 OS=Drosophila melanogaster GN=Rpb10 PE=1 SV=1	PF01741//PF05864//PF01194	Large-conductance mechanosensitive channel, MscL//Chordopoxvirus DNA-directed RNA polymerase 7 kDa polypeptide (RPO7)//RNA polymerases N / 8 kDa subunit	GO:0006351//GO:0006144//GO:0006811//GO:0006810//GO:0006366//GO:0006206	transcription, DNA-dependent//purine nucleobase metabolic process//ion transport//transport//transcription from RNA polymerase II promoter//pyrimidine nucleobase metabolic process	GO:0003677//GO:0005216//GO:0003899//GO:0008270	DNA binding//ion channel activity//DNA-directed RNA polymerase activity//zinc ion binding	GO:0005665//GO:0005730//GO:0016021	DNA-directed RNA polymerase II, core complex//nucleolus//integral to membrane	KOG3497	DNA-directed RNA polymerase, subunit RPB10
comp12090_c0	CL	2.45008	1230	388462225	AFK32778.1	734	1.41285e-90	guanine nucleotide-binding protein Gq alpha subunit [Bemisia tabaci]	--	--	--	--	--	K04634	GNAQ	guanine nucleotide-binding protein G(q) subunit alpha	http://www.genome.jp/dbget-bin/www_bget?ko:K04634	P21279	731	3.21598e-91	Guanine nucleotide-binding protein G(q) subunit alpha OS=Mus musculus GN=Gnaq PE=1 SV=4	PF00503//PF00158//PF00025//PF00004//PF08477//PF04670//PF01580//PF00071	G-protein alpha subunit//Sigma-54 interaction domain//ADP-ribosylation factor family//ATPase family associated with various cellular activities (AAA)//Miro-like protein//Gtr1/RagA G protein conserved region//FtsK/SpoIIIE family//Ras family	GO:0007049//GO:0006355//GO:0007165//GO:0007059//GO:0051301//GO:0007186//GO:0007264	cell cycle//regulation of transcription, DNA-dependent//signal transduction//chromosome segregation//cell division//G-protein coupled receptor signaling pathway//small GTPase mediated signal transduction	GO:0005524//GO:0019001//GO:0008134//GO:0031683//GO:0003677//GO:0000166//GO:0005525//GO:0003924//GO:0004871	ATP binding//guanyl nucleotide binding//transcription factor binding//G-protein beta/gamma-subunit complex binding//DNA binding//nucleotide binding//GTP binding//GTPase activity//signal transducer activity	GO:0005634//GO:0005737//GO:0005667//GO:0005622//GO:0016021	nucleus//cytoplasm//transcription factor complex//intracellular//integral to membrane	KOG0085	G protein subunit Galphaq/Galphay, small G protein superfamily
comp12099_c0	CL	1.67904	484	--	--	--	--	--	--	--	--	--	--	--	--	--	--	--	--	--	--	--	--	--	--	--	--	--	--	--	--
comp12100_c0	CL	0.715367	284	--	--	--	--	--	--	--	--	--	--	--	--	--	--	--	--	--	--	--	--	--	--	--	--	--	--	--	--
comp12101_c0	CL	0.364878	464	--	--	--	--	--	--	--	--	--	--	--	--	--	--	--	--	--	--	--	--	--	--	--	--	--	--	--	--
comp12107_c0	CL	1.31074	930	--	--	--	--	--	--	--	--	--	--	--	--	--	--	--	--	--	--	--	--	--	--	--	--	--	--	--	--
comp12107_c1	CL	1.90607	1510	195110559	XP_001999847.1	1531	0	GI24751 [Drosophila mojavensis]	--	--	--	--	--	K01046	E3.1.1.3	triacylglycerol lipase	http://www.genome.jp/dbget-bin/www_bget?ko:K01046	O46108	784	2.41973e-97	Lipase 3 OS=Drosophila melanogaster GN=Lip3 PE=2 SV=1	PF00326//PF04083	Prolyl oligopeptidase family//Partial alpha/beta-hydrolase lipase region	GO:0006508//GO:0016042//GO:0006629	proteolysis//lipid catabolic process//lipid metabolic process	GO:0016788//GO:0008236	hydrolase activity, acting on ester bonds//serine-type peptidase activity	--	--	KOG2624	Triglyceride lipase-cholesterol esterase
comp121095_c0	CL	0.413945	409	--	--	--	--	--	--	--	--	--	--	--	--	--	--	--	--	--	--	--	--	--	--	--	--	--	--	--	--
comp12111_c0	CL	2.77673	439	--	--	--	--	--	--	--	--	--	--	--	--	--	--	--	--	--	--	--	--	--	--	--	--	--	--	--	--
comp121298_c0	CL	0.977606	381	--	--	--	--	--	--	--	--	--	--	--	--	--	--	--	--	--	--	--	--	--	--	--	--	--	--	--	--
comp12130_c0	CL	0.387296	612	--	--	--	--	--	--	--	--	--	--	--	--	--	--	--	--	--	--	--	--	--	--	--	--	--	--	--	--
comp121313_c0	CL	1.52478	644	--	--	--	--	--	--	--	--	--	--	--	--	--	--	--	--	--	--	--	--	--	--	--	--	--	--	--	--
comp12135_c0	CL	0.356428	1235	209552794	ACI62137.1	933	4.4513e-111	polyprotein [Drosophila melanogaster]	--	--	--	--	--	--	--	--	--	P10978	598	2.48985e-66	Retrovirus-related Pol polyprotein from transposon TNT 1-94 OS=Nicotiana tabacum PE=2 SV=1	--	--	--	--	--	--	--	--	--	--
comp12141_c0	CL	0.310649	545	--	--	--	--	--	--	--	--	--	--	--	--	--	--	--	--	--	--	--	--	--	--	--	--	--	--	--	--
comp12145_c0	CL	0.531844	382	--	--	--	--	--	--	--	--	--	--	--	--	--	--	--	--	--	--	--	--	--	--	--	--	--	--	--	--
comp12148_c0	CL	1.19042	256	--	--	--	--	--	--	--	--	--	--	--	--	--	--	--	--	--	--	--	--	--	--	--	--	--	--	--	--
comp12151_c0	CL	0.600063	395	--	--	--	--	--	--	--	--	--	--	--	--	--	--	--	--	--	--	--	--	--	--	--	--	--	--	--	--
comp1216211_c0	CL	0.307825	220	391325810	XP_003737420.1	153	1.30074e-10	PREDICTED: uncharacterized protein LOC100898236 [Metaseiulus occidentalis]	--	--	--	--	--	--	--	--	--	--	--	--	--	--	--	--	--	--	--	--	--	--	--
comp12162_c0	CL	1.27742	1882	195329836	XP_002031616.1	740	7.07384e-87	GM23947 [Drosophila sechellia]	--	--	--	--	--	--	--	--	--	--	--	--	--	--	--	--	--	--	--	--	--	--	--
comp12170_c0	CL	0.621816	599	--	--	--	--	--	--	--	--	--	--	--	--	--	--	--	--	--	--	--	--	--	--	--	--	--	--	--	--
comp12176_c0	CL	0.454071	522	--	--	--	--	--	--	--	--	--	--	--	--	--	--	--	--	--	--	--	--	--	--	--	--	--	--	--	--
comp12181_c0	CL	13.6089	943	289743065	ADD20280.1	783	2.47553e-100	uncharacterized conserved protein [Glossina morsitans morsitans]	--	--	--	--	--	--	--	--	--	A9ITM2	290	5.37973e-29	Probable transcriptional regulatory protein Bpet3099 OS=Bordetella petrii (strain ATCC BAA-461 / DSM 12804 / CCUG 43448) GN=Bpet3099 PE=3 SV=1	--	--	--	--	--	--	--	--	KOG2972	Uncharacterized conserved protein
comp121923_c0	CL	0.736102	276	--	--	--	--	--	--	--	--	--	--	--	--	--	--	--	--	--	--	--	--	--	--	--	--	--	--	--	--
comp121964_c0	CL	0.938206	794	157141359	XP_001647711.1	185	5.33554e-14	hypothetical protein AaeL_AAEL015471 [Aedes aegypti]	--	--	--	--	--	K09427	ADF1	Adh transcription factor 1	http://www.genome.jp/dbget-bin/www_bget?ko:K09427	P05552	161	1.15355e-11	Transcription factor Adf-1 OS=Drosophila melanogaster GN=Adf1 PE=2 SV=2	--	--	--	--	--	--	--	--	--	--
comp12197_c0	CL	0.63173	268	--	--	--	--	--	--	--	--	--	--	--	--	--	--	--	--	--	--	--	--	--	--	--	--	--	--	--	--
comp12199_c0	CL	1.65059	718	195107724	XP_001998458.1	214	2.29517e-18	GI23977 [Drosophila mojavensis]	--	--	--	--	--	--	--	--	--	--	--	--	--	--	--	--	--	--	--	--	--	--	--
comp12203_c0	CL	0.482908	474	--	--	--	--	--	--	--	--	--	--	--	--	--	--	--	--	--	--	--	--	--	--	--	--	--	--	--	--
comp12204_c0	CL	0.563005	1263	289740149	ADD18822.1	387	7.9262e-40	salivary gland-expressed BHLH transcription factor [Glossina morsitans morsitans]	--	--	--	--	--	--	--	--	--	--	--	--	--	PF05098//PF15225//PF00010	Late expression factor 4 (LEF-4)////Helix-loop-helix DNA-binding domain	GO:0006955//GO:0006355	immune response//regulation of transcription, DNA-dependent	GO:0046983	protein dimerization activity	--	--	--	--
comp12225_c0	CL	1.31074	465	--	--	--	--	--	--	--	--	--	--	--	--	--	--	--	--	--	--	PF05972	APC 15 residue motif	GO:0016055	Wnt receptor signaling pathway	GO:0008013	beta-catenin binding	GO:0016342	catenin complex	--	--
comp12229_c0	CL	0.487204	1251	--	--	--	--	--	--	--	--	--	--	--	--	--	--	--	--	--	--	--	--	--	--	--	--	--	--	--	--
comp122314_c0	CL	1.83582	996	195377309	XP_002047433.1	819	2.06995e-104	GJ13437 [Drosophila virilis]	--	--	--	--	--	--	--	--	--	O18391	494	2.44824e-57	Probable serine hydrolase OS=Drosophila melanogaster GN=kraken PE=2 SV=1	PF01764//PF00975//PF07819	Lipase (class 3)//Thioesterase domain//PGAP1-like protein	GO:0006886//GO:0009058//GO:0046486//GO:0006505//GO:0006629//GO:0016042	intracellular protein transport//biosynthetic process//glycerolipid metabolic process//GPI anchor metabolic process//lipid metabolic process//lipid catabolic process	GO:0004806//GO:0016788	triglyceride lipase activity//hydrolase activity, acting on ester bonds	--	--	KOG1454	Predicted hydrolase/acyltransferase (alpha/beta hydrolase superfamily)
comp12231_c0	CL	9.56722	2474	195155346	XP_002018566.1	2371	0	GL16701 [Drosophila persimilis]	195120625	XM_002004789.1	366	0	Drosophila mojavensis GI19385 (Dmoj\GI19385), mRNA	--	--	--	--	Q9UMS4	1719	0	Pre-mRNA-processing factor 19 OS=Homo sapiens GN=PRPF19 PE=1 SV=1	PF04564//PF00400//PF03121	U-box domain//WD domain, G-beta repeat//Herpesviridae UL52/UL70 DNA primase	GO:0016567//GO:0006269//GO:0006260//GO:0006351	protein ubiquitination//DNA replication, synthesis of RNA primer//DNA replication//transcription, DNA-dependent	GO:0003896//GO:0004842//GO:0005515	DNA primase activity//ubiquitin-protein ligase activity//protein binding	GO:0000151//GO:0005730//GO:0005657	ubiquitin ligase complex//nucleolus//replication fork	KOG0289	mRNA splicing factor
comp12234_c0	CL	0.386244	263	--	--	--	--	--	--	--	--	--	--	--	--	--	--	--	--	--	--	--	--	--	--	--	--	--	--	--	--
comp12239_c0	CL	0.462789	439	--	--	--	--	--	--	--	--	--	--	--	--	--	--	--	--	--	--	--	--	--	--	--	--	--	--	--	--
comp12240_c0	CL	1.47805	252	--	--	--	--	--	--	--	--	--	--	--	--	--	--	--	--	--	--	--	--	--	--	--	--	--	--	--	--
comp12245_c0	CL	0.349079	291	--	--	--	--	--	--	--	--	--	--	--	--	--	--	--	--	--	--	--	--	--	--	--	--	--	--	--	--
comp12248_c0	CL	1.22684	414	--	--	--	--	--	--	--	--	--	--	--	--	--	--	--	--	--	--	PF02318	Rabphilin-3A effector domain N-terminal	GO:0006886	intracellular protein transport	GO:0017137	Rab GTPase binding	--	--	--	--
comp12254_c0	CL	0.365403	278	--	--	--	--	--	--	--	--	--	--	--	--	--	--	--	--	--	--	--	--	--	--	--	--	--	--	--	--
comp122573_c0	CL	0.845946	1481	195030502	XP_001988107.1	1100	2.56022e-135	GH10987 [Drosophila grimshawi]	--	--	--	--	--	K10742	DNA2	DNA replication ATP-dependent helicase Dna2	http://www.genome.jp/dbget-bin/www_bget?ko:K10742	Q5ZKG3	440	5.26167e-45	DNA replication ATP-dependent helicase/nuclease DNA2 OS=Gallus gallus GN=DNA2 PE=2 SV=2	--	--	--	--	GO:0016787	hydrolase activity	--	--	KOG1805	DNA replication helicase
comp12273_c0	CL	0.39993	254	195385452	XP_002051419.1	234	1.73231e-21	GJ12346 [Drosophila virilis]	--	--	--	--	--	K15002	CYP6	cytochrome P450, family 6	http://www.genome.jp/dbget-bin/www_bget?ko:K15002	Q9V774	178	4.89319e-15	Probable cytochrome P450 6a21 OS=Drosophila melanogaster GN=Cyp6a21 PE=2 SV=1	PF00067	Cytochrome P450	GO:0055114	oxidation-reduction process	GO:0020037//GO:0005488//GO:0005506//GO:0016705//GO:0016491	heme binding//binding//iron ion binding//oxidoreductase activity, acting on paired donors, with incorporation or reduction of molecular oxygen//oxidoreductase activity	--	--	--	--
comp12281_c0	CL	0.415186	734	--	--	--	--	--	--	--	--	--	--	--	--	--	--	--	--	--	--	--	--	--	--	--	--	--	--	--	--
comp12307_c0	CL	0.802567	886	341882264	EGT38199.1	134	1.24029e-06	hypothetical protein CAEBREN_12315 [Caenorhabditis brenneri]	--	--	--	--	--	--	--	--	--	--	--	--	--	--	--	--	--	--	--	--	--	--	--
comp12308_c0	CL	5.42127	762	289739501	ADD18498.1	660	5.11534e-84	class 2 transcription repressor NC2 beta subunit DR1 [Glossina morsitans morsitans]	--	--	--	--	--	--	--	--	--	Q9VJQ5	613	4.13227e-78	Protein Dr1 OS=Drosophila melanogaster GN=NC2beta PE=1 SV=1	PF00808//PF04111//PF00125//PF03999//PF03847	Histone-like transcription factor (CBF/NF-Y) and archaeal histone//Autophagy protein Apg6//Core histone H2A/H2B/H3/H4//Microtubule associated protein (MAP65/ASE1 family)//Transcription initiation factor TFIID subunit A	GO:0000910//GO:0000226//GO:0006914//GO:0006352	cytokinesis//microtubule cytoskeleton organization//autophagy//DNA-dependent transcription, initiation	GO:0043565//GO:0003677//GO:0046982//GO:0008017	sequence-specific DNA binding//DNA binding//protein heterodimerization activity//microtubule binding	GO:0045298//GO:0005622//GO:0005669//GO:0005634	tubulin complex//intracellular//transcription factor TFIID complex//nucleus	KOG0871	Class 2 transcription repressor NC2, beta subunit (Dr1)
comp12312_c0	CL	9.41806	4089	194896059	XP_001978403.1	4857	0	GG19569 [Drosophila erecta]	194896058	XM_001978367.1	59	1.31054e-19	Drosophila erecta GG19569 (Dere\GG19569), mRNA	--	--	--	--	A2AVA0	132	4.37361e-06	Sushi, von Willebrand factor type A, EGF and pentraxin domain-containing protein 1 OS=Mus musculus GN=Svep1 PE=1 SV=1	PF00754//PF00059//PF00608//PF02793	F5/8 type C domain//Lectin C-type domain//Adenoviral fibre protein (repeat/shaft region)//Hormone receptor domain	GO:0007155//GO:0007186//GO:0009405//GO:0019062	cell adhesion//G-protein coupled receptor signaling pathway//pathogenesis//viral attachment to host cell	GO:0030246//GO:0004930	carbohydrate binding//G-protein coupled receptor activity	GO:0016020	membrane	KOG4297	C-type lectin
comp1231_c0	CL	0.392714	776	--	--	--	--	--	--	--	--	--	--	--	--	--	--	--	--	--	--	PF03925	SeqA protein	GO:0032297	negative regulation of DNA-dependent DNA replication initiation	GO:0003677	DNA binding	--	--	--	--
comp12329_c0	CL	0.529073	320	--	--	--	--	--	--	--	--	--	--	--	--	--	--	--	--	--	--	--	--	--	--	--	--	--	--	--	--
comp12376_c0	CL	0.319441	212	--	--	--	--	--	--	--	--	--	--	--	--	--	--	--	--	--	--	--	--	--	--	--	--	--	--	--	--
comp123875_c0	CL	1.21387	530	--	--	--	--	--	--	--	--	--	--	--	--	--	--	--	--	--	--	--	--	--	--	--	--	--	--	--	--
comp123985_c0	CL	1.10017	554	--	--	--	--	--	--	--	--	--	--	--	--	--	--	--	--	--	--	PF00187	Chitin recognition protein	--	--	GO:0008061	chitin binding	--	--	--	--
comp123_c0	CL	0.677928	949	270016318	EFA12764.1	462	8.95372e-50	hypothetical protein TcasGA2_TC010291 [Tribolium castaneum]	--	--	--	--	--	--	--	--	--	Q9Y4A0	415	1.31038e-44	Jerky protein homolog-like OS=Homo sapiens GN=JRKL PE=2 SV=2	PF03184	DDE superfamily endonuclease	--	--	GO:0003676	nucleic acid binding	--	--	KOG3105	DNA-binding centromere protein B (CENP-B)
comp12408_c0	CL	0.349079	388	195108905	XP_001999033.1	447	3.90808e-54	GI24294 [Drosophila mojavensis]	--	--	--	--	--	--	--	--	--	Q9VD83	438	7.8296e-54	Bursicon OS=Drosophila melanogaster GN=burs PE=1 SV=1	--	--	--	--	--	--	--	--	--	--
comp12411_c0	CL	0.312801	433	--	--	--	--	--	--	--	--	--	--	--	--	--	--	--	--	--	--	--	--	--	--	--	--	--	--	--	--
comp124172_c0	CL	0.944612	466	--	--	--	--	--	--	--	--	--	--	--	--	--	--	--	--	--	--	PF07127	Late nodulin protein	GO:0009878	nodule morphogenesis	GO:0046872	metal ion binding	--	--	--	--
comp12420_c0	CL	14.5511	1549	195151371	XP_002016621.1	663	3.89611e-79	GL11681 [Drosophila persimilis]	--	--	--	--	--	--	--	--	--	Q9UBU6	145	1.47905e-08	Protein FAM8A1 OS=Homo sapiens GN=FAM8A1 PE=1 SV=1	--	--	--	--	--	--	--	--	KOG4647	Uncharacterized membrane protein
comp12422_c0	CL	0.667676	355	--	--	--	--	--	--	--	--	--	--	--	--	--	--	--	--	--	--	--	--	--	--	--	--	--	--	--	--
comp1243810_c0	CL	0.396805	256	--	--	--	--	--	--	--	--	--	--	--	--	--	--	--	--	--	--	--	--	--	--	--	--	--	--	--	--
comp12438_c0	CL	14.599	1663	195146840	XP_002014392.1	1861	0	GL18977 [Drosophila persimilis]	--	--	--	--	--	K04440	JNK	c-Jun N-terminal kinase	http://www.genome.jp/dbget-bin/www_bget?ko:K04440	P92208	1839	0	Stress-activated protein kinase JNK OS=Drosophila melanogaster GN=bsk PE=1 SV=1	PF01163//PF00069//PF06293//PF07714	RIO1 family//Protein kinase domain//Lipopolysaccharide kinase (Kdo/WaaP) family//Protein tyrosine kinase	GO:0000165//GO:0006468//GO:0007178//GO:0009103//GO:0016310//GO:0009069	MAPK cascade//protein phosphorylation//transmembrane receptor protein serine/threonine kinase signaling pathway//lipopolysaccharide biosynthetic process//phosphorylation//serine family amino acid metabolic process	GO:0003824//GO:0004672//GO:0004707//GO:0005524//GO:0016773	catalytic activity//protein kinase activity//MAP kinase activity//ATP binding//phosphotransferase activity, alcohol group as acceptor	GO:0016020	membrane	KOG0665	Jun-N-terminal kinase (JNK)
comp12444_c0	CL	15.5102	871	289741473	ADD19484.1	808	1.82844e-105	uncharacterized conserved protein [Glossina morsitans morsitans]	--	--	--	--	--	--	--	--	--	Q9W1W9	610	6.4587e-77	PRADC1-like protein OS=Drosophila melanogaster GN=CG9849 PE=2 SV=1	--	--	--	--	--	--	--	--	KOG3920	Uncharacterized conserved protein, contains PA domain
comp124461_c0	CL	0.991925	751	--	--	--	--	--	--	--	--	--	--	--	--	--	--	--	--	--	--	--	--	--	--	--	--	--	--	--	--
comp12451_c0	CL	2.47444	260	--	--	--	--	--	--	--	--	--	--	--	--	--	--	--	--	--	--	PF10717	Occlusion-derived virus envelope protein ODV-E18	--	--	--	--	GO:0019031	viral envelope	--	--
comp124532_c0	CL	1.57748	3692	270003931	EFA00379.1	394	1.48488e-37	hypothetical protein TcasGA2_TC003225 [Tribolium castaneum]	--	--	--	--	--	--	--	--	--	P16320	151	2.10781e-08	120.7 kDa protein in NOF-FB transposable element OS=Drosophila melanogaster GN=NOF PE=4 SV=2	--	--	--	--	--	--	--	--	--	--
comp12464_c0	CL	1.99715	746	--	--	--	--	--	--	--	--	--	--	--	--	--	--	--	--	--	--	--	--	--	--	--	--	--	--	--	--
comp12469_c0	CL	0.318368	1489	195569167	XP_002102582.1	778	1.70318e-95	bap [Drosophila simulans]	--	--	--	--	--	--	--	--	--	P22809	770	1.60432e-95	Homeobox protein bagpipe OS=Drosophila melanogaster GN=bap PE=2 SV=3	PF00046//PF05920	Homeobox domain//Homeobox KN domain	GO:0006355	regulation of transcription, DNA-dependent	GO:0003677//GO:0043565//GO:0003700	DNA binding//sequence-specific DNA binding//sequence-specific DNA binding transcription factor activity	GO:0005667	transcription factor complex	KOG0842	Transcription factor tinman/NKX2-3, contains HOX domain
comp12470_c0	CL	1.03826	1011	--	--	--	--	--	--	--	--	--	--	--	--	--	--	--	--	--	--	--	--	--	--	--	--	--	--	--	--
comp12476_c0	CL	1.27366	1090	390336669	XP_003724399.1	159	9.9e-10	PREDICTED: uncharacterized protein LOC100893464 [Strongylocentrotus purpuratus]	--	--	--	--	--	--	--	--	--	--	--	--	--	PF04546//PF00628//PF00130	Sigma-70, non-essential region//PHD-finger//Phorbol esters/diacylglycerol binding domain (C1 domain)	GO:0035556//GO:0006352//GO:0006355	intracellular signal transduction//DNA-dependent transcription, initiation//regulation of transcription, DNA-dependent	GO:0016987//GO:0003677//GO:0005515//GO:0003700	sigma factor activity//DNA binding//protein binding//sequence-specific DNA binding transcription factor activity	GO:0005667	transcription factor complex	--	--
comp12482_c0	CL	0.642925	316	--	--	--	--	--	--	--	--	--	--	--	--	--	--	--	--	--	--	--	--	--	--	--	--	--	--	--	--
comp12492_c0	CL	2.11455	1217	--	--	--	--	--	--	--	--	--	--	--	--	--	--	--	--	--	--	--	--	--	--	--	--	--	--	--	--
comp12501_c0	CL	1.49801	1198	195163351	XP_002022514.1	226	2.82013e-18	GL12925 [Drosophila persimilis]	--	--	--	--	--	--	--	--	--	Q9VXA8	168	1.19191e-11	Protein Dom3Z OS=Drosophila melanogaster GN=CG9125 PE=2 SV=1	PF05271	Tobravirus 2B protein	GO:0019089	transmission of virus	--	--	--	--	--	--
comp12515_c0	CL	0.307825	660	--	--	--	--	--	--	--	--	--	--	--	--	--	--	--	--	--	--	PF01059	NADH-ubiquinone oxidoreductase chain 4, amino terminus	GO:0055114//GO:0006120//GO:0015992//GO:0006814//GO:0006744	oxidation-reduction process//mitochondrial electron transport, NADH to ubiquinone//proton transport//sodium ion transport//ubiquinone biosynthetic process	GO:0008137	NADH dehydrogenase (ubiquinone) activity	--	--	--	--
comp125171_c0	CL	0.507548	467	--	--	--	--	--	--	--	--	--	--	--	--	--	--	--	--	--	--	--	--	--	--	--	--	--	--	--	--
comp12521_c0	CL	0.347884	584	--	--	--	--	--	--	--	--	--	--	--	--	--	--	--	--	--	--	--	--	--	--	--	--	--	--	--	--
comp12526_c0	CL	2.59044	366	--	--	--	--	--	--	--	--	--	--	--	--	--	--	--	--	--	--	--	--	--	--	--	--	--	--	--	--
comp12532_c0	CL	0.324543	313	--	--	--	--	--	--	--	--	--	--	--	--	--	--	--	--	--	--	PF05297//PF10717	Herpesvirus latent membrane protein 1 (LMP1)//Occlusion-derived virus envelope protein ODV-E18	GO:0019087	transformation of host cell by virus	--	--	GO:0016021//GO:0019031	integral to membrane//viral envelope	--	--
comp12555_c0	CL	0.310649	218	--	--	--	--	--	--	--	--	--	--	--	--	--	--	--	--	--	--	--	--	--	--	--	--	--	--	--	--
comp12556_c0	CL	2.12347	3540	194757679	XP_001961090.1	824	2.1331e-90	GF13697 [Drosophila ananassae]	--	--	--	--	--	--	--	--	--	Q7K3L1	736	2.80008e-80	Guanylate kinase-associated protein mars OS=Drosophila melanogaster GN=mars PE=1 SV=1	PF03359	Guanylate-kinase-associated protein (GKAP) protein	GO:0007267	cell-cell signaling	--	--	--	--	KOG3971	SAP-90/PSD-95 associated protein-related protein (Vulcan)
comp12559_c0	CL	0.636479	532	--	--	--	--	--	--	--	--	--	--	--	--	--	--	--	--	--	--	--	--	--	--	--	--	--	--	--	--
comp12560_c0	CL	0.500499	1759	195488387	XP_002092293.1	621	2.28586e-69	GE14106 [Drosophila yakuba]	--	--	--	--	--	--	--	--	--	Q9U405	417	1.34185e-42	Transcription factor grauzone OS=Drosophila melanogaster GN=grau PE=1 SV=1	PF07776//PF00096//PF01199	Zinc-finger associated domain (zf-AD)//Zinc finger, C2H2 type//Ribosomal protein L34e	GO:0006412//GO:0042254	translation//ribosome biogenesis	GO:0003735//GO:0046872//GO:0008270	structural constituent of ribosome//metal ion binding//zinc ion binding	GO:0005840//GO:0005622//GO:0005634	ribosome//intracellular//nucleus	--	--
comp12564_c0	CL	7.81401	949	198459963	XP_001361565.2	607	4.85664e-74	GA11598 [Drosophila pseudoobscura pseudoobscura]	--	--	--	--	--	K01312	PRSS	trypsin	http://www.genome.jp/dbget-bin/www_bget?ko:K01312	P42279	570	1.18425e-69	Trypsin eta OS=Drosophila melanogaster GN=etaTry PE=2 SV=2	PF00089	Trypsin	GO:0006508	proteolysis	GO:0008233//GO:0004252	peptidase activity//serine-type endopeptidase activity	--	--	KOG3627	Trypsin
comp12565_c0	CL	0.441022	1382	194744391	XP_001954678.1	646	4.21871e-72	GF16624 [Drosophila ananassae]	--	--	--	--	--	--	--	--	--	--	--	--	--	--	--	--	--	--	--	--	--	--	--
comp12567_c1	CL	0.396032	342	--	--	--	--	--	--	--	--	--	--	--	--	--	--	--	--	--	--	--	--	--	--	--	--	--	--	--	--
comp125689_c0	CL	0.42671	1349	--	--	--	--	--	--	--	--	--	--	--	--	--	--	--	--	--	--	--	--	--	--	--	--	--	--	--	--
comp1256_c0	CL	0.31407	207	--	--	--	--	--	--	--	--	--	--	--	--	--	--	--	--	--	--	--	--	--	--	--	--	--	--	--	--
comp12570_c0	CL	0.30923	219	--	--	--	--	--	--	--	--	--	--	--	--	--	--	--	--	--	--	--	--	--	--	--	--	--	--	--	--
comp12604_c0	CL	0.54322	374	--	--	--	--	--	--	--	--	--	--	--	--	--	--	--	--	--	--	--	--	--	--	--	--	--	--	--	--
comp12612_c0	CL	0.911306	1189	903725	AAA70221.1	645	1.50202e-76	putative ORF1 [Drosophila melanogaster]	--	--	--	--	--	--	--	--	--	--	--	--	--	PF00098	Zinc knuckle	--	--	GO:0003676//GO:0008270	nucleic acid binding//zinc ion binding	--	--	--	--
comp12617_c0	CL	0.963215	914	195134799	XP_002011824.1	189	1.49678e-13	GI14368 [Drosophila mojavensis]	--	--	--	--	--	--	--	--	--	Q5T619	134	1.65666e-07	Zinc finger protein 648 OS=Homo sapiens GN=ZNF648 PE=1 SV=1	PF00096	Zinc finger, C2H2 type	--	--	GO:0046872	metal ion binding	--	--	KOG1721	FOG: Zn-finger
comp12630_c0	CL	1.46901	461	--	--	--	--	--	--	--	--	--	--	--	--	--	--	--	--	--	--	--	--	--	--	--	--	--	--	--	--
comp126565_c0	CL	2.56157	423	270015830	EFA12278.1	424	5.90106e-48	hypothetical protein TcasGA2_TC005263 [Tribolium castaneum]	--	--	--	--	--	--	--	--	--	--	--	--	--	PF05826//PF08398	Phospholipase A2//Parvovirus coat protein VP1	GO:0009395//GO:0016042	phospholipid catabolic process//lipid catabolic process	GO:0005509//GO:0005198//GO:0004623	calcium ion binding//structural molecule activity//phospholipase A2 activity	GO:0019028	viral capsid	--	--
comp126566_c0	CL	1.8289	648	--	--	--	--	--	--	--	--	--	--	--	--	--	--	--	--	--	--	PF07127	Late nodulin protein	GO:0009878	nodule morphogenesis	GO:0046872	metal ion binding	--	--	--	--
comp12658_c0	CL	0.54033	564	--	--	--	--	--	--	--	--	--	--	--	--	--	--	--	--	--	--	--	--	--	--	--	--	--	--	--	--
comp12660_c0	CL	0.325081	751	--	--	--	--	--	--	--	--	--	--	--	--	--	--	--	--	--	--	PF01757	Acyltransferase family	--	--	GO:0016747	transferase activity, transferring acyl groups other than amino-acyl groups	--	--	--	--
comp12679_c0	CL	0.810065	418	--	--	--	--	--	--	--	--	--	--	--	--	--	--	--	--	--	--	--	--	--	--	--	--	--	--	--	--
comp12680_c0	CL	0.693393	586	--	--	--	--	--	--	--	--	--	--	--	--	--	--	--	--	--	--	--	--	--	--	--	--	--	--	--	--
comp12681_c0	CL	0.490735	483	--	--	--	--	--	--	--	--	--	--	--	--	--	--	--	--	--	--	--	--	--	--	--	--	--	--	--	--
comp126_c0	CL	0.436599	698	--	--	--	--	--	--	--	--	--	--	--	--	--	--	--	--	--	--	--	--	--	--	--	--	--	--	--	--
comp12703_c0	CL	1.01922	299	--	--	--	--	--	--	--	--	--	--	--	--	--	--	--	--	--	--	--	--	--	--	--	--	--	--	--	--
comp12704_c0	CL	25.0743	1653	195395648	XP_002056448.1	1226	6.92878e-161	GJ10952 [Drosophila virilis]	--	--	--	--	--	--	--	--	--	Q0VCA2	234	1.54144e-19	Arrestin domain-containing protein 3 OS=Bos taurus GN=ARRDC3 PE=2 SV=1	--	--	--	--	--	--	--	--	KOG3780	Thioredoxin binding protein TBP-2/VDUP1
comp12706_c0	CL	1.59589	976	--	--	--	--	--	--	--	--	--	--	--	--	--	--	--	--	--	--	--	--	--	--	--	--	--	--	--	--
comp12716_c0	CL	0.416747	325	--	--	--	--	--	--	--	--	--	--	--	--	--	--	--	--	--	--	--	--	--	--	--	--	--	--	--	--
comp1272_c0	CL	0.372096	364	--	--	--	--	--	--	--	--	--	--	--	--	--	--	--	--	--	--	--	--	--	--	--	--	--	--	--	--
comp12733_c0	CL	0.681106	348	--	--	--	--	--	--	--	--	--	--	--	--	--	--	--	--	--	--	--	--	--	--	--	--	--	--	--	--
comp12737_c0	CL	0.667965	1318	195166240	XP_002023943.1	831	1.44611e-101	GL27342 [Drosophila persimilis]	195449696	XM_002072148.1	219	4.72928e-109	Drosophila willistoni GK22459 (Dwil\GK22459), mRNA	--	--	--	--	--	--	--	--	PF03153	Transcription factor IIA, alpha/beta subunit	GO:0006367	transcription initiation from RNA polymerase II promoter	--	--	GO:0005672	transcription factor TFIIA complex	--	--
comp12739_c1	CL	0.334923	1011	--	--	--	--	--	--	--	--	--	--	--	--	--	--	--	--	--	--	PF12899//PF04451	Endo-alpha-N-acetylgalactosaminidase glycoside hydrolase//Large eukaryotic DNA virus major capsid protein	--	--	GO:0005198//GO:0033926	structural molecule activity//glycopeptide alpha-N-acetylgalactosaminidase activity	GO:0019028	viral capsid	--	--
comp12741_c0	CL	0.637313	2444	194744995	XP_001954978.1	2191	0	GF18545 [Drosophila ananassae]	--	--	--	--	--	--	--	--	--	Q09225	165	2.23389e-10	Nose resistant to fluoxetine protein 6 OS=Caenorhabditis elegans GN=nrf-6 PE=1 SV=3	PF01757	Acyltransferase family	--	--	GO:0016747	transferase activity, transferring acyl groups other than amino-acyl groups	--	--	KOG3700	Predicted acyltransferase
comp127446_c0	CL	0.724847	327	--	--	--	--	--	--	--	--	--	--	--	--	--	--	--	--	--	--	--	--	--	--	--	--	--	--	--	--
comp12748_c0	CL	4.44326	663	--	--	--	--	--	295852812	XM_002736281.2	33	5.78861e-06	PREDICTED: Saccoglossus kowalevskii SCO-spondin (LOC100313725), partial mRNA	--	--	--	--	--	--	--	--	--	--	--	--	--	--	--	--	KOG3544	Collagens (type IV and type XIII), and related proteins
comp12755_c0	CL	0.895355	416	--	--	--	--	--	--	--	--	--	--	--	--	--	--	--	--	--	--	--	--	--	--	--	--	--	--	--	--
comp127648_c0	CL	0.428616	237	--	--	--	--	--	--	--	--	--	--	--	--	--	--	--	--	--	--	--	--	--	--	--	--	--	--	--	--
comp12770_c0	CL	0.31401	647	--	--	--	--	--	--	--	--	--	--	--	--	--	--	--	--	--	--	--	--	--	--	--	--	--	--	--	--
comp12772_c0	CL	0.602861	337	--	--	--	--	--	--	--	--	--	--	--	--	--	--	--	--	--	--	--	--	--	--	--	--	--	--	--	--
comp12775_c0	CL	0.905033	1085	--	--	--	--	--	--	--	--	--	--	--	--	--	--	--	--	--	--	--	--	--	--	--	--	--	--	--	--
comp127795_c0	CL	1.27996	291	--	--	--	--	--	--	--	--	--	--	--	--	--	--	--	--	--	--	--	--	--	--	--	--	--	--	--	--
comp127819_c0	CL	1.10295	307	--	--	--	--	--	--	--	--	--	--	--	--	--	--	--	--	--	--	--	--	--	--	--	--	--	--	--	--
comp12785_c0	CL	0.509184	266	--	--	--	--	--	--	--	--	--	--	--	--	--	--	--	--	--	--	--	--	--	--	--	--	--	--	--	--
comp12786_c0	CL	0.552828	735	--	--	--	--	--	--	--	--	--	--	--	--	--	--	--	--	--	--	--	--	--	--	--	--	--	--	--	--
comp127909_c0	CL	0.351495	289	--	--	--	--	--	--	--	--	--	--	--	--	--	--	--	--	--	--	--	--	--	--	--	--	--	--	--	--
comp12799_c0	CL	24.6428	1318	289741665	ADD19580.1	878	1.93622e-114	Ca2+/calmodulin-dependent protein phosphatase [Glossina morsitans morsitans]	195448245	XM_002071538.1	246	4.62997e-124	Drosophila willistoni GK10056 (Dwil\GK10056), mRNA	--	--	--	--	P48451	870	2.72961e-114	Calcineurin subunit B type 1 OS=Drosophila melanogaster GN=CanB PE=2 SV=1	PF13499//PF00036//PF13202//PF10591//PF13405	//EF hand////Secreted protein acidic and rich in cysteine Ca binding region//	GO:0007165	signal transduction	GO:0005509	calcium ion binding	GO:0005578	proteinaceous extracellular matrix	KOG0034	Ca2+/calmodulin-dependent protein phosphatase (calcineurin subunit B), EF-Hand superfamily protein
comp1279_c0	CL	1.33248	432	--	--	--	--	--	--	--	--	--	--	--	--	--	--	--	--	--	--	PF08236	SRI (Set2 Rpb1 interacting) domain	GO:0006355//GO:0034968//GO:0006479//GO:0006554	regulation of transcription, DNA-dependent//histone lysine methylation//protein methylation//lysine catabolic process	GO:0018024	histone-lysine N-methyltransferase activity	GO:0005694	chromosome	--	--
comp1279_c1	CL	0.511749	397	--	--	--	--	--	--	--	--	--	--	--	--	--	--	--	--	--	--	--	--	--	--	--	--	--	--	--	--
comp128109_c0	CL	0.905366	561	--	--	--	--	--	--	--	--	--	--	--	--	--	--	--	--	--	--	--	--	--	--	--	--	--	--	--	--
comp12810_c0	CL	1.38207	294	--	--	--	--	--	--	--	--	--	--	--	--	--	--	--	--	--	--	--	--	--	--	--	--	--	--	--	--
comp128114_c0	CL	1.08375	1281	195338281	XP_002035753.1	1045	2.00127e-136	GM15122 [Drosophila sechellia]	--	--	--	--	--	--	--	--	--	Q9V3R6	1034	5.83361e-136	tRNA-specific adenosine deaminase 1 OS=Drosophila melanogaster GN=adat PE=2 SV=1	PF02137	Adenosine-deaminase (editase) domain	GO:0006396//GO:0006144//GO:0006807	RNA processing//purine nucleobase metabolic process//nitrogen compound metabolic process	GO:0003723//GO:0004000	RNA binding//adenosine deaminase activity	--	--	KOG2777	tRNA-specific adenosine deaminase 1
comp12822_c0	CL	0.301654	449	--	--	--	--	--	--	--	--	--	--	--	--	--	--	--	--	--	--	--	--	--	--	--	--	--	--	--	--
comp128264_c0	CL	0.665653	1933	195341251	XP_002037224.1	1289	2.06104e-168	GM12805 [Drosophila sechellia]	--	--	--	--	--	--	--	--	--	A4QNP7	261	8.92587e-23	Doublesex- and mab-3-related transcription factor A2 OS=Xenopus tropicalis GN=dmrta2 PE=2 SV=1	PF00751//PF02845	DM DNA binding domain//CUE domain	GO:0006355	regulation of transcription, DNA-dependent	GO:0043565//GO:0005515	sequence-specific DNA binding//protein binding	--	--	KOG3815	Transcription factor Doublesex
comp12829_c0	CL	0.771155	966	289742643	ADD20069.1	965	1.58124e-125	hypothetical conserved protein [Glossina morsitans morsitans]	--	--	--	--	--	--	--	--	--	--	--	--	--	--	--	--	--	--	--	--	--	--	--
comp12829_c1	CL	0.691035	490	289742643	ADD20069.1	539	3.73945e-64	hypothetical conserved protein [Glossina morsitans morsitans]	--	--	--	--	--	--	--	--	--	--	--	--	--	--	--	--	--	GO:0016772	transferase activity, transferring phosphorus-containing groups	--	--	--	--
comp1282_c0	CL	0.635882	426	--	--	--	--	--	--	--	--	--	--	--	--	--	--	--	--	--	--	--	--	--	--	--	--	--	--	--	--
comp12830_c0	CL	0.874121	736	--	--	--	--	--	--	--	--	--	--	--	--	--	--	--	--	--	--	--	--	--	--	--	--	--	--	--	--
comp12833_c0	CL	24.0342	1468	289740847	ADD19171.1	953	1.3491e-121	putative lipid kinase [Glossina morsitans morsitans]	--	--	--	--	--	--	--	--	--	Q53H12	369	2.33103e-37	Acylglycerol kinase, mitochondrial OS=Homo sapiens GN=AGK PE=1 SV=2	PF01513//PF00781	ATP-NAD kinase//Diacylglycerol kinase catalytic domain	GO:0046497//GO:0009395//GO:0046486//GO:0008152//GO:0006741//GO:0007205//GO:0006769	nicotinate nucleotide metabolic process//phospholipid catabolic process//glycerolipid metabolic process//metabolic process//NADP biosynthetic process//protein kinase C-activating G-protein coupled receptor signaling pathway//nicotinamide metabolic process	GO:0003951//GO:0004143	NAD+ kinase activity//diacylglycerol kinase activity	--	--	KOG4435	Predicted lipid kinase
comp12839_c0	CL	0.30323	335	--	--	--	--	--	--	--	--	--	--	--	--	--	--	--	--	--	--	--	--	--	--	--	--	--	--	--	--
comp12848_c0	CL	41.5708	2208	289739613	ADD18554.1	1653	0	phosphoserine aminotransferase [Glossina morsitans morsitans]	--	--	--	--	--	--	--	--	--	Q9VAN0	1632	0	Probable phosphoserine aminotransferase OS=Drosophila melanogaster GN=CG11899 PE=2 SV=1	PF01966//PF00266	HD domain//Aminotransferase class-V	GO:0006544//GO:0008152//GO:0006563//GO:0042816//GO:0006564//GO:0006566	glycine metabolic process//metabolic process//L-serine metabolic process//vitamin B6 metabolic process//L-serine biosynthetic process//threonine metabolic process	GO:0030170//GO:0004648//GO:0008081//GO:0046872	pyridoxal phosphate binding//O-phospho-L-serine:2-oxoglutarate aminotransferase activity//phosphoric diester hydrolase activity//metal ion binding	--	--	KOG2790	Phosphoserine aminotransferase
comp12850_c0	CL	0.681473	795	--	--	--	--	--	--	--	--	--	--	--	--	--	--	--	--	--	--	--	--	--	--	--	--	--	--	--	--
comp12854_c0	CL	0.434908	545	--	--	--	--	--	--	--	--	--	--	--	--	--	--	--	--	--	--	--	--	--	--	--	--	--	--	--	--
comp12858_c0	CL	1.05344	900	38347730	BAD01590.1	525	1.43105e-56	hypothetical protein [Drosophila simulans]	--	--	--	--	--	--	--	--	--	--	--	--	--	PF00098//PF04810	Zinc knuckle//Sec23/Sec24 zinc finger	GO:0006886//GO:0006888	intracellular protein transport//ER to Golgi vesicle-mediated transport	GO:0003676//GO:0008270	nucleic acid binding//zinc ion binding	GO:0030127	COPII vesicle coat	--	--
comp12865_c0	CL	15.9579	4248	195494201	XP_002094736.1	4017	0	GE21986 [Drosophila yakuba]	--	--	--	--	--	K04648	DCTN1	dynactin 1	http://www.genome.jp/dbget-bin/www_bget?ko:K04648	P13496	3906	0	Dynactin subunit 1 OS=Drosophila melanogaster GN=Gl PE=1 SV=2	--	--	--	--	--	--	--	--	KOG3206	Alpha-tubulin folding cofactor B
comp128791_c0	CL	0.540474	1253	195379953	XP_002048735.1	326	3.30981e-31	GJ21161 [Drosophila virilis]	--	--	--	--	--	--	--	--	--	--	--	--	--	--	--	--	--	--	--	--	--	--	--
comp12884_c0	CL	0.483724	350	--	--	--	--	--	--	--	--	--	--	--	--	--	--	--	--	--	--	--	--	--	--	--	--	--	--	--	--
comp12897_c0	CL	0.55794	511	--	--	--	--	--	--	--	--	--	--	--	--	--	--	--	--	--	--	--	--	--	--	--	--	--	--	--	--
comp12932_c0	CL	0.463845	292	--	--	--	--	--	--	--	--	--	--	--	--	--	--	--	--	--	--	--	--	--	--	--	--	--	--	--	--
comp12940_c0	CL	0.777682	1611	289739987	ADD18741.1	175	5.02464e-11	hypothetical conserved protein [Glossina morsitans morsitans]	--	--	--	--	--	--	--	--	--	Q5D0E6	217	4.26038e-17	DALR anticodon-binding domain-containing protein 3 OS=Homo sapiens GN=DALRD3 PE=2 SV=2	PF05746	DALR anticodon binding domain	GO:0006420//GO:0006560//GO:0006525	arginyl-tRNA aminoacylation//proline metabolic process//arginine metabolic process	GO:0005524//GO:0004814	ATP binding//arginine-tRNA ligase activity	--	--	--	--
comp12944_c0	CL	0.409605	248	--	--	--	--	--	--	--	--	--	--	--	--	--	--	--	--	--	--	--	--	--	--	--	--	--	--	--	--
comp12957_c0	CL	22.0095	220	197691953	BAG70028.1	372	3.4075e-44	beta-actin [Salganea esakii]	6946688	AJ245732.1	130	2.07988e-60	Daphnia pulex partial mRNA for actin, isoform 3	K05692	ACTB_G1	actin beta/gamma 1	http://www.genome.jp/dbget-bin/www_bget?ko:K05692	P45887	376	2.23668e-43	Actin-5, muscle-specific OS=Bactrocera dorsalis PE=2 SV=1	--	--	--	--	--	--	--	--	KOG0676	Actin and related proteins
comp12960_c0	CL	7.11444	1009	195451155	XP_002072791.1	788	4.42386e-101	GK13788 [Drosophila willistoni]	--	--	--	--	--	--	--	--	--	Q5R8I2	391	3.03152e-43	UPF0568 protein C14orf166 homolog OS=Pongo abelii PE=2 SV=1	--	--	--	--	--	--	--	--	--	--
comp12965_c0	CL	1.40529	1012	289743613	ADD20554.1	1072	1.24092e-143	N-acetylglucosaminyltransferase complex subunit PIG-C/GPI2 [Glossina morsitans morsitans]	--	--	--	--	--	--	--	--	--	Q92535	423	2.58153e-47	Phosphatidylinositol N-acetylglucosaminyltransferase subunit C OS=Homo sapiens GN=PIGC PE=2 SV=1	PF06432	Phosphatidylinositol N-acetylglucosaminyltransferase	GO:0006506	GPI anchor biosynthetic process	GO:0017176	phosphatidylinositol N-acetylglucosaminyltransferase activity	GO:0016021	integral to membrane	KOG3059	N-acetylglucosaminyltransferase complex, subunit PIG-C/GPI2, required for phosphatidylinositol biosynthesis
comp12966_c0	CL	0.375188	722	--	--	--	--	--	--	--	--	--	--	--	--	--	--	--	--	--	--	PF00002	7 transmembrane receptor (Secretin family)	GO:0007186	G-protein coupled receptor signaling pathway	GO:0004930	G-protein coupled receptor activity	GO:0016021	integral to membrane	--	--
comp12968_c0	CL	0.426816	476	--	--	--	--	--	--	--	--	--	--	--	--	--	--	--	--	--	--	--	--	--	--	--	--	--	--	--	--
comp12972_c0	CL	0.679155	349	--	--	--	--	--	--	--	--	--	--	--	--	--	--	--	--	--	--	--	--	--	--	--	--	--	--	--	--
comp1297443_c0	CL	0.325584	208	--	--	--	--	--	--	--	--	--	--	--	--	--	--	--	--	--	--	--	--	--	--	--	--	--	--	--	--
comp12977_c0	CL	8.00855	1205	289743063	ADD20279.1	1017	4.27278e-134	hypothetical conserved protein [Glossina morsitans morsitans]	--	--	--	--	--	--	--	--	--	Q7TNE3	382	1.99528e-41	Sperm-associated antigen 7 OS=Mus musculus GN=Spag7 PE=1 SV=1	PF01424	R3H domain	--	--	GO:0003676	nucleic acid binding	--	--	--	--
comp12979_c0	CL	0.53992	439	--	--	--	--	--	--	--	--	--	--	--	--	--	--	--	--	--	--	--	--	--	--	--	--	--	--	--	--
comp12981_c0	CL	6.88612	3045	195381155	XP_002049320.1	1537	0	GJ20816 [Drosophila virilis]	158289964	XM_311565.4	128	4.27804e-58	Anopheles gambiae str. PEST AGAP010379-PA (AgaP_AGAP010379) mRNA, partial cds	--	--	--	--	Q9NVF7	373	8.18984e-37	F-box only protein 28 OS=Homo sapiens GN=FBXO28 PE=1 SV=1	PF10186//PF00646	UV radiation resistance protein and autophagy-related subunit 14//F-box domain	GO:0010508	positive regulation of autophagy	GO:0005515	protein binding	--	--	--	--
comp12983_c0	CL	3.81812	337	--	--	--	--	--	--	--	--	--	--	--	--	--	--	--	--	--	--	--	--	--	--	--	--	--	--	--	--
comp1298_c0	CL	0.367054	369	--	--	--	--	--	--	--	--	--	--	--	--	--	--	--	--	--	--	--	--	--	--	--	--	--	--	--	--
comp12991_c0	CL	0.361181	375	--	--	--	--	--	--	--	--	--	--	--	--	--	--	--	--	--	--	--	--	--	--	--	--	--	--	--	--
comp12994_c0	CL	0.525992	515	--	--	--	--	--	--	--	--	--	--	--	--	--	--	--	--	--	--	--	--	--	--	--	--	--	--	--	--
comp12999_c0	CL	15.6066	1842	194741768	XP_001953359.1	1523	0	GF17244 [Drosophila ananassae]	--	--	--	--	--	--	--	--	--	Q6GQ39	544	1.87962e-60	Transmembrane protein 135 OS=Xenopus laevis GN=tmem135 PE=2 SV=1	--	--	--	--	--	--	--	--	--	--
comp13007_c0	CL	0.473863	363	--	--	--	--	--	--	--	--	--	--	--	--	--	--	--	--	--	--	--	--	--	--	--	--	--	--	--	--
comp13013_c0	CL	1.68043	403	--	--	--	--	--	--	--	--	--	--	--	--	--	--	--	--	--	--	PF00130//PF00628//PF11640	Phorbol esters/diacylglycerol binding domain (C1 domain)//PHD-finger//Telomere-length maintenance and DNA damage repair	GO:0035556//GO:0009069//GO:0016310	intracellular signal transduction//serine family amino acid metabolic process//phosphorylation	GO:0005515//GO:0004674	protein binding//protein serine/threonine kinase activity	--	--	--	--
comp13014_c0	CL	0.659089	411	--	--	--	--	--	--	--	--	--	--	--	--	--	--	--	--	--	--	--	--	--	--	--	--	--	--	--	--
comp13047_c0	CL	1.08935	373	--	--	--	--	--	--	--	--	--	--	--	--	--	--	--	--	--	--	--	--	--	--	--	--	--	--	--	--
comp13053_c0	CL	0.951589	427	--	--	--	--	--	--	--	--	--	--	--	--	--	--	--	--	--	--	--	--	--	--	--	--	--	--	--	--
comp13057_c0	CL	0.565917	359	--	--	--	--	--	--	--	--	--	--	--	--	--	--	--	--	--	--	--	--	--	--	--	--	--	--	--	--
comp1305_c0	CL	0.375396	451	--	--	--	--	--	--	--	--	--	--	--	--	--	--	--	--	--	--	--	--	--	--	--	--	--	--	--	--
comp13070_c0	CL	0.535347	253	--	--	--	--	--	--	--	--	--	--	--	--	--	--	--	--	--	--	--	--	--	--	--	--	--	--	--	--
comp13078_c0	CL	5.46235	1153	194759380	XP_001961927.1	894	8.32452e-115	GF15216 [Drosophila ananassae]	--	--	--	--	--	--	--	--	--	Q8SYD0	860	8.32674e-111	Tetratricopeptide repeat protein 19 homolog, mitochondrial OS=Drosophila melanogaster GN=CG15173 PE=2 SV=1	PF13176//PF13181//PF00515	////Tetratricopeptide repeat	--	--	GO:0005515	protein binding	--	--	KOG1840	Kinesin light chain
comp13079_c0	CL	0.388088	349	--	--	--	--	--	--	--	--	--	--	--	--	--	--	--	--	--	--	--	--	--	--	--	--	--	--	--	--
comp13081_c0	CL	0.409193	331	--	--	--	--	--	--	--	--	--	--	--	--	--	--	--	--	--	--	--	--	--	--	--	--	--	--	--	--
comp13084_c0	CL	0.317444	320	--	--	--	--	--	--	--	--	--	--	--	--	--	--	--	--	--	--	--	--	--	--	--	--	--	--	--	--
comp13092_c0	CL	2.5923	5264	89355887	ABD72267.1	2476	0	pol polyprotein [Drosophila buzzatii]	--	--	--	--	--	K16489	SFI1	protein SFI1	http://www.genome.jp/dbget-bin/www_bget?ko:K16489	Q05654	947	5.1223e-104	Retrotransposable element Tf2 155 kDa protein type 1 OS=Schizosaccharomyces pombe (strain 972 / ATCC 24843) GN=Tf2-1 PE=2 SV=1	PF00078//PF00098//PF00665//PF09398//PF00025	Reverse transcriptase (RNA-dependent DNA polymerase)//Zinc knuckle//Integrase core domain//FOP N terminal dimerisation domain//ADP-ribosylation factor family	GO:0006278//GO:0034453//GO:0015074	RNA-dependent DNA replication//microtubule anchoring//DNA integration	GO:0005525//GO:0003723//GO:0003964//GO:0003676//GO:0008270	GTP binding//RNA binding//RNA-directed DNA polymerase activity//nucleic acid binding//zinc ion binding	GO:0005815	microtubule organizing center	KOG0017	FOG: Transposon-encoded proteins with TYA, reverse transcriptase, integrase domains in various combinations
comp13093_c0	CL	5.73236	1258	195122308	XP_002005654.1	851	1.97511e-108	GI18955 [Drosophila mojavensis]	--	--	--	--	--	--	--	--	--	Q66IS8	260	5.83064e-24	Transmembrane protein 177 OS=Xenopus laevis GN=tmem177 PE=2 SV=2	PF03006	Haemolysin-III related	--	--	--	--	GO:0016021	integral to membrane	--	--
comp13097_c0	CL	0.642344	369	--	--	--	--	--	--	--	--	--	--	--	--	--	--	--	--	--	--	--	--	--	--	--	--	--	--	--	--
comp13103_c0	CL	0.739098	2703	195064095	XP_001996496.1	1822	0	GH23963 [Drosophila grimshawi]	328719786	XM_003246812.1	77	8.5037e-30	PREDICTED: Acyrthosiphon pisum paired box protein Pax-6-like, transcript variant 3 (LOC100160750), mRNA	K08031	PAX6	paired box protein 6	http://www.genome.jp/dbget-bin/www_bget?ko:K08031	Q1LZF1	983	5.87785e-122	Paired box protein Pax-6 OS=Bos taurus GN=PAX6 PE=2 SV=1	PF00292//PF08437//PF05920//PF00046	'Paired box' domain//Glycosyl transferase family 8 C-terminal//Homeobox KN domain//Homeobox domain	GO:0007275//GO:0006355//GO:0009103	multicellular organismal development//regulation of transcription, DNA-dependent//lipopolysaccharide biosynthetic process	GO:0008918//GO:0003700//GO:0003677//GO:0043565	lipopolysaccharide 3-alpha-galactosyltransferase activity//sequence-specific DNA binding transcription factor activity//DNA binding//sequence-specific DNA binding	GO:0005634//GO:0005667	nucleus//transcription factor complex	KOG0849	Transcription factor PRD and related proteins, contain PAX and HOX domains
comp131088_c0	CL	0.831068	1589	195152257	XP_002017053.1	366	4.28721e-34	GL21719 [Drosophila persimilis]	--	--	--	--	--	--	--	--	--	Q9UJU3	146	1.87186e-08	Zinc finger protein 112 OS=Homo sapiens GN=ZNF112 PE=2 SV=2	PF04889//PF07776//PF02372//PF00096	Cwf15/Cwc15 cell cycle control protein//Zinc-finger associated domain (zf-AD)//Interleukin 15//Zinc finger, C2H2 type	GO:0007165//GO:0000398//GO:0006955	signal transduction//mRNA splicing, via spliceosome//immune response	GO:0046872//GO:0005126//GO:0008270	metal ion binding//cytokine receptor binding//zinc ion binding	GO:0005681//GO:0005576//GO:0005634	spliceosomal complex//extracellular region//nucleus	--	--
comp13119_c0	CL	1.37945	663	--	--	--	--	--	--	--	--	--	--	--	--	--	--	--	--	--	--	--	--	--	--	--	--	--	--	--	--
comp13127_c0	CL	11.1195	484	--	--	--	--	--	--	--	--	--	--	--	--	--	--	--	--	--	--	--	--	--	--	--	--	--	--	--	--
comp131305_c0	CL	0.497952	544	--	--	--	--	--	--	--	--	--	--	--	--	--	--	--	--	--	--	PF01943	Polysaccharide biosynthesis protein	GO:0000271	polysaccharide biosynthetic process	--	--	GO:0016020	membrane	--	--
comp13135_c0	CL	3.49391	785	195454273	XP_002074166.1	173	3.12899e-12	GK14499 [Drosophila willistoni]	--	--	--	--	--	--	--	--	--	Q86B87	168	3.38269e-12	Modifier of mdg4 OS=Drosophila melanogaster GN=mod(mdg4) PE=1 SV=1	--	--	--	--	--	--	--	--	--	--
comp13136_c0	CL	1.46613	485	--	--	--	--	--	--	--	--	--	--	--	--	--	--	--	--	--	--	--	--	--	--	--	--	--	--	--	--
comp1313793_c0	CL	0.310649	218	--	--	--	--	--	--	--	--	--	--	--	--	--	--	--	--	--	--	--	--	--	--	--	--	--	--	--	--
comp13138_c0	CL	0.335624	908	226443374	NP_001139891.1	166	2.66197e-11	Transcription factor Adf-1 [Salmo salar]	--	--	--	--	--	--	--	--	--	P05552	144	3.93696e-09	Transcription factor Adf-1 OS=Drosophila melanogaster GN=Adf1 PE=2 SV=2	PF00249	Myb-like DNA-binding domain	--	--	GO:0003682	chromatin binding	GO:0000785	chromatin	--	--
comp13146_c0	CL	1.49585	498	--	--	--	--	--	--	--	--	--	--	--	--	--	--	--	--	--	--	--	--	--	--	--	--	--	--	--	--
comp13156_c0	CL	0.50995	332	--	--	--	--	--	--	--	--	--	--	--	--	--	--	--	--	--	--	--	--	--	--	--	--	--	--	--	--
comp131592_c0	CL	1.86634	889	195451553	XP_002072974.1	168	8.89252e-11	GK13401 [Drosophila willistoni]	--	--	--	--	--	--	--	--	--	--	--	--	--	--	--	--	--	--	--	--	--	--	--
comp13164_c0	CL	0.535347	759	--	--	--	--	--	--	--	--	--	--	--	--	--	--	--	--	--	--	--	--	--	--	--	--	--	--	--	--
comp13172_c0	CL	0.491753	482	--	--	--	--	--	--	--	--	--	--	--	--	--	--	--	--	--	--	--	--	--	--	--	--	--	--	--	--
comp13176_c0	CL	0.306432	221	--	--	--	--	--	--	--	--	--	--	--	--	--	--	--	--	--	--	--	--	--	--	--	--	--	--	--	--
comp13180_c0	CL	0.706831	766	--	--	--	--	--	--	--	--	--	--	--	--	--	--	--	--	--	--	--	--	--	--	--	--	--	--	--	--
comp13181_c0	CL	0.333275	508	--	--	--	--	--	--	--	--	--	--	--	--	--	--	--	--	--	--	PF01896//PF02701	Eukaryotic and archaeal DNA primase small subunit//Dof domain, zinc finger	GO:0006351//GO:0006269//GO:0006355	transcription, DNA-dependent//DNA replication, synthesis of RNA primer//regulation of transcription, DNA-dependent	GO:0003677//GO:0003896	DNA binding//DNA primase activity	GO:0005657//GO:0005730	replication fork//nucleolus	--	--
comp13182_c0	CL	0.702769	530	--	--	--	--	--	--	--	--	--	--	--	--	--	--	--	--	--	--	--	--	--	--	--	--	--	--	--	--
comp13189_c0	CL	0.357369	379	--	--	--	--	--	--	--	--	--	--	--	--	--	--	--	--	--	--	--	--	--	--	--	--	--	--	--	--
comp131_c0	CL	0.316455	214	--	--	--	--	--	--	--	--	--	--	--	--	--	--	--	--	--	--	--	--	--	--	--	--	--	--	--	--
comp13235_c0	CL	0.734107	369	--	--	--	--	--	--	--	--	--	--	--	--	--	--	--	--	--	--	--	--	--	--	--	--	--	--	--	--
comp13244_c0	CL	3.83846	1235	--	--	--	--	--	--	--	--	--	--	--	--	--	--	--	--	--	--	PF00639	PPIC-type PPIASE domain	--	--	GO:0016853	isomerase activity	--	--	--	--
comp13257_c0	CL	0.384781	264	--	--	--	--	--	--	--	--	--	--	--	--	--	--	--	--	--	--	--	--	--	--	--	--	--	--	--	--
comp13263_c0	CL	0.520934	325	--	--	--	--	--	--	--	--	--	--	--	--	--	--	--	--	--	--	--	--	--	--	--	--	--	--	--	--
comp132686_c0	CL	0.446375	531	--	--	--	--	--	--	--	--	--	--	--	--	--	--	--	--	--	--	--	--	--	--	--	--	--	--	--	--
comp132781_c0	CL	0.655617	878	--	--	--	--	--	--	--	--	--	--	--	--	--	--	--	--	--	--	PF04453	Organic solvent tolerance protein	GO:0010033//GO:0061024	response to organic substance//membrane organization	--	--	GO:0019867	outer membrane	--	--
comp13278_c0	CL	0.4748	1355	--	--	--	--	--	--	--	--	--	--	--	--	--	--	--	--	--	--	--	--	--	--	--	--	--	--	--	--
comp13279_c0	CL	0.912911	408	--	--	--	--	--	--	--	--	--	--	--	--	--	--	--	--	--	--	--	--	--	--	--	--	--	--	--	--
comp132920_c0	CL	0.962294	563	--	--	--	--	--	--	--	--	--	--	--	--	--	--	--	--	--	--	--	--	--	--	--	--	--	--	--	--
comp13295_c0	CL	0.652003	779	--	--	--	--	--	--	--	--	--	--	--	--	--	--	--	--	--	--	--	--	--	--	--	--	--	--	--	--
comp13302_c0	CL	0.79361	256	--	--	--	--	--	--	--	--	--	--	--	--	--	--	--	--	--	--	--	--	--	--	--	--	--	--	--	--
comp13304_c0	CL	0.367164	830	7768794	BAA95570.1	558	1.58079e-62	RNase H and integrase-like protein [Bombyx mori]	--	--	--	--	--	--	--	--	--	--	--	--	--	--	--	--	--	--	--	--	--	--	--
comp13308_c0	CL	0.769561	528	--	--	--	--	--	--	--	--	--	--	--	--	--	--	--	--	--	--	--	--	--	--	--	--	--	--	--	--
comp13312_c0	CL	0.30323	335	--	--	--	--	--	--	--	--	--	--	--	--	--	--	--	--	--	--	--	--	--	--	--	--	--	--	--	--
comp13314_c0	CL	49.628	1812	11096203	AAG30233.1	670	3.92391e-81	serine protease K15/F2R3 [Chrysomya bezziana]	11096202	AF302472.1	443	0	Chrysomya bezziana clone CbSp5 serine protease K15/F2R3 mRNA, partial cds	--	--	--	--	Q17004	421	2.76671e-45	Serine protease SP24D OS=Anopheles gambiae GN=Sp24D PE=2 SV=3	PF00089	Trypsin	GO:0006508	proteolysis	GO:0004252	serine-type endopeptidase activity	--	--	KOG3627	Trypsin
comp13318_c0	CL	0.406328	250	--	--	--	--	--	--	--	--	--	--	--	--	--	--	--	--	--	--	--	--	--	--	--	--	--	--	--	--
comp13319_c0	CL	1.18809	513	--	--	--	--	--	--	--	--	--	--	--	--	--	--	--	--	--	--	--	--	--	--	--	--	--	--	--	--
comp13338_c0	CL	4.1651	3512	195398532	XP_002057875.1	1309	1.3733e-158	GJ17860 [Drosophila virilis]	--	--	--	--	--	--	--	--	--	Q12542	270	3.60141e-23	Laccase-2 OS=Agaricus bisporus GN=lcc2 PE=1 SV=1	PF07732//PF07731//PF00394//PF00093	Multicopper oxidase//Multicopper oxidase//Multicopper oxidase//von Willebrand factor type C domain	GO:0055114	oxidation-reduction process	GO:0005515//GO:0016491//GO:0005507	protein binding//oxidoreductase activity//copper ion binding	--	--	KOG1263	Multicopper oxidases
comp13343_c0	CL	1.52526	333	--	--	--	--	--	--	--	--	--	--	--	--	--	--	--	--	--	--	--	--	--	--	--	--	--	--	--	--
comp13348_c0	CL	17.1963	1552	289740001	ADD18748.1	1255	6.65647e-169	CDK9 kinase-activating protein cyclin T [Glossina morsitans morsitans]	--	--	--	--	--	--	--	--	--	Q4QQW5	508	1.82904e-58	Cyclin-related protein FAM58A OS=Rattus norvegicus GN=Fam58a PE=2 SV=1	PF03540	Transcription initiation factor TFIID 23-30kDa subunit	GO:0006355//GO:0000079//GO:0006352	regulation of transcription, DNA-dependent//regulation of cyclin-dependent protein serine/threonine kinase activity//DNA-dependent transcription, initiation	GO:0016301//GO:0019901	kinase activity//protein kinase binding	GO:0005634	nucleus	KOG0834	CDK9 kinase-activating protein cyclin T
comp13367_c0	CL	0.812007	417	--	--	--	--	--	--	--	--	--	--	--	--	--	--	--	--	--	--	--	--	--	--	--	--	--	--	--	--
comp133727_c0	CL	1.52069	668	312381734	EFR27412.1	751	5.96049e-95	hypothetical protein AND_05896 [Anopheles darlingi]	--	--	--	--	--	--	--	--	--	Q9VRM7	631	5.49122e-77	Cytochrome P450 307a1 OS=Drosophila melanogaster GN=spo PE=1 SV=3	PF00067	Cytochrome P450	GO:0055114	oxidation-reduction process	GO:0005506//GO:0020037//GO:0016491//GO:0016705//GO:0046872	iron ion binding//heme binding//oxidoreductase activity//oxidoreductase activity, acting on paired donors, with incorporation or reduction of molecular oxygen//metal ion binding	--	--	KOG0156	Cytochrome P450 CYP2 subfamily
comp13378_c0	CL	0.334152	304	--	--	--	--	--	--	--	--	--	--	--	--	--	--	--	--	--	--	--	--	--	--	--	--	--	--	--	--
comp13382_c0	CL	1.48104	1166	195029655	XP_001987687.1	184	3.00035e-12	GH19827 [Drosophila grimshawi]	--	--	--	--	--	--	--	--	--	--	--	--	--	PF02178//PF07776	AT hook motif//Zinc-finger associated domain (zf-AD)	--	--	GO:0003677//GO:0008270	DNA binding//zinc ion binding	GO:0005634	nucleus	--	--
comp13386_c0	CL	1.89873	428	--	--	--	--	--	--	--	--	--	--	--	--	--	--	--	--	--	--	--	--	--	--	--	--	--	--	--	--
comp13387_c0	CL	0.461737	440	--	--	--	--	--	--	--	--	--	--	--	--	--	--	--	--	--	--	--	--	--	--	--	--	--	--	--	--
comp133914_c0	CL	0.686366	296	--	--	--	--	--	--	--	--	--	--	--	--	--	--	--	--	--	--	--	--	--	--	--	--	--	--	--	--
comp13408_c0	CL	0.449684	378	--	--	--	--	--	--	--	--	--	--	--	--	--	--	--	--	--	--	--	--	--	--	--	--	--	--	--	--
comp134109_c0	CL	0.885247	459	--	--	--	--	--	--	--	--	--	--	--	--	--	--	--	--	--	--	--	--	--	--	--	--	--	--	--	--
comp13410_c0	CL	0.488376	208	--	--	--	--	--	--	--	--	--	--	--	--	--	--	--	--	--	--	--	--	--	--	--	--	--	--	--	--
comp13413_c0	CL	1.96392	500	--	--	--	--	--	--	--	--	--	--	--	--	--	--	--	--	--	--	--	--	--	--	--	--	--	--	--	--
comp13413_c1	CL	0.808614	670	--	--	--	--	--	--	--	--	--	--	--	--	--	--	--	--	--	--	--	--	--	--	--	--	--	--	--	--
comp13417_c0	CL	1.83031	703	--	--	--	--	--	--	--	--	--	--	--	--	--	--	--	--	--	--	--	--	--	--	--	--	--	--	--	--
comp13419_c0	CL	2.71223	3608	194765519	XP_001964874.1	3283	0	GF22733 [Drosophila ananassae]	--	--	--	--	--	--	--	--	--	Q9VLC0	3263	0	Vacuolar protein sorting-associated protein 54 OS=Drosophila melanogaster GN=scat PE=1 SV=1	PF07928//PF04048//PF02325//PF00096	Vps54-like protein//Sec8 exocyst complex component specific domain//YGGT family//Zinc finger, C2H2 type	GO:0015031//GO:0042147//GO:0006904	protein transport//retrograde transport, endosome to Golgi//vesicle docking involved in exocytosis	GO:0046872	metal ion binding	GO:0016020//GO:0000145	membrane//exocyst	KOG2115	Vacuolar sorting protein VPS45
comp13423_c0	CL	0.355493	381	--	--	--	--	--	--	--	--	--	--	--	--	--	--	--	--	--	--	--	--	--	--	--	--	--	--	--	--
comp134249_c0	CL	1.74678	252	389615277	BAM20621.1	161	1.15903e-12	ATP-binding cassette transporter [Papilio polytes]	--	--	--	--	--	--	--	--	--	Q54U44	112	3.64518e-06	ABC transporter C family member 12 OS=Dictyostelium discoideum GN=abcC12 PE=3 SV=1	--	--	--	--	--	--	--	--	--	--
comp13439_c0	CL	6.40707	1766	195382209	XP_002049823.1	1741	0	GJ21798 [Drosophila virilis]	--	--	--	--	--	K14791	PWP1	periodic tryptophan protein 1	http://www.genome.jp/dbget-bin/www_bget?ko:K14791	Q2HJ56	737	4.60986e-88	Periodic tryptophan protein 1 homolog OS=Bos taurus GN=PWP1 PE=2 SV=1	PF02935//PF02724//PF00400	Cytochrome c oxidase subunit VIIc//CDC45-like protein//WD domain, G-beta repeat	GO:0006123//GO:0006270//GO:0015992	mitochondrial electron transport, cytochrome c to oxygen//DNA replication initiation//proton transport	GO:0005515//GO:0004129	protein binding//cytochrome-c oxidase activity	GO:0045277	respiratory chain complex IV	KOG0270	WD40 repeat-containing protein
comp134415_c0	CL	2.54209	333	--	--	--	--	--	--	--	--	--	--	--	--	--	--	--	--	--	--	PF01303	Egg lysin (Sperm-lysin)	GO:0007338	single fertilization	--	--	--	--	--	--
comp13449_c0	CL	0.502171	472	--	--	--	--	--	--	--	--	--	--	--	--	--	--	--	--	--	--	--	--	--	--	--	--	--	--	--	--
comp1344_c0	CL	0.820534	619	157124039	XP_001660302.1	793	3.80485e-103	iodotyrosine dehalogenase [Aedes aegypti]	--	--	--	--	--	--	--	--	--	Q5REW1	638	3.34374e-81	Iodotyrosine dehalogenase 1 OS=Pongo abelii GN=IYD PE=2 SV=1	PF00881	Nitroreductase family	GO:0055114	oxidation-reduction process	GO:0016491	oxidoreductase activity	--	--	--	--
comp13452_c0	CL	0.493416	549	--	--	--	--	--	--	--	--	--	--	--	--	--	--	--	--	--	--	--	--	--	--	--	--	--	--	--	--
comp13457_c0	CL	0.986234	309	--	--	--	--	--	--	--	--	--	--	--	--	--	--	--	--	--	--	--	--	--	--	--	--	--	--	--	--
comp134679_c0	CL	0.304594	667	--	--	--	--	--	--	--	--	--	--	--	--	--	--	--	--	--	--	--	--	--	--	--	--	--	--	--	--
comp13483_c0	CL	0.388311	436	--	--	--	--	--	--	--	--	--	--	--	--	--	--	--	--	--	--	--	--	--	--	--	--	--	--	--	--
comp13491_c0	CL	2.11629	304	--	--	--	--	--	--	--	--	--	--	--	--	--	--	--	--	--	--	--	--	--	--	--	--	--	--	--	--
comp13492_c0	CL	0.539613	251	198460736	XP_002135936.1	153	1.94438e-11	GA24013 [Drosophila pseudoobscura pseudoobscura]	--	--	--	--	--	--	--	--	--	--	--	--	--	--	--	--	--	--	--	--	--	--	--
comp13494_c0	CL	2.495	570	--	--	--	--	--	--	--	--	--	--	--	--	--	--	--	--	--	--	--	--	--	--	--	--	--	--	--	--
comp13511_c0	CL	3.63257	261	--	--	--	--	--	--	--	--	--	--	--	--	--	--	--	--	--	--	--	--	--	--	--	--	--	--	--	--
comp1351_c0	CL	0.53264	445	--	--	--	--	--	--	--	--	--	--	--	--	--	--	--	--	--	--	--	--	--	--	--	--	--	--	--	--
comp13523_c0	CL	0.547402	433	--	--	--	--	--	--	--	--	--	--	--	--	--	--	--	--	--	--	--	--	--	--	--	--	--	--	--	--
comp13525_c1	CL	0.570686	712	--	--	--	--	--	--	--	--	--	--	--	--	--	--	--	--	--	--	--	--	--	--	--	--	--	--	--	--
comp1352_c0	CL	0.683288	446	--	--	--	--	--	--	--	--	--	--	--	--	--	--	--	--	--	--	--	--	--	--	--	--	--	--	--	--
comp13530_c0	CL	30.4598	916	289741679	ADD19587.1	525	2.02324e-63	hypothetical conserved protein [Glossina morsitans morsitans]	--	--	--	--	--	K11980	RNF11	E3 ubiquitin-protein ligase RNF11	http://www.genome.jp/dbget-bin/www_bget?ko:K11980	Q9Y3C5	425	1.1636e-49	RING finger protein 11 OS=Homo sapiens GN=RNF11 PE=1 SV=1	PF12678//PF12861//PF13639//PF00097//PF14634	RING-H2 zinc finger//Anaphase-promoting complex subunit 11 RING-H2 finger////Zinc finger, C3HC4 type (RING finger)//	GO:0016567	protein ubiquitination	GO:0005515//GO:0046872//GO:0008270//GO:0004842	protein binding//metal ion binding//zinc ion binding//ubiquitin-protein ligase activity	GO:0005680	anaphase-promoting complex	KOG0800	FOG: Predicted E3 ubiquitin ligase
comp13531_c0	CL	0.75246	315	--	--	--	--	--	--	--	--	--	--	--	--	--	--	--	--	--	--	--	--	--	--	--	--	--	--	--	--
comp1354_c0	CL	0.603458	505	--	--	--	--	--	--	--	--	--	--	--	--	--	--	--	--	--	--	--	--	--	--	--	--	--	--	--	--
comp13554_c0	CL	0.343183	296	195382739	XP_002050086.1	143	3.92246e-09	GJ21946 [Drosophila virilis]	--	--	--	--	--	--	--	--	--	P12258	123	1.68378e-07	Transposable element Hobo transposase OS=Drosophila melanogaster GN=T PE=4 SV=1	PF02892	BED zinc finger	--	--	GO:0003677	DNA binding	--	--	--	--
comp13569_c0	CL	0.806207	210	--	--	--	--	--	--	--	--	--	--	--	--	--	--	--	--	--	--	--	--	--	--	--	--	--	--	--	--
comp13581_c0	CL	5.41329	613	--	--	--	--	--	--	--	--	--	--	--	--	--	--	--	--	--	--	--	--	--	--	--	--	--	--	--	--
comp13601_c0	CL	1.61755	314	--	--	--	--	--	--	--	--	--	--	--	--	--	--	--	--	--	--	--	--	--	--	--	--	--	--	--	--
comp13615_c0	CL	4.16119	415	--	--	--	--	--	--	--	--	--	--	--	--	--	--	--	--	--	--	--	--	--	--	--	--	--	--	--	--
comp13617_c0	CL	3.50051	503	--	--	--	--	--	--	--	--	--	--	--	--	--	--	--	--	--	--	--	--	--	--	--	--	--	--	--	--
comp13630_c0	CL	1.22021	333	--	--	--	--	--	--	--	--	--	--	--	--	--	--	--	--	--	--	--	--	--	--	--	--	--	--	--	--
comp13636_c0	CL	9.34314	1233	289741207	ADD19351.1	672	1.46694e-81	transcriptional regulator [Glossina morsitans morsitans]	--	--	--	--	--	--	--	--	--	Q9UHR5	300	3.22241e-29	SAP30-binding protein OS=Homo sapiens GN=SAP30BP PE=1 SV=1	PF07818	HCNGP-like protein	GO:0006355	regulation of transcription, DNA-dependent	--	--	--	--	KOG2959	Transcriptional regulator
comp1363_c0	CL	0.336922	201	--	--	--	--	--	--	--	--	--	--	--	--	--	--	--	--	--	--	--	--	--	--	--	--	--	--	--	--
comp13647_c0	CL	2.51036	1160	195118270	XP_002003663.1	1358	0	GI18036 [Drosophila mojavensis]	195118269	XM_002003627.1	197	7.03884e-97	Drosophila mojavensis GI18036 (Dmoj\GI18036), mRNA	K10743	RNASEH2A	ribonuclease H2 subunit A	http://www.genome.jp/dbget-bin/www_bget?ko:K10743	Q9VPP5	1319	2.13573e-180	Ribonuclease H2 subunit A OS=Drosophila melanogaster GN=CG13690 PE=2 SV=1	--	--	GO:0016070//GO:0051252//GO:0090305	RNA metabolic process//regulation of RNA metabolic process//nucleic acid phosphodiester bond hydrolysis	GO:0004523//GO:0003723	ribonuclease H activity//RNA binding	--	--	KOG2299	Ribonuclease HI
comp13648_c0	CL	0.39993	254	--	--	--	--	--	--	--	--	--	--	--	--	--	--	--	--	--	--	--	--	--	--	--	--	--	--	--	--
comp13653_c0	CL	1.7784	476	--	--	--	--	--	--	--	--	--	--	--	--	--	--	--	--	--	--	--	--	--	--	--	--	--	--	--	--
comp136543_c0	CL	0.697132	340	--	--	--	--	--	--	--	--	--	--	--	--	--	--	--	--	--	--	--	--	--	--	--	--	--	--	--	--
comp13684_c0	CL	1.59033	511	--	--	--	--	--	--	--	--	--	--	--	--	--	--	--	--	--	--	--	--	--	--	--	--	--	--	--	--
comp13686_c0	CL	0.659089	411	--	--	--	--	--	--	--	--	--	--	--	--	--	--	--	--	--	--	--	--	--	--	--	--	--	--	--	--
comp136_c0	CL	0.38304	442	--	--	--	--	--	--	--	--	--	--	--	--	--	--	--	--	--	--	--	--	--	--	--	--	--	--	--	--
comp13703_c0	CL	0.30923	219	--	--	--	--	--	--	--	--	--	--	--	--	--	--	--	--	--	--	--	--	--	--	--	--	--	--	--	--
comp13723_c0	CL	0.493596	343	--	--	--	--	--	--	--	--	--	--	--	--	--	--	--	--	--	--	PF00558	Vpu protein	GO:0006812//GO:0019076//GO:0032801	cation transport//viral release from host cell//receptor catabolic process	GO:0005261	cation channel activity	GO:0033644	host cell membrane	--	--
comp137303_c0	CL	0.31208	217	--	--	--	--	--	--	--	--	--	--	--	--	--	--	--	--	--	--	--	--	--	--	--	--	--	--	--	--
comp13732_c0	CL	0.666549	508	--	--	--	--	--	--	--	--	--	--	--	--	--	--	--	--	--	--	--	--	--	--	--	--	--	--	--	--
comp13733_c0	CL	0.368051	368	--	--	--	--	--	--	--	--	--	--	--	--	--	--	--	--	--	--	--	--	--	--	--	--	--	--	--	--
comp13741_c0	CL	0.900551	376	--	--	--	--	--	--	--	--	--	--	--	--	--	--	--	--	--	--	--	--	--	--	--	--	--	--	--	--
comp13748_c0	CL	7.6635	623	195429607	XP_002062849.1	344	5.52033e-38	GK19668 [Drosophila willistoni]	--	--	--	--	--	--	--	--	--	Q290P4	341	9.99092e-39	39S ribosomal protein L52, mitochondrial OS=Drosophila pseudoobscura pseudoobscura GN=mRpL52 PE=3 SV=2	PF02096	60Kd inner membrane protein	GO:0051205	protein insertion into membrane	--	--	GO:0016021	integral to membrane	--	--
comp137490_c0	CL	0.42432	399	--	--	--	--	--	--	--	--	--	--	--	--	--	--	--	--	--	--	--	--	--	--	--	--	--	--	--	--
comp13750_c0	CL	2.65975	1324	289742139	ADD19817.1	1365	0	conserved hypothetical protein [Glossina morsitans morsitans]	--	--	--	--	--	--	--	--	--	Q2TBW0	202	1.40252e-15	Ataxin-10 OS=Bos taurus GN=ATXN10 PE=2 SV=1	--	--	--	--	--	--	--	--	--	--
comp13751_c0	CL	0.571971	296	--	--	--	--	--	--	--	--	--	--	--	--	--	--	--	--	--	--	--	--	--	--	--	--	--	--	--	--
comp13753_c0	CL	7.01497	502	--	--	--	--	--	--	--	--	--	--	--	--	--	--	--	--	--	--	--	--	--	--	--	--	--	--	--	--
comp137696_c0	CL	1.4722	345	--	--	--	--	--	--	--	--	--	--	--	--	--	--	--	--	--	--	--	--	--	--	--	--	--	--	--	--
comp13772_c0	CL	7.79527	417	68051501	AAY85014.1	193	9.20313e-17	IP06110p [Drosophila melanogaster]	--	--	--	--	--	--	--	--	--	--	--	--	--	PF03769	Attacin, C-terminal region	--	--	--	--	GO:0005576	extracellular region	--	--
comp13782_c0	CL	14.7452	891	195398605	XP_002057911.1	297	1.50886e-30	GJ15794 [Drosophila virilis]	--	--	--	--	--	--	--	--	--	Q9W3T5	291	5.50994e-31	Small integral membrane protein 4 OS=Drosophila melanogaster GN=CG32736 PE=1 SV=1	--	--	--	--	--	--	--	--	--	--
comp13785_c0	CL	0.528248	641	--	--	--	--	--	--	--	--	--	--	--	--	--	--	--	--	--	--	PF01284	Membrane-associating domain	--	--	--	--	GO:0016020	membrane	--	--
comp1381_c0	CL	0.386244	263	--	--	--	--	--	--	--	--	--	--	--	--	--	--	--	--	--	--	--	--	--	--	--	--	--	--	--	--
comp13820_c0	CL	1.23881	820	--	--	--	--	--	--	--	--	--	--	--	--	--	--	--	--	--	--	--	--	--	--	--	--	--	--	--	--
comp138217_c0	CL	0.707068	431	--	--	--	--	--	--	--	--	--	--	--	--	--	--	--	--	--	--	--	--	--	--	--	--	--	--	--	--
comp1382_c0	CL	0.937681	325	--	--	--	--	--	--	--	--	--	--	--	--	--	--	--	--	--	--	--	--	--	--	--	--	--	--	--	--
comp13863_c0	CL	2.72394	2424	195486599	XP_002091573.1	3916	0	GE12176 [Drosophila yakuba]	115462054	NM_001061162.1	36	4.7181e-07	Oryza sativa Japonica Group Os05g0144800 (Os05g0144800) mRNA, complete cds	--	--	--	--	A6QLJ0	2839	0	TFIIH basal transcription factor complex helicase XPD subunit OS=Bos taurus GN=ERCC2 PE=2 SV=1	PF13307//PF04851//PF06733//PF00270//PF00580//PF06777//PF00176//PF02562	//Type III restriction enzyme, res subunit//DEAD_2//DEAD/DEAH box helicase//UvrD/REP helicase//Protein of unknown function (DUF1227)//SNF2 family N-terminal domain//PhoH-like protein	GO:0006139//GO:0006289	nucleobase-containing compound metabolic process//nucleotide-excision repair	GO:0016818//GO:0008026//GO:0016787//GO:0003677//GO:0005524//GO:0004003//GO:0003676	hydrolase activity, acting on acid anhydrides, in phosphorus-containing anhydrides//ATP-dependent helicase activity//hydrolase activity//DNA binding//ATP binding//ATP-dependent DNA helicase activity//nucleic acid binding	GO:0005634//GO:0005657	nucleus//replication fork	KOG1131	RNA polymerase II transcription initiation/nucleotide excision repair factor TFIIH, 5'-3' helicase subunit RAD3
comp13864_c0	CL	0.579807	292	--	--	--	--	--	--	--	--	--	--	--	--	--	--	--	--	--	--	--	--	--	--	--	--	--	--	--	--
comp13877_c0	CL	111.59	3409	289741041	ADD19268.1	316	6.61903e-27	26S proteasome regulatory complex subunit RPN2/PSMD1 [Glossina morsitans morsitans]	54037968	BC084152.1	80	2.31141e-31	Xenopus laevis cDNA clone IMAGE:4970452	--	--	--	--	Q9V3P6	266	4.51356e-22	26S proteasome non-ATPase regulatory subunit 1 OS=Drosophila melanogaster GN=Rpn2 PE=1 SV=1	PF05132//PF02985//PF04514//PF04147	RNA polymerase III RPC4//HEAT repeat//Bluetongue virus non-structural protein NS2//Nop14-like family	GO:0006206//GO:0006383//GO:0006144//GO:0006351//GO:0042176//GO:0050790	pyrimidine nucleobase metabolic process//transcription from RNA polymerase III promoter//purine nucleobase metabolic process//transcription, DNA-dependent//regulation of protein catabolic process//regulation of catalytic activity	GO:0003899//GO:0030234//GO:0003677//GO:0005515//GO:0003723	DNA-directed RNA polymerase activity//enzyme regulator activity//DNA binding//protein binding//RNA binding	GO:0005730//GO:0032040//GO:0005666//GO:0000502	nucleolus//small-subunit processome//DNA-directed RNA polymerase III complex//proteasome complex	KOG2062	26S proteasome regulatory complex, subunit RPN2/PSMD1
comp13878_c0	CL	0.307127	441	--	--	--	--	--	--	--	--	--	--	--	--	--	--	--	--	--	--	--	--	--	--	--	--	--	--	--	--
comp1388_c0	CL	0.791707	556	--	--	--	--	--	--	--	--	--	--	--	--	--	--	--	--	--	--	--	--	--	--	--	--	--	--	--	--
comp13895_c0	CL	1.06929	380	--	--	--	--	--	--	--	--	--	--	--	--	--	--	--	--	--	--	--	--	--	--	--	--	--	--	--	--
comp13909_c0	CL	0.345517	294	--	--	--	--	--	--	--	--	--	--	--	--	--	--	--	--	--	--	--	--	--	--	--	--	--	--	--	--
comp13912_c0	CL	44.5216	3116	21357605	NP_652145.1	3695	0	CG14476, isoform B [Drosophila melanogaster]	157126654	XM_001660881.1	107	2.06636e-46	Aedes aegypti neutral alpha glucosidase 2 partial mRNA	K05546	GANAB	alpha 1,3-glucosidase	http://www.genome.jp/dbget-bin/www_bget?ko:K05546	P79403	2298	0	Neutral alpha-glucosidase AB OS=Sus scrofa GN=GANAB PE=1 SV=1	PF01055	Glycosyl hydrolases family 31	GO:0005982//GO:0005985//GO:0005975//GO:0006012	starch metabolic process//sucrose metabolic process//carbohydrate metabolic process//galactose metabolic process	GO:0030246//GO:0004553//GO:0004558	carbohydrate binding//hydrolase activity, hydrolyzing O-glycosyl compounds//alpha-glucosidase activity	GO:0005875//GO:0017177//GO:0005576	microtubule associated complex//glucosidase II complex//extracellular region	KOG1066	Glucosidase II catalytic (alpha) subunit and related enzymes, glycosyl hydrolase family 31
comp13915_c0	CL	10.8152	2364	195477805	XP_002100312.1	1534	0	GE16233 [Drosophila yakuba]	345486570	XM_001605008.2	93	9.47546e-39	PREDICTED: Nasonia vitripennis fasciculation and elongation protein zeta-2-like (LOC100121445), mRNA	--	--	--	--	Q9UHY8	458	4.80252e-49	Fasciculation and elongation protein zeta-2 OS=Homo sapiens GN=FEZ2 PE=1 SV=2	PF08702//PF07546	Fibrinogen alpha/beta chain family//EMI domain	GO:0051258//GO:0030168//GO:0007165	protein polymerization//platelet activation//signal transduction	GO:0005515//GO:0005102//GO:0030674	protein binding//receptor binding//protein binding, bridging	GO:0005577	fibrinogen complex	--	--
comp1391_c0	CL	0.41632	244	--	--	--	--	--	--	--	--	--	--	--	--	--	--	--	--	--	--	--	--	--	--	--	--	--	--	--	--
comp13934_c0	CL	0.787458	344	--	--	--	--	--	--	--	--	--	--	--	--	--	--	--	--	--	--	--	--	--	--	--	--	--	--	--	--
comp13947_c0	CL	0.393729	258	--	--	--	--	--	--	--	--	--	--	--	--	--	--	--	--	--	--	--	--	--	--	--	--	--	--	--	--
comp13948_c0	CL	5.76463	652	125778368	XP_001359942.1	289	3.42672e-30	GA13188 [Drosophila pseudoobscura pseudoobscura]	--	--	--	--	--	--	--	--	--	Q9VGQ9	280	4.9693e-30	DPH3 homolog OS=Drosophila melanogaster GN=CG14701 PE=3 SV=1	--	--	--	--	--	--	--	--	KOG2923	Uncharacterized conserved protein
comp139492_c0	CL	0.324692	730	--	--	--	--	--	--	--	--	--	--	--	--	--	--	--	--	--	--	--	--	--	--	--	--	--	--	--	--
comp13966_c0	CL	6.00923	648	298569364	ADI87393.1	335	4.89764e-36	putative lectin alpha-subunit [Lucilia sericata]	--	--	--	--	--	--	--	--	--	P05047	137	1.10758e-08	Lectin subunit alpha OS=Sarcophaga peregrina PE=1 SV=1	PF00059	Lectin C-type domain	--	--	GO:0030246	carbohydrate binding	--	--	--	--
comp139856_c0	CL	0.40796	249	--	--	--	--	--	--	--	--	--	--	--	--	--	--	--	--	--	--	--	--	--	--	--	--	--	--	--	--
comp14007_c0	CL	6.46912	314	--	--	--	--	--	--	--	--	--	--	--	--	--	--	--	--	--	--	--	--	--	--	--	--	--	--	--	--
comp14013_c0	CL	0.917911	996	--	--	--	--	--	--	--	--	--	--	--	--	--	--	--	--	--	--	--	--	--	--	--	--	--	--	--	--
comp14015_c0	CL	0.378684	1073	--	--	--	--	--	--	--	--	--	--	--	--	--	--	--	--	--	--	PF02892//PF06552	BED zinc finger//Plant specific mitochondrial import receptor subunit TOM20	GO:0045040	protein import into mitochondrial outer membrane	GO:0003677	DNA binding	GO:0005742	mitochondrial outer membrane translocase complex	--	--
comp14023_c0	CL	2.68204	2626	326666879	XP_003198405.1	179	4.76231e-11	PREDICTED: oocyte zinc finger protein XlCOF6-like [Danio rerio]	--	--	--	--	--	--	--	--	--	Q62981	248	5.77809e-21	Zinc finger protein 260 OS=Rattus norvegicus GN=Znf260 PE=1 SV=1	PF07776//PF00096//PF02383	Zinc-finger associated domain (zf-AD)//Zinc finger, C2H2 type//SacI homology domain	--	--	GO:0042578//GO:0046872//GO:0008270	phosphoric ester hydrolase activity//metal ion binding//zinc ion binding	GO:0005634	nucleus	--	--
comp14037_c0	CL	1.17384	345	--	--	--	--	--	--	--	--	--	--	--	--	--	--	--	--	--	--	--	--	--	--	--	--	--	--	--	--
comp14039_c0	CL	0.638881	265	--	--	--	--	--	--	--	--	--	--	--	--	--	--	--	--	--	--	--	--	--	--	--	--	--	--	--	--
comp14042_c0	CL	10.0709	659	--	--	--	--	--	--	--	--	--	--	--	--	--	--	--	--	--	--	--	--	--	--	--	--	--	--	--	--
comp1405_c0	CL	0.531148	255	194863982	XP_001970711.1	151	2.24781e-10	GG23229 [Drosophila erecta]	--	--	--	--	--	--	--	--	--	--	--	--	--	--	--	--	--	--	--	--	--	--	--
comp1405_c1	CL	0.604655	392	25527511	AAN73322.1	313	3.40447e-32	serpin 4 [Ctenocephalides felis]	--	--	--	--	--	K13963	SERPINB	serpin B	http://www.genome.jp/dbget-bin/www_bget?ko:K13963	P14754	284	2.27708e-29	Alaserpin OS=Manduca sexta PE=1 SV=1	--	--	--	--	--	--	--	--	KOG2392	Serpin
comp14060_c0	CL	0.444075	305	--	--	--	--	--	--	--	--	--	--	--	--	--	--	--	--	--	--	--	--	--	--	--	--	--	--	--	--
comp140774_c0	CL	0.355893	1332	--	--	--	--	--	--	--	--	--	--	--	--	--	--	--	--	--	--	--	--	--	--	--	--	--	--	--	--
comp140805_c0	CL	0.316455	214	--	--	--	--	--	--	--	--	--	--	--	--	--	--	--	--	--	--	--	--	--	--	--	--	--	--	--	--
comp140821_c0	CL	0.875708	464	--	--	--	--	--	--	--	--	--	--	--	--	--	--	--	--	--	--	--	--	--	--	--	--	--	--	--	--
comp14086_c0	CL	35.9032	779	289742453	ADD19974.1	641	2.85118e-81	lysozyme precursor 1,4-beta-N-acetylmuramidase [Glossina morsitans morsitans]	--	--	--	--	--	K01185	E3.2.1.17	lysozyme	http://www.genome.jp/dbget-bin/www_bget?ko:K01185	Q17005	231	5.08581e-22	Lysozyme c-1 OS=Anopheles gambiae GN=AGAP007347 PE=2 SV=2	--	--	GO:0005975//GO:0008152	carbohydrate metabolic process//metabolic process	GO:0003796	lysozyme activity	--	--	--	--
comp14112_c0	CL	1.34275	580	3183501	Q24762.1	261	1.51755e-23	RecName: Full=Regulatory protein zeste	--	--	--	--	--	K09362	K09362	homeo domain only family, other	http://www.genome.jp/dbget-bin/www_bget?ko:K09362	Q24762	261	1.02497e-24	Regulatory protein zeste OS=Drosophila virilis GN=z PE=3 SV=1	PF04871//PF01608	Uso1 / p115 like vesicle tethering protein, C terminal region//I/LWEQ domain	GO:0015031//GO:0006886//GO:0006355	protein transport//intracellular protein transport//regulation of transcription, DNA-dependent	GO:0003779//GO:0003677//GO:0008565	actin binding//DNA binding//protein transporter activity	GO:0016020//GO:0005737//GO:0005634	membrane//cytoplasm//nucleus	--	--
comp14121_c0	CL	2.04017	1112	194747958	XP_001956416.1	1153	7.71311e-154	GF25196 [Drosophila ananassae]	345483902	XM_001602260.2	41	3.54062e-10	PREDICTED: Nasonia vitripennis serine protease 41 (SP41), mRNA	K09634	TMPRSS3	transmembrane protease, serine 3	http://www.genome.jp/dbget-bin/www_bget?ko:K09634	P00765	479	7.48626e-56	Trypsin-1 OS=Astacus fluviatilis PE=1 SV=1	PF00089//PF03307	Trypsin//Adenovirus 15.3kD protein in E3 region	GO:0019049//GO:0006508	evasion or tolerance of host defenses by virus//proteolysis	GO:0008236//GO:0004252	serine-type peptidase activity//serine-type endopeptidase activity	--	--	KOG3627	Trypsin
comp14124_c0	CL	3.41604	2260	194763579	XP_001963910.1	278	1.35575e-22	GF21004 [Drosophila ananassae]	321400070	NM_001202528.1	77	7.09775e-30	Bombyx mori ribosomal protein S6 kinase, 90 kDa (p90srk), mRNA gi|304421475|gb|GQ426311.1| Bombyx mori p90srk mRNA, complete cds	--	--	--	--	P51812	280	2.67234e-24	Ribosomal protein S6 kinase alpha-3 OS=Homo sapiens GN=RPS6KA3 PE=1 SV=1	PF00433//PF06293//PF07714//PF00069//PF01163	Protein kinase C terminal domain//Lipopolysaccharide kinase (Kdo/WaaP) family//Protein tyrosine kinase//Protein kinase domain//RIO1 family	GO:0006468//GO:0009069//GO:0016310//GO:0009103	protein phosphorylation//serine family amino acid metabolic process//phosphorylation//lipopolysaccharide biosynthetic process	GO:0004674//GO:0003824//GO:0016773//GO:0005524//GO:0004672	protein serine/threonine kinase activity//catalytic activity//phosphotransferase activity, alcohol group as acceptor//ATP binding//protein kinase activity	GO:0016020	membrane	KOG0603	Ribosomal protein S6 kinase
comp14124_c1	CL	2.95357	1410	195482391	XP_002102028.1	808	7.53906e-95	S6kII [Drosophila yakuba]	--	--	--	--	--	--	--	--	--	P51812	578	1.7372e-64	Ribosomal protein S6 kinase alpha-3 OS=Homo sapiens GN=RPS6KA3 PE=1 SV=1	PF07714//PF00069//PF05843	Protein tyrosine kinase//Protein kinase domain//Suppressor of forked protein (Suf)	GO:0006397//GO:0006468	mRNA processing//protein phosphorylation	GO:0004672//GO:0016301//GO:0005524	protein kinase activity//kinase activity//ATP binding	GO:0005634	nucleus	KOG0603	Ribosomal protein S6 kinase
comp14125_c0	CL	3.30542	1885	67084077	AAY66973.1	150	2.03912e-08	protein disulfide-isomerase [Ixodes scapularis]	--	--	--	--	--	--	--	--	--	Q10057	144	3.3236e-08	Putative protein disulfide-isomerase C1F5.02 OS=Schizosaccharomyces pombe (strain 972 / ATCC 24843) GN=SPAC1F5.02 PE=2 SV=1	PF06350	Hormone-sensitive lipase (HSL) N-terminus	GO:0016042//GO:0008203	lipid catabolic process//cholesterol metabolic process	GO:0016298	lipase activity	--	--	KOG0190	Protein disulfide isomerase (prolyl 4-hydroxylase beta subunit)
comp141267_c0	CL	0.3901	434	--	--	--	--	--	--	--	--	--	--	--	--	--	--	--	--	--	--	--	--	--	--	--	--	--	--	--	--
comp14127_c0	CL	48.5362	886	289743033	ADD20264.1	917	1.2782e-121	glutathione S-transferase [Glossina morsitans morsitans]	--	--	--	--	--	--	--	--	--	P46430	439	5.62263e-51	Glutathione S-transferase 1 OS=Manduca sexta GN=GST1 PE=2 SV=1	PF13417//PF13409//PF02798	////Glutathione S-transferase, N-terminal domain	--	--	GO:0005515//GO:0016740	protein binding//transferase activity	--	--	KOG0867	Glutathione S-transferase
comp1412_c0	CL	0.330348	205	--	--	--	--	--	--	--	--	--	--	--	--	--	--	--	--	--	--	--	--	--	--	--	--	--	--	--	--
comp141303_c0	CL	0.960587	282	--	--	--	--	--	--	--	--	--	--	--	--	--	--	--	--	--	--	--	--	--	--	--	--	--	--	--	--
comp14135_c0	CL	1.29892	4953	195037799	XP_001990348.1	184	6.57001e-11	GH19293 [Drosophila grimshawi]	--	--	--	--	--	K01191	E3.2.1.24	alpha-mannosidase	http://www.genome.jp/dbget-bin/www_bget?ko:K01191	Q8BRK9	1527	0	Alpha-mannosidase 2x OS=Mus musculus GN=Man2a2 PE=2 SV=2	PF07748//PF09261//PF01074	Glycosyl hydrolases family 38 C-terminal domain//Alpha mannosidase, middle domain//Glycosyl hydrolases family 38 N-terminal domain	GO:0006013//GO:0005975	mannose metabolic process//carbohydrate metabolic process	GO:0004559//GO:0030246//GO:0004553//GO:0015923//GO:0008270	alpha-mannosidase activity//carbohydrate binding//hydrolase activity, hydrolyzing O-glycosyl compounds//mannosidase activity//zinc ion binding	--	--	KOG1959	Glycosyl hydrolase, family 38 - alpha-mannosidase
comp14140_c0	CL	0.418033	486	--	--	--	--	--	--	--	--	--	--	--	--	--	--	--	--	--	--	--	--	--	--	--	--	--	--	--	--
comp141450_c0	CL	0.58803	691	--	--	--	--	--	--	--	--	--	--	--	--	--	--	--	--	--	--	--	--	--	--	--	--	--	--	--	--
comp141590_c0	CL	0.623404	1032	--	--	--	--	--	--	--	--	--	--	--	--	--	--	--	--	--	--	--	--	--	--	--	--	--	--	--	--
comp14160_c0	CL	3.01053	1091	194744596	XP_001954779.1	306	4.80882e-29	GF18441 [Drosophila ananassae]	--	--	--	--	--	--	--	--	--	--	--	--	--	PF02944	BESS motif	--	--	GO:0003677	DNA binding	--	--	--	--
comp141622_c0	CL	0.415833	570	--	--	--	--	--	34398397	AY333070.1	33	4.9341e-06	Drosophila virilis antennapedia (Antp), CG10013 (CG10013), CG31217 (CG31217), and ultrabithorax (Ubx) genes, complete cds	--	--	--	--	--	--	--	--	--	--	--	--	--	--	--	--	--	--
comp141661_c0	CL	3.53401	412	195394237	XP_002055752.1	317	1.23162e-33	GJ18605 [Drosophila virilis]	--	--	--	--	--	--	--	--	--	P10737	163	3.9509e-13	Venom allergen 5.02 (Fragment) OS=Dolichovespula maculata PE=1 SV=3	--	--	--	--	--	--	--	--	--	--
comp1417_c0	CL	0.548351	247	--	--	--	--	--	--	--	--	--	--	--	--	--	--	--	--	--	--	--	--	--	--	--	--	--	--	--	--
comp14189_c0	CL	0.79361	384	--	--	--	--	--	--	--	--	--	--	--	--	--	--	--	--	--	--	--	--	--	--	--	--	--	--	--	--
comp1418_c0	CL	0.397193	341	--	--	--	--	--	--	--	--	--	--	--	--	--	--	--	--	--	--	--	--	--	--	--	--	--	--	--	--
comp14193_c0	CL	12.2627	2848	195064072	XP_001996491.1	1349	1.14796e-171	GH23971 [Drosophila grimshawi]	--	--	--	--	--	--	--	--	--	Q5F464	799	1.33466e-92	Lipoma-preferred partner homolog OS=Gallus gallus GN=LPP PE=2 SV=1	PF00412	LIM domain	--	--	GO:0008270	zinc ion binding	--	--	KOG1701	Focal adhesion adaptor protein Paxillin and related LIM proteins
comp14195_c0	CL	1.42301	237	--	--	--	--	--	--	--	--	--	--	--	--	--	--	--	--	--	--	--	--	--	--	--	--	--	--	--	--
comp142012_c0	CL	0.547733	3771	195428849	XP_002062478.1	4985	0	GK17561 [Drosophila willistoni]	--	--	--	--	--	--	--	--	--	A6N6J5	2920	0	WD repeat-containing protein 35 OS=Rattus norvegicus GN=Wdr35 PE=1 SV=1	PF00400//PF04053//PF03688//PF00515//PF00637	WD domain, G-beta repeat//Coatomer WD associated region//Nepovirus coat protein, C-terminal domain//Tetratricopeptide repeat//Region in Clathrin and VPS	GO:0006886//GO:0016192	intracellular protein transport//vesicle-mediated transport	GO:0005515//GO:0005198	protein binding//structural molecule activity	GO:0030117//GO:0019028	membrane coat//viral capsid	KOG2503	Tubby superfamily protein TULP4
comp14204_c0	CL	0.346401	391	--	--	--	--	--	--	--	--	--	--	--	--	--	--	--	--	--	--	--	--	--	--	--	--	--	--	--	--
comp14211_c0	CL	1.26235	456	--	--	--	--	--	--	--	--	--	--	--	--	--	--	--	--	--	--	--	--	--	--	--	--	--	--	--	--
comp14213_c0	CL	3.7623	459	--	--	--	--	--	--	--	--	--	--	--	--	--	--	--	--	--	--	--	--	--	--	--	--	--	--	--	--
comp14214_c0	CL	1.0199	332	--	--	--	--	--	113193577	AE014298.4	63	5.80257e-23	Drosophila melanogaster chromosome X, complete sequence	--	--	--	--	--	--	--	--	--	--	--	--	--	--	--	--	--	--
comp14222_c0	CL	0.868223	468	--	--	--	--	--	--	--	--	--	--	--	--	--	--	--	--	--	--	--	--	--	--	--	--	--	--	--	--
comp14225_c0	CL	0.789294	429	--	--	--	--	--	--	--	--	--	--	--	--	--	--	--	--	--	--	--	--	--	--	--	--	--	--	--	--
comp14256_c0	CL	1.00909	604	--	--	--	--	--	--	--	--	--	--	--	--	--	--	--	--	--	--	--	--	--	--	--	--	--	--	--	--
comp14266_c0	CL	8.04363	396	2148169	AAB58984.1	504	1.32882e-57	arylphorin [Calliphora vicina]	--	--	--	--	--	--	--	--	--	P28514	497	8.79738e-58	Arylphorin subunit C223 OS=Calliphora vicina PE=2 SV=1	--	--	--	--	--	--	--	--	--	--
comp14270_c0	CL	1.98283	444	170030604	XP_001843178.1	210	4.36107e-18	conserved hypothetical protein [Culex quinquefasciatus]	--	--	--	--	--	--	--	--	--	--	--	--	--	--	--	--	--	--	--	--	--	--	--
comp14272_c0	CL	1.36593	471	--	--	--	--	--	--	--	--	--	--	--	--	--	--	--	--	--	--	--	--	--	--	--	--	--	--	--	--
comp14283_c0	CL	0.880929	1230	--	--	--	--	--	--	--	--	--	--	--	--	--	--	--	--	--	--	--	--	--	--	--	--	--	--	--	--
comp14297_c0	CL	0.310649	218	--	--	--	--	--	--	--	--	--	--	--	--	--	--	--	--	--	--	--	--	--	--	--	--	--	--	--	--
comp142_c0	CL	0.300317	451	--	--	--	--	--	--	--	--	--	--	--	--	--	--	--	--	--	--	--	--	--	--	--	--	--	--	--	--
comp14312_c0	CL	17.3842	970	195479581	XP_002100942.1	969	2.43698e-128	GE15892 [Drosophila yakuba]	--	--	--	--	--	--	--	--	--	Q5FW12	549	2.54551e-66	TIP41-like protein OS=Xenopus tropicalis GN=tiprl PE=2 SV=1	--	--	--	--	--	--	--	--	KOG3224	Uncharacterized conserved protein
comp14321_c0	CL	0.915154	407	--	--	--	--	--	--	--	--	--	--	--	--	--	--	--	--	--	--	--	--	--	--	--	--	--	--	--	--
comp14322_c0	CL	17.7455	1080	195053860	XP_001993844.1	944	2.55154e-124	GH21955 [Drosophila grimshawi]	--	--	--	--	--	--	--	--	--	O35586	571	9.47701e-70	Isopentenyl-diphosphate Delta-isomerase 1 OS=Mesocricetus auratus GN=IDI1 PE=2 SV=1	PF00293	NUDIX domain	GO:0016114//GO:0006694//GO:0008299	terpenoid biosynthetic process//steroid biosynthetic process//isoprenoid biosynthetic process	GO:0004452//GO:0016787	isopentenyl-diphosphate delta-isomerase activity//hydrolase activity	--	--	KOG0142	Isopentenyl pyrophosphate:dimethylallyl pyrophosphate isomerase
comp14323_c0	CL	1.10017	277	--	--	--	--	--	--	--	--	--	--	--	--	--	--	--	--	--	--	PF04265	Thiamin pyrophosphokinase, vitamin B1 binding domain	GO:0009229//GO:0006772	thiamine diphosphate biosynthetic process//thiamine metabolic process	GO:0004788	thiamine diphosphokinase activity	--	--	--	--
comp14334_c0	CL	0.517748	327	--	--	--	--	--	--	--	--	--	--	--	--	--	--	--	--	--	--	--	--	--	--	--	--	--	--	--	--
comp14348_c0	CL	1.4021	483	--	--	--	--	--	--	--	--	--	--	--	--	--	--	--	--	--	--	--	--	--	--	--	--	--	--	--	--
comp14353_c0	CL	1.74434	330	--	--	--	--	--	--	--	--	--	--	--	--	--	--	--	--	--	--	--	--	--	--	--	--	--	--	--	--
comp14357_c0	CL	4.09961	1305	194767653	XP_001965929.1	499	6.00315e-56	GF11692 [Drosophila ananassae]	--	--	--	--	--	K13114	PNN	pinin	http://www.genome.jp/dbget-bin/www_bget?ko:K13114	Q5R5X0	147	9.77536e-09	Pinin OS=Pongo abelii GN=PNN PE=2 SV=1	PF01736	Polyomavirus agnoprotein	--	--	GO:0003677	DNA binding	--	--	KOG3756	Pinin (desmosome-associated protein)
comp14358_c0	CL	0.404307	335	--	--	--	--	--	--	--	--	--	--	--	--	--	--	--	--	--	--	--	--	--	--	--	--	--	--	--	--
comp1435_c0	CL	0.412935	246	89355887	ABD72267.1	232	9.22066e-21	pol polyprotein [Drosophila buzzatii]	--	--	--	--	--	--	--	--	--	--	--	--	--	--	--	--	--	--	--	--	--	--	--
comp1435_c1	CL	1.09767	1419	89355887	ABD72267.1	1740	0	pol polyprotein [Drosophila buzzatii]	--	--	--	--	--	--	--	--	--	Q9C0R2	564	4.37447e-61	Retrotransposable element Tf2 155 kDa protein type 2 OS=Schizosaccharomyces pombe (strain 972 / ATCC 24843) GN=Tf2-7 PE=2 SV=1	PF00665	Integrase core domain	GO:0006278//GO:0015074	RNA-dependent DNA replication//DNA integration	GO:0003723//GO:0003964	RNA binding//RNA-directed DNA polymerase activity	--	--	KOG0017	FOG: Transposon-encoded proteins with TYA, reverse transcriptase, integrase domains in various combinations
comp14373_c0	CL	1.6956	659	--	--	--	--	--	--	--	--	--	--	--	--	--	--	--	--	--	--	--	--	--	--	--	--	--	--	--	--
comp14378_c0	CL	2.56925	1186	--	--	--	--	--	--	--	--	--	--	--	--	--	--	--	--	--	--	PF01458//PF02207	Uncharacterized protein family (UPF0051)//Putative zinc finger in N-recognin (UBR box)	GO:0016567//GO:0016226	protein ubiquitination//iron-sulfur cluster assembly	GO:0004842//GO:0008270	ubiquitin-protein ligase activity//zinc ion binding	--	--	--	--
comp14380_c0	CL	7.26794	601	195108933	XP_001999047.1	479	1.12656e-55	GI23291 [Drosophila mojavensis]	--	--	--	--	--	--	--	--	--	P49369	288	4.46644e-29	Phospholipase A1 OS=Vespula vulgaris PE=1 SV=1	PF01764	Lipase (class 3)	GO:0046486//GO:0006629//GO:0016042	glycerolipid metabolic process//lipid metabolic process//lipid catabolic process	GO:0004806//GO:0003824	triglyceride lipase activity//catalytic activity	--	--	--	--
comp14380_c1	CL	3.55993	409	194763707	XP_001963974.1	294	9.65456e-30	GF21311 [Drosophila ananassae]	--	--	--	--	--	K01058	pldA	phospholipase A1	http://www.genome.jp/dbget-bin/www_bget?ko:K01046,K01058	P29183	140	2.20276e-09	Pancreatic triacylglycerol lipase (Fragment) OS=Equus caballus GN=PNLIP PE=1 SV=2	--	--	--	--	--	--	--	--	--	--
comp14386_c0	CL	1.27376	319	--	--	--	--	--	--	--	--	--	--	--	--	--	--	--	--	--	--	--	--	--	--	--	--	--	--	--	--
comp143_c0	CL	0.445456	450	--	--	--	--	--	--	--	--	--	--	--	--	--	--	--	--	--	--	--	--	--	--	--	--	--	--	--	--
comp14405_c0	CL	0.416747	325	--	--	--	--	--	--	--	--	--	--	--	--	--	--	--	--	--	--	--	--	--	--	--	--	--	--	--	--
comp14414_c0	CL	0.385657	439	--	--	--	--	--	--	--	--	--	--	--	--	--	--	--	--	--	--	--	--	--	--	--	--	--	--	--	--
comp144152_c0	CL	1.18565	971	--	--	--	--	--	--	--	--	--	--	--	--	--	--	--	--	--	--	--	--	--	--	--	--	--	--	--	--
comp14415_c0	CL	4.87631	743	195145794	XP_002013875.1	630	7.54902e-74	GL23153 [Drosophila persimilis]	195395165	XM_002056171.1	83	1.04627e-33	Drosophila virilis GJ10807 (Dvir\GJ10807), mRNA	--	--	--	--	--	--	--	--	PF07127	Late nodulin protein	GO:0009878	nodule morphogenesis	GO:0046872	metal ion binding	--	--	--	--
comp144180_c0	CL	1.36197	3232	195037813	XP_001990355.1	181	4.96742e-11	GH18283 [Drosophila grimshawi]	--	--	--	--	--	--	--	--	--	Q9UJU3	133	1.9209e-06	Zinc finger protein 112 OS=Homo sapiens GN=ZNF112 PE=2 SV=2	PF00096//PF09402//PF07776//PF05297	Zinc finger, C2H2 type//Man1-Src1p-C-terminal domain//Zinc-finger associated domain (zf-AD)//Herpesvirus latent membrane protein 1 (LMP1)	GO:0019087	transformation of host cell by virus	GO:0046872//GO:0008270	metal ion binding//zinc ion binding	GO:0005639//GO:0005634//GO:0016021	integral to nuclear inner membrane//nucleus//integral to membrane	--	--
comp14419_c0	CL	0.314983	215	38048525	AAR10165.1	117	1.07898e-06	similar to Drosophila melanogaster CG9897, partial [Drosophila yakuba]	--	--	--	--	--	--	--	--	--	--	--	--	--	PF00089	Trypsin	GO:0006508	proteolysis	GO:0004252	serine-type endopeptidase activity	--	--	--	--
comp14438_c0	CL	0.691035	539	--	--	--	--	--	--	--	--	--	--	--	--	--	--	--	--	--	--	--	--	--	--	--	--	--	--	--	--
comp14438_c1	CL	0.447498	454	195053860	XP_001993844.1	222	8.70809e-20	GH21955 [Drosophila grimshawi]	--	--	--	--	--	--	--	--	--	Q38929	137	3.57642e-09	Isopentenyl-diphosphate Delta-isomerase I, chloroplastic OS=Arabidopsis thaliana GN=IPP1 PE=2 SV=3	--	--	--	--	GO:0003824	catalytic activity	--	--	KOG0142	Isopentenyl pyrophosphate:dimethylallyl pyrophosphate isomerase
comp14445_c0	CL	0.432725	313	--	--	--	--	--	--	--	--	--	--	--	--	--	--	--	--	--	--	--	--	--	--	--	--	--	--	--	--
comp14461_c0	CL	7.03529	1261	195403026	XP_002060096.1	1438	0	GJ15416 [Drosophila virilis]	195119194	XM_002004081.1	300	4.24056e-154	Drosophila mojavensis GI18275 (Dmoj\GI18275), mRNA	--	--	--	--	P23572	1418	0	Cyclin-dependent kinase 1 OS=Drosophila melanogaster GN=cdc2 PE=1 SV=1	PF06293//PF07714//PF01163//PF00069	Lipopolysaccharide kinase (Kdo/WaaP) family//Protein tyrosine kinase//RIO1 family//Protein kinase domain	GO:0009103//GO:0009069//GO:0016310//GO:0006468	lipopolysaccharide biosynthetic process//serine family amino acid metabolic process//phosphorylation//protein phosphorylation	GO:0005524//GO:0004672//GO:0016773//GO:0003824//GO:0004674	ATP binding//protein kinase activity//phosphotransferase activity, alcohol group as acceptor//catalytic activity//protein serine/threonine kinase activity	GO:0016020	membrane	KOG0594	Protein kinase PCTAIRE and related kinases
comp14462_c0	CL	18.477	1182	195376541	XP_002047055.1	950	9.15452e-124	GJ12135 [Drosophila virilis]	--	--	--	--	--	--	--	--	--	Q9BTX7	277	4.03096e-26	Alpha-tocopherol transfer protein-like OS=Homo sapiens GN=TTPAL PE=2 SV=2	--	--	--	--	--	--	--	--	KOG1471	Phosphatidylinositol transfer protein SEC14 and related proteins
comp14497_c0	CL	37.0379	1428	289740809	ADD19152.1	1833	0	putative methionine aminopeptidase [Glossina morsitans morsitans]	339234882	XM_003378948.1	57	5.83172e-19	Trichinella spiralis methionyl aminopeptidase (Tsp_02670) mRNA, complete cds	--	--	--	--	Q4QRK0	1312	2.80313e-177	Methionine aminopeptidase 1 OS=Danio rerio GN=metap1 PE=2 SV=2	PF00725	3-hydroxyacyl-CoA dehydrogenase, C-terminal domain	GO:0006552//GO:0006550//GO:0006508//GO:0006568//GO:0055114//GO:0009987//GO:0006574//GO:0018874//GO:0006633//GO:0006631//GO:0006554	leucine catabolic process//isoleucine catabolic process//proteolysis//tryptophan metabolic process//oxidation-reduction process//cellular process//valine catabolic process//benzoate metabolic process//fatty acid biosynthetic process//fatty acid metabolic process//lysine catabolic process	GO:0046872//GO:0008270//GO:0003857//GO:0008235//GO:0016491//GO:0004177	metal ion binding//zinc ion binding//3-hydroxyacyl-CoA dehydrogenase activity//metalloexopeptidase activity//oxidoreductase activity//aminopeptidase activity	--	--	KOG2738	Putative methionine aminopeptidase
comp14525_c0	CL	0.919035	1179	--	--	--	--	--	--	--	--	--	--	--	--	--	--	--	--	--	--	--	--	--	--	--	--	--	--	--	--
comp14530_c0	CL	0.30597	332	--	--	--	--	--	--	--	--	--	--	--	--	--	--	--	--	--	--	--	--	--	--	--	--	--	--	--	--
comp14534_c0	CL	1.18094	3154	198460642	XP_001361775.2	3580	0	GA18580 [Drosophila pseudoobscura pseudoobscura]	195429640	XM_002062830.1	300	1.07751e-153	Drosophila willistoni GK19677 (Dwil\GK19677), mRNA	--	--	--	--	Q96JG6	1214	1.94145e-147	Coiled-coil domain-containing protein 132 OS=Homo sapiens GN=CCDC132 PE=1 SV=3	PF00124	Photosynthetic reaction centre protein	GO:0006118//GO:0009772//GO:0019684	electron transport//photosynthetic electron transport in photosystem II//photosynthesis, light reaction	GO:0045156	electron transporter, transferring electrons within the cyclic electron transport pathway of photosynthesis activity	--	--	KOG2939	Uncharacterized conserved protein
comp145591_c0	CL	2.76038	368	--	--	--	--	--	--	--	--	--	--	--	--	--	--	--	--	--	--	--	--	--	--	--	--	--	--	--	--
comp14564_c0	CL	13.3167	2151	289739427	ADD18461.1	1578	0	phosphatidylserine-specific receptor ptdSerR [Glossina morsitans morsitans]	340713949	XM_003395448.1	162	3.78509e-77	PREDICTED: Bombus terrestris bifunctional arginine demethylase and lysyl-hydroxylase PSR-like (LOC100643039), mRNA	K11323	JMJD6	histone arginine demethylase JMJD6	http://www.genome.jp/dbget-bin/www_bget?ko:K11323	Q9VD28	1537	0	Bifunctional arginine demethylase and lysyl-hydroxylase PSR OS=Drosophila melanogaster GN=PSR PE=2 SV=1	PF02373	JmjC domain	--	--	GO:0005515	protein binding	--	--	KOG2130	Phosphatidylserine-specific receptor PtdSerR, contains JmjC domain
comp14565_c0	CL	3.10813	1133	--	--	--	--	--	--	--	--	--	--	--	--	--	--	--	--	--	--	PF02020	eIF4-gamma/eIF5/eIF2-epsilon	--	--	GO:0005515	protein binding	--	--	--	--
comp145727_c0	CL	0.712857	285	--	--	--	--	--	--	--	--	--	--	--	--	--	--	--	--	--	--	--	--	--	--	--	--	--	--	--	--
comp14576_c0	CL	1.98053	530	--	--	--	--	--	--	--	--	--	--	--	--	--	--	--	--	--	--	--	--	--	--	--	--	--	--	--	--
comp14577_c0	CL	4.84086	1336	195108311	XP_001998736.1	585	1.77906e-67	GI24130 [Drosophila mojavensis]	--	--	--	--	--	--	--	--	--	Q6TXF1	212	5.65285e-17	Arrestin domain-containing protein 3 OS=Rattus norvegicus GN=Arrdc3 PE=2 SV=1	PF02883	Adaptin C-terminal domain	GO:0006886//GO:0016192	intracellular protein transport//vesicle-mediated transport	--	--	GO:0030131	clathrin adaptor complex	KOG3780	Thioredoxin binding protein TBP-2/VDUP1
comp14581_c0	CL	0.645844	367	--	--	--	--	--	--	--	--	--	--	--	--	--	--	--	--	--	--	--	--	--	--	--	--	--	--	--	--
comp14583_c0	CL	0.966248	806	--	--	--	--	--	--	--	--	--	--	--	--	--	--	--	--	--	--	--	--	--	--	--	--	--	--	--	--
comp14584_c0	CL	0.454784	2457	195573907	XP_002104933.1	2385	0	GD18193 [Drosophila simulans]	--	--	--	--	--	K00649	GNPAT	glyceronephosphate O-acyltransferase	http://www.genome.jp/dbget-bin/www_bget?ko:K00649	O15228	726	2.04695e-82	Dihydroxyacetone phosphate acyltransferase OS=Homo sapiens GN=GNPAT PE=1 SV=1	PF01553	Acyltransferase	GO:0008654//GO:0046486//GO:0008152//GO:0042967	phospholipid biosynthetic process//glycerolipid metabolic process//metabolic process//acyl-carrier-protein biosynthetic process	GO:0016746//GO:0004366	transferase activity, transferring acyl groups//glycerol-3-phosphate O-acyltransferase activity	GO:0016020	membrane	KOG3730	Acyl-CoA:dihydroxyactetone-phosphate acyltransferase DHAPAT
comp1458_c0	CL	0.357369	379	--	--	--	--	--	--	--	--	--	--	--	--	--	--	--	--	--	--	--	--	--	--	--	--	--	--	--	--
comp145918_c0	CL	0.846518	280	--	--	--	--	--	--	--	--	--	--	--	--	--	--	--	--	--	--	--	--	--	--	--	--	--	--	--	--
comp14594_c0	CL	0.820866	495	195120668	XP_002004843.1	117	5.14915e-06	GI20139 [Drosophila mojavensis]	195120667	XM_002004807.1	48	1.94725e-14	Drosophila mojavensis GI20139 (Dmoj\GI20139), mRNA	--	--	--	--	--	--	--	--	PF07966	A1 Propeptide	GO:0006508	proteolysis	GO:0004190	aspartic-type endopeptidase activity	--	--	--	--
comp14596_c0	CL	0.345517	294	--	--	--	--	--	--	--	--	--	--	--	--	--	--	--	--	--	--	--	--	--	--	--	--	--	--	--	--
comp14614_c0	CL	0.454506	447	51950578	AAA70222.2	185	9.98857e-14	putative ORF2 [Drosophila melanogaster]	--	--	--	--	--	--	--	--	--	--	--	--	--	--	--	--	--	--	--	--	--	--	--
comp14619_c0	CL	1.18119	258	--	--	--	--	--	--	--	--	--	--	--	--	--	--	--	--	--	--	--	--	--	--	--	--	--	--	--	--
comp14622_c0	CL	0.739317	229	--	--	--	--	--	--	--	--	--	--	--	--	--	--	--	--	--	--	--	--	--	--	--	--	--	--	--	--
comp14626_c0	CL	1.01193	435	--	--	--	--	--	--	--	--	--	--	--	--	--	--	--	--	--	--	--	--	--	--	--	--	--	--	--	--
comp14628_c0	CL	0.468985	361	--	--	--	--	--	--	--	--	--	--	--	--	--	--	--	--	--	--	--	--	--	--	--	--	--	--	--	--
comp146291_c0	CL	0.892245	2277	195377678	XP_002047615.1	1666	0	GJ11832 [Drosophila virilis]	--	--	--	--	--	K08863	PLK4	polo-like kinase 4	http://www.genome.jp/dbget-bin/www_bget?ko:K08863	B4LDJ6	1666	0	Serine/threonine-protein kinase PLK4 OS=Drosophila virilis GN=SAK PE=3 SV=1	PF07714//PF00659//PF00069	Protein tyrosine kinase//POLO box duplicated region//Protein kinase domain	GO:0006468	protein phosphorylation	GO:0005515//GO:0004672//GO:0016301//GO:0005524	protein binding//protein kinase activity//kinase activity//ATP binding	--	--	KOG0575	Polo-like serine/threonine protein kinase
comp14639_c0	CL	0.305051	333	--	--	--	--	--	--	--	--	--	--	--	--	--	--	--	--	--	--	--	--	--	--	--	--	--	--	--	--
comp14664_c0	CL	0.386538	438	--	--	--	--	--	--	--	--	--	--	--	--	--	--	--	--	--	--	--	--	--	--	--	--	--	--	--	--
comp146690_c0	CL	1.83031	888	--	--	--	--	--	--	--	--	--	--	--	--	--	--	--	--	--	--	PF05297//PF15202	Herpesvirus latent membrane protein 1 (LMP1)//	GO:0019087//GO:0045444	transformation of host cell by virus//fat cell differentiation	--	--	GO:0016021	integral to membrane	--	--
comp14678_c0	CL	1.55888	472	--	--	--	--	--	--	--	--	--	--	--	--	--	--	--	--	--	--	--	--	--	--	--	--	--	--	--	--
comp14679_c0	CL	0.697132	340	--	--	--	--	--	--	--	--	--	--	--	--	--	--	--	--	--	--	--	--	--	--	--	--	--	--	--	--
comp14683_c0	CL	0.370738	274	--	--	--	--	--	--	--	--	--	--	--	--	--	--	--	--	--	--	--	--	--	--	--	--	--	--	--	--
comp14686_c0	CL	0.509184	266	--	--	--	--	--	--	--	--	--	--	--	--	--	--	--	--	--	--	--	--	--	--	--	--	--	--	--	--
comp14700_c0	CL	2.20896	1119	--	--	--	--	--	--	--	--	--	--	--	--	--	--	--	--	--	--	PF00130//PF04513//PF00628//PF07926	Phorbol esters/diacylglycerol binding domain (C1 domain)//Baculovirus polyhedron envelope protein, PEP, C terminus//PHD-finger//TPR/MLP1/MLP2-like protein	GO:0006606//GO:0035556	protein import into nucleus//intracellular signal transduction	GO:0005515//GO:0005198	protein binding//structural molecule activity	GO:0005643//GO:0019031//GO:0019028	nuclear pore//viral envelope//viral capsid	--	--
comp147011_c0	CL	2.8524	368	--	--	--	--	--	--	--	--	--	--	--	--	--	--	--	--	--	--	PF05587	Anthrax receptor extracellular domain	GO:0007165	signal transduction	GO:0004872	receptor activity	GO:0016021	integral to membrane	--	--
comp147123_c0	CL	0.346022	685	--	--	--	--	--	--	--	--	--	--	--	--	--	--	--	--	--	--	PF06247	Plasmodium ookinete surface protein Pvs28	--	--	--	--	GO:0016020//GO:0009986	membrane//cell surface	--	--
comp14727_c0	CL	1.00328	405	--	--	--	--	--	--	--	--	--	--	--	--	--	--	--	--	--	--	--	--	--	--	--	--	--	--	--	--
comp14738_c0	CL	1.22684	276	--	--	--	--	--	--	--	--	--	--	--	--	--	--	--	--	--	--	--	--	--	--	--	--	--	--	--	--
comp14747_c0	CL	0.92138	441	195043356	XP_001991604.1	125	4.29316e-06	GH12750 [Drosophila grimshawi]	--	--	--	--	--	--	--	--	--	O75581	180	3.05329e-14	Low-density lipoprotein receptor-related protein 6 OS=Homo sapiens GN=LRP6 PE=1 SV=2	PF00057	Low-density lipoprotein receptor domain class A	--	--	GO:0005515	protein binding	--	--	KOG3509	Basement membrane-specific heparan sulfate proteoglycan (HSPG) core protein
comp14753_c0	CL	3.08793	318	--	--	--	--	--	--	--	--	--	--	--	--	--	--	--	--	--	--	--	--	--	--	--	--	--	--	--	--
comp14755_c0	CL	0.578815	468	--	--	--	--	--	--	--	--	--	--	--	--	--	--	--	--	--	--	--	--	--	--	--	--	--	--	--	--
comp14757_c0	CL	2.17771	1275	--	--	--	--	--	--	--	--	--	--	--	--	--	--	--	--	--	--	--	--	--	--	--	--	--	--	--	--
comp14767_c0	CL	0.453492	448	125980948	XP_001354493.1	469	3.06154e-54	GA15732 [Drosophila pseudoobscura pseudoobscura]	--	--	--	--	--	K08991	MUS81	crossover junction endonuclease MUS81	http://www.genome.jp/dbget-bin/www_bget?ko:K08991	Q640B4	261	3.10774e-25	Crossover junction endonuclease MUS81 OS=Xenopus tropicalis GN=mus81 PE=2 SV=1	--	--	GO:0090304	nucleic acid metabolic process	GO:0016787	hydrolase activity	--	--	KOG2379	Endonuclease MUS81
comp14769_c0	CL	0.369389	275	--	--	--	--	--	--	--	--	--	--	--	--	--	--	--	--	--	--	--	--	--	--	--	--	--	--	--	--
comp14771_c0	CL	0.31208	217	--	--	--	--	--	--	--	--	--	--	--	--	--	--	--	--	--	--	--	--	--	--	--	--	--	--	--	--
comp14776_c0	CL	0.317834	489	--	--	--	--	--	--	--	--	--	--	--	--	--	--	--	--	--	--	PF04272	Phospholamban	GO:0006810//GO:0006816	transport//calcium ion transport	GO:0005246//GO:0042030	calcium channel regulator activity//ATPase inhibitor activity	GO:0016020	membrane	--	--
comp14777_c0	CL	1.5994	622	--	--	--	--	--	--	--	--	--	--	--	--	--	--	--	--	--	--	--	--	--	--	--	--	--	--	--	--
comp14784_c0	CL	2.28966	1937	--	--	--	--	--	--	--	--	--	--	--	--	--	--	--	--	--	--	--	--	--	--	--	--	--	--	--	--
comp14791_c0	CL	0.34968	581	--	--	--	--	--	--	--	--	--	--	--	--	--	--	--	--	--	--	--	--	--	--	--	--	--	--	--	--
comp14793_c0	CL	0.594047	228	--	--	--	--	--	--	--	--	--	--	--	--	--	--	--	--	--	--	--	--	--	--	--	--	--	--	--	--
comp14794_c0	CL	16.6778	1574	289742647	ADD20071.1	1844	0	mitogen-activated protein kinase kinase [Glossina morsitans morsitans]	--	--	--	--	--	--	--	--	--	Q24324	1650	0	Dual specificity mitogen-activated protein kinase kinase dSOR1 OS=Drosophila melanogaster GN=Dsor1 PE=2 SV=2	PF00069//PF07714	Protein kinase domain//Protein tyrosine kinase	GO:0006468//GO:0016310//GO:0009069	protein phosphorylation//phosphorylation//serine family amino acid metabolic process	GO:0004672//GO:0005524//GO:0004674	protein kinase activity//ATP binding//protein serine/threonine kinase activity	--	--	KOG0581	Mitogen-activated protein kinase kinase (MAP2K)
comp14800_c0	CL	0.362793	280	--	--	--	--	--	--	--	--	--	--	--	--	--	--	--	--	--	--	--	--	--	--	--	--	--	--	--	--
comp14818_c0	CL	0.349079	291	--	--	--	--	--	--	--	--	--	--	--	--	--	--	--	--	--	--	--	--	--	--	--	--	--	--	--	--
comp14819_c0	CL	0.42503	478	--	--	--	--	--	--	--	--	--	--	--	--	--	--	--	--	--	--	--	--	--	--	--	--	--	--	--	--
comp148240_c0	CL	0.30876	329	--	--	--	--	--	--	--	--	--	--	--	--	--	--	--	--	--	--	--	--	--	--	--	--	--	--	--	--
comp14834_c0	CL	0.355493	381	312377448	EFR24277.1	222	2.64553e-19	hypothetical protein AND_11234 [Anopheles darlingi]	--	--	--	--	--	--	--	--	--	--	--	--	--	PF01757//PF03445	Acyltransferase family//Putative nucleotidyltransferase DUF294	--	--	GO:0016747//GO:0008773	transferase activity, transferring acyl groups other than amino-acyl groups//[protein-PII] uridylyltransferase activity	--	--	KOG3700	Predicted acyltransferase
comp14836_c0	CL	0.754556	359	--	--	--	--	--	--	--	--	--	--	--	--	--	--	--	--	--	--	--	--	--	--	--	--	--	--	--	--
comp14841_c0	CL	0.328745	309	--	--	--	--	--	--	--	--	--	--	--	--	--	--	--	--	--	--	--	--	--	--	--	--	--	--	--	--
comp14843_c0	CL	0.540906	313	--	--	--	--	--	--	--	--	--	--	--	--	--	--	--	--	--	--	--	--	--	--	--	--	--	--	--	--
comp14854_c0	CL	0.344638	393	--	--	--	--	--	--	--	--	--	--	--	--	--	--	--	--	--	--	--	--	--	--	--	--	--	--	--	--
comp148658_c0	CL	0.926537	402	195402927	XP_002060051.1	243	3.42237e-24	GJ15516 [Drosophila virilis]	--	--	--	--	--	--	--	--	--	--	--	--	--	PF01653	NAD-dependent DNA ligase adenylation domain	GO:0006260//GO:0006281	DNA replication//DNA repair	GO:0003911	DNA ligase (NAD+) activity	--	--	--	--
comp14865_c0	CL	0.714361	474	195470451	XP_002087520.1	255	1.25037e-23	GE15699 [Drosophila yakuba]	--	--	--	--	--	--	--	--	--	--	--	--	--	--	--	--	--	--	--	--	--	--	--
comp14865_c1	CL	0.94495	1075	195398965	XP_002058091.1	738	1.65457e-90	GJ15891 [Drosophila virilis]	--	--	--	--	--	--	--	--	--	--	--	--	--	--	--	--	--	--	--	--	--	--	--
comp14888_c0	CL	14.8689	772	125773357	XP_001357937.1	656	3.3481e-83	GA11487 [Drosophila pseudoobscura pseudoobscura]	--	--	--	--	--	--	--	--	--	Q9V9Z1	638	1.07669e-81	39S ribosomal protein L32, mitochondrial OS=Drosophila melanogaster GN=mRpL32 PE=2 SV=1	PF01783	Ribosomal L32p protein family	GO:0006412//GO:0042254	translation//ribosome biogenesis	GO:0003735	structural constituent of ribosome	GO:0015934//GO:0005840	large ribosomal subunit//ribosome	KOG4080	Mitochondrial ribosomal protein L32
comp14891_c0	CL	0.570046	297	--	--	--	--	--	--	--	--	--	--	--	--	--	--	--	--	--	--	--	--	--	--	--	--	--	--	--	--
comp14892_c0	CL	4.1373	3248	195574149	XP_002105052.1	2007	0	GD21288 [Drosophila simulans]	--	--	--	--	--	--	--	--	--	Q2TBM9	363	3.0811e-34	Protein SERAC1 OS=Bos taurus GN=SERAC1 PE=2 SV=1	--	--	--	--	--	--	--	--	--	--
comp14893_c0	CL	11.5162	2461	195488335	XP_002092270.1	2299	0	GE14097 [Drosophila yakuba]	--	--	--	--	--	K02367	EXT2	glucuronyl/N-acetylglucosaminyl transferase EXT2	http://www.genome.jp/dbget-bin/www_bget?ko:K02367	Q9Y169	2298	0	Exostosin-2 OS=Drosophila melanogaster GN=Ext2 PE=1 SV=1	PF09258	Glycosyl transferase family 64 domain	--	--	GO:0016758	transferase activity, transferring hexosyl groups	GO:0031227	intrinsic to endoplasmic reticulum membrane	KOG1021	Acetylglucosaminyltransferase EXT1/exostosin 1
comp148_c0	CL	1.02401	496	--	--	--	--	--	--	--	--	--	--	--	--	--	--	--	--	--	--	--	--	--	--	--	--	--	--	--	--
comp14905_c0	CL	10.8527	3759	194859032	XP_001969304.1	1874	0	GG25352 [Drosophila erecta]	442627013	NM_001273362.1	248	1.03766e-124	Drosophila melanogaster numb (numb), transcript variant D, mRNA	K06057	NUMBL	numb	http://www.genome.jp/dbget-bin/www_bget?ko:K06057	P16554	1856	0	Protein numb OS=Drosophila melanogaster GN=numb PE=1 SV=2	PF08416//PF00640	Phosphotyrosine-binding domain//Phosphotyrosine interaction domain (PTB/PID)	--	--	GO:0005515	protein binding	--	--	KOG3537	Adaptor protein NUMB
comp14933_c0	CL	4.32618	407	224924446	ACN69173.1	172	1.1441e-13	hypothetical conserved secreted protein [Stomoxys calcitrans]	--	--	--	--	--	--	--	--	--	--	--	--	--	--	--	--	--	--	--	--	--	--	--
comp1495_c0	CL	0.587859	288	--	--	--	--	--	--	--	--	--	--	--	--	--	--	--	--	--	--	--	--	--	--	--	--	--	--	--	--
comp149610_c0	CL	0.388088	349	--	--	--	--	--	--	--	--	--	--	--	--	--	--	--	--	--	--	--	--	--	--	--	--	--	--	--	--
comp14963_c0	CL	0.472915	358	--	--	--	--	--	--	--	--	--	--	--	--	--	--	--	--	--	--	--	--	--	--	--	--	--	--	--	--
comp14991_c0	CL	0.320448	317	195504473	XP_002099094.1	214	2.47537e-19	GE23569 [Drosophila yakuba]	--	--	--	--	--	--	--	--	--	--	--	--	--	PF08916	Phenylalanine zipper	GO:0035556//GO:0007165	intracellular signal transduction//signal transduction	GO:0004871	signal transducer activity	--	--	--	--
comp14995_c0	CL	1.97727	274	--	--	--	--	--	--	--	--	--	--	--	--	--	--	--	--	--	--	--	--	--	--	--	--	--	--	--	--
comp14997_c0	CL	0.79524	766	195035986	XP_001989452.1	366	5.40524e-41	GH18813 [Drosophila grimshawi]	--	--	--	--	--	--	--	--	--	P61849	336	1.02978e-37	Dromyosuppressin OS=Drosophila melanogaster GN=Dms PE=1 SV=1	--	--	--	--	--	--	--	--	--	--
comp14_c0	CL	0.303683	223	--	--	--	--	--	--	--	--	--	--	--	--	--	--	--	--	--	--	--	--	--	--	--	--	--	--	--	--
comp15002_c0	CL	0.611204	277	--	--	--	--	--	--	--	--	--	--	--	--	--	--	--	--	--	--	--	--	--	--	--	--	--	--	--	--
comp15013_c0	CL	0.656972	1907	195145942	XP_002013949.1	1263	4.36062e-165	GL24419 [Drosophila persimilis]	--	--	--	--	--	K09353	LBX	homeobox protein LBX	http://www.genome.jp/dbget-bin/www_bget?ko:K09353	Q0P4H6	373	7.82786e-39	Transcription factor LBX1 OS=Xenopus tropicalis GN=lbx1 PE=2 SV=1	PF05920//PF00046	Homeobox KN domain//Homeobox domain	GO:0006355	regulation of transcription, DNA-dependent	GO:0043565//GO:0003677//GO:0003700	sequence-specific DNA binding//DNA binding//sequence-specific DNA binding transcription factor activity	GO:0005667	transcription factor complex	KOG0488	Transcription factor BarH and related HOX domain proteins
comp150263_c0	CL	0.317196	427	--	--	--	--	--	--	--	--	--	--	--	--	--	--	--	--	--	--	--	--	--	--	--	--	--	--	--	--
comp150441_c0	CL	0.314496	323	--	--	--	--	--	--	--	--	--	--	--	--	--	--	--	--	--	--	PF00160	Cyclophilin type peptidyl-prolyl cis-trans isomerase/CLD	GO:0006457	protein folding	GO:0003755	peptidyl-prolyl cis-trans isomerase activity	--	--	--	--
comp15044_c0	CL	0.473576	429	--	--	--	--	--	--	--	--	--	--	--	--	--	--	--	--	--	--	--	--	--	--	--	--	--	--	--	--
comp15047_c0	CL	0.583805	696	--	--	--	--	--	--	--	--	--	--	--	--	--	--	--	--	--	--	--	--	--	--	--	--	--	--	--	--
comp15056_c0	CL	0.31208	434	--	--	--	--	--	--	--	--	--	--	--	--	--	--	--	--	--	--	--	--	--	--	--	--	--	--	--	--
comp15057_c0	CL	0.481432	422	--	--	--	--	--	--	--	--	--	--	--	--	--	--	--	--	--	--	--	--	--	--	--	--	--	--	--	--
comp15067_c0	CL	0.478902	642	--	--	--	--	--	--	--	--	--	--	--	--	--	--	--	--	--	--	--	--	--	--	--	--	--	--	--	--
comp15086_c0	CL	0.426816	238	--	--	--	--	--	--	--	--	--	--	--	--	--	--	--	--	--	--	--	--	--	--	--	--	--	--	--	--
comp15096_c0	CL	0.46069	294	--	--	--	--	--	--	--	--	--	--	--	--	--	--	--	--	--	--	--	--	--	--	--	--	--	--	--	--
comp15109_c0	CL	0.762628	444	--	--	--	--	--	--	--	--	--	--	--	--	--	--	--	--	--	--	PF07776	Zinc-finger associated domain (zf-AD)	--	--	GO:0008270	zinc ion binding	GO:0005634	nucleus	--	--
comp15114_c0	CL	1.01177	1004	289742607	ADD20051.1	1011	7.65455e-135	aquaporin [Glossina morsitans morsitans]	--	--	--	--	--	K09884	AQPN	aquaporin rerated protein, invertebrate	http://www.genome.jp/dbget-bin/www_bget?ko:K09884	Q25074	998	4.59213e-134	Aquaporin OS=Haematobia irritans exigua PE=2 SV=1	PF00230	Major intrinsic protein	GO:0006810	transport	GO:0005215	transporter activity	GO:0016020//GO:0016021	membrane//integral to membrane	KOG0223	Aquaporin (major intrinsic protein family)
comp15114_c1	CL	0.306432	221	--	--	--	--	--	--	--	--	--	--	--	--	--	--	--	--	--	--	--	--	--	--	--	--	--	--	--	--
comp151165_c0	CL	0.698159	291	--	--	--	--	--	--	--	--	--	--	--	--	--	--	--	--	--	--	--	--	--	--	--	--	--	--	--	--
comp15129_c0	CL	0.328745	309	--	--	--	--	--	--	--	--	--	--	--	--	--	--	--	--	--	--	--	--	--	--	--	--	--	--	--	--
comp151305_c0	CL	0.322483	210	194748819	XP_001956839.1	137	1.67518e-08	GF10130 [Drosophila ananassae]	--	--	--	--	--	--	--	--	--	--	--	--	--	--	--	--	--	--	--	--	--	--	--
comp151373_c0	CL	0.834921	365	--	--	--	--	--	--	--	--	--	--	--	--	--	--	--	--	--	--	--	--	--	--	--	--	--	--	--	--
comp15146_c0	CL	0.542391	437	--	--	--	--	--	--	--	--	--	--	--	--	--	--	--	--	--	--	--	--	--	--	--	--	--	--	--	--
comp15152_c0	CL	0.906248	822	--	--	--	--	--	--	--	--	--	--	--	--	--	--	--	--	--	--	--	--	--	--	--	--	--	--	--	--
comp15155_c0	CL	0.37128	456	--	--	--	--	--	--	--	--	--	--	--	--	--	--	--	--	--	--	--	--	--	--	--	--	--	--	--	--
comp151683_c0	CL	0.332783	407	--	--	--	--	--	--	--	--	--	--	--	--	--	--	--	--	--	--	--	--	--	--	--	--	--	--	--	--
comp15168_c0	CL	0.419328	323	--	--	--	--	--	--	--	--	--	--	--	--	--	--	--	--	--	--	--	--	--	--	--	--	--	--	--	--
comp15169_c0	CL	0.30876	329	--	--	--	--	--	--	--	--	--	--	--	--	--	--	--	--	--	--	--	--	--	--	--	--	--	--	--	--
comp15182_c0	CL	21.9388	886	289741941	ADD19718.1	440	1.87987e-51	mitochondrial chaperonin [Glossina morsitans morsitans]	--	--	--	--	--	--	--	--	--	Q5DC69	301	3.86907e-32	10 kDa heat shock protein, mitochondrial OS=Schistosoma japonicum GN=SJCHGC01960 PE=3 SV=2	PF00166	Chaperonin 10 Kd subunit	GO:0006457	protein folding	--	--	GO:0005737	cytoplasm	KOG1641	Mitochondrial chaperonin
comp15186_c0	CL	0.46812	217	--	--	--	--	--	--	--	--	--	--	--	--	--	--	--	--	--	--	--	--	--	--	--	--	--	--	--	--
comp15188_c0	CL	0.397776	681	--	--	--	--	--	--	--	--	--	--	--	--	--	--	--	--	--	--	--	--	--	--	--	--	--	--	--	--
comp15195_c0	CL	7.92658	833	195455927	XP_002074927.1	207	7.6251e-17	GK23314 [Drosophila willistoni]	--	--	--	--	--	--	--	--	--	--	--	--	--	--	--	--	--	--	--	--	--	--	--
comp1521_c0	CL	0.351252	482	--	--	--	--	--	--	--	--	--	--	--	--	--	--	--	--	--	--	--	--	--	--	--	--	--	--	--	--
comp152210_c0	CL	0.443037	535	195453711	XP_002073907.1	438	6.78763e-52	GK12900 [Drosophila willistoni]	--	--	--	--	--	--	--	--	--	Q9VHN3	390	4.21887e-46	Cysteine-rich DPF motif domain-containing protein 1 OS=Drosophila melanogaster GN=CG11755 PE=1 SV=1	--	--	--	--	--	--	--	--	KOG4543	Uncharacterized conserved protein
comp15222_c0	CL	0.556233	487	--	--	--	--	--	--	--	--	--	--	--	--	--	--	--	--	--	--	--	--	--	--	--	--	--	--	--	--
comp15225_c0	CL	0.451476	300	--	--	--	--	--	--	--	--	--	--	--	--	--	--	--	--	--	--	--	--	--	--	--	--	--	--	--	--
comp15233_c0	CL	2.73262	285	--	--	--	--	--	--	--	--	--	--	--	--	--	--	--	--	--	--	--	--	--	--	--	--	--	--	--	--
comp152407_c0	CL	0.834249	1380	950315	AAA74494.1	564	8.24242e-64	unknown protein [Drosophila teissieri]	--	--	--	--	--	--	--	--	--	--	--	--	--	--	--	--	--	--	--	--	--	--	--
comp15246_c0	CL	0.455117	372	--	--	--	--	--	--	--	--	--	--	--	--	--	--	--	--	--	--	--	--	--	--	--	--	--	--	--	--
comp152521_c0	CL	2.89828	749	195102097	XP_001998069.1	295	1.53682e-29	GH19629 [Drosophila grimshawi]	--	--	--	--	--	--	--	--	--	--	--	--	--	PF01607	Chitin binding Peritrophin-A domain	GO:0006030	chitin metabolic process	GO:0008061	chitin binding	GO:0005576	extracellular region	--	--
comp152653_c0	CL	0.462438	1318	--	--	--	--	--	--	--	--	--	--	--	--	--	--	--	--	--	--	--	--	--	--	--	--	--	--	--	--
comp15270_c0	CL	1.78849	3086	195379738	XP_002048633.1	1422	6.2341e-177	GJ11250 [Drosophila virilis]	--	--	--	--	--	K13123	GPATCH1	G patch domain-containing protein 1	http://www.genome.jp/dbget-bin/www_bget?ko:K13123	Q9VUA0	1385	5.93322e-173	G patch domain-containing protein 1 homolog OS=Drosophila melanogaster GN=CG8833 PE=2 SV=1	PF05430//PF01585	Protein of unknown function (DUF752)//G-patch domain	GO:0055114	oxidation-reduction process	GO:0016645//GO:0003676	oxidoreductase activity, acting on the CH-NH group of donors//nucleic acid binding	--	--	KOG2138	Predicted RNA binding protein, contains G-patch domain
comp15278_c0	CL	1.13627	596	--	--	--	--	--	--	--	--	--	--	--	--	--	--	--	--	--	--	--	--	--	--	--	--	--	--	--	--
comp15280_c0	CL	1.43293	1087	195399416	XP_002058316.1	823	7.15155e-105	GJ16023 [Drosophila virilis]	--	--	--	--	--	--	--	--	--	P91679	411	6.46946e-43	Peptide transporter family 1 OS=Drosophila melanogaster GN=yin PE=1 SV=2	PF00854	POT family	GO:0006810	transport	GO:0005215	transporter activity	GO:0016020	membrane	KOG1237	H+/oligopeptide symporter
comp15281_c0	CL	0.321462	316	--	--	--	--	--	--	--	--	--	--	--	--	--	--	--	--	--	--	PF00620	RhoGAP domain	GO:0007165	signal transduction	--	--	--	--	--	--
comp15283_c0	CL	0.516957	262	407835562	EKF99315.1	424	1.76228e-49	60S ribosomal protein L7a, putative [Trypanosoma cruzi]	--	--	--	--	--	--	--	--	--	P32429	223	6.31377e-22	60S ribosomal protein L7a OS=Gallus gallus GN=RPL7A PE=2 SV=2	--	--	--	--	--	--	--	--	KOG3166	60S ribosomal protein L7A
comp15284_c0	CL	6.74692	1074	194888284	XP_001976891.1	143	3.06322e-07	GG18714 [Drosophila erecta]	--	--	--	--	--	--	--	--	--	--	--	--	--	--	--	--	--	--	--	--	--	--	--
comp15284_c1	CL	6.54241	678	194768144	XP_001966173.1	161	3.18668e-10	GF19358 [Drosophila ananassae]	--	--	--	--	--	--	--	--	--	--	--	--	--	--	--	--	--	--	--	--	--	--	--
comp15288_c0	CL	0.314983	215	--	--	--	--	--	--	--	--	--	--	--	--	--	--	--	--	--	--	--	--	--	--	--	--	--	--	--	--
comp15297_c0	CL	11.3353	1864	195036696	XP_001989804.1	1378	0	GH18595 [Drosophila grimshawi]	--	--	--	--	--	--	--	--	--	Q91VA6	183	3.23589e-13	Polymerase delta-interacting protein 2 OS=Mus musculus GN=Poldip2 PE=2 SV=1	PF08755	Hemimethylated DNA-binding protein YccV like	--	--	GO:0003677	DNA binding	--	--	KOG4408	Putative Mg2+ and Co2+ transporter CorD
comp152_c0	CL	0.50995	332	--	--	--	--	--	--	--	--	--	--	--	--	--	--	--	--	--	--	--	--	--	--	--	--	--	--	--	--
comp15304_c0	CL	1.15107	353	--	--	--	--	--	--	--	--	--	--	--	--	--	--	--	--	--	--	--	--	--	--	--	--	--	--	--	--
comp15306_c0	CL	0.473771	1215	289742293	ADD19894.1	509	4.03202e-57	mitochondrial endonuclease [Glossina morsitans morsitans]	--	--	--	--	--	--	--	--	--	--	--	--	--	PF01223//PF11095	DNA/RNA non-specific endonuclease//Gem-associated protein 7 (Gemin7)	--	--	GO:0016787//GO:0003676//GO:0046872	hydrolase activity//nucleic acid binding//metal ion binding	GO:0032797	SMN complex	--	--
comp153087_c0	CL	0.553279	306	--	--	--	--	--	--	--	--	--	--	--	--	--	--	--	--	--	--	--	--	--	--	--	--	--	--	--	--
comp15308_c0	CL	0.382773	1150	289742059	ADD19777.1	884	1.31371e-113	tRNA-specific adenosine-34 deaminase subunit [Glossina morsitans morsitans]	--	--	--	--	--	--	--	--	--	Q8JFW4	417	1.39011e-45	Probable inactive tRNA-specific adenosine deaminase-like protein 3 OS=Danio rerio GN=adat3 PE=2 SV=2	PF02033//PF00383	Ribosome-binding factor A//Cytidine and deoxycytidylate deaminase zinc-binding region	GO:0006364	rRNA processing	GO:0008270//GO:0016787	zinc ion binding//hydrolase activity	--	--	KOG2771	Subunit of tRNA-specific adenosine-34 deaminase
comp15312_c0	CL	10.2126	2308	198464036	XP_001353048.2	848	1.69571e-103	GA16789 [Drosophila pseudoobscura pseudoobscura]	--	--	--	--	--	--	--	--	--	Q09024	779	1.98195e-95	Neural/ectodermal development factor IMP-L2 OS=Drosophila melanogaster GN=ImpL2 PE=2 SV=4	--	--	--	--	--	--	--	--	KOG3510	FOG: Immunoglobulin C-2 Type/fibronectin type III domains
comp153142_c0	CL	0.689471	442	--	--	--	--	--	--	--	--	--	--	--	--	--	--	--	--	--	--	--	--	--	--	--	--	--	--	--	--
comp15314_c0	CL	0.392588	345	--	--	--	--	--	--	--	--	--	--	--	--	--	--	--	--	--	--	--	--	--	--	--	--	--	--	--	--
comp153344_c0	CL	0.842306	402	390179512	XP_003736917.1	163	3.04264e-11	GA16160, isoform E [Drosophila pseudoobscura pseudoobscura]	--	--	--	--	--	--	--	--	--	--	--	--	--	--	--	--	--	--	--	--	--	--	--
comp15336_c0	CL	7.70283	1921	289740771	ADD19133.1	1332	2.51484e-178	putative protein carboxyl methylase [Glossina morsitans morsitans]	--	--	--	--	--	--	--	--	--	O43709	920	1.83904e-117	Uncharacterized methyltransferase WBSCR22 OS=Homo sapiens GN=WBSCR22 PE=1 SV=2	PF08241//PF01135//PF07757//PF02390//PF01555	Methyltransferase domain//Protein-L-isoaspartate(D-aspartate) O-methyltransferase (PCMT)//Predicted AdoMet-dependent methyltransferase//Putative methyltransferase//DNA methylase	GO:0008152//GO:0032259//GO:0006306//GO:0006464//GO:0006400//GO:0008033//GO:0009451//GO:0046500//GO:0006479	metabolic process//methylation//DNA methylation//cellular protein modification process//tRNA modification//tRNA processing//RNA modification//S-adenosylmethionine metabolic process//protein methylation	GO:0004719//GO:0008170//GO:0008168//GO:0008176//GO:0003677	protein-L-isoaspartate (D-aspartate) O-methyltransferase activity//N-methyltransferase activity//methyltransferase activity//tRNA (guanine-N7-)-methyltransferase activity//DNA binding	--	--	KOG1541	Predicted protein carboxyl methylase
comp15339_c0	CL	2.90235	1120	346471387	AEO35538.1	136	1.922e-06	hypothetical protein [Amblyomma maculatum]	--	--	--	--	--	--	--	--	--	--	--	--	--	--	--	--	--	--	--	--	--	--	--
comp15345_c0	CL	1.20253	535	--	--	--	--	--	--	--	--	--	--	--	--	--	--	--	--	--	--	--	--	--	--	--	--	--	--	--	--
comp153487_c0	CL	0.520934	325	--	--	--	--	--	--	--	--	--	--	--	--	--	--	--	--	--	--	--	--	--	--	--	--	--	--	--	--
comp1534_c0	CL	1.59489	276	289741491	ADD19493.1	167	3.80908e-12	glucose dehydrogenase [Glossina morsitans morsitans]	--	--	--	--	--	--	--	--	--	--	--	--	--	PF05834//PF00732	Lycopene cyclase protein//GMC oxidoreductase	GO:0016117//GO:0044710//GO:0055114	carotenoid biosynthetic process//single-organism metabolic process//oxidation-reduction process	GO:0016705//GO:0050660//GO:0016614	oxidoreductase activity, acting on paired donors, with incorporation or reduction of molecular oxygen//flavin adenine dinucleotide binding//oxidoreductase activity, acting on CH-OH group of donors	--	--	--	--
comp15359_c0	CL	0.843505	281	--	--	--	--	--	--	--	--	--	--	--	--	--	--	--	--	--	--	--	--	--	--	--	--	--	--	--	--
comp15366_c0	CL	8.69827	2978	195166880	XP_002024262.1	1967	0	GL14949 [Drosophila persimilis]	--	--	--	--	--	--	--	--	--	Q9DAX9	1092	7.06593e-135	Amyloid protein-binding protein 2 OS=Mus musculus GN=Appbp2 PE=2 SV=1	PF00515//PF13181//PF13176	Tetratricopeptide repeat////	--	--	GO:0005515	protein binding	--	--	KOG1840	Kinesin light chain
comp15368_c0	CL	1.07211	379	68051501	AAY85014.1	238	2.02691e-23	IP06110p [Drosophila melanogaster]	--	--	--	--	--	--	--	--	--	--	--	--	--	--	--	--	--	--	--	--	--	--	--
comp153836_c0	CL	0.435788	777	--	--	--	--	--	--	--	--	--	--	--	--	--	--	--	--	--	--	--	--	--	--	--	--	--	--	--	--
comp15395_c0	CL	5.00643	629	21358059	NP_648022.1	444	2.17557e-53	CG6610, isoform A [Drosophila melanogaster]	--	--	--	--	--	K12624	LSM5	U6 snRNA-associated Sm-like protein LSm5	http://www.genome.jp/dbget-bin/www_bget?ko:K12624	Q5R628	379	9.31338e-45	U6 snRNA-associated Sm-like protein LSm5 OS=Pongo abelii GN=LSM5 PE=3 SV=3	PF03607	Doublecortin	GO:0000398//GO:0035556	mRNA splicing, via spliceosome//intracellular signal transduction	--	--	GO:0005688//GO:0005681	U6 snRNP//spliceosomal complex	KOG1775	U6 snRNA-associated Sm-like protein
comp15402_c0	CL	0.328745	309	--	--	--	--	--	--	--	--	--	--	--	--	--	--	--	--	--	--	--	--	--	--	--	--	--	--	--	--
comp15417_c0	CL	0.940575	432	--	--	--	--	--	--	--	--	--	--	--	--	--	--	--	--	--	--	--	--	--	--	--	--	--	--	--	--
comp15432_c0	CL	0.776177	349	83595241	ABC25072.1	202	7.49939e-17	serine protease inhibitor 1 [Glossina morsitans morsitans]	--	--	--	--	--	--	--	--	--	O73790	136	4.0781e-09	Heterochromatin-associated protein MENT OS=Gallus gallus GN=SERPINB10 PE=1 SV=1	--	--	--	--	--	--	--	--	KOG2392	Serpin
comp15439_c0	CL	0.328289	722	--	--	--	--	--	--	--	--	--	--	--	--	--	--	--	--	--	--	--	--	--	--	--	--	--	--	--	--
comp15443_c0	CL	4.21559	996	195130034	XP_002009459.1	403	3.79444e-44	GI15218 [Drosophila mojavensis]	--	--	--	--	--	--	--	--	--	Q94521	144	5.1871e-09	Dopamine N-acetyltransferase OS=Drosophila melanogaster GN=Dat PE=1 SV=1	PF00583//PF04153	Acetyltransferase (GNAT) family//NOT2 / NOT3 / NOT5 family	GO:0006355//GO:0042967	regulation of transcription, DNA-dependent//acyl-carrier-protein biosynthetic process	GO:0008080	N-acetyltransferase activity	GO:0005634	nucleus	--	--
comp154511_c0	CL	0.483724	350	--	--	--	--	--	--	--	--	--	--	--	--	--	--	--	--	--	--	--	--	--	--	--	--	--	--	--	--
comp154640_c0	CL	1.00576	606	--	--	--	--	--	--	--	--	--	--	--	--	--	--	--	--	--	--	--	--	--	--	--	--	--	--	--	--
comp15477_c0	CL	2.54704	452	--	--	--	--	--	--	--	--	--	--	--	--	--	--	--	--	--	--	--	--	--	--	--	--	--	--	--	--
comp15478_c0	CL	0.308526	439	--	--	--	--	--	--	--	--	--	--	--	--	--	--	--	--	--	--	--	--	--	--	--	--	--	--	--	--
comp15496_c0	CL	0.769561	264	--	--	--	--	--	--	--	--	--	--	--	--	--	--	--	--	--	--	--	--	--	--	--	--	--	--	--	--
comp1550_c0	CL	1.1897	740	--	--	--	--	--	--	--	--	--	--	--	--	--	--	--	--	--	--	--	--	--	--	--	--	--	--	--	--
comp15517_c0	CL	0.491831	895	--	--	--	--	--	--	--	--	--	--	--	--	--	--	--	--	--	--	--	--	--	--	--	--	--	--	--	--
comp155215_c0	CL	1.17165	289	198449807	XP_002136966.1	347	6.27015e-36	GA26954 [Drosophila pseudoobscura pseudoobscura]	--	--	--	--	--	--	--	--	--	P91660	261	1.47494e-25	Probable multidrug resistance-associated protein lethal(2)03659 OS=Drosophila melanogaster GN=l(2)03659 PE=2 SV=3	PF01926//PF00350//PF08477//PF01695//PF01580//PF06414//PF07650//PF03193//PF00931//PF00005//PF00158//PF00006	GTPase of unknown function//Dynamin family//Miro-like protein//IstB-like ATP binding protein//FtsK/SpoIIIE family//Zeta toxin//KH domain//Protein of unknown function, DUF258//NB-ARC domain//ABC transporter//Sigma-54 interaction domain//ATP synthase alpha/beta family, nucleotide-binding domain	GO:0007049//GO:0006355//GO:0006200//GO:0007059//GO:0006810//GO:0051301//GO:0007264//GO:0055085	cell cycle//regulation of transcription, DNA-dependent//ATP catabolic process//chromosome segregation//transport//cell division//small GTPase mediated signal transduction//transmembrane transport	GO:0042626//GO:0005524//GO:0008134//GO:0016301//GO:0003723//GO:0000166//GO:0043531//GO:0003677//GO:0003924//GO:0005525//GO:0016887	ATPase activity, coupled to transmembrane movement of substances//ATP binding//transcription factor binding//kinase activity//RNA binding//nucleotide binding//ADP binding//DNA binding//GTPase activity//GTP binding//ATPase activity	GO:0005667//GO:0005622//GO:0016021	transcription factor complex//intracellular//integral to membrane	KOG0054	Multidrug resistance-associated protein/mitoxantrone resistance protein, ABC superfamily
comp15533_c0	CL	1.22388	581	--	--	--	--	--	--	--	--	--	--	--	--	--	--	--	--	--	--	--	--	--	--	--	--	--	--	--	--
comp15534_c0	CL	0.325584	208	--	--	--	--	--	--	--	--	--	--	--	--	--	--	--	--	--	--	--	--	--	--	--	--	--	--	--	--
comp15538_c0	CL	7.95452	1724	195389648	XP_002053488.1	659	1.73092e-79	GJ23913 [Drosophila virilis]	--	--	--	--	--	K14800	TSR2	pre-rRNA-processing protein TSR2	http://www.genome.jp/dbget-bin/www_bget?ko:K14800	P57054	169	2.72643e-12	Phosphatidylinositol N-acetylglucosaminyltransferase subunit P OS=Homo sapiens GN=PIGP PE=1 SV=3	PF07297	Dolichol phosphate-mannose biosynthesis regulatory protein (DPM2)	GO:0009059	macromolecule biosynthetic process	--	--	GO:0030176	integral to endoplasmic reticulum membrane	KOG4032	Uncharacterized conserved protein
comp15548_c0	CL	0.757048	492	--	--	--	--	--	--	--	--	--	--	--	--	--	--	--	--	--	--	--	--	--	--	--	--	--	--	--	--
comp15550_c0	CL	0.695088	341	--	--	--	--	--	--	--	--	--	--	--	--	--	--	--	--	--	--	--	--	--	--	--	--	--	--	--	--
comp15551_c0	CL	0.887592	1793	195381137	XP_002049311.1	451	5.60498e-47	GJ20823 [Drosophila virilis]	--	--	--	--	--	K09214	GL	glass	http://www.genome.jp/dbget-bin/www_bget?ko:K09214	Q14588	150	6.9225e-09	Zinc finger protein 234 OS=Homo sapiens GN=ZNF234 PE=2 SV=3	PF00096	Zinc finger, C2H2 type	--	--	GO:0046872	metal ion binding	--	--	--	--
comp15563_c0	CL	1.42672	356	--	--	--	--	--	--	--	--	--	--	--	--	--	--	--	--	--	--	--	--	--	--	--	--	--	--	--	--
comp15564_c0	CL	22.175	1953	194754779	XP_001959672.1	1428	0	GF11927 [Drosophila ananassae]	380025037	XM_003696240.1	152	1.2428e-71	PREDICTED: Apis florea F-actin-capping protein subunit alpha-like (LOC100863938), mRNA	K10364	CAPZA	capping protein (actin filament) muscle Z-line, alpha	http://www.genome.jp/dbget-bin/www_bget?ko:K10364	Q9W2N0	1424	0	F-actin-capping protein subunit alpha OS=Drosophila melanogaster GN=cpa PE=2 SV=1	PF01267	F-actin capping protein alpha subunit	GO:0030036	actin cytoskeleton organization	GO:0003779	actin binding	GO:0008290//GO:0071203	F-actin capping protein complex//WASH complex	KOG0836	F-actin capping protein, alpha subunit
comp155660_c0	CL	0.809986	1724	195583786	XP_002081697.1	673	6.20156e-77	GD25575 [Drosophila simulans]	--	--	--	--	--	--	--	--	--	Q9U405	447	1.64073e-46	Transcription factor grauzone OS=Drosophila melanogaster GN=grau PE=1 SV=1	PF00096//PF06667//PF02892//PF07776	Zinc finger, C2H2 type//Phage shock protein B//BED zinc finger//Zinc-finger associated domain (zf-AD)	GO:0006355//GO:0009271	regulation of transcription, DNA-dependent//phage shock	GO:0003677//GO:0046872//GO:0008270	DNA binding//metal ion binding//zinc ion binding	GO:0005634	nucleus	--	--
comp15570_c0	CL	0.350283	290	--	--	--	--	--	--	--	--	--	--	--	--	--	--	--	--	--	--	--	--	--	--	--	--	--	--	--	--
comp155812_c0	CL	0.306895	331	--	--	--	--	--	--	--	--	--	--	--	--	--	--	--	--	--	--	--	--	--	--	--	--	--	--	--	--
comp15583_c0	CL	2.14062	348	--	--	--	--	--	--	--	--	--	--	--	--	--	--	--	--	--	--	--	--	--	--	--	--	--	--	--	--
comp15586_c0	CL	1.12869	330	--	--	--	--	--	--	--	--	--	--	--	--	--	--	--	--	--	--	--	--	--	--	--	--	--	--	--	--
comp15603_c0	CL	2.0731	343	--	--	--	--	--	--	--	--	--	--	--	--	--	--	--	--	--	--	--	--	--	--	--	--	--	--	--	--
comp156207_c0	CL	0.349079	679	--	--	--	--	--	--	--	--	--	--	--	--	--	--	--	--	--	--	--	--	--	--	--	--	--	--	--	--
comp1562_c0	CL	0.334152	304	--	--	--	--	--	--	--	--	--	--	--	--	--	--	--	--	--	--	--	--	--	--	--	--	--	--	--	--
comp15639_c0	CL	0.435041	467	--	--	--	--	--	--	--	--	--	--	--	--	--	--	--	--	--	--	--	--	--	--	--	--	--	--	--	--
comp15647_c0	CL	1.15905	818	--	--	--	--	--	--	--	--	--	--	--	--	--	--	--	--	--	--	--	--	--	--	--	--	--	--	--	--
comp15656_c0	CL	0.688026	689	--	--	--	--	--	--	--	--	--	--	--	--	--	--	--	--	--	--	--	--	--	--	--	--	--	--	--	--
comp15662_c0	CL	1.70761	1626	289742209	ADD19852.1	1320	2.32561e-176	transcription factor IIIA factor A [Glossina morsitans morsitans]	--	--	--	--	--	--	--	--	--	P34694	132	6.02083e-07	Transcription factor IIIA OS=Anaxyrus americanus GN=gtf3a PE=2 SV=1	PF00096	Zinc finger, C2H2 type	--	--	GO:0008270//GO:0003676//GO:0046872	zinc ion binding//nucleic acid binding//metal ion binding	GO:0005622	intracellular	KOG1721	FOG: Zn-finger
comp15672_c0	CL	0.354562	764	--	--	--	--	--	--	--	--	--	--	--	--	--	--	--	--	--	--	--	--	--	--	--	--	--	--	--	--
comp156798_c0	CL	2.16708	500	--	--	--	--	--	--	--	--	--	--	--	--	--	--	--	--	--	--	PF07648//PF00050	Kazal-type serine protease inhibitor domain//Kazal-type serine protease inhibitor domain	--	--	GO:0005515	protein binding	--	--	--	--
comp15691_c0	CL	0.816815	456	--	--	--	--	--	--	--	--	--	--	--	--	--	--	--	--	--	--	--	--	--	--	--	--	--	--	--	--
comp157008_c0	CL	1.87743	505	--	--	--	--	--	--	--	--	--	--	--	--	--	--	--	--	--	--	--	--	--	--	--	--	--	--	--	--
comp15709_c0	CL	1.20453	506	--	--	--	--	--	--	--	--	--	--	--	--	--	--	--	--	--	--	--	--	--	--	--	--	--	--	--	--
comp15712_c0	CL	1.6572	1512	--	--	--	--	--	--	--	--	--	--	--	--	--	--	--	--	--	--	--	--	--	--	--	--	--	--	--	--
comp15714_c0	CL	0.909012	596	--	--	--	--	--	--	--	--	--	--	--	--	--	--	--	--	--	--	--	--	--	--	--	--	--	--	--	--
comp157164_c0	CL	0.995903	884	--	--	--	--	--	--	--	--	--	--	--	--	--	--	--	--	--	--	--	--	--	--	--	--	--	--	--	--
comp15721_c0	CL	0.629381	269	--	--	--	--	--	--	--	--	--	--	--	--	--	--	--	--	--	--	--	--	--	--	--	--	--	--	--	--
comp1572_c0	CL	0.317941	213	--	--	--	--	--	--	--	--	--	--	--	--	--	--	--	--	--	--	--	--	--	--	--	--	--	--	--	--
comp15733_c0	CL	0.384781	1408	17136486	NP_476730.1	813	5.58703e-102	sloppy paired 1 [Drosophila melanogaster]	--	--	--	--	--	--	--	--	--	P32030	809	1.42005e-102	Fork head domain transcription factor slp1 OS=Drosophila melanogaster GN=slp1 PE=2 SV=1	PF00250	Fork head domain	GO:0006355//GO:0000122//GO:0007380//GO:0001707//GO:0060914//GO:0006357	regulation of transcription, DNA-dependent//negative regulation of transcription from RNA polymerase II promoter//specification of segmental identity, head//mesoderm formation//heart formation//regulation of transcription from RNA polymerase II promoter	GO:0003700//GO:0003705//GO:0043565	sequence-specific DNA binding transcription factor activity//RNA polymerase II distal enhancer sequence-specific DNA binding transcription factor activity//sequence-specific DNA binding	GO:0005667	transcription factor complex	KOG2294	Transcription factor of the Forkhead/HNF3 family
comp15748_c0	CL	0.57391	649	--	--	--	--	--	--	--	--	--	--	--	--	--	--	--	--	--	--	--	--	--	--	--	--	--	--	--	--
comp1575562_c0	CL	0.418033	243	--	--	--	--	--	--	--	--	--	--	--	--	--	--	--	--	--	--	--	--	--	--	--	--	--	--	--	--
comp15756_c0	CL	9.94989	1089	289741805	ADD19650.1	1061	9.69396e-143	uncharacterized conserved protein [Glossina morsitans morsitans]	194758021	XM_001961225.1	136	5.3643e-63	Drosophila ananassae GF13777 (Dana\GF13777), mRNA	--	--	--	--	Q6DC39	662	9.86991e-84	Desumoylating isopeptidase 2 OS=Danio rerio GN=desi2 PE=2 SV=1	PF11640	Telomere-length maintenance and DNA damage repair	GO:0009069//GO:0016310	serine family amino acid metabolic process//phosphorylation	GO:0004674	protein serine/threonine kinase activity	--	--	KOG0324	Uncharacterized conserved protein
comp15763_c0	CL	0.760915	267	--	--	--	--	--	--	--	--	--	--	--	--	--	--	--	--	--	--	--	--	--	--	--	--	--	--	--	--
comp15770_c0	CL	8.10012	1229	289742327	ADD19911.1	693	4.13066e-85	putative peptidoglycan-binding protein [Glossina morsitans morsitans]	--	--	--	--	--	--	--	--	--	Q6DCC7	132	3.17317e-07	LysM and putative peptidoglycan-binding domain-containing protein 4 OS=Xenopus laevis GN=lysmd4 PE=2 SV=1	PF01476	LysM domain	GO:0016998	cell wall macromolecule catabolic process	--	--	--	--	KOG2850	Predicted peptidoglycan-binding protein, contains LysM domain
comp157796_c0	CL	0.764798	433	--	--	--	--	--	--	--	--	--	--	--	--	--	--	--	--	--	--	--	--	--	--	--	--	--	--	--	--
comp157826_c0	CL	0.445536	304	--	--	--	--	--	--	--	--	--	--	--	--	--	--	--	--	--	--	--	--	--	--	--	--	--	--	--	--
comp15796_c0	CL	5.05129	280	--	--	--	--	--	--	--	--	--	--	--	--	--	--	--	--	--	--	--	--	--	--	--	--	--	--	--	--
comp15808_c0	CL	12.3973	3406	195430914	XP_002063493.1	2358	0	GK21376 [Drosophila willistoni]	195430913	XM_002063457.1	212	9.6626e-105	Drosophila willistoni GK21376 (Dwil\GK21376), mRNA	--	--	--	--	Q9UQB3	1098	1.25846e-127	Catenin delta-2 OS=Homo sapiens GN=CTNND2 PE=1 SV=3	PF06479//PF00514//PF03031//PF02985	Ribonuclease 2-5A//Armadillo/beta-catenin-like repeat//NLI interacting factor-like phosphatase//HEAT repeat	GO:0006397//GO:0051252	mRNA processing//regulation of RNA metabolic process	GO:0005515//GO:0004540	protein binding//ribonuclease activity	--	--	KOG1048	Neural adherens junction protein Plakophilin and related Armadillo repeat proteins
comp15812_c0	CL	4.67302	2780	194896054	XP_001978402.1	367	8.305e-35	GG17701 [Drosophila erecta]	--	--	--	--	--	--	--	--	--	--	--	--	--	PF04103//PF04729//PF07544//PF04140	CD20-like family//ASF1 like histone chaperone//RNA polymerase II transcription mediator complex subunit 9//Isoprenylcysteine carboxyl methyltransferase (ICMT) family	GO:0006479//GO:0006357//GO:0006333//GO:0006481	protein methylation//regulation of transcription from RNA polymerase II promoter//chromatin assembly or disassembly//C-terminal protein methylation	GO:0004671//GO:0001104	protein C-terminal S-isoprenylcysteine carboxyl O-methyltransferase activity//RNA polymerase II transcription cofactor activity	GO:0016592//GO:0005634//GO:0016021	mediator complex//nucleus//integral to membrane	--	--
comp15826_c0	CL	0.344638	393	28569861	BAC57904.1	155	4.61589e-10	reverse transcriptase [Anopheles gambiae]	--	--	--	--	--	--	--	--	--	--	--	--	--	--	--	--	--	--	--	--	--	--	--
comp1586_c0	CL	1.11384	304	289739667	ADD18581.1	213	4.35396e-19	sulfotransferase [Glossina morsitans morsitans]	--	--	--	--	--	--	--	--	--	--	--	--	--	PF00685	Sulfotransferase domain	--	--	GO:0016740//GO:0008146	transferase activity//sulfotransferase activity	--	--	--	--
comp15878_c0	CL	0.695088	341	--	--	--	--	--	--	--	--	--	--	--	--	--	--	--	--	--	--	--	--	--	--	--	--	--	--	--	--
comp15880_c0	CL	1.51567	1344	--	--	--	--	--	--	--	--	--	--	--	--	--	--	--	--	--	--	--	--	--	--	--	--	--	--	--	--
comp15883_c0	CL	19.728	2556	195388430	XP_002052883.1	1911	0	GJ19630 [Drosophila virilis]	--	--	--	--	--	--	--	--	--	Q08509	538	3.0852e-56	Epidermal growth factor receptor kinase substrate 8 OS=Mus musculus GN=Eps8 PE=1 SV=2	PF08416//PF00018	Phosphotyrosine-binding domain//SH3 domain	--	--	GO:0005515	protein binding	--	--	KOG3557	Epidermal growth factor receptor kinase substrate
comp15892_c0	CL	0.37623	270	--	--	--	--	--	--	--	--	--	--	--	--	--	--	--	--	--	--	--	--	--	--	--	--	--	--	--	--
comp15896_c0	CL	0.57391	354	--	--	--	--	--	--	--	--	--	--	--	--	--	--	--	--	--	--	--	--	--	--	--	--	--	--	--	--
comp15896_c1	CL	0.497952	204	--	--	--	--	--	--	--	--	--	--	--	--	--	--	--	--	--	--	--	--	--	--	--	--	--	--	--	--
comp159148_c0	CL	0.739676	412	--	--	--	--	--	--	--	--	--	--	--	--	--	--	--	--	--	--	--	--	--	--	--	--	--	--	--	--
comp159269_c0	CL	0.344113	492	--	--	--	--	--	--	--	--	--	--	--	--	--	--	--	--	--	--	--	--	--	--	--	--	--	--	--	--
comp159293_c0	CL	0.437216	467	--	--	--	--	--	--	--	--	--	--	--	--	--	--	--	--	--	--	--	--	--	--	--	--	--	--	--	--
comp15988_c0	CL	0.349079	291	--	--	--	--	--	--	--	--	--	--	--	--	--	--	--	--	--	--	--	--	--	--	--	--	--	--	--	--
comp15_c0	CL	1.13924	535	289741491	ADD19493.1	477	1.93603e-53	glucose dehydrogenase [Glossina morsitans morsitans]	--	--	--	--	--	--	--	--	--	P18173	342	4.49197e-36	Glucose dehydrogenase [acceptor] OS=Drosophila melanogaster GN=Gld PE=2 SV=3	PF05199	GMC oxidoreductase	GO:0055114	oxidation-reduction process	GO:0016614	oxidoreductase activity, acting on CH-OH group of donors	--	--	--	--
comp16009_c0	CL	0.465439	291	--	--	--	--	--	--	--	--	--	--	--	--	--	--	--	--	--	--	--	--	--	--	--	--	--	--	--	--
comp16028_c0	CL	0.987067	1578	170030479	XP_001843116.1	207	2.4332e-15	conserved hypothetical protein [Culex quinquefasciatus]	--	--	--	--	--	--	--	--	--	--	--	--	--	--	--	--	--	--	--	--	--	--	--
comp16029_c0	CL	0.35536	667	--	--	--	--	--	--	--	--	--	--	--	--	--	--	--	--	--	--	--	--	--	--	--	--	--	--	--	--
comp16031_c0	CL	0.423259	560	--	--	--	--	--	--	--	--	--	--	--	--	--	--	--	--	--	--	--	--	--	--	--	--	--	--	--	--
comp16033_c0	CL	0.369054	367	--	--	--	--	--	--	--	--	--	--	--	--	--	--	--	--	--	--	--	--	--	--	--	--	--	--	--	--
comp16034_c0	CL	0.365075	742	242017898	XP_002429421.1	145	4.07028e-08	ablim, putative [Pediculus humanus corporis]	--	--	--	--	--	--	--	--	--	--	--	--	--	--	--	--	--	GO:0043169	cation binding	--	--	--	--
comp16038_c0	CL	0.308526	439	--	--	--	--	--	--	--	--	--	--	--	--	--	--	--	--	--	--	--	--	--	--	--	--	--	--	--	--
comp16039_c0	CL	0.479161	212	--	--	--	--	--	--	--	--	--	--	--	--	--	--	--	--	--	--	--	--	--	--	--	--	--	--	--	--
comp16040_c0	CL	3.36206	423	--	--	--	--	--	--	--	--	--	--	--	--	--	--	--	--	--	--	--	--	--	--	--	--	--	--	--	--
comp16041_c0	CL	1.55415	2048	198470743	XP_001355384.2	215	1.54134e-15	GA17842 [Drosophila pseudoobscura pseudoobscura]	--	--	--	--	--	--	--	--	--	--	--	--	--	PF02553	Cobalt transport protein component CbiN	GO:0009236//GO:0006824	cobalamin biosynthetic process//cobalt ion transport	GO:0015087	cobalt ion transmembrane transporter activity	GO:0016020	membrane	--	--
comp16044_c0	CL	1.88614	377	--	--	--	--	--	--	--	--	--	--	--	--	--	--	--	--	--	--	PF14822		GO:0045765	regulation of angiogenesis	--	--	GO:0005737	cytoplasm	--	--
comp16045_c0	CL	0.521938	519	--	--	--	--	--	--	--	--	--	--	--	--	--	--	--	--	--	--	--	--	--	--	--	--	--	--	--	--
comp16047_c0	CL	1.20394	900	194746416	XP_001955676.1	758	1.00535e-96	GF18883 [Drosophila ananassae]	--	--	--	--	--	K09641	TMPRSS11D	transmembrane protease, serine 11D	http://www.genome.jp/dbget-bin/www_bget?ko:K09641	Q5R1M5	295	1.7516e-29	Chymotrypsin-like elastase family member 1 OS=Felis catus GN=CELA1 PE=2 SV=1	PF02907//PF00089	Hepatitis C virus NS3 protease//Trypsin	GO:0006508//GO:0019087	proteolysis//transformation of host cell by virus	GO:0004252//GO:0008233//GO:0008236	serine-type endopeptidase activity//peptidase activity//serine-type peptidase activity	--	--	KOG3627	Trypsin
comp16053_c0	CL	1.57825	236	89112793	ABD60990.1	139	1.64592e-09	lectin [Glossina morsitans morsitans]	--	--	--	--	--	--	--	--	--	--	--	--	--	--	--	--	--	--	--	--	--	--	--
comp16054_c0	CL	1.33403	863	--	--	--	--	--	--	--	--	--	--	--	--	--	--	--	--	--	--	--	--	--	--	--	--	--	--	--	--
comp16058_c0	CL	2.69863	1192	195134492	XP_002011671.1	262	3.06831e-23	GI10961 [Drosophila mojavensis]	--	--	--	--	--	--	--	--	--	--	--	--	--	--	--	--	--	--	--	--	--	--	--
comp16065_c0	CL	0.41496	408	--	--	--	--	--	--	--	--	--	--	--	--	--	--	--	--	--	--	--	--	--	--	--	--	--	--	--	--
comp16066_c0	CL	0.70688	2922	195438707	XP_002067274.1	735	3.261e-83	GK16334 [Drosophila willistoni]	--	--	--	--	--	--	--	--	--	Q9BWX1	506	1.28601e-54	PHD finger protein 7 OS=Homo sapiens GN=PHF7 PE=2 SV=1	--	--	--	--	--	--	--	--	--	--
comp16071_c0	CL	0.568133	298	--	--	--	--	--	--	--	--	--	--	--	--	--	--	--	--	--	--	--	--	--	--	--	--	--	--	--	--
comp16073_c0	CL	0.363312	466	--	--	--	--	--	--	--	--	--	--	--	--	--	--	--	--	--	--	--	--	--	--	--	--	--	--	--	--
comp16074_c0	CL	10.5151	3111	195120800	XP_002004909.1	2410	0	GI20174 [Drosophila mojavensis]	--	--	--	--	--	K05737	GIT1	G protein-coupled receptor kinase interactor 1	http://www.genome.jp/dbget-bin/www_bget?ko:K05737	Q9JLQ2	158	2.10773e-09	ARF GTPase-activating protein GIT2 OS=Mus musculus GN=Git2 PE=1 SV=2	PF10473//PF13606//PF06005//PF04977//PF00023//PF07926//PF01412//PF00170//PF00769	Leucine-rich repeats of kinetochore protein Cenp-F/LEK1////Protein of unknown function (DUF904)//Septum formation initiator//Ankyrin repeat//TPR/MLP1/MLP2-like protein//Putative GTPase activating protein for Arf//bZIP transcription factor//Ezrin/radixin/moesin family	GO:0006355//GO:0007049//GO:0043093//GO:0000917//GO:0032312//GO:0006606	regulation of transcription, DNA-dependent//cell cycle//cytokinesis by binary fission//barrier septum assembly//regulation of ARF GTPase activity//protein import into nucleus	GO:0045502//GO:0005515//GO:0042803//GO:0008060//GO:0003700//GO:0008270//GO:0043565//GO:0008092//GO:0008134	dynein binding//protein binding//protein homodimerization activity//ARF GTPase activator activity//sequence-specific DNA binding transcription factor activity//zinc ion binding//sequence-specific DNA binding//cytoskeletal protein binding//transcription factor binding	GO:0005737//GO:0019898//GO:0005667//GO:0030286//GO:0005643	cytoplasm//extrinsic to membrane//transcription factor complex//dynein complex//nuclear pore	KOG0818	GTPase-activating proteins of the GIT family
comp16075_c0	CL	1.29575	1385	194753361	XP_001958982.1	259	1.65778e-61	GF12650 [Drosophila ananassae]	--	--	--	--	--	--	--	--	--	--	--	--	--	PF02944	BESS motif	--	--	GO:0003677	DNA binding	--	--	--	--
comp16078_c0	CL	1.09442	1762	195152257	XP_002017053.1	139	2.50983e-06	GL21719 [Drosophila persimilis]	--	--	--	--	--	--	--	--	--	P17035	138	2.07519e-07	Zinc finger protein 28 OS=Homo sapiens GN=ZNF28 PE=2 SV=5	PF07776//PF00130//PF00096	Zinc-finger associated domain (zf-AD)//Phorbol esters/diacylglycerol binding domain (C1 domain)//Zinc finger, C2H2 type	GO:0035556	intracellular signal transduction	GO:0046872//GO:0008270	metal ion binding//zinc ion binding	GO:0005634	nucleus	--	--
comp16079_c0	CL	2.60467	325	289740497	ADD18996.1	392	6.63158e-44	putative L-carnitine dehydratase/alpha-methylacyl-CoA racemase [Glossina morsitans morsitans]	--	--	--	--	--	--	--	--	--	P70473	264	5.68589e-27	Alpha-methylacyl-CoA racemase OS=Rattus norvegicus GN=Amacr PE=1 SV=3	PF02515	CoA-transferase family III	GO:0008152	metabolic process	GO:0003824	catalytic activity	--	--	--	--
comp16081_c0	CL	0.357683	568	--	--	--	--	--	--	--	--	--	--	--	--	--	--	--	--	--	--	--	--	--	--	--	--	--	--	--	--
comp16082_c0	CL	0.663935	816	--	--	--	--	--	--	--	--	--	--	--	--	--	--	--	--	--	--	--	--	--	--	--	--	--	--	--	--
comp160834_c0	CL	0.60235	787	--	--	--	--	--	--	--	--	--	--	--	--	--	--	--	--	--	--	--	--	--	--	--	--	--	--	--	--
comp16083_c0	CL	0.500898	338	--	--	--	--	--	--	--	--	--	--	--	--	--	--	--	--	--	--	--	--	--	--	--	--	--	--	--	--
comp16084_c0	CL	0.653682	1554	195112951	XP_002001035.1	399	0	GI22201 [Drosophila mojavensis]	--	--	--	--	--	--	--	--	--	P52963	791	7.92379e-95	Band 4.1-like protein 4A OS=Mus musculus GN=Epb41l4a PE=2 SV=2	--	--	--	--	--	--	GO:0005856	cytoskeleton	KOG3530	FERM domain protein EHM2
comp16086_c0	CL	2.33947	275	--	--	--	--	--	--	--	--	--	--	--	--	--	--	--	--	--	--	--	--	--	--	--	--	--	--	--	--
comp16090_c0	CL	1.04041	716	--	--	--	--	--	--	--	--	--	--	--	--	--	--	--	--	--	--	--	--	--	--	--	--	--	--	--	--
comp16091_c0	CL	0.306112	1438	195442479	XP_002068982.1	1215	1.5354e-160	GK12319 [Drosophila willistoni]	--	--	--	--	--	--	--	--	--	P97411	633	2.08703e-74	Islet cell autoantigen 1 OS=Mus musculus GN=Ica1 PE=2 SV=3	PF06456	Arfaptin-like domain	--	--	GO:0019904	protein domain specific binding	--	--	KOG3891	Secretory vesicle-associated protein ICA69, contains Arfaptin domain
comp16095_c0	CL	0.357683	284	--	--	--	--	--	--	--	--	--	--	--	--	--	--	--	--	--	--	--	--	--	--	--	--	--	--	--	--
comp16096_c0	CL	1.72591	412	--	--	--	--	--	--	--	--	--	--	--	--	--	--	--	--	--	--	--	--	--	--	--	--	--	--	--	--
comp16098_c0	CL	0.821862	412	--	--	--	--	--	--	--	--	--	--	--	--	--	--	--	--	--	--	--	--	--	--	--	--	--	--	--	--
comp16099_c0	CL	1.80211	357	--	--	--	--	--	--	--	--	--	--	--	--	--	--	--	--	--	--	--	--	--	--	--	--	--	--	--	--
comp1609_c0	CL	1.35443	300	--	--	--	--	--	--	--	--	--	--	--	--	--	--	--	--	--	--	PF00337	Galactoside-binding lectin	--	--	GO:0030246	carbohydrate binding	--	--	--	--
comp16101_c0	CL	1.20931	504	--	--	--	--	--	--	--	--	--	--	--	--	--	--	--	--	--	--	--	--	--	--	--	--	--	--	--	--
comp16106_c1	CL	0.53947	1883	194741974	XP_001953484.1	369	3.55741e-34	GF17780 [Drosophila ananassae]	--	--	--	--	--	--	--	--	--	--	--	--	--	--	--	--	--	--	--	GO:0005856	cytoskeleton	--	--
comp16108_c0	CL	0.695768	584	--	--	--	--	--	--	--	--	--	--	--	--	--	--	--	--	--	--	--	--	--	--	--	--	--	--	--	--
comp161108_c0	CL	0.362362	841	--	--	--	--	--	--	--	--	--	--	--	--	--	--	--	--	--	--	--	--	--	--	--	--	--	--	--	--
comp16110_c0	CL	0.494317	548	--	--	--	--	--	--	--	--	--	--	--	--	--	--	--	--	--	--	--	--	--	--	--	--	--	--	--	--
comp16111_c0	CL	0.392816	431	--	--	--	--	--	--	--	--	--	--	--	--	--	--	--	--	--	--	--	--	--	--	--	--	--	--	--	--
comp16115_c0	CL	0.582371	407	--	--	--	--	--	--	--	--	--	--	--	--	--	--	--	--	--	--	--	--	--	--	--	--	--	--	--	--
comp16118_c0	CL	0.495522	410	--	--	--	--	--	--	--	--	--	--	--	--	--	--	--	--	--	--	--	--	--	--	--	--	--	--	--	--
comp16124_c0	CL	0.746927	408	--	--	--	--	--	--	--	--	--	--	--	--	--	--	--	--	--	--	--	--	--	--	--	--	--	--	--	--
comp16132_c0	CL	0.391001	433	--	--	--	--	--	--	--	--	--	--	--	--	--	--	--	--	--	--	--	--	--	--	--	--	--	--	--	--
comp16134_c0	CL	0.398361	1360	198454652	XP_001359664.2	1099	2.6674e-145	GA13190 [Drosophila pseudoobscura pseudoobscura]	--	--	--	--	--	--	--	--	--	P15364	135	1.77826e-07	Protein amalgam OS=Drosophila melanogaster GN=Ama PE=2 SV=2	PF05790//PF02480//PF01688	Immunoglobulin C2-set domain//Alphaherpesvirus glycoprotein E//Alphaherpesvirus glycoprotein I	GO:0007155	cell adhesion	--	--	GO:0016021//GO:0016020//GO:0043657	integral to membrane//membrane//host cell	KOG3510	FOG: Immunoglobulin C-2 Type/fibronectin type III domains
comp16136_c0	CL	0.489317	346	--	--	--	--	--	--	--	--	--	--	--	--	--	--	--	--	--	--	--	--	--	--	--	--	--	--	--	--
comp16137_c0	CL	0.387718	262	--	--	--	--	--	--	--	--	--	--	--	--	--	--	--	--	--	--	--	--	--	--	--	--	--	--	--	--
comp161401_c0	CL	1.17498	634	--	--	--	--	--	--	--	--	--	--	--	--	--	--	--	--	--	--	--	--	--	--	--	--	--	--	--	--
comp16142_c0	CL	0.61148	443	--	--	--	--	--	--	--	--	--	--	--	--	--	--	--	--	--	--	--	--	--	--	--	--	--	--	--	--
comp16143_c0	CL	35.8067	573	195110015	XP_001999577.1	145	2.42247e-09	GI24598 [Drosophila mojavensis]	--	--	--	--	--	--	--	--	--	Q8WTD3	115	4.08968e-06	Attacin-A OS=Glossina morsitans morsitans PE=1 SV=1	PF03768//PF03769	Attacin, N-terminal region//Attacin, C-terminal region	--	--	--	--	GO:0005576	extracellular region	--	--
comp16145_c0	CL	0.701006	1594	194741882	XP_001953416.1	955	8.13642e-118	GF17222 [Drosophila ananassae]	--	--	--	--	--	--	--	--	--	--	--	--	--	--	--	--	--	--	--	--	--	--	--
comp16145_c1	CL	0.673175	503	195331719	XP_002032547.1	217	7.31354e-18	GM26619 [Drosophila sechellia]	--	--	--	--	--	--	--	--	--	--	--	--	--	PF05586	Anthrax receptor C-terminus region	GO:0007165	signal transduction	GO:0004872	receptor activity	GO:0016021	integral to membrane	--	--
comp16146_c1	CL	0.442624	1377	--	--	--	--	--	--	--	--	--	--	--	--	--	--	--	--	--	--	--	--	--	--	--	--	--	--	--	--
comp16154_c0	CL	0.920128	552	--	--	--	--	--	--	--	--	--	--	--	--	--	--	--	--	--	--	--	--	--	--	--	--	--	--	--	--
comp16155_c0	CL	1.99799	322	--	--	--	--	--	--	--	--	--	--	--	--	--	--	--	--	--	--	--	--	--	--	--	--	--	--	--	--
comp16156_c0	CL	0.565692	419	--	--	--	--	--	--	--	--	--	--	--	--	--	--	--	--	--	--	--	--	--	--	--	--	--	--	--	--
comp16158_c0	CL	0.417175	487	--	--	--	--	--	--	--	--	--	--	--	--	--	--	--	--	--	--	--	--	--	--	--	--	--	--	--	--
comp16161_c0	CL	0.514683	1250	195390993	XP_002054150.1	779	8.88088e-100	GJ24275 [Drosophila virilis]	--	--	--	--	--	--	--	--	--	--	--	--	--	PF03694	Erg28 like protein	--	--	--	--	GO:0016021	integral to membrane	--	--
comp16163_c0	CL	1.11825	757	195021039	XP_001985317.1	131	2.40463e-06	GH14573 [Drosophila grimshawi]	--	--	--	--	--	--	--	--	--	--	--	--	--	PF10018//PF00170	Vitamin-D-receptor interacting Mediator subunit 4//bZIP transcription factor	GO:0006355//GO:0006357	regulation of transcription, DNA-dependent//regulation of transcription from RNA polymerase II promoter	GO:0001104//GO:0003700//GO:0043565	RNA polymerase II transcription cofactor activity//sequence-specific DNA binding transcription factor activity//sequence-specific DNA binding	GO:0005667//GO:0016592	transcription factor complex//mediator complex	--	--
comp16166_c0	CL	1.71388	731	195342902	XP_002038037.1	598	2.92406e-74	GM17968 [Drosophila sechellia]	--	--	--	--	--	--	--	--	--	Q498J9	295	2.43845e-30	Metallo-beta-lactamase domain-containing protein 1 OS=Xenopus laevis GN=mblac1 PE=2 SV=2	PF00753	Metallo-beta-lactamase superfamily	--	--	GO:0016787	hydrolase activity	--	--	KOG4736	Uncharacterized conserved protein
comp16168_c0	CL	0.589736	689	--	--	--	--	--	--	--	--	--	--	--	--	--	--	--	--	--	--	--	--	--	--	--	--	--	--	--	--
comp16170_c0	CL	1.03751	359	--	--	--	--	--	--	--	--	--	--	--	--	--	--	--	--	--	--	--	--	--	--	--	--	--	--	--	--
comp16173_c0	CL	28.9457	2301	195429772	XP_002062931.1	1856	0	GK21661 [Drosophila willistoni]	--	--	--	--	--	K13783	SLC37A1_2	MFS transporter, OPA family, solute carrier family 37 (glycerol-3-phosphate transporter), member 1/2	http://www.genome.jp/dbget-bin/www_bget?ko:K13783	Q7SY29	1213	1.29468e-156	Sugar phosphate exchanger 2 OS=Danio rerio GN=slc37a2 PE=2 SV=1	PF01780//PF07690	Ribosomal L37ae protein family//Major Facilitator Superfamily	GO:0042254//GO:0006412//GO:0055085//GO:0006810	ribosome biogenesis//translation//transmembrane transport//transport	GO:0005215//GO:0003735	transporter activity//structural constituent of ribosome	GO:0016021//GO:0005622//GO:0005840	integral to membrane//intracellular//ribosome	KOG2533	Permease of the major facilitator superfamily
comp16174_c0	CL	0.341166	397	--	--	--	--	--	--	--	--	--	--	--	--	--	--	--	--	--	--	--	--	--	--	--	--	--	--	--	--
comp16175_c0	CL	0.739317	229	195385902	XP_002051643.1	207	2.29368e-17	GJ11158 [Drosophila virilis]	--	--	--	--	--	--	--	--	--	--	--	--	--	--	--	--	--	--	--	--	--	--	--
comp16181_c0	CL	0.651167	260	--	--	--	--	--	--	--	--	--	--	--	--	--	--	--	--	--	--	--	--	--	--	--	--	--	--	--	--
comp16182_c0	CL	0.58738	1960	195122076	XP_002005538.1	2412	0	GI19015 [Drosophila mojavensis]	--	--	--	--	--	--	--	--	--	P12428	2382	0	Protein brown OS=Drosophila melanogaster GN=bw PE=2 SV=1	PF03266//PF03193//PF02367//PF01061//PF00005	NTPase//Protein of unknown function, DUF258//Uncharacterised P-loop hydrolase UPF0079//ABC-2 type transporter//ABC transporter	GO:0070526//GO:0006200//GO:0006810	threonylcarbamoyladenosine biosynthetic process//ATP catabolic process//transport	GO:0016887//GO:0005525//GO:0003924//GO:0005524	ATPase activity//GTP binding//GTPase activity//ATP binding	GO:0016020	membrane	KOG0061	Transporter, ABC superfamily (Breast cancer resistance protein)
comp16187_c0	CL	0.358947	283	--	--	--	--	--	--	--	--	--	--	--	--	--	--	--	--	--	--	--	--	--	--	--	--	--	--	--	--
comp16192_c0	CL	0.313802	2266	195170473	XP_002026037.1	251	1.03057e-21	GL10085 [Drosophila persimilis]	--	--	--	--	--	--	--	--	--	--	--	--	--	--	--	--	--	--	--	--	--	--	--
comp16198_c0	CL	1.4655	439	194912248	XP_001982464.1	233	9.35246e-23	GG12828 [Drosophila erecta]	--	--	--	--	--	--	--	--	--	P82176	133	3.0453e-09	Inducible metalloproteinase inhibitor protein OS=Galleria mellonella GN=IMPI PE=1 SV=2	PF00219	Insulin-like growth factor binding protein	GO:0001558	regulation of cell growth	GO:0005520	insulin-like growth factor binding	GO:0016942//GO:0005576	insulin-like growth factor binding protein complex//extracellular region	--	--
comp16204_c0	CL	0.439749	539	--	--	--	--	--	--	--	--	--	--	--	--	--	--	--	--	--	--	--	--	--	--	--	--	--	--	--	--
comp16212_c0	CL	0.63173	268	--	--	--	--	--	--	--	--	--	--	--	--	--	--	--	--	--	--	--	--	--	--	--	--	--	--	--	--
comp16213_c0	CL	0.318439	638	--	--	--	--	--	--	--	--	--	--	--	--	--	--	--	--	--	--	--	--	--	--	--	--	--	--	--	--
comp16214_c0	CL	0.862194	1728	--	--	--	--	--	--	--	--	--	--	--	--	--	--	--	--	--	--	--	--	--	--	--	--	--	--	--	--
comp16216_c0	CL	0.303683	223	--	--	--	--	--	--	--	--	--	--	--	--	--	--	--	--	--	--	--	--	--	--	--	--	--	--	--	--
comp16218_c0	CL	2.31244	820	--	--	--	--	--	--	--	--	--	--	--	--	--	--	--	--	--	--	--	--	--	--	--	--	--	--	--	--
comp16220_c0	CL	1.9541	2131	195176355	XP_002028747.1	526	4.95794e-56	GL15642 [Drosophila persimilis]	--	--	--	--	--	--	--	--	--	P16424	164	1.35585e-10	Uncharacterized 50 kDa protein in type I retrotransposable element R1DM OS=Drosophila melanogaster PE=4 SV=1	PF08336//PF00098	Prolyl 4-Hydroxylase alpha-subunit, N-terminal region//Zinc knuckle	GO:0055114//GO:0018401//GO:0006560//GO:0006525	oxidation-reduction process//peptidyl-proline hydroxylation to 4-hydroxy-L-proline//proline metabolic process//arginine metabolic process	GO:0004656//GO:0008270//GO:0016702//GO:0003676	procollagen-proline 4-dioxygenase activity//zinc ion binding//oxidoreductase activity, acting on single donors with incorporation of molecular oxygen, incorporation of two atoms of oxygen//nucleic acid binding	GO:0005783	endoplasmic reticulum	KOG4400	E3 ubiquitin ligase interacting with arginine methyltransferase
comp16226_c0	CL	0.636878	319	224924346	ACN69123.1	270	2.93765e-27	Arc2-PA [Stomoxys calcitrans]	--	--	--	--	--	--	--	--	--	--	--	--	--	--	--	--	--	GO:0003676//GO:0008270	nucleic acid binding//zinc ion binding	--	--	--	--
comp16229_c0	CL	1.00446	477	--	--	--	--	--	--	--	--	--	--	--	--	--	--	--	--	--	--	--	--	--	--	--	--	--	--	--	--
comp16233_c0	CL	0.779687	304	--	--	--	--	--	--	--	--	--	--	--	--	--	--	--	--	--	--	--	--	--	--	--	--	--	--	--	--
comp162343_c0	CL	0.948739	318	--	--	--	--	--	--	--	--	--	--	--	--	--	--	--	--	--	--	--	--	--	--	--	--	--	--	--	--
comp16234_c0	CL	0.859045	946	--	--	--	--	--	--	--	--	--	--	--	--	--	--	--	--	--	--	PF00304	Gamma-thionin family	GO:0006952	defense response	--	--	--	--	--	--
comp16238_c0	CL	0.817562	497	--	--	--	--	--	--	--	--	--	--	--	--	--	--	--	--	--	--	--	--	--	--	--	--	--	--	--	--
comp16240_c0	CL	0.331968	408	--	--	--	--	--	--	--	--	--	--	--	--	--	--	--	--	--	--	--	--	--	--	--	--	--	--	--	--
comp16245_c0	CL	0.344814	491	--	--	--	--	--	--	--	--	--	--	--	--	--	--	--	--	--	--	--	--	--	--	--	--	--	--	--	--
comp16247_c0	CL	0.333603	203	--	--	--	--	--	--	--	--	--	--	--	--	--	--	--	--	--	--	--	--	--	--	--	--	--	--	--	--
comp16250_c0	CL	1.27274	1144	198468632	XP_001354765.2	358	3.57248e-35	GA15261 [Drosophila pseudoobscura pseudoobscura]	--	--	--	--	--	--	--	--	--	Q8C827	141	4.33842e-08	Zinc finger protein 62 OS=Mus musculus GN=Zfp62 PE=2 SV=1	PF00096//PF04147	Zinc finger, C2H2 type//Nop14-like family	--	--	GO:0046872	metal ion binding	GO:0032040	small-subunit processome	KOG1721	FOG: Zn-finger
comp16251_c0	CL	0.535771	316	--	--	--	--	--	--	--	--	--	--	--	--	--	--	--	--	--	--	--	--	--	--	--	--	--	--	--	--
comp16252_c0	CL	0.565692	419	--	--	--	--	--	--	--	--	--	--	--	--	--	--	--	--	--	--	--	--	--	--	--	--	--	--	--	--
comp16255_c0	CL	1.00701	538	--	--	--	--	--	--	--	--	--	--	--	--	--	--	--	--	--	--	--	--	--	--	--	--	--	--	--	--
comp16256_c0	CL	1.54163	615	--	--	--	--	--	--	--	--	--	--	--	--	--	--	--	--	--	--	--	--	--	--	--	--	--	--	--	--
comp16258_c0	CL	0.928847	401	--	--	--	--	--	--	--	--	--	--	--	--	--	--	--	--	--	--	--	--	--	--	--	--	--	--	--	--
comp16265_c0	CL	0.605858	503	--	--	--	--	--	--	--	--	--	--	--	--	--	--	--	--	--	--	PF09338	Glycine/sarcosine/betaine reductase component B subunits	GO:0055114	oxidation-reduction process	GO:0050485	oxidoreductase activity, acting on X-H and Y-H to form an X-Y bond, with a disulfide as acceptor	--	--	--	--
comp16266_c0	CL	0.331968	306	--	--	--	--	--	--	--	--	--	--	--	--	--	--	--	--	--	--	--	--	--	--	--	--	--	--	--	--
comp16270_c0	CL	0.384157	617	--	--	--	--	--	--	--	--	--	--	--	--	--	--	--	--	--	--	--	--	--	--	--	--	--	--	--	--
comp16276_c0	CL	1.76835	517	--	--	--	--	--	--	--	--	--	--	--	--	--	--	--	--	--	--	--	--	--	--	--	--	--	--	--	--
comp16278_c0	CL	1.00043	880	--	--	--	--	--	--	--	--	--	--	--	--	--	--	--	--	--	--	--	--	--	--	--	--	--	--	--	--
comp16279_c0	CL	1.17072	376	--	--	--	--	--	--	--	--	--	--	--	--	--	--	--	--	--	--	--	--	--	--	--	--	--	--	--	--
comp16280_c0	CL	2.35286	662	195470965	XP_002087777.1	524	2.27978e-64	GE14946 [Drosophila yakuba]	--	--	--	--	--	--	--	--	--	Q9CX13	297	6.72193e-32	Protein cornichon homolog 4 OS=Mus musculus GN=Cnih4 PE=2 SV=1	PF03311	Cornichon protein	GO:0035556	intracellular signal transduction	--	--	GO:0005622//GO:0016020	intracellular//membrane	KOG2729	ER vesicle integral membrane protein involved in establishing cell polarity, signaling and protein degradation
comp16281_c0	CL	0.339456	399	--	--	--	--	--	--	--	--	--	--	--	--	--	--	--	--	--	--	--	--	--	--	--	--	--	--	--	--
comp16285_c0	CL	0.715367	284	--	--	--	--	--	--	--	--	--	--	--	--	--	--	--	--	--	--	--	--	--	--	--	--	--	--	--	--
comp16289_c0	CL	0.426304	556	--	--	--	--	--	--	--	--	--	--	--	--	--	--	--	--	--	--	--	--	--	--	--	--	--	--	--	--
comp16290_c0	CL	1.13954	208	--	--	--	--	--	--	--	--	--	--	--	--	--	--	--	--	--	--	PF00199//PF07271	Catalase//Cytadhesin P30/P32	GO:0006804//GO:0009405//GO:0006568//GO:0015947//GO:0006979//GO:0007157//GO:0055114	peroxidase reaction//pathogenesis//tryptophan metabolic process//methane metabolic process//response to oxidative stress//heterophilic cell-cell adhesion//oxidation-reduction process	GO:0020037//GO:0004096	heme binding//catalase activity	GO:0016021	integral to membrane	--	--
comp16290_c1	CL	1.47061	921	--	--	--	--	--	--	--	--	--	--	--	--	--	--	--	--	--	--	PF01342	SAND domain	--	--	GO:0003677	DNA binding	--	--	--	--
comp16293_c0	CL	1.20716	561	--	--	--	--	--	--	--	--	--	--	--	--	--	--	--	--	--	--	--	--	--	--	--	--	--	--	--	--
comp16297_c0	CL	1.54131	703	--	--	--	--	--	--	--	--	--	--	--	--	--	--	--	--	--	--	PF02284	Cytochrome c oxidase subunit Va	GO:0006123//GO:0015992	mitochondrial electron transport, cytochrome c to oxygen//proton transport	GO:0004129	cytochrome-c oxidase activity	GO:0045277//GO:0005743	respiratory chain complex IV//mitochondrial inner membrane	--	--
comp16301_c0	CL	1.02094	331	--	--	--	--	--	--	--	--	--	--	--	--	--	--	--	--	--	--	--	--	--	--	--	--	--	--	--	--
comp16302_c0	CL	0.363312	466	--	--	--	--	--	--	--	--	--	--	--	--	--	--	--	--	--	--	--	--	--	--	--	--	--	--	--	--
comp16306_c0	CL	6.93731	820	195386972	XP_002052178.1	601	8.0772e-74	GJ23077 [Drosophila virilis]	--	--	--	--	--	K08778	ASTL	astacin-like metalloendopeptidase	http://www.genome.jp/dbget-bin/www_bget?ko:K08778	P55112	408	1.05664e-45	Zinc metalloproteinase nas-4 OS=Caenorhabditis elegans GN=nas-4 PE=2 SV=4	PF01400//PF08476	Astacin (Peptidase family M12A)//Viral D10 N-terminal	GO:0006508	proteolysis	GO:0008233//GO:0016791//GO:0004222	peptidase activity//phosphatase activity//metalloendopeptidase activity	--	--	KOG3714	Meprin A metalloprotease
comp16307_c0	CL	0.588313	518	--	--	--	--	--	--	--	--	--	--	--	--	--	--	--	--	--	--	PF01926	GTPase of unknown function	--	--	GO:0005525	GTP binding	--	--	--	--
comp16311_c0	CL	0.688747	2114	442634058	NP_001262191.1	2272	0	Syntrophin-like 1, isoform C [Drosophila melanogaster]	--	--	--	--	--	--	--	--	--	Q99L88	412	9.85161e-42	Beta-1-syntrophin OS=Mus musculus GN=Sntb1 PE=1 SV=4	PF00595//PF13180	PDZ domain (Also known as DHR or GLGF)//	GO:0048149//GO:0071632//GO:0009408//GO:0008355//GO:0008049//GO:0016079//GO:0008582//GO:0007613	behavioral response to ethanol//optomotor response//response to heat//olfactory learning//male courtship behavior//synaptic vesicle exocytosis//regulation of synaptic growth at neuromuscular junction//memory	GO:0003824//GO:0005515//GO:0005524//GO:0008307//GO:0008092//GO:0005543	catalytic activity//protein binding//ATP binding//structural constituent of muscle//cytoskeletal protein binding//phospholipid binding	GO:0008021//GO:0016013//GO:0043195	synaptic vesicle//syntrophin complex//terminal bouton	KOG3551	Syntrophins (type beta)
comp16313_c0	CL	0.370738	274	1359462	BAA09819.1	310	2.901e-33	ADH [Sarcophaga peregrina]	--	--	--	--	--	--	--	--	--	Q70UP5	232	4.05706e-23	Alcohol dehydrogenase 2 OS=Ceratitis cosyra GN=ADH2 PE=3 SV=1	PF00106	short chain dehydrogenase	GO:0008152//GO:0055114	metabolic process//oxidation-reduction process	GO:0000166//GO:0016491//GO:0004022	nucleotide binding//oxidoreductase activity//alcohol dehydrogenase (NAD) activity	--	--	KOG1200	Mitochondrial/plastidial beta-ketoacyl-ACP reductase
comp16313_c1	CL	1.17128	318	1359462	BAA09819.1	281	1.03818e-28	ADH [Sarcophaga peregrina]	--	--	--	--	--	--	--	--	--	Q9NAR7	179	1.44746e-15	Alcohol dehydrogenase OS=Bactrocera oleae GN=ADH PE=2 SV=1	--	--	GO:0008152	metabolic process	GO:0016491	oxidoreductase activity	--	--	--	--
comp16314_c0	CL	0.518654	457	195121022	XP_002005020.1	160	8.77851e-11	GI19290 [Drosophila mojavensis]	--	--	--	--	--	--	--	--	--	--	--	--	--	PF11057//PF03739//PF06644//PF10471	Cortexin of kidney//Predicted permease YjgP/YjgQ family//ATP11 protein//Anaphase-promoting complex APC subunit 1	GO:0031145//GO:0006461//GO:0030071	anaphase-promoting complex-dependent proteasomal ubiquitin-dependent protein catabolic process//protein complex assembly//regulation of mitotic metaphase/anaphase transition	--	--	GO:0005680//GO:0031224//GO:0005739//GO:0016021	anaphase-promoting complex//intrinsic to membrane//mitochondrion//integral to membrane	--	--
comp163168_c0	CL	2.31526	585	--	--	--	--	--	--	--	--	--	--	--	--	--	--	--	--	--	--	--	--	--	--	--	--	--	--	--	--
comp16317_c0	CL	0.557378	486	--	--	--	--	--	--	--	--	--	--	--	--	--	--	--	--	--	--	--	--	--	--	--	--	--	--	--	--
comp16318_c0	CL	0.825871	492	--	--	--	--	--	--	--	--	--	--	--	--	--	--	--	--	--	--	--	--	--	--	--	--	--	--	--	--
comp16318_c1	CL	0.881134	538	195043365	XP_001991606.1	369	1.09564e-38	GH11971 [Drosophila grimshawi]	--	--	--	--	--	K09362	K09362	homeo domain only family, other	http://www.genome.jp/dbget-bin/www_bget?ko:K09362	Q24762	365	2.67372e-39	Regulatory protein zeste OS=Drosophila virilis GN=z PE=3 SV=1	PF00249	Myb-like DNA-binding domain	--	--	GO:0003682	chromatin binding	GO:0000785	chromatin	--	--
comp16321_c0	CL	0.889638	1865	195590202	XP_002084835.1	999	2.15116e-124	GD12629 [Drosophila simulans]	195590199	XM_002084798.1	74	2.71628e-28	Drosophila simulans GD12630 (Dsim\GD12630), mRNA	K09267	SOX1S	transcription factor SOX1/2/3/14/21 (SOX group B)	http://www.genome.jp/dbget-bin/www_bget?ko:K09267	Q6RVD7	423	7.24677e-46	Transcription factor Sox-21-B OS=Danio rerio GN=sox21b PE=2 SV=1	PF01293	Phosphoenolpyruvate carboxykinase	GO:0015976//GO:0006099//GO:0006094	carbon utilization//tricarboxylic acid cycle//gluconeogenesis	GO:0005524//GO:0004612	ATP binding//phosphoenolpyruvate carboxykinase (ATP) activity	--	--	KOG0527	HMG-box transcription factor
comp16321_c1	CL	0.312801	433	--	--	--	--	--	--	--	--	--	--	--	--	--	--	--	--	--	--	--	--	--	--	--	--	--	--	--	--
comp16323_c0	CL	0.493117	412	157103382	XP_001647954.1	165	2.09482e-12	galactose-specific C-type lectin, putative [Aedes aegypti]	--	--	--	--	--	--	--	--	--	P86854	135	1.20697e-09	Perlucin-like protein OS=Mytilus galloprovincialis PE=1 SV=1	PF03419//PF00059//PF03943	Sporulation factor SpoIIGA//Lectin C-type domain//TAP C-terminal domain	GO:0030436//GO:0051028//GO:0006508	asexual sporulation//mRNA transport//proteolysis	GO:0030246//GO:0005515//GO:0004190	carbohydrate binding//protein binding//aspartic-type endopeptidase activity	GO:0005634	nucleus	KOG1215	Low-density lipoprotein receptors containing Ca2+-binding EGF-like domains
comp16325_c0	CL	0.344113	492	--	--	--	--	--	--	--	--	--	--	--	--	--	--	--	--	--	--	--	--	--	--	--	--	--	--	--	--
comp16328_c0	CL	0.395261	257	--	--	--	--	--	--	--	--	--	--	--	--	--	--	--	--	--	--	--	--	--	--	--	--	--	--	--	--
comp16329_c0	CL	1.50768	2088	198468839	XP_002134138.1	679	2.39535e-76	GA22224 [Drosophila pseudoobscura pseudoobscura]	--	--	--	--	--	K09228	KRAB	KRAB domain-containing zinc finger protein	http://www.genome.jp/dbget-bin/www_bget?ko:K09228	Q9UJW7	142	1.01219e-07	Zinc finger protein 229 OS=Homo sapiens GN=ZNF229 PE=2 SV=3	PF05495//PF06573//PF00096	CHY zinc finger//Churchill protein//Zinc finger, C2H2 type	GO:0045893//GO:0007275	positive regulation of transcription, DNA-dependent//multicellular organismal development	GO:0008270//GO:0046872	zinc ion binding//metal ion binding	--	--	--	--
comp16333_c0	CL	0.391453	346	--	--	--	--	--	--	--	--	--	--	--	--	--	--	--	--	--	--	--	--	--	--	--	--	--	--	--	--
comp16333_c1	CL	0.382175	443	--	--	--	--	--	--	--	--	--	--	--	--	--	--	--	--	--	--	--	--	--	--	--	--	--	--	--	--
comp16338_c0	CL	0.452338	524	--	--	--	--	--	--	--	--	--	--	--	--	--	--	--	--	--	--	--	--	--	--	--	--	--	--	--	--
comp163393_c0	CL	0.931946	545	--	--	--	--	--	--	--	--	--	--	--	--	--	--	--	--	--	--	--	--	--	--	--	--	--	--	--	--
comp16340_c0	CL	1.08958	404	--	--	--	--	--	--	--	--	--	--	--	--	--	--	--	--	--	--	--	--	--	--	--	--	--	--	--	--
comp16344_c0	CL	0.834249	690	--	--	--	--	--	--	--	--	--	--	--	--	--	--	--	--	--	--	--	--	--	--	--	--	--	--	--	--
comp16345_c0	CL	0.710364	429	--	--	--	--	--	--	--	--	--	--	--	--	--	--	--	--	--	--	--	--	--	--	--	--	--	--	--	--
comp163467_c0	CL	0.340309	597	--	--	--	--	--	--	--	--	--	--	--	--	--	--	--	--	--	--	--	--	--	--	--	--	--	--	--	--
comp16347_c0	CL	1.44704	468	--	--	--	--	--	--	--	--	--	--	--	--	--	--	--	--	--	--	--	--	--	--	--	--	--	--	--	--
comp16349_c0	CL	0.745557	545	--	--	--	--	--	--	--	--	--	--	--	--	--	--	--	--	--	--	PF09412	Endoribonuclease XendoU	--	--	GO:0016788	hydrolase activity, acting on ester bonds	--	--	--	--
comp16350_c0	CL	2.07837	2232	198455076	XP_001359847.2	1696	0	GA18679 [Drosophila pseudoobscura pseudoobscura]	--	--	--	--	--	--	--	--	--	Q58EN8	392	1.43412e-38	Vacuolar protein sorting-associated protein 33B OS=Danio rerio GN=vps33b PE=2 SV=1	PF00995	Sec1 family	GO:0006904//GO:0016192	vesicle docking involved in exocytosis//vesicle-mediated transport	--	--	--	--	KOG1302	Vacuolar sorting protein VPS33/slp1 (Sec1 family)
comp16358_c0	CL	1.11307	1734	289741883	ADD19689.1	1373	0	transcription factor grauzone [Glossina morsitans morsitans]	--	--	--	--	--	--	--	--	--	Q9U405	1066	3.68668e-136	Transcription factor grauzone OS=Drosophila melanogaster GN=grau PE=1 SV=1	PF07776//PF00096	Zinc-finger associated domain (zf-AD)//Zinc finger, C2H2 type	--	--	GO:0008270//GO:0046872	zinc ion binding//metal ion binding	GO:0005634	nucleus	--	--
comp16364_c0	CL	0.38304	442	--	--	--	--	--	--	--	--	--	--	--	--	--	--	--	--	--	--	PF04043//PF02892	Plant invertase/pectin methylesterase inhibitor//BED zinc finger	GO:0005982//GO:0005985	starch metabolic process//sucrose metabolic process	GO:0003677//GO:0004857//GO:0030599	DNA binding//enzyme inhibitor activity//pectinesterase activity	--	--	--	--
comp16366_c0	CL	0.48511	349	--	--	--	--	--	--	--	--	--	--	--	--	--	--	--	--	--	--	--	--	--	--	--	--	--	--	--	--
comp16367_c1	CL	0.493855	2674	195126172	XP_002007548.1	1861	0	GI12326 [Drosophila mojavensis]	--	--	--	--	--	--	--	--	--	Q9QYZ9	448	1.29215e-47	Serine protease 30 OS=Mus musculus GN=Prss30 PE=2 SV=2	PF00089//PF06072//PF00957//PF14552	Trypsin//Alphaherpesvirus tegument protein US9//Synaptobrevin//	GO:0006508//GO:0006725//GO:0016192	proteolysis//cellular aromatic compound metabolic process//vesicle-mediated transport	GO:0004252//GO:0016853	serine-type endopeptidase activity//isomerase activity	GO:0019033//GO:0016021	viral tegument//integral to membrane	KOG3627	Trypsin
comp16369_c0	CL	0.666549	254	--	--	--	--	--	--	--	--	--	--	--	--	--	--	--	--	--	--	--	--	--	--	--	--	--	--	--	--
comp16370_c0	CL	0.396219	3162	270016032	EFA12480.1	255	1.85974e-101	hypothetical protein TcasGA2_TC001504 [Tribolium castaneum]	--	--	--	--	--	--	--	--	--	Q03277	347	9.11323e-32	Retrovirus-related Pol polyprotein from type-1 retrotransposable element R1 (Fragment) OS=Sciara coprophila PE=4 SV=1	PF05301//PF00078//PF07355//PF00098	Touch receptor neuron protein Mec-17//Reverse transcriptase (RNA-dependent DNA polymerase)//Glycine/sarcosine/betaine reductase selenoprotein B (GRDB)//Zinc knuckle	GO:0071929//GO:0042967//GO:0006278//GO:0055114	alpha-tubulin acetylation//acyl-carrier-protein biosynthetic process//RNA-dependent DNA replication//oxidation-reduction process	GO:0019799//GO:0003723//GO:0050485//GO:0003964//GO:0030699//GO:0003676//GO:0008270	tubulin N-acetyltransferase activity//RNA binding//oxidoreductase activity, acting on X-H and Y-H to form an X-Y bond, with a disulfide as acceptor//RNA-directed DNA polymerase activity//glycine reductase activity//nucleic acid binding//zinc ion binding	GO:0045298//GO:0030700	tubulin complex//glycine reductase complex	KOG1075	FOG: Reverse transcriptase
comp16372_c0	CL	4.13256	3089	21214752	CAD32253.1	180	9.54653e-11	gag-pol polyprotein precursor [Drosophila melanogaster]	--	--	--	--	--	--	--	--	--	--	--	--	--	--	--	--	--	--	--	--	--	--	--
comp1637_c0	CL	0.956517	354	259377427	ACW65148.1	375	2.37493e-44	histone H4 [Leishmania donovani]	259377426	GQ845113.1	201	1.20386e-99	Leishmania donovani strain Dd8 histone H4 gene, complete cds	K11254	H4	histone H4	http://www.genome.jp/dbget-bin/www_bget?ko:K11254	P04914	287	3.30325e-32	Histone H4 OS=Neurospora crassa (strain ATCC 24698 / 74-OR23-1A / CBS 708.71 / DSM 1257 / FGSC 987) GN=hhf-1 PE=3 SV=2	PF02969//PF00808//PF00125//PF02291//PF08369	TATA box binding protein associated factor (TAF)//Histone-like transcription factor (CBF/NF-Y) and archaeal histone//Core histone H2A/H2B/H3/H4//Transcription initiation factor IID, 31kD subunit//Proto-chlorophyllide reductase 57 kD subunit	GO:0055114//GO:0006334//GO:0015979//GO:0006352//GO:0015995	oxidation-reduction process//nucleosome assembly//photosynthesis//DNA-dependent transcription, initiation//chlorophyll biosynthetic process	GO:0046982//GO:0003677//GO:0043565//GO:0016491	protein heterodimerization activity//DNA binding//sequence-specific DNA binding//oxidoreductase activity	GO:0005622//GO:0005634//GO:0000786	intracellular//nucleus//nucleosome	KOG3467	Histone H4
comp16380_c0	CL	0.675776	2355	195043045	XP_001991542.1	626	6.38895e-72	GH12013 [Drosophila grimshawi]	195447341	XM_002071135.1	186	1.89018e-90	Drosophila willistoni GK25653 (Dwil\GK25653), mRNA	--	--	--	--	--	--	--	--	--	--	--	--	--	--	--	--	--	--
comp163814_c0	CL	0.54033	376	--	--	--	--	--	--	--	--	--	--	--	--	--	--	--	--	--	--	--	--	--	--	--	--	--	--	--	--
comp16382_c0	CL	0.724977	794	--	--	--	--	--	--	--	--	--	--	--	--	--	--	--	--	--	--	--	--	--	--	--	--	--	--	--	--
comp16386_c0	CL	0.321462	316	--	--	--	--	--	--	--	--	--	--	--	--	--	--	--	--	--	--	--	--	--	--	--	--	--	--	--	--
comp16390_c0	CL	0.661055	461	--	--	--	--	--	--	--	--	--	--	--	--	--	--	--	--	--	--	--	--	--	--	--	--	--	--	--	--
comp16393_c0	CL	1.51741	1205	24762435	NP_611849.1	718	8.10074e-89	CG13562, isoform A [Drosophila melanogaster]	--	--	--	--	--	--	--	--	--	Q64425	124	3.78142e-06	Pancreatic triacylglycerol lipase (Fragment) OS=Myocastor coypus GN=PNLIP PE=2 SV=1	PF07859	alpha/beta hydrolase fold	GO:0008152	metabolic process	GO:0016787	hydrolase activity	--	--	--	--
comp16399_c1	CL	0.423259	560	--	--	--	--	--	--	--	--	--	--	--	--	--	--	--	--	--	--	--	--	--	--	--	--	--	--	--	--
comp16407_c0	CL	1.0867	1371	195427375	XP_002061752.1	482	6.08038e-53	GK17024 [Drosophila willistoni]	--	--	--	--	--	--	--	--	--	--	--	--	--	PF01637//PF02367//PF00004//PF01926//PF00931//PF00005//PF00910//PF07728//PF03193//PF04851	Archaeal ATPase//Uncharacterised P-loop hydrolase UPF0079//ATPase family associated with various cellular activities (AAA)//GTPase of unknown function//NB-ARC domain//ABC transporter//RNA helicase//AAA domain (dynein-related subfamily)//Protein of unknown function, DUF258//Type III restriction enzyme, res subunit	GO:0070526	threonylcarbamoyladenosine biosynthetic process	GO:0016887//GO:0003924//GO:0005525//GO:0003677//GO:0043531//GO:0005524//GO:0016787//GO:0003723//GO:0003724	ATPase activity//GTPase activity//GTP binding//DNA binding//ADP binding//ATP binding//hydrolase activity//RNA binding//RNA helicase activity	--	--	--	--
comp16410_c0	CL	1.66109	530	--	--	--	--	--	--	--	--	--	--	--	--	--	--	--	--	--	--	--	--	--	--	--	--	--	--	--	--
comp16410_c1	CL	1.05344	675	--	--	--	--	--	--	--	--	--	--	--	--	--	--	--	--	--	--	--	--	--	--	--	--	--	--	--	--
comp16413_c0	CL	0.344931	589	--	--	--	--	--	--	--	--	--	--	--	--	--	--	--	--	--	--	--	--	--	--	--	--	--	--	--	--
comp16414_c0	CL	2.12139	415	--	--	--	--	--	--	--	--	--	--	--	--	--	--	--	--	--	--	--	--	--	--	--	--	--	--	--	--
comp16417_c0	CL	5.11632	364	--	--	--	--	--	--	--	--	--	--	--	--	--	--	--	--	--	--	--	--	--	--	--	--	--	--	--	--
comp164185_c0	CL	0.381888	266	--	--	--	--	--	--	--	--	--	--	--	--	--	--	--	--	--	--	--	--	--	--	--	--	--	--	--	--
comp16419_c0	CL	0.555919	1594	195135047	XP_002011947.1	497	9.7248e-55	GI14474 [Drosophila mojavensis]	--	--	--	--	--	--	--	--	--	Q9VR59	436	7.81776e-44	Inositol hexakisphosphate and diphosphoinositol-pentakisphosphate kinase OS=Drosophila melanogaster GN=l(1)G0196 PE=1 SV=2	PF05404	Translocon-associated protein, delta subunit precursor (TRAP-delta)	--	--	--	--	GO:0016021//GO:0005783	integral to membrane//endoplasmic reticulum	--	--
comp16422_c0	CL	1.51842	1115	195113669	XP_002001390.1	517	1.12443e-59	GI10766 [Drosophila mojavensis]	--	--	--	--	--	--	--	--	--	Q7TQA3	280	8.9703e-27	Epidermal retinol dehydrogenase 2 OS=Mus musculus GN=Sdr16c5 PE=2 SV=1	PF02737//PF00106//PF00070//PF05891	3-hydroxyacyl-CoA dehydrogenase, NAD binding domain//short chain dehydrogenase//Pyridine nucleotide-disulphide oxidoreductase//AdoMet dependent proline di-methyltransferase	GO:0006550//GO:0055114//GO:0018874//GO:0006574//GO:0006552//GO:0006568//GO:0008152//GO:0006554//GO:0006631//GO:0006633	isoleucine catabolic process//oxidation-reduction process//benzoate metabolic process//valine catabolic process//leucine catabolic process//tryptophan metabolic process//metabolic process//lysine catabolic process//fatty acid metabolic process//fatty acid biosynthetic process	GO:0008168//GO:0050660//GO:0003857//GO:0016491	methyltransferase activity//flavin adenine dinucleotide binding//3-hydroxyacyl-CoA dehydrogenase activity//oxidoreductase activity	--	--	KOG1201	Hydroxysteroid 17-beta dehydrogenase 11
comp16425_c0	CL	0.651167	416	--	--	--	--	--	--	--	--	--	--	--	--	--	--	--	--	--	--	--	--	--	--	--	--	--	--	--	--
comp16428_c0	CL	2.16085	3205	194868374	XP_001972279.1	1114	1.33103e-130	GG13972 [Drosophila erecta]	--	--	--	--	--	--	--	--	--	Q9JJY4	786	6.76057e-88	Probable ATP-dependent RNA helicase DDX20 OS=Mus musculus GN=Ddx20 PE=1 SV=2	PF00271//PF00004//PF04851//PF00270	Helicase conserved C-terminal domain//ATPase family associated with various cellular activities (AAA)//Type III restriction enzyme, res subunit//DEAD/DEAH box helicase	--	--	GO:0008026//GO:0004386//GO:0016787//GO:0003677//GO:0003676//GO:0005524	ATP-dependent helicase activity//helicase activity//hydrolase activity//DNA binding//nucleic acid binding//ATP binding	--	--	KOG4284	DEAD box protein
comp16429_c0	CL	0.852329	437	--	--	--	--	--	--	--	--	--	--	--	--	--	--	--	--	--	--	--	--	--	--	--	--	--	--	--	--
comp16430_c0	CL	1.75664	559	195114278	XP_002001694.1	131	1.13099e-06	GI15616 [Drosophila mojavensis]	--	--	--	--	--	--	--	--	--	--	--	--	--	PF00719//PF00646//PF00076	Inorganic pyrophosphatase//F-box domain//RNA recognition motif. (a.k.a. RRM, RBD, or RNP domain)	GO:0006119//GO:0006796	oxidative phosphorylation//phosphate-containing compound metabolic process	GO:0000287//GO:0004427//GO:0005515//GO:0003676	magnesium ion binding//inorganic diphosphatase activity//protein binding//nucleic acid binding	GO:0005737	cytoplasm	--	--
comp16430_c1	CL	1.82537	1484	218136539	ACK57533.1	254	1.16868e-20	sub2-63 [Ceratitis capitata]	--	--	--	--	--	--	--	--	--	--	--	--	--	PF02532	Photosystem II reaction centre I protein (PSII 4.8 kDa protein)	GO:0015979	photosynthesis	--	--	GO:0016020//GO:0009539//GO:0009523	membrane//photosystem II reaction center//photosystem II	KOG1947	Leucine rich repeat proteins, some proteins contain F-box
comp16432_c0	CL	1.39993	387	--	--	--	--	--	--	--	--	--	--	--	--	--	--	--	--	--	--	--	--	--	--	--	--	--	--	--	--
comp16433_c0	CL	4.23259	400	2506269	P31529.2	119	1.41812e-06	RecName: Full=Sapecin-B; Flags: Precursor	--	--	--	--	--	--	--	--	--	P31529	119	9.57813e-08	Sapecin-B OS=Sarcophaga peregrina PE=1 SV=2	PF01097//PF00304	Arthropod defensin//Gamma-thionin family	GO:0006952	defense response	--	--	--	--	--	--
comp16435_c0	CL	0.490735	759	195391524	XP_002054410.1	404	8.78244e-47	GJ22822 [Drosophila virilis]	--	--	--	--	--	--	--	--	--	Q07892	354	2.08637e-40	Eclosion hormone OS=Drosophila melanogaster GN=Eh PE=2 SV=1	PF14634//PF04736//PF13639	//Eclosion hormone//	GO:0018990//GO:0007218	ecdysis, chitin-based cuticle//neuropeptide signaling pathway	GO:0008255//GO:0008270//GO:0005515	ecdysis-triggering hormone activity//zinc ion binding//protein binding	--	--	--	--
comp16439_c0	CL	0.871015	622	--	--	--	--	--	--	--	--	--	--	--	--	--	--	--	--	--	--	--	--	--	--	--	--	--	--	--	--
comp16445_c0	CL	1.97247	309	--	--	--	--	--	--	--	--	--	--	--	--	--	--	--	--	--	--	--	--	--	--	--	--	--	--	--	--
comp164480_c0	CL	1.67026	223	--	--	--	--	--	--	--	--	--	--	--	--	--	--	--	--	--	--	--	--	--	--	--	--	--	--	--	--
comp16449_c0	CL	0.774844	437	--	--	--	--	--	--	--	--	--	--	--	--	--	--	--	--	--	--	--	--	--	--	--	--	--	--	--	--
comp1644_c0	CL	0.305051	444	--	--	--	--	--	--	--	--	--	--	--	--	--	--	--	--	--	--	--	--	--	--	--	--	--	--	--	--
comp16450_c0	CL	1.91849	805	195160936	XP_002021327.1	173	1.07887e-12	GL24867 [Drosophila persimilis]	--	--	--	--	--	--	--	--	--	--	--	--	--	PF03739	Predicted permease YjgP/YjgQ family	--	--	--	--	GO:0016021	integral to membrane	--	--
comp16452_c0	CL	1.86762	834	--	--	--	--	--	--	--	--	--	--	--	--	--	--	--	--	--	--	PF02444	Hepatitis E virus ORF-2 (Putative capsid protein)	--	--	--	--	GO:0030430	host cell cytoplasm	--	--
comp16453_c0	CL	0.950476	285	--	--	--	--	--	--	--	--	--	--	--	--	--	--	--	--	--	--	--	--	--	--	--	--	--	--	--	--
comp164547_c0	CL	0.967449	630	--	--	--	--	--	--	--	--	--	--	--	--	--	--	--	--	--	--	--	--	--	--	--	--	--	--	--	--
comp16454_c0	CL	0.731245	1667	4838511	AAD31018.1	1879	0	sodium channel auxiliary subunit [Musca domestica]	--	--	--	--	--	--	--	--	--	P48613	1771	0	Protein tipE OS=Drosophila melanogaster GN=tipE PE=2 SV=1	PF03185	Calcium-activated potassium channel, beta subunit	GO:0006813//GO:0006811	potassium ion transport//ion transport	GO:0005216//GO:0015269	ion channel activity//calcium-activated potassium channel activity	GO:0016020	membrane	--	--
comp16457_c0	CL	1.12724	781	--	--	--	--	--	--	--	--	--	--	--	--	--	--	--	--	--	--	PF02990	Endomembrane protein 70	--	--	--	--	GO:0016021	integral to membrane	--	--
comp16458_c0	CL	0.40038	592	--	--	--	--	--	--	--	--	--	--	--	--	--	--	--	--	--	--	--	--	--	--	--	--	--	--	--	--
comp16461_c0	CL	1.55723	2805	195478855	XP_002100674.1	1055	9.60396e-127	GE16043 [Drosophila yakuba]	--	--	--	--	--	--	--	--	--	Q22557	594	8.53459e-67	SprT-like domain-containing protein Spartan OS=Caenorhabditis elegans GN=dvc-1 PE=1 SV=1	PF02990//PF04378//PF01005//PF00517	Endomembrane protein 70//Protein of unknown function (DUF519)//Flavivirus non-structural protein NS2A//Retroviral envelope protein	GO:0070475//GO:0006396//GO:0000154	rRNA base methylation//RNA processing//rRNA modification	GO:0003725//GO:0005198//GO:0008649	double-stranded RNA binding//structural molecule activity//rRNA methyltransferase activity	GO:0019031//GO:0016021	viral envelope//integral to membrane	KOG3931	Uncharacterized conserved protein
comp16462_c0	CL	0.507449	734	--	--	--	--	--	--	--	--	--	--	--	--	--	--	--	--	--	--	--	--	--	--	--	--	--	--	--	--
comp16465_c0	CL	0.547612	371	--	--	--	--	--	--	--	--	--	--	--	--	--	--	--	--	--	--	--	--	--	--	--	--	--	--	--	--
comp16467_c0	CL	0.316353	3104	442624604	NP_726389.4	1766	0	alpha-catenin related, isoform C [Drosophila melanogaster]	--	--	--	--	--	--	--	--	--	O88327	364	3.25266e-34	Alpha-catulin OS=Mus musculus GN=Ctnnal1 PE=2 SV=1	PF01044//PF00335//PF11568	Vinculin family//Tetraspanin family//Mediator complex subunit 29	GO:0007155	cell adhesion	GO:0005198	structural molecule activity	GO:0015629//GO:0016021//GO:0016592	actin cytoskeleton//integral to membrane//mediator complex	--	--
comp16472_c0	CL	0.30923	219	195059683	XP_001995682.1	202	4.44164e-18	GH17629 [Drosophila grimshawi]	--	--	--	--	--	--	--	--	--	O77277	196	4.16317e-18	Torsin-like protein OS=Drosophila melanogaster GN=torp4a PE=2 SV=2	PF15202		GO:0045444	fat cell differentiation	GO:0000166	nucleotide binding	--	--	KOG2170	ATPase of the AAA+ superfamily
comp16476_c0	CL	0.327949	413	--	--	--	--	--	--	--	--	--	--	--	--	--	--	--	--	--	--	--	--	--	--	--	--	--	--	--	--
comp16478_c0	CL	0.346697	293	--	--	--	--	--	--	--	--	--	--	--	--	--	--	--	--	--	--	--	--	--	--	--	--	--	--	--	--
comp16479_c0	CL	0.436912	465	--	--	--	--	--	--	--	--	--	--	--	--	--	--	--	--	--	--	--	--	--	--	--	--	--	--	--	--
comp16483_c0	CL	0.72374	1310	195108675	XP_001998918.1	507	1.25876e-56	GI23363 [Drosophila mojavensis]	--	--	--	--	--	--	--	--	--	--	--	--	--	--	--	--	--	--	--	--	--	--	--
comp164859_c0	CL	0.553279	306	--	--	--	--	--	--	--	--	--	--	--	--	--	--	--	--	--	--	--	--	--	--	--	--	--	--	--	--
comp16489_c0	CL	0.646505	419	--	--	--	--	--	--	--	--	--	--	--	--	--	--	--	--	--	--	--	--	--	--	--	--	--	--	--	--
comp16490_c0	CL	1.14137	712	--	--	--	--	--	--	--	--	--	--	--	--	--	--	--	--	--	--	--	--	--	--	--	--	--	--	--	--
comp16495_c0	CL	0.698639	727	--	--	--	--	--	--	--	--	--	--	--	--	--	--	--	--	--	--	--	--	--	--	--	--	--	--	--	--
comp16496_c0	CL	0.485707	976	--	--	--	--	--	--	--	--	--	--	--	--	--	--	--	--	--	--	--	--	--	--	--	--	--	--	--	--
comp16500_c0	CL	0.559681	242	--	--	--	--	--	--	--	--	--	--	--	--	--	--	--	--	--	--	--	--	--	--	--	--	--	--	--	--
comp16505_c0	CL	0.458955	664	--	--	--	--	--	--	--	--	--	--	--	--	--	--	--	--	--	--	--	--	--	--	--	--	--	--	--	--
comp16507_c0	CL	0.556005	609	--	--	--	--	--	--	--	--	--	--	--	--	--	--	--	--	--	--	--	--	--	--	--	--	--	--	--	--
comp16512_c0	CL	0.448062	529	--	--	--	--	--	--	--	--	--	--	--	--	--	--	--	--	--	--	--	--	--	--	--	--	--	--	--	--
comp16512_c1	CL	0.541565	1313	--	--	--	--	--	--	--	--	--	--	--	--	--	--	--	--	--	--	--	--	--	--	--	--	--	--	--	--
comp16524_c0	CL	0.644284	473	--	--	--	--	--	--	--	--	--	--	--	--	--	--	--	--	--	--	--	--	--	--	--	--	--	--	--	--
comp16526_c0	CL	1.05815	512	--	--	--	--	--	--	--	--	--	--	--	--	--	--	--	--	--	--	--	--	--	--	--	--	--	--	--	--
comp16527_c0	CL	0.431347	471	--	--	--	--	--	--	--	--	--	--	--	--	--	--	--	--	--	--	--	--	--	--	--	--	--	--	--	--
comp16528_c0	CL	0.693608	537	--	--	--	--	--	--	--	--	--	--	--	--	--	--	--	--	--	--	--	--	--	--	--	--	--	--	--	--
comp16533_c1	CL	0.447375	1211	195126184	XP_002007554.1	417	1.70734e-42	GI12321 [Drosophila mojavensis]	--	--	--	--	--	--	--	--	--	Q8R116	137	1.00821e-07	Protein notum homolog OS=Mus musculus GN=Notum PE=2 SV=2	--	--	--	--	--	--	--	--	--	--
comp16534_c0	CL	0.324543	313	--	--	--	--	--	--	--	--	--	--	--	--	--	--	--	--	--	--	--	--	--	--	--	--	--	--	--	--
comp16535_c0	CL	0.330671	512	--	--	--	--	--	--	--	--	--	--	--	--	--	--	--	--	--	--	--	--	--	--	--	--	--	--	--	--
comp16536_c0	CL	0.417004	406	--	--	--	--	--	--	--	--	--	--	--	--	--	--	--	--	--	--	--	--	--	--	--	--	--	--	--	--
comp16537_c0	CL	0.506644	401	--	--	--	--	--	--	--	--	--	--	--	--	--	--	--	--	--	--	--	--	--	--	--	--	--	--	--	--
comp16541_c0	CL	0.964884	1509	195380225	XP_002048871.1	1785	0	GJ21075 [Drosophila virilis]	--	--	--	--	--	K02606	ORC4	origin recognition complex subunit 4	http://www.genome.jp/dbget-bin/www_bget?ko:K02606	O43929	851	9.407e-107	Origin recognition complex subunit 4 OS=Homo sapiens GN=ORC4 PE=1 SV=2	PF01695//PF01637//PF00437//PF06414//PF05496//PF00931//PF00448//PF08477//PF01926//PF00004//PF00735//PF01078//PF01580//PF03193//PF07728//PF00910//PF00005	IstB-like ATP binding protein//Archaeal ATPase//Type II/IV secretion system protein//Zeta toxin//Holliday junction DNA helicase ruvB N-terminus//NB-ARC domain//SRP54-type protein, GTPase domain//Miro-like protein//GTPase of unknown function//ATPase family associated with various cellular activities (AAA)//Septin//Magnesium chelatase, subunit ChlI//FtsK/SpoIIIE family//Protein of unknown function,…	GO:0006810//GO:0007059//GO:0051301//GO:0015995//GO:0006614//GO:0007049//GO:0007264//GO:0006310//GO:0006260//GO:0006281//GO:0015979//GO:0015994	transport//chromosome segregation//cell division//chlorophyll biosynthetic process//SRP-dependent cotranslational protein targeting to membrane//cell cycle//small GTPase mediated signal transduction//DNA recombination//DNA replication//DNA repair//photosynthesis//chlorophyll metabolic process	GO:0005524//GO:0003724//GO:0003723//GO:0016851//GO:0017111//GO:0003677//GO:0005525//GO:0003924//GO:0016887//GO:0000166//GO:0043531//GO:0009378//GO:0016301	ATP binding//RNA helicase activity//RNA binding//magnesium chelatase activity//nucleoside-triphosphatase activity//DNA binding//GTP binding//GTPase activity//ATPase activity//nucleotide binding//ADP binding//four-way junction helicase activity//kinase activity	GO:0010007//GO:0005622//GO:0005634//GO:0005657//GO:0000808//GO:0016021//GO:0009379	magnesium chelatase complex//intracellular//nucleus//replication fork//origin recognition complex//integral to membrane//Holliday junction helicase complex	KOG2228	Origin recognition complex, subunit 4
comp16544_c0	CL	0.922077	2644	195576440	XP_002078084.1	174	3.11173e-10	GD22726 [Drosophila simulans]	--	--	--	--	--	--	--	--	--	B4DXR9	233	1.45583e-18	Zinc finger protein 732 OS=Homo sapiens GN=ZNF732 PE=2 SV=1	PF00096	Zinc finger, C2H2 type	--	--	GO:0046872//GO:0005488	metal ion binding//binding	--	--	--	--
comp165479_c0	CL	0.455525	223	--	--	--	--	--	--	--	--	--	--	--	--	--	--	--	--	--	--	--	--	--	--	--	--	--	--	--	--
comp16547_c0	CL	1.29239	393	--	--	--	--	--	--	--	--	--	--	--	--	--	--	--	--	--	--	--	--	--	--	--	--	--	--	--	--
comp165494_c0	CL	0.452683	374	--	--	--	--	--	--	--	--	--	--	--	--	--	--	--	--	--	--	--	--	--	--	--	--	--	--	--	--
comp16549_c0	CL	0.683832	1535	442626936	NP_001260273.1	135	4.78696e-06	CG9541, isoform D [Drosophila melanogaster]	442626935	NM_001273344.1	185	4.3965e-90	Drosophila melanogaster CG9541 (CG9541), transcript variant D, mRNA	--	--	--	--	Q9Y6K8	200	3.86049e-15	Adenylate kinase isoenzyme 5 OS=Homo sapiens GN=AK5 PE=1 SV=2	PF01220	Dehydroquinase class II	GO:0006144//GO:0006571//GO:0046034//GO:0009094//GO:0000162	purine nucleobase metabolic process//tyrosine biosynthetic process//ATP metabolic process//L-phenylalanine biosynthetic process//tryptophan biosynthetic process	GO:0004017//GO:0003855	adenylate kinase activity//3-dehydroquinate dehydratase activity	--	--	KOG3079	Uridylate kinase/adenylate kinase
comp16551_c0	CL	1.69834	638	--	--	--	--	--	--	--	--	--	--	--	--	--	--	--	--	--	--	--	--	--	--	--	--	--	--	--	--
comp16554_c0	CL	0.35536	667	--	--	--	--	--	--	--	--	--	--	--	--	--	--	--	--	--	--	--	--	--	--	--	--	--	--	--	--
comp16558_c0	CL	0.597793	793	--	--	--	--	--	--	--	--	--	--	--	--	--	--	--	--	--	--	--	--	--	--	--	--	--	--	--	--
comp16560_c0	CL	0.604655	224	--	--	--	--	--	--	--	--	--	--	--	--	--	--	--	--	--	--	--	--	--	--	--	--	--	--	--	--
comp16568_c0	CL	1.16011	467	--	--	--	--	--	--	--	--	--	--	--	--	--	--	--	--	--	--	--	--	--	--	--	--	--	--	--	--
comp16576_c1	CL	1.99181	765	289741491	ADD19493.1	737	5.29552e-90	glucose dehydrogenase [Glossina morsitans morsitans]	--	--	--	--	--	--	--	--	--	P18173	283	5.20718e-27	Glucose dehydrogenase [acceptor] OS=Drosophila melanogaster GN=Gld PE=2 SV=3	PF00732	GMC oxidoreductase	GO:0055114//GO:0044710	oxidation-reduction process//single-organism metabolic process	GO:0050660//GO:0016614	flavin adenine dinucleotide binding//oxidoreductase activity, acting on CH-OH group of donors	--	--	--	--
comp165789_c0	CL	0.566232	299	--	--	--	--	--	--	--	--	--	--	--	--	--	--	--	--	--	--	--	--	--	--	--	--	--	--	--	--
comp16578_c0	CL	0.54033	376	--	--	--	--	--	--	--	--	--	--	--	--	--	--	--	--	--	--	--	--	--	--	--	--	--	--	--	--
comp1657_c0	CL	0.333056	305	--	--	--	--	--	--	--	--	--	--	--	--	--	--	--	--	--	--	--	--	--	--	--	--	--	--	--	--
comp16585_c0	CL	0.716429	898	328718272	XP_003246440.1	163	4.85711e-10	PREDICTED: hypothetical protein LOC100568806 [Acyrthosiphon pisum]	--	--	--	--	--	--	--	--	--	--	--	--	--	--	--	--	--	--	--	--	--	--	--
comp16587_c0	CL	1.37442	271	--	--	--	--	--	--	--	--	--	--	--	--	--	--	--	--	--	--	--	--	--	--	--	--	--	--	--	--
comp16588_c0	CL	0.984168	1273	195390654	XP_002053983.1	1153	3.43276e-153	GJ24185 [Drosophila virilis]	--	--	--	--	--	--	--	--	--	Q8WPA2	773	2.83881e-97	Allatostatin-A receptor OS=Bombyx mori GN=AR PE=2 SV=1	PF01393//PF00001	Chromo shadow domain//7 transmembrane receptor (rhodopsin family)	GO:0007187//GO:0007268//GO:0007186	G-protein coupled receptor signaling pathway, coupled to cyclic nucleotide second messenger//synaptic transmission//G-protein coupled receptor signaling pathway	GO:0004930//GO:0004983	G-protein coupled receptor activity//neuropeptide Y receptor activity	GO:0016021//GO:0005634	integral to membrane//nucleus	KOG3656	FOG: 7 transmembrane receptor
comp16589_c0	CL	0.610392	1054	195166872	XP_002024258.1	595	2.62055e-69	GL14945 [Drosophila persimilis]	--	--	--	--	--	K09228	KRAB	KRAB domain-containing zinc finger protein	http://www.genome.jp/dbget-bin/www_bget?ko:K09228	Q9UJU3	274	7.84269e-25	Zinc finger protein 112 OS=Homo sapiens GN=ZNF112 PE=2 SV=2	PF06467//PF00096	MYM-type Zinc finger with FCS sequence motif//Zinc finger, C2H2 type	--	--	GO:0008270//GO:0046872	zinc ion binding//metal ion binding	--	--	--	--
comp16594_c1	CL	0.322483	315	--	--	--	--	--	--	--	--	--	--	--	--	--	--	--	--	--	--	--	--	--	--	--	--	--	--	--	--
comp16602_c0	CL	0.3907	520	--	--	--	--	--	--	--	--	--	--	--	--	--	--	--	--	--	--	--	--	--	--	--	--	--	--	--	--
comp16608_c0	CL	0.615649	440	--	--	--	--	--	--	--	--	--	--	--	--	--	--	--	--	--	--	--	--	--	--	--	--	--	--	--	--
comp16617_c0	CL	0.551702	491	195172796	XP_002027182.1	144	1.74842e-08	GL20111 [Drosophila persimilis]	--	--	--	--	--	--	--	--	--	Q96JC4	154	5.74187e-11	Zinc finger protein 479 OS=Homo sapiens GN=ZNF479 PE=2 SV=1	PF00096//PF07975//PF01363//PF06467//PF02892	Zinc finger, C2H2 type//TFIIH C1-like domain//FYVE zinc finger//MYM-type Zinc finger with FCS sequence motif//BED zinc finger	GO:0006281	DNA repair	GO:0046872//GO:0003676//GO:0003677//GO:0008270	metal ion binding//nucleic acid binding//DNA binding//zinc ion binding	GO:0005622	intracellular	KOG1721	FOG: Zn-finger
comp16617_c1	CL	0.467689	724	195425375	XP_002060986.1	300	1.71712e-28	GK10699 [Drosophila willistoni]	--	--	--	--	--	K09228	KRAB	KRAB domain-containing zinc finger protein	http://www.genome.jp/dbget-bin/www_bget?ko:K09228	Q96H86	123	1.39768e-06	Zinc finger protein 764 OS=Homo sapiens GN=ZNF764 PE=1 SV=2	PF00569//PF00628//PF08996//PF04810//PF00096	Zinc finger, ZZ type//PHD-finger//DNA Polymerase alpha zinc finger//Sec23/Sec24 zinc finger//Zinc finger, C2H2 type	GO:0006886//GO:0006888//GO:0006260	intracellular protein transport//ER to Golgi vesicle-mediated transport//DNA replication	GO:0001882//GO:0003887//GO:0008270//GO:0046872//GO:0005515	nucleoside binding//DNA-directed DNA polymerase activity//zinc ion binding//metal ion binding//protein binding	GO:0030127//GO:0042575	COPII vesicle coat//DNA polymerase complex	KOG1721	FOG: Zn-finger
comp16620_c0	CL	0.582968	697	201066235	ACH92526.1	180	1.03058e-13	IP16239p [Drosophila melanogaster]	--	--	--	--	--	--	--	--	--	--	--	--	--	--	--	--	--	--	--	--	--	--	--
comp166213_c0	CL	0.567894	477	--	--	--	--	--	--	--	--	--	--	--	--	--	--	--	--	--	--	--	--	--	--	--	--	--	--	--	--
comp16625_c0	CL	1.47106	1289	--	--	--	--	--	--	--	--	--	--	--	--	--	--	--	--	--	--	--	--	--	--	--	--	--	--	--	--
comp16630_c0	CL	0.466401	363	--	--	--	--	--	--	--	--	--	--	--	--	--	--	--	--	--	--	--	--	--	--	--	--	--	--	--	--
comp16633_c0	CL	0.733067	970	157123732	XP_001653867.1	363	6.48005e-38	hypothetical protein AaeL_AAEL009611 [Aedes aegypti]	--	--	--	--	--	--	--	--	--	Q6DHG8	135	6.03856e-08	Spindle and kinetochore-associated protein 1 OS=Danio rerio GN=ska1 PE=2 SV=1	PF01486	K-box region	GO:0006355	regulation of transcription, DNA-dependent	GO:0003700	sequence-specific DNA binding transcription factor activity	GO:0005634//GO:0005667	nucleus//transcription factor complex	--	--
comp16636_c0	CL	0.471691	1005	195144582	XP_002013275.1	1297	1.91254e-177	GL23488 [Drosophila persimilis]	--	--	--	--	--	--	--	--	--	Q6HA08	387	5.50257e-41	Astacin-like metalloendopeptidase OS=Homo sapiens GN=ASTL PE=1 SV=4	PF01400	Astacin (Peptidase family M12A)	GO:0006508	proteolysis	GO:0008270//GO:0004222//GO:0046872	zinc ion binding//metalloendopeptidase activity//metal ion binding	--	--	KOG3714	Meprin A metalloprotease
comp16638_c0	CL	0.848639	399	--	--	--	--	--	--	--	--	--	--	--	--	--	--	--	--	--	--	--	--	--	--	--	--	--	--	--	--
comp16641_c0	CL	0.487204	278	--	--	--	--	--	--	--	--	--	--	--	--	--	--	--	--	--	--	--	--	--	--	--	--	--	--	--	--
comp16646_c0	CL	0.322483	420	--	--	--	--	--	--	--	--	--	--	--	--	--	--	--	--	--	--	--	--	--	--	--	--	--	--	--	--
comp16655_c0	CL	0.395261	257	--	--	--	--	--	--	--	--	--	--	--	--	--	--	--	--	--	--	--	--	--	--	--	--	--	--	--	--
comp16658_c0	CL	2.18949	665	5579388	AAD45526.1	807	2.24346e-100	prophenoloxidase [Neobellieria bullata]	--	--	--	--	--	--	--	--	--	Q9V521	739	1.37281e-91	Phenoloxidase subunit A3 OS=Drosophila melanogaster GN=proPo-A3 PE=1 SV=1	--	--	GO:0055114	oxidation-reduction process	GO:0016491	oxidoreductase activity	--	--	--	--
comp16658_c1	CL	1.61468	713	40362984	AAR84669.1	773	4.73815e-95	prophenoloxidase [Musca domestica]	--	--	--	--	--	--	--	--	--	Q9V521	713	2.01195e-87	Phenoloxidase subunit A3 OS=Drosophila melanogaster GN=proPo-A3 PE=1 SV=1	PF00264	Common central domain of tyrosinase	GO:0008152	metabolic process	GO:0016491	oxidoreductase activity	--	--	--	--
comp16664_c0	CL	0.420257	564	--	--	--	--	--	--	--	--	--	--	--	--	--	--	--	--	--	--	--	--	--	--	--	--	--	--	--	--
comp16665_c0	CL	0.358947	283	--	--	--	--	--	--	--	--	--	--	--	--	--	--	--	--	--	--	--	--	--	--	--	--	--	--	--	--
comp16674_c0	CL	0.447893	378	--	--	--	--	--	--	--	--	--	--	--	--	--	--	--	--	--	--	--	--	--	--	--	--	--	--	--	--
comp166787_c0	CL	0.331968	510	--	--	--	--	--	--	--	--	--	--	--	--	--	--	--	--	--	--	--	--	--	--	--	--	--	--	--	--
comp16680_c0	CL	0.767236	662	--	--	--	--	--	--	--	--	--	--	--	--	--	--	--	--	--	--	--	--	--	--	--	--	--	--	--	--
comp16682_c0	CL	0.413776	491	--	--	--	--	--	--	--	--	--	--	--	--	--	--	--	--	--	--	--	--	--	--	--	--	--	--	--	--
comp16691_c0	CL	0.318439	319	--	--	--	--	--	--	--	--	--	--	--	--	--	--	--	--	--	--	--	--	--	--	--	--	--	--	--	--
comp16700_c0	CL	0.479808	494	--	--	--	--	--	--	--	--	--	--	--	--	--	--	--	--	--	--	--	--	--	--	--	--	--	--	--	--
comp167035_c0	CL	0.395261	257	--	--	--	--	--	--	--	--	--	--	--	--	--	--	--	--	--	--	--	--	--	--	--	--	--	--	--	--
comp16705_c0	CL	0.625222	1029	--	--	--	--	--	--	--	--	--	--	--	--	--	--	--	--	--	--	--	--	--	--	--	--	--	--	--	--
comp16705_c1	CL	0.372096	546	--	--	--	--	--	--	--	--	--	--	--	--	--	--	--	--	--	--	--	--	--	--	--	--	--	--	--	--
comp16712_c0	CL	0.40796	581	--	--	--	--	--	--	--	--	--	--	--	--	--	--	--	--	--	--	--	--	--	--	--	--	--	--	--	--
comp16715_c0	CL	0.31824	532	--	--	--	--	--	--	--	--	--	--	--	--	--	--	--	--	--	--	--	--	--	--	--	--	--	--	--	--
comp16719_c0	CL	0.806207	294	--	--	--	--	--	--	--	--	--	--	--	--	--	--	--	--	--	--	--	--	--	--	--	--	--	--	--	--
comp16727_c0	CL	0.386979	350	--	--	--	--	--	--	--	--	--	--	--	--	--	--	--	--	--	--	--	--	--	--	--	--	--	--	--	--
comp16730_c0	CL	0.482739	491	195388958	XP_002053145.1	341	2.68867e-34	GJ23725 [Drosophila virilis]	--	--	--	--	--	--	--	--	--	Q9VXG1	114	7.74223e-06	Zinc finger protein hangover OS=Drosophila melanogaster GN=hang PE=1 SV=3	PF07776	Zinc-finger associated domain (zf-AD)	--	--	GO:0005488//GO:0008270	binding//zinc ion binding	GO:0005634//GO:0005622	nucleus//intracellular	--	--
comp16731_c0	CL	0.582892	639	--	--	--	--	--	--	--	--	--	--	--	--	--	--	--	--	--	--	--	--	--	--	--	--	--	--	--	--
comp16737_c0	CL	1.02998	263	--	--	--	--	--	--	--	--	--	--	--	--	--	--	--	--	--	--	--	--	--	--	--	--	--	--	--	--
comp16739_c0	CL	1.93994	384	--	--	--	--	--	--	--	--	--	--	--	--	--	--	--	--	--	--	--	--	--	--	--	--	--	--	--	--
comp16741_c0	CL	0.812657	250	--	--	--	--	--	--	--	--	--	--	--	--	--	--	--	--	--	--	--	--	--	--	--	--	--	--	--	--
comp16742_c0	CL	0.346697	586	--	--	--	--	--	--	--	--	--	--	--	--	--	--	--	--	--	--	--	--	--	--	--	--	--	--	--	--
comp16746_c0	CL	0.386244	263	--	--	--	--	--	--	--	--	--	--	--	--	--	--	--	--	--	--	--	--	--	--	--	--	--	--	--	--
comp16747_c0	CL	0.461737	440	--	--	--	--	--	--	--	--	--	--	--	--	--	--	--	--	--	--	--	--	--	--	--	--	--	--	--	--
comp16749_c0	CL	0.48511	349	--	--	--	--	--	--	--	--	--	--	--	--	--	--	--	--	--	--	--	--	--	--	--	--	--	--	--	--
comp16750_c0	CL	0.503505	538	--	--	--	--	--	--	--	--	--	--	--	--	--	--	--	--	--	--	--	--	--	--	--	--	--	--	--	--
comp16751_c0	CL	0.571892	344	--	--	--	--	--	--	--	--	--	--	--	--	--	--	--	--	--	--	--	--	--	--	--	--	--	--	--	--
comp16752_c0	CL	0.396654	280	--	--	--	--	--	--	--	--	--	--	--	--	--	--	--	--	--	--	--	--	--	--	--	--	--	--	--	--
comp16754_c0	CL	2.03164	350	--	--	--	--	--	--	--	--	--	--	--	--	--	--	--	--	--	--	PF00379	Insect cuticle protein	--	--	GO:0042302	structural constituent of cuticle	--	--	--	--
comp16755_c0	CL	0.696364	778	--	--	--	--	--	--	--	--	--	--	--	--	--	--	--	--	--	--	--	--	--	--	--	--	--	--	--	--
comp16755_c1	CL	0.350283	290	195026172	XP_001986198.1	164	1.03754e-12	GH20658 [Drosophila grimshawi]	--	--	--	--	--	--	--	--	--	--	--	--	--	--	--	--	--	--	--	--	--	--	--
comp16755_c2	CL	0.471379	431	223890347	ACN23228.1	239	1.84745e-22	MIP05755p [Drosophila melanogaster]	--	--	--	--	--	--	--	--	--	--	--	--	--	--	--	--	--	--	--	--	--	--	--
comp16757_c0	CL	0.417004	406	--	--	--	--	--	--	--	--	--	--	--	--	--	--	--	--	--	--	--	--	--	--	--	--	--	--	--	--
comp16758_c0	CL	0.368051	460	--	--	--	--	--	--	--	--	--	--	--	--	--	--	--	--	--	--	PF03626	Prokaryotic Cytochrome C oxidase subunit IV	--	--	--	--	GO:0016021	integral to membrane	--	--
comp167649_c0	CL	1.01077	268	195057475	XP_001995265.1	248	7.55629e-23	GH22725 [Drosophila grimshawi]	--	--	--	--	--	K06252	TN	tenascin	http://www.genome.jp/dbget-bin/www_bget?ko:K06252	Q00546	257	3.15483e-25	Tenascin-R OS=Gallus gallus GN=TNR PE=1 SV=1	--	--	--	--	--	--	--	--	--	--
comp16766_c0	CL	0.321172	738	18031994	AAL32065.1	471	1.60405e-51	asense-like protein [Calliphora vicina]	18031993	AY061875.1	201	2.63474e-99	Calliphora vicina asense-like protein (asense) gene, partial cds	K09067	ASCL	achaete-scute complex protein	http://www.genome.jp/dbget-bin/www_bget?ko:K09067	P09775	153	2.14667e-10	Achaete-scute complex protein T8 OS=Drosophila melanogaster GN=ase PE=2 SV=2	--	--	--	--	GO:0005488	binding	--	--	--	--
comp167758_c0	CL	0.455525	2007	195375042	XP_002046312.1	1286	2.13704e-165	GJ12576 [Drosophila virilis]	--	--	--	--	--	--	--	--	--	Q59E55	1221	3.03417e-157	NGFI-A-binding protein homolog OS=Drosophila melanogaster GN=nab PE=1 SV=3	PF04904//PF04905	NAB conserved region 1 (NCD1)//NAB conserved region 2 (NCD2)	GO:0045892	negative regulation of transcription, DNA-dependent	--	--	GO:0005634	nucleus	KOG3835	Transcriptional corepressor NAB1
comp16776_c0	CL	0.678345	599	--	--	--	--	--	--	--	--	--	--	--	--	--	--	--	--	--	--	PF02623	FliW protein	GO:0044780	bacterial-type flagellum assembly	--	--	--	--	--	--
comp16777_c0	CL	1.84695	935	195499936	XP_002097160.1	443	1.77646e-47	GE24650 [Drosophila yakuba]	--	--	--	--	--	K00699	UGT	glucuronosyltransferase	http://www.genome.jp/dbget-bin/www_bget?ko:K00699	Q83140	156	2.42812e-10	Ecdysteroid UDP-glucosyltransferase OS=Mamestra brassicae nuclear polyhedrosis virus GN=EGT PE=3 SV=1	PF00201	UDP-glucoronosyl and UDP-glucosyl transferase	GO:0008152	metabolic process	GO:0016758	transferase activity, transferring hexosyl groups	--	--	KOG1192	UDP-glucuronosyl and UDP-glucosyl transferase
comp16777_c1	CL	0.42503	478	289741769	ADD19632.1	309	6.30647e-31	UDP-glucuronosyl and UDP-glucosyl transferase [Glossina morsitans morsitans]	--	--	--	--	--	K00699	UGT	glucuronosyltransferase	http://www.genome.jp/dbget-bin/www_bget?ko:K00699	P19488	248	1.83492e-23	UDP-glucuronosyltransferase 2B37 OS=Rattus norvegicus GN=Ugt2b37 PE=2 SV=1	PF04101//PF00201	Glycosyltransferase family 28 C-terminal domain//UDP-glucoronosyl and UDP-glucosyl transferase	GO:0008152//GO:0005975//GO:0030259	metabolic process//carbohydrate metabolic process//lipid glycosylation	GO:0030246//GO:0016740//GO:0016758	carbohydrate binding//transferase activity//transferase activity, transferring hexosyl groups	--	--	KOG1192	UDP-glucuronosyl and UDP-glucosyl transferase
comp16783_c0	CL	0.919673	405	--	--	--	--	--	--	--	--	--	--	--	--	--	--	--	--	--	--	--	--	--	--	--	--	--	--	--	--
comp16785_c0	CL	0.306432	663	--	--	--	--	--	--	--	--	--	--	--	--	--	--	--	--	--	--	--	--	--	--	--	--	--	--	--	--
comp16787_c0	CL	0.519159	587	--	--	--	--	--	--	--	--	--	--	--	--	--	--	--	--	--	--	--	--	--	--	--	--	--	--	--	--
comp16789_c0	CL	0.623586	543	--	--	--	--	--	--	--	--	--	--	--	--	--	--	--	--	--	--	--	--	--	--	--	--	--	--	--	--
comp16790_c0	CL	0.744191	455	--	--	--	--	--	--	--	--	--	--	--	--	--	--	--	--	--	--	--	--	--	--	--	--	--	--	--	--
comp16793_c0	CL	0.428616	316	--	--	--	--	--	--	--	--	--	--	--	--	--	--	--	--	--	--	--	--	--	--	--	--	--	--	--	--
comp16794_c0	CL	1.08066	282	--	--	--	--	--	--	--	--	--	--	--	--	--	--	--	--	--	--	--	--	--	--	--	--	--	--	--	--
comp16804_c0	CL	0.36022	564	--	--	--	--	--	--	--	--	--	--	--	--	--	--	--	--	--	--	--	--	--	--	--	--	--	--	--	--
comp16808_c0	CL	0.375396	451	--	--	--	--	--	--	--	--	--	--	--	--	--	--	--	--	--	--	--	--	--	--	--	--	--	--	--	--
comp16809_c0	CL	1.66152	591	--	--	--	--	--	--	--	--	--	--	--	--	--	--	--	--	--	--	--	--	--	--	--	--	--	--	--	--
comp16810_c0	CL	0.583805	348	--	--	--	--	--	--	--	--	--	--	--	--	--	--	--	--	--	--	--	--	--	--	--	--	--	--	--	--
comp16811_c0	CL	0.37585	991	--	--	--	--	--	--	--	--	--	--	--	--	--	--	--	--	--	--	--	--	--	--	--	--	--	--	--	--
comp16812_c0	CL	0.342027	396	--	--	--	--	--	--	--	--	--	--	--	--	--	--	--	--	--	--	--	--	--	--	--	--	--	--	--	--
comp16813_c0	CL	0.423847	719	195385160	XP_002051276.1	577	6.22418e-72	GJ14991 [Drosophila virilis]	--	--	--	--	--	--	--	--	--	Q812B2	149	4.44397e-11	Glycoprotein hormone beta-5 OS=Mus musculus GN=Gphb5 PE=2 SV=1	--	--	GO:0007165	signal transduction	GO:0005179	hormone activity	GO:0005576	extracellular region	--	--
comp16817_c0	CL	0.327157	414	--	--	--	--	--	--	--	--	--	--	--	--	--	--	--	--	--	--	PF12474	Polo kinase kinase	GO:0009069//GO:0016310	serine family amino acid metabolic process//phosphorylation	GO:0004674	protein serine/threonine kinase activity	--	--	--	--
comp168183_c0	CL	1.03234	328	--	--	--	--	--	--	--	--	--	--	--	--	--	--	--	--	--	--	--	--	--	--	--	--	--	--	--	--
comp16824_c0	CL	0.371415	547	--	--	--	--	--	--	--	--	--	--	--	--	--	--	--	--	--	--	--	--	--	--	--	--	--	--	--	--
comp16828_c0	CL	0.356428	475	--	--	--	--	--	--	--	--	--	--	--	--	--	--	--	--	--	--	--	--	--	--	--	--	--	--	--	--
comp16835_c0	CL	0.690721	1078	--	--	--	--	--	--	--	--	--	--	--	--	--	--	--	--	--	--	--	--	--	--	--	--	--	--	--	--
comp16839_c0	CL	0.562003	241	--	--	--	--	--	--	--	--	--	--	--	--	--	--	--	--	--	--	--	--	--	--	--	--	--	--	--	--
comp16841_c1	CL	0.524159	323	--	--	--	--	--	--	--	--	--	--	--	--	--	--	--	--	--	--	--	--	--	--	--	--	--	--	--	--
comp16846_c0	CL	0.325063	625	--	--	--	--	--	--	--	--	--	--	--	--	--	--	--	--	--	--	--	--	--	--	--	--	--	--	--	--
comp16847_c0	CL	1.2742	1435	170035023	XP_001845371.1	365	1.96106e-35	predicted protein [Culex quinquefasciatus]	--	--	--	--	--	--	--	--	--	--	--	--	--	PF06584//PF05699	DIRP//hAT family dimerisation domain	GO:0007049//GO:0006351	cell cycle//transcription, DNA-dependent	GO:0046983	protein dimerization activity	GO:0017053	transcriptional repressor complex	--	--
comp16852_c0	CL	0.441387	537	195143811	XP_002012890.1	563	1.3026e-70	GL23837 [Drosophila persimilis]	--	--	--	--	--	--	--	--	--	Q8K5B3	147	4.85727e-11	Multiple coagulation factor deficiency protein 2 homolog OS=Rattus norvegicus GN=Mcfd2 PE=2 SV=1	PF00036//PF13202//PF13499//PF10591//PF13405	EF hand//////Secreted protein acidic and rich in cysteine Ca binding region//	GO:0007165	signal transduction	GO:0005509	calcium ion binding	GO:0005578	proteinaceous extracellular matrix	--	--
comp16856_c0	CL	3.00032	316	194871931	XP_001972933.1	137	4.60207e-09	GG13620 [Drosophila erecta]	--	--	--	--	--	--	--	--	--	--	--	--	--	--	--	--	--	--	--	--	--	--	--
comp168612_c0	CL	0.497139	613	--	--	--	--	--	--	--	--	--	--	--	--	--	--	--	--	--	--	--	--	--	--	--	--	--	--	--	--
comp16864_c0	CL	0.414621	490	--	--	--	--	--	--	--	--	--	--	--	--	--	--	--	--	--	--	--	--	--	--	--	--	--	--	--	--
comp16869_c0	CL	0.456344	371	--	--	--	--	--	--	--	--	--	--	--	--	--	--	--	--	--	--	--	--	--	--	--	--	--	--	--	--
comp16872_c0	CL	1.73942	292	--	--	--	--	--	--	--	--	--	--	--	--	--	--	--	--	--	--	--	--	--	--	--	--	--	--	--	--
comp16876_c0	CL	0.336588	503	--	--	--	--	--	--	--	--	--	--	--	--	--	--	--	--	--	--	--	--	--	--	--	--	--	--	--	--
comp16881_c0	CL	1.22021	333	--	--	--	--	--	--	--	--	--	--	--	--	--	--	--	--	--	--	--	--	--	--	--	--	--	--	--	--
comp16883_c0	CL	1.28993	315	--	--	--	--	--	--	--	--	--	--	--	--	--	--	--	--	--	--	--	--	--	--	--	--	--	--	--	--
comp16885_c0	CL	20.0282	470	--	--	--	--	--	--	--	--	--	--	--	--	--	--	--	--	--	--	--	--	--	--	--	--	--	--	--	--
comp16889_c1	CL	0.782906	692	--	--	--	--	--	--	--	--	--	--	--	--	--	--	--	--	--	--	--	--	--	--	--	--	--	--	--	--
comp16890_c0	CL	19.7823	1496	--	--	--	--	--	--	--	--	--	--	--	--	--	--	--	--	--	--	--	--	--	--	--	--	--	--	--	--
comp16890_c1	CL	0.352237	2211	195456880	XP_002075328.1	1047	3.05912e-129	GK15791 [Drosophila willistoni]	--	--	--	--	--	--	--	--	--	Q3MHQ0	352	1.00559e-33	Harmonin OS=Bos taurus GN=USH1C PE=2 SV=1	PF00595//PF13180	PDZ domain (Also known as DHR or GLGF)//	--	--	GO:0005515	protein binding	--	--	KOG0504	FOG: Ankyrin repeat
comp16891_c0	CL	0.314357	754	--	--	--	--	--	--	--	--	--	--	--	--	--	--	--	--	--	--	--	--	--	--	--	--	--	--	--	--
comp16893_c0	CL	0.410433	330	--	--	--	--	--	--	--	--	--	--	--	--	--	--	--	--	--	--	--	--	--	--	--	--	--	--	--	--
comp16894_c0	CL	0.338607	300	--	--	--	--	--	--	--	--	--	--	--	--	--	--	--	--	--	--	--	--	--	--	--	--	--	--	--	--
comp16898_c0	CL	0.648052	209	--	--	--	--	--	--	--	--	--	--	--	--	--	--	--	--	--	--	--	--	--	--	--	--	--	--	--	--
comp16899_c0	CL	0.418033	324	--	--	--	--	--	--	--	--	--	--	--	--	--	--	--	--	--	--	--	--	--	--	--	--	--	--	--	--
comp16900_c0	CL	0.302328	224	--	--	--	--	--	--	--	--	--	--	--	--	--	--	--	--	--	--	--	--	--	--	--	--	--	--	--	--
comp16902_c0	CL	0.482479	699	--	--	--	--	--	--	--	--	--	--	--	--	--	--	--	--	--	--	PF05208//PF02096	ALG3 protein//60Kd inner membrane protein	GO:0051205	protein insertion into membrane	GO:0016758	transferase activity, transferring hexosyl groups	GO:0005783//GO:0016021	endoplasmic reticulum//integral to membrane	--	--
comp16905_c0	CL	1.13033	689	--	--	--	--	--	--	--	--	--	--	--	--	--	--	--	--	--	--	PF01701//PF05649	Photosystem I reaction centre subunit IX / PsaJ//Peptidase family M13	GO:0015979//GO:0006508	photosynthesis//proteolysis	--	--	GO:0009522	photosystem I	--	--
comp16910_c0	CL	0.341166	397	--	--	--	--	--	--	--	--	--	--	--	--	--	--	--	--	--	--	--	--	--	--	--	--	--	--	--	--
comp16915_c0	CL	1.33888	784	195053316	XP_001993572.1	275	2.20485e-26	GH20395 [Drosophila grimshawi]	--	--	--	--	--	--	--	--	--	--	--	--	--	--	--	--	--	--	--	--	--	--	--
comp16921_c0	CL	1.23881	410	--	--	--	--	--	--	--	--	--	--	--	--	--	--	--	--	--	--	--	--	--	--	--	--	--	--	--	--
comp16927_c0	CL	0.486815	626	194897432	XP_001978654.1	583	8.27767e-74	GG17559 [Drosophila erecta]	--	--	--	--	--	--	--	--	--	--	--	--	--	--	--	--	--	--	--	--	--	--	--
comp16931_c0	CL	0.463845	438	--	--	--	--	--	--	--	--	--	--	--	--	--	--	--	--	--	--	PF00096	Zinc finger, C2H2 type	--	--	GO:0046872	metal ion binding	--	--	--	--
comp16936_c0	CL	0.60646	1340	198456256	XP_002136346.1	126	2.96515e-06	GA27769 [Drosophila pseudoobscura pseudoobscura]	--	--	--	--	--	--	--	--	--	--	--	--	--	--	--	--	--	--	--	--	--	--	--
comp16937_c0	CL	0.393729	258	--	--	--	--	--	--	--	--	--	--	--	--	--	--	--	--	--	--	--	--	--	--	--	--	--	--	--	--
comp16938_c0	CL	0.527895	449	320543109	NP_001189256.1	408	1.47502e-48	pre-mod(mdg4)-Z [Drosophila melanogaster]	--	--	--	--	--	--	--	--	--	--	--	--	--	PF08133//PF05362	Anticodon nuclease activator family//Lon protease (S16) C-terminal proteolytic domain	GO:0050792//GO:0006510//GO:0006508	regulation of viral process//ATP-dependent proteolysis//proteolysis	GO:0004518//GO:0004252//GO:0004176	nuclease activity//serine-type endopeptidase activity//ATP-dependent peptidase activity	--	--	--	--
comp16939_c0	CL	0.646505	838	--	--	--	--	--	--	--	--	--	--	--	--	--	--	--	--	--	--	--	--	--	--	--	--	--	--	--	--
comp16943_c0	CL	4.35773	575	--	--	--	--	--	--	--	--	--	--	--	--	--	--	--	--	--	--	--	--	--	--	--	--	--	--	--	--
comp16944_c0	CL	0.506464	468	--	--	--	--	--	--	--	--	--	--	--	--	--	--	--	--	--	--	--	--	--	--	--	--	--	--	--	--
comp16945_c0	CL	0.509184	798	--	--	--	--	--	--	--	--	--	--	--	--	--	--	--	--	--	--	--	--	--	--	--	--	--	--	--	--
comp16946_c0	CL	0.349079	776	--	--	--	--	--	--	--	--	--	--	--	--	--	--	--	--	--	--	--	--	--	--	--	--	--	--	--	--
comp16947_c0	CL	0.605737	559	--	--	--	--	--	--	--	--	--	--	--	--	--	--	--	--	--	--	--	--	--	--	--	--	--	--	--	--
comp16949_c1	CL	0.912414	668	--	--	--	--	--	--	--	--	--	--	--	--	--	--	--	--	--	--	--	--	--	--	--	--	--	--	--	--
comp16957_c0	CL	0.407143	499	--	--	--	--	--	--	--	--	--	--	--	--	--	--	--	--	--	--	--	--	--	--	--	--	--	--	--	--
comp16963_c0	CL	1.35926	1121	198470203	XP_001355265.2	141	7.16809e-07	GA15565 [Drosophila pseudoobscura pseudoobscura]	--	--	--	--	--	--	--	--	--	--	--	--	--	--	--	--	--	GO:0016740	transferase activity	--	--	--	--
comp16966_c0	CL	0.772755	482	--	--	--	--	--	--	--	--	--	--	--	--	--	--	--	--	--	--	--	--	--	--	--	--	--	--	--	--
comp16971_c0	CL	0.356428	570	--	--	--	--	--	--	--	--	--	--	--	--	--	--	--	--	--	--	--	--	--	--	--	--	--	--	--	--
comp16972_c0	CL	0.681759	447	--	--	--	--	--	--	--	--	--	--	--	--	--	--	--	--	--	--	--	--	--	--	--	--	--	--	--	--
comp16974_c0	CL	1.48252	571	194770489	XP_001967325.1	523	1.80462e-63	GF13877 [Drosophila ananassae]	--	--	--	--	--	K06252	TN	tenascin	http://www.genome.jp/dbget-bin/www_bget?ko:K06252	Q00546	430	9.26746e-47	Tenascin-R OS=Gallus gallus GN=TNR PE=1 SV=1	--	--	--	--	--	--	--	--	KOG2579	Ficolin and related extracellular proteins
comp16975_c0	CL	0.416747	325	--	--	--	--	--	--	--	--	--	--	--	--	--	--	--	--	--	--	--	--	--	--	--	--	--	--	--	--
comp16981_c0	CL	0.465973	218	--	--	--	--	--	--	--	--	--	--	--	--	--	--	--	--	--	--	--	--	--	--	--	--	--	--	--	--
comp16986_c0	CL	0.391076	2078	195446115	XP_002070634.1	2631	0	GK12171 [Drosophila willistoni]	442634275	NM_001275305.1	489	0	Drosophila melanogaster nicotinic acetylcholine receptor alpha 80B (nAcRalpha-80B), transcript variant G, mRNA	--	--	--	--	P91766	1747	0	Acetylcholine receptor subunit alpha-like OS=Manduca sexta GN=ARA1 PE=2 SV=1	PF02931//PF02932	Neurotransmitter-gated ion-channel ligand binding domain//Neurotransmitter-gated ion-channel transmembrane region	GO:0006812//GO:0006810//GO:0006811//GO:0007165	cation transport//transport//ion transport//signal transduction	GO:0005230//GO:0004889	extracellular ligand-gated ion channel activity//acetylcholine-activated cation-selective channel activity	GO:0016021//GO:0030054//GO:0005886//GO:0016020//GO:0045211	integral to membrane//cell junction//plasma membrane//membrane//postsynaptic membrane	KOG3645	Acetylcholine receptor
comp16990_c0	CL	1.65366	860	347970009	XP_559998.4	413	3.41615e-44	AGAP003501-PA [Anopheles gambiae str. PEST]	--	--	--	--	--	K01046	E3.1.1.3	triacylglycerol lipase	http://www.genome.jp/dbget-bin/www_bget?ko:K01046	O46108	362	3.37117e-38	Lipase 3 OS=Drosophila melanogaster GN=Lip3 PE=2 SV=1	PF01738	Dienelactone hydrolase family	--	--	GO:0016787	hydrolase activity	--	--	KOG2624	Triglyceride lipase-cholesterol esterase
comp16990_c1	CL	1.83202	536	194874958	XP_001973497.1	435	5.24725e-49	GG16116 [Drosophila erecta]	--	--	--	--	--	K01052	LIPA	lysosomal acid lipase/cholesteryl ester hydrolase	http://www.genome.jp/dbget-bin/www_bget?ko:K01052	O46108	377	1.12362e-41	Lipase 3 OS=Drosophila melanogaster GN=Lip3 PE=2 SV=1	PF04083	Partial alpha/beta-hydrolase lipase region	GO:0006629	lipid metabolic process	--	--	--	--	KOG2624	Triglyceride lipase-cholesterol esterase
comp16991_c0	CL	0.576352	235	--	--	--	--	--	--	--	--	--	--	--	--	--	--	--	--	--	--	--	--	--	--	--	--	--	--	--	--
comp16997_c0	CL	1.00143	541	--	--	--	--	--	--	--	--	--	--	--	--	--	--	--	--	--	--	--	--	--	--	--	--	--	--	--	--
comp16999_c0	CL	0.790703	728	--	--	--	--	--	--	--	--	--	--	--	--	--	--	--	--	--	--	--	--	--	--	--	--	--	--	--	--
comp1699_c0	CL	0.483724	280	--	--	--	--	--	--	--	--	--	--	--	--	--	--	--	--	--	--	--	--	--	--	--	--	--	--	--	--
comp17001_c0	CL	0.85888	2602	441627782	XP_004089302.1	184	2.47735e-11	PREDICTED: zinc finger protein 91-like isoform 2 [Nomascus leucogenys]	--	--	--	--	--	--	--	--	--	Q05481	137	5.7217e-07	Zinc finger protein 91 OS=Homo sapiens GN=ZNF91 PE=2 SV=2	PF07776//PF02892//PF04810//PF00096//PF07975	Zinc-finger associated domain (zf-AD)//BED zinc finger//Sec23/Sec24 zinc finger//Zinc finger, C2H2 type//TFIIH C1-like domain	GO:0006886//GO:0006888//GO:0006281	intracellular protein transport//ER to Golgi vesicle-mediated transport//DNA repair	GO:0003677//GO:0046872//GO:0008270	DNA binding//metal ion binding//zinc ion binding	GO:0030127//GO:0005634	COPII vesicle coat//nucleus	--	--
comp17003_c0	CL	0.783813	432	--	--	--	--	--	--	--	--	--	--	--	--	--	--	--	--	--	--	--	--	--	--	--	--	--	--	--	--
comp170045_c0	CL	0.594917	683	--	--	--	--	--	--	--	--	--	--	--	--	--	--	--	--	--	--	PF10541	Nuclear envelope localisation domain	--	--	GO:0003779	actin binding	GO:0016021	integral to membrane	--	--
comp17011_c0	CL	1.00851	1343	195126196	XP_002007560.1	535	1.25251e-59	GI12317 [Drosophila mojavensis]	--	--	--	--	--	--	--	--	--	Q9XYF4	457	1.26002e-49	Caspase Nc OS=Drosophila melanogaster GN=Nc PE=1 SV=1	PF00619//PF00656	Caspase recruitment domain//Caspase domain	GO:0042981//GO:0006508	regulation of apoptotic process//proteolysis	GO:0005515//GO:0004197	protein binding//cysteine-type endopeptidase activity	GO:0005622	intracellular	--	--
comp17012_c0	CL	0.864529	470	--	--	--	--	--	--	--	--	--	--	--	--	--	--	--	--	--	--	PF04218	CENP-B N-terminal DNA-binding domain	--	--	GO:0003677	DNA binding	--	--	--	--
comp17012_c1	CL	1.10311	706	195487626	XP_002091985.1	393	3.06194e-43	GE11918 [Drosophila yakuba]	--	--	--	--	--	--	--	--	--	--	--	--	--	PF06083	Interleukin-17	GO:0006954//GO:0007165	inflammatory response//signal transduction	GO:0005125	cytokine activity	GO:0005576	extracellular region	--	--
comp17013_c0	CL	0.355182	286	--	--	--	--	--	--	--	--	--	--	--	--	--	--	--	--	--	--	--	--	--	--	--	--	--	--	--	--
comp17014_c0	CL	0.565287	599	--	--	--	--	--	--	--	--	--	--	--	--	--	--	--	--	--	--	--	--	--	--	--	--	--	--	--	--
comp17016_c0	CL	0.993815	477	--	--	--	--	--	--	--	--	--	--	--	--	--	--	--	--	--	--	--	--	--	--	--	--	--	--	--	--
comp17019_c0	CL	1.26909	1841	70907192	AAZ15237.1	97	1.74149e-23	reverse transcriptase [Aedes aegypti]	--	--	--	--	--	--	--	--	--	--	--	--	--	PF00078	Reverse transcriptase (RNA-dependent DNA polymerase)	GO:0006278	RNA-dependent DNA replication	GO:0003964//GO:0003723	RNA-directed DNA polymerase activity//RNA binding	--	--	--	--
comp170220_c0	CL	0.314617	861	195454823	XP_002074422.1	410	3.13461e-46	GK10593 [Drosophila willistoni]	--	--	--	--	--	--	--	--	--	P81829	369	1.5202e-41	Leucokinin OS=Drosophila melanogaster GN=Lk PE=1 SV=3	--	--	--	--	--	--	--	--	--	--
comp17023_c0	CL	6.01968	360	--	--	--	--	--	--	--	--	--	--	--	--	--	--	--	--	--	--	--	--	--	--	--	--	--	--	--	--
comp17025_c0	CL	0.358314	378	--	--	--	--	--	--	--	--	--	--	--	--	--	--	--	--	--	--	--	--	--	--	--	--	--	--	--	--
comp17029_c0	CL	0.445536	304	--	--	--	--	--	--	--	--	--	--	--	--	--	--	--	--	--	--	--	--	--	--	--	--	--	--	--	--
comp17031_c2	CL	0.674375	954	195045017	XP_001991921.1	697	4.38684e-82	GH11800 [Drosophila grimshawi]	--	--	--	--	--	K09200	SP-N	transcription factor Sp, invertebrate	http://www.genome.jp/dbget-bin/www_bget?ko:K09200	Q24266	673	9.57124e-81	Transcription factor btd OS=Drosophila melanogaster GN=btd PE=2 SV=1	PF00096	Zinc finger, C2H2 type	--	--	GO:0008270//GO:0003676//GO:0046872	zinc ion binding//nucleic acid binding//metal ion binding	GO:0005622	intracellular	KOG1721	FOG: Zn-finger
comp17037_c0	CL	0.392588	345	--	--	--	--	--	--	--	--	--	--	--	--	--	--	--	--	--	--	--	--	--	--	--	--	--	--	--	--
comp17037_c1	CL	0.483724	280	--	--	--	--	--	--	--	--	--	--	--	--	--	--	--	--	--	--	--	--	--	--	--	--	--	--	--	--
comp17040_c0	CL	0.591453	229	--	--	--	--	--	--	--	--	--	--	--	--	--	--	--	--	--	--	--	--	--	--	--	--	--	--	--	--
comp17041_c0	CL	0.41168	329	--	--	--	--	--	--	--	--	--	--	--	--	--	--	--	--	--	--	--	--	--	--	--	--	--	--	--	--
comp17042_c0	CL	0.594047	342	--	--	--	--	--	--	--	--	--	--	--	--	--	--	--	--	--	--	--	--	--	--	--	--	--	--	--	--
comp17043_c0	CL	0.371415	547	--	--	--	--	--	--	--	--	--	--	--	--	--	--	--	--	--	--	--	--	--	--	--	--	--	--	--	--
comp17046_c0	CL	0.532833	1970	195118802	XP_002003925.1	2134	0	GI20390 [Drosophila mojavensis]	--	--	--	--	--	--	--	--	--	Q8BHD4	711	1.432e-82	FERM domain-containing protein 3 OS=Mus musculus GN=Frmd3 PE=1 SV=1	--	--	--	--	--	--	GO:0044424	intracellular part	KOG3530	FERM domain protein EHM2
comp17047_c0	CL	0.505384	603	--	--	--	--	--	--	--	--	--	--	--	--	--	--	--	--	--	--	--	--	--	--	--	--	--	--	--	--
comp17047_c1	CL	0.335254	202	--	--	--	--	--	--	--	--	--	--	--	--	--	--	--	--	--	--	--	--	--	--	--	--	--	--	--	--
comp1704_c0	CL	0.81483	374	--	--	--	--	--	--	--	--	--	--	--	--	--	--	--	--	--	--	--	--	--	--	--	--	--	--	--	--
comp17052_c0	CL	1.3924	1070	195037204	XP_001990054.1	249	1.46006e-23	GH18448 [Drosophila grimshawi]	--	--	--	--	--	--	--	--	--	--	--	--	--	--	--	--	--	--	--	--	--	--	--
comp17053_c0	CL	5.10312	2256	195452040	XP_002073186.1	1201	2.42062e-154	GK13284 [Drosophila willistoni]	--	--	--	--	--	--	--	--	--	Q6TXF1	271	5.19954e-24	Arrestin domain-containing protein 3 OS=Rattus norvegicus GN=Arrdc3 PE=2 SV=1	--	--	--	--	--	--	--	--	KOG3780	Thioredoxin binding protein TBP-2/VDUP1
comp17055_c0	CL	9.64906	1916	195148116	XP_002015020.1	1482	0	GL18644 [Drosophila persimilis]	--	--	--	--	--	K11713	PGTB1	geranylgeranyl transferase type-1 subunit beta	http://www.genome.jp/dbget-bin/www_bget?ko:K11713	P53610	861	2.58625e-107	Geranylgeranyl transferase type-1 subunit beta OS=Rattus norvegicus GN=Pggt1b PE=1 SV=1	PF00432	Prenyltransferase and squalene oxidase repeat	GO:0008152	metabolic process	GO:0003824	catalytic activity	--	--	KOG0367	Protein geranylgeranyltransferase Type I, beta subunit
comp17056_c0	CL	5.66853	675	195175403	XP_002028444.1	739	1.36508e-96	GL21288 [Drosophila persimilis]	--	--	--	--	--	--	--	--	--	A5PJA1	466	1.458e-56	Adenylate kinase isoenzyme 6 OS=Bos taurus GN=TAF9 PE=2 SV=1	PF00004//PF03266//PF01695//PF01121//PF01580//PF01078//PF03029//PF07728//PF00493//PF05710//PF05496//PF00910	ATPase family associated with various cellular activities (AAA)//NTPase//IstB-like ATP binding protein//Dephospho-CoA kinase//FtsK/SpoIIIE family//Magnesium chelatase, subunit ChlI//Conserved hypothetical ATP binding protein//AAA domain (dynein-related subfamily)//MCM2/3/5 family//Coiled coil//Holliday junction DNA helicase ruvB N-terminus//RNA helicase	GO:0015937//GO:0006260//GO:0006310//GO:0015994//GO:0015995//GO:0006281//GO:0051301//GO:0015979//GO:0015940//GO:0007059//GO:0007049	coenzyme A biosynthetic process//DNA replication//DNA recombination//chlorophyll metabolic process//chlorophyll biosynthetic process//DNA repair//cell division//photosynthesis//pantothenate biosynthetic process//chromosome segregation//cell cycle	GO:0016851//GO:0016887//GO:0003677//GO:0000166//GO:0003723//GO:0009378//GO:0005524//GO:0005515//GO:0003724//GO:0004140	magnesium chelatase activity//ATPase activity//DNA binding//nucleotide binding//RNA binding//four-way junction helicase activity//ATP binding//protein binding//RNA helicase activity//dephospho-CoA kinase activity	GO:0009379//GO:0016021//GO:0010007//GO:0005657	Holliday junction helicase complex//integral to membrane//magnesium chelatase complex//replication fork	KOG3347	Predicted nucleotide kinase/nuclear protein involved oxidative stress response
comp17057_c0	CL	1.14009	297	--	--	--	--	--	--	--	--	--	--	--	--	--	--	--	--	--	--	--	--	--	--	--	--	--	--	--	--
comp170580_c0	CL	0.331968	306	--	--	--	--	--	--	--	--	--	--	--	--	--	--	--	--	--	--	--	--	--	--	--	--	--	--	--	--
comp17058_c0	CL	8.27122	2575	194749679	XP_001957266.1	1216	8.97279e-155	GF24140 [Drosophila ananassae]	--	--	--	--	--	K08814	TRIB	tribbles	http://www.genome.jp/dbget-bin/www_bget?ko:K08814	Q96RU8	406	1.97031e-41	Tribbles homolog 1 OS=Homo sapiens GN=TRIB1 PE=1 SV=2	PF07714//PF06293//PF00069	Protein tyrosine kinase//Lipopolysaccharide kinase (Kdo/WaaP) family//Protein kinase domain	GO:0006468//GO:0009103	protein phosphorylation//lipopolysaccharide biosynthetic process	GO:0016773//GO:0005524//GO:0004672//GO:0016772	phosphotransferase activity, alcohol group as acceptor//ATP binding//protein kinase activity//transferase activity, transferring phosphorus-containing groups	GO:0016020	membrane	KOG0583	Serine/threonine protein kinase
comp17059_c0	CL	12.4283	1068	195038035	XP_001990466.1	929	1.30871e-119	GH19367 [Drosophila grimshawi]	--	--	--	--	--	--	--	--	--	--	--	--	--	--	--	--	--	--	--	--	--	--	--
comp17059_c1	CL	10.592	601	289741133	ADD19314.1	663	4.3493e-82	hypothetical conserved protein [Glossina morsitans morsitans]	--	--	--	--	--	--	--	--	--	--	--	--	--	--	--	--	--	GO:0016772	transferase activity, transferring phosphorus-containing groups	--	--	--	--
comp17060_c0	CL	11.3082	2117	195125432	XP_002007182.1	1963	0	GI12524 [Drosophila mojavensis]	66810479	XM_633858.1	36	4.11206e-07	Dictyostelium discoideum AX4 hypothetical protein (ddx3) mRNA, complete cds	K13178	DDX17	ATP-dependent RNA helicase DDX17	http://www.genome.jp/dbget-bin/www_bget?ko:K13178	P19109	1717	0	ATP-dependent RNA helicase p62 OS=Drosophila melanogaster GN=Rm62 PE=1 SV=3	PF04851//PF00271//PF00270	Type III restriction enzyme, res subunit//Helicase conserved C-terminal domain//DEAD/DEAH box helicase	--	--	GO:0008026//GO:0016787//GO:0004386//GO:0003677//GO:0005524//GO:0003676	ATP-dependent helicase activity//hydrolase activity//helicase activity//DNA binding//ATP binding//nucleic acid binding	--	--	KOG0331	ATP-dependent RNA helicase
comp17061_c0	CL	8.50059	239	2148175	AAB58448.1	303	8.71873e-31	arylphorin [Calliphora vicina]	--	--	--	--	--	--	--	--	--	P28513	290	4.81691e-30	Arylphorin subunit A4 OS=Calliphora vicina PE=2 SV=1	--	--	--	--	--	--	--	--	--	--
comp17062_c0	CL	1.12698	661	--	--	--	--	--	--	--	--	--	--	--	--	--	--	--	--	--	--	--	--	--	--	--	--	--	--	--	--
comp17063_c0	CL	0.357683	284	--	--	--	--	--	--	--	--	--	--	--	--	--	--	--	--	--	--	--	--	--	--	--	--	--	--	--	--
comp17065_c0	CL	0.974075	730	--	--	--	--	--	--	--	--	--	--	--	--	--	--	--	--	--	--	--	--	--	--	--	--	--	--	--	--
comp17066_c0	CL	17.8223	380	390179145	XP_003736817.1	168	1.89019e-13	GA27470, isoform B [Drosophila pseudoobscura pseudoobscura]	--	--	--	--	--	--	--	--	--	--	--	--	--	--	--	--	--	--	--	--	--	--	--
comp17067_c0	CL	5.84184	6129	195446954	XP_002070999.1	4279	0	GK25559 [Drosophila willistoni]	--	--	--	--	--	--	--	--	--	Q8BZ05	396	7.27226e-37	Arf-GAP with Rho-GAP domain, ANK repeat and PH domain-containing protein 2 OS=Mus musculus GN=Arap2 PE=1 SV=2	PF00620//PF00788	RhoGAP domain//Ras association (RalGDS/AF-6) domain	GO:0007165	signal transduction	--	--	--	--	KOG1117	Rho- and Arf-GTPase activating protein ARAP3
comp17069_c0	CL	8.94289	886	194758323	XP_001961411.1	951	7.96842e-127	GF14944 [Drosophila ananassae]	290561958	BT121447.1	104	2.66379e-45	Lepeophtheirus salmonis Atlantic form clone lsaA-evu-503-375 Ras-related protein Rab-30 putative mRNA, complete cds	K07917	RAB30	Ras-related protein Rab-30	http://www.genome.jp/dbget-bin/www_bget?ko:K07917	Q923S9	708	1.7904e-91	Ras-related protein Rab-30 OS=Mus musculus GN=Rab30 PE=2 SV=1	PF03029//PF00009//PF07728//PF03193//PF00025//PF00004//PF01926//PF04670//PF08477//PF00071//PF02367//PF02421	Conserved hypothetical ATP binding protein//Elongation factor Tu GTP binding domain//AAA domain (dynein-related subfamily)//Protein of unknown function, DUF258//ADP-ribosylation factor family//ATPase family associated with various cellular activities (AAA)//GTPase of unknown function//Gtr1/RagA G protein conserved region//Miro-like protein//Ras family//Uncharacterised P-loop hydrolase UPF0079//Fe…	GO:0015684//GO:0015031//GO:0007264//GO:0070526	ferrous iron transport//protein transport//small GTPase mediated signal transduction//threonylcarbamoyladenosine biosynthetic process	GO:0015093//GO:0005524//GO:0000166//GO:0016887//GO:0005525//GO:0003924	ferrous iron transmembrane transporter activity//ATP binding//nucleotide binding//ATPase activity//GTP binding//GTPase activity	GO:0005634//GO:0016021//GO:0005622//GO:0005737	nucleus//integral to membrane//intracellular//cytoplasm	KOG0095	GTPase Rab30, small G protein superfamily
comp17070_c0	CL	29.369	588	89112793	ABD60990.1	303	2.30152e-31	lectin [Glossina morsitans morsitans]	--	--	--	--	--	--	--	--	--	P05047	291	7.42537e-30	Lectin subunit alpha OS=Sarcophaga peregrina PE=1 SV=1	PF00059	Lectin C-type domain	--	--	GO:0030246	carbohydrate binding	--	--	--	--
comp17072_c0	CL	0.73319	369	--	--	--	--	--	--	--	--	--	--	--	--	--	--	--	--	--	--	--	--	--	--	--	--	--	--	--	--
comp17073_c0	CL	1.81128	2752	62471715	NP_001014525.1	2083	0	vesicular monoamine transporter, isoform D [Drosophila melanogaster]	--	--	--	--	--	--	--	--	--	Q01827	1091	2.14975e-136	Synaptic vesicular amine transporter OS=Rattus norvegicus GN=Slc18a2 PE=1 SV=2	PF07690	Major Facilitator Superfamily	GO:0015844//GO:0051608//GO:0006836//GO:0055085//GO:0015872//GO:0015842//GO:0015893	monoamine transport//histamine transport//neurotransmitter transport//transmembrane transport//dopamine transport//synaptic vesicle amine transport//drug transport	GO:0008504//GO:0005430//GO:0015238	monoamine transmembrane transporter activity//synaptic vesicle amine transmembrane transporter activity//drug transmembrane transporter activity	GO:0031594//GO:0016021//GO:0008021	neuromuscular junction//integral to membrane//synaptic vesicle	KOG3764	Vesicular amine transporter
comp170741_c0	CL	0.36445	1022	--	--	--	--	--	--	--	--	--	--	--	--	--	--	--	--	--	--	--	--	--	--	--	--	--	--	--	--
comp17074_c0	CL	15.0272	775	289739991	ADD18743.1	550	6.06649e-68	hypothetical conserved protein [Glossina morsitans morsitans]	--	--	--	--	--	--	--	--	--	--	--	--	--	PF03367	ZPR1 zinc-finger domain	--	--	GO:0008270	zinc ion binding	--	--	--	--
comp17075_c0	CL	6.70313	7433	195393796	XP_002055539.1	258	2.62693e-19	GJ18731 [Drosophila virilis]	--	--	--	--	--	K08267	RICTOR	rapamycin-insensitive companion of mTOR	http://www.genome.jp/dbget-bin/www_bget?ko:K08267	Q6R327	141	6.94727e-07	Rapamycin-insensitive companion of mTOR OS=Homo sapiens GN=RICTOR PE=1 SV=1	--	--	--	--	--	--	--	--	KOG3694	Protein required for meiosis
comp17078_c0	CL	15.137	557	156537327	XP_001607369.1	167	6.19887e-13	PREDICTED: chymotrypsin inhibitor-like [Nasonia vitripennis]	--	--	--	--	--	--	--	--	--	P83516	133	1.21293e-09	Chymotrypsin-elastase inhibitor ixodidin OS=Boophilus microplus PE=1 SV=2	--	--	--	--	--	--	--	--	--	--
comp17083_c0	CL	11.2998	872	--	--	--	--	--	--	--	--	--	--	--	--	--	--	--	--	--	--	--	--	--	--	--	--	--	--	--	--
comp17084_c0	CL	0.456207	4008	195381111	XP_002049298.1	4027	0	GJ21512 [Drosophila virilis]	195381110	XM_002049262.1	599	0	Drosophila virilis GJ21512 (Dvir\GJ21512), mRNA	K13803	TRPL	transient-receptor-potential-like protein	http://www.genome.jp/dbget-bin/www_bget?ko:K13803	P48994	3983	0	Transient-receptor-potential-like protein OS=Drosophila melanogaster GN=trpl PE=1 SV=2	PF13606//PF00930//PF00023//PF00520	//Dipeptidyl peptidase IV (DPP IV) N-terminal region//Ankyrin repeat//Ion transport protein	GO:0006508//GO:0006811//GO:0070588//GO:0006816//GO:0055085	proteolysis//ion transport//calcium ion transmembrane transport//calcium ion transport//transmembrane transport	GO:0005262//GO:0005216//GO:0005515	calcium channel activity//ion channel activity//protein binding	GO:0016021//GO:0016020	integral to membrane//membrane	KOG3609	Receptor-activated Ca2+-permeable cation channels (STRPC family)
comp17085_c0	CL	2.55552	689	--	--	--	--	--	--	--	--	--	--	--	--	--	--	--	--	--	--	--	--	--	--	--	--	--	--	--	--
comp17088_c0	CL	2.23664	1181	195378066	XP_002047808.1	655	3.28495e-81	GJ11723 [Drosophila virilis]	--	--	--	--	--	--	--	--	--	--	--	--	--	PF14089		GO:0045881	positive regulation of sporulation resulting in formation of a cellular spore	--	--	--	--	--	--
comp17090_c0	CL	8.60803	1133	195434340	XP_002065161.1	718	2.9022e-89	GK14818 [Drosophila willistoni]	--	--	--	--	--	--	--	--	--	Q4V8C7	131	3.44108e-07	Interferon-inducible double stranded RNA-dependent protein kinase activator A OS=Rattus norvegicus GN=Prkra PE=1 SV=1	--	--	--	--	--	--	--	--	--	--
comp17091_c0	CL	4.6847	1966	195437944	XP_002066899.1	1826	0	GK24723 [Drosophila willistoni]	--	--	--	--	--	--	--	--	--	Q27367	790	1.24864e-95	Protein croquemort OS=Drosophila melanogaster GN=crq PE=1 SV=2	PF03768//PF01130	Attacin, N-terminal region//CD36 family	GO:0007155	cell adhesion	--	--	GO:0005576//GO:0016021//GO:0016020	extracellular region//integral to membrane//membrane	KOG3776	Plasma membrane glycoprotein CD36 and related membrane receptors
comp17093_c0	CL	9.10058	413	257153420	ACV44467.1	306	5.29852e-30	RE41524p [Drosophila melanogaster]	--	--	--	--	--	K04437	FLNA	filamin	http://www.genome.jp/dbget-bin/www_bget?ko:K04437	--	--	--	--	PF04689	DNA binding protein S1FA	GO:0006355	regulation of transcription, DNA-dependent	GO:0003677	DNA binding	GO:0005634	nucleus	--	--
comp17094_c0	CL	2.83353	478	--	--	--	--	--	--	--	--	--	--	--	--	--	--	--	--	--	--	--	--	--	--	--	--	--	--	--	--
comp17095_c0	CL	7.7192	1566	289741557	ADD19526.1	1582	0	putative E3 ubiquitin ligase [Glossina morsitans morsitans]	--	--	--	--	--	K10695	RNF1_2	E3 ubiquitin-protein ligase RNF1/2	http://www.genome.jp/dbget-bin/www_bget?ko:K10695	Q9VB08	720	3.42502e-87	E3 ubiquitin-protein ligase RING1 OS=Drosophila melanogaster GN=Sce PE=1 SV=1	PF03153//PF13639//PF12678//PF02891//PF01396//PF14634//PF00097	Transcription factor IIA, alpha/beta subunit////RING-H2 zinc finger//MIZ/SP-RING zinc finger//Topoisomerase DNA binding C4 zinc finger////Zinc finger, C3HC4 type (RING finger)	GO:0006265//GO:0006367	DNA topological change//transcription initiation from RNA polymerase II promoter	GO:0008270//GO:0005515//GO:0003916//GO:0003677//GO:0046872//GO:0016874	zinc ion binding//protein binding//DNA topoisomerase activity//DNA binding//metal ion binding//ligase activity	GO:0005672//GO:0005694	transcription factor TFIIA complex//chromosome	KOG0311	Predicted E3 ubiquitin ligase
comp17097_c0	CL	16.256	237	--	--	--	--	--	--	--	--	--	--	--	--	--	--	--	--	--	--	--	--	--	--	--	--	--	--	--	--
comp17101_c0	CL	7.12394	770	198450590	XP_001358052.2	722	5.42968e-93	GA17387 [Drosophila pseudoobscura pseudoobscura]	--	--	--	--	--	--	--	--	--	Q5I047	480	1.79494e-57	Protein FAM173B OS=Xenopus laevis GN=fam173b PE=2 SV=1	PF05175//PF08241	Methyltransferase small domain//Methyltransferase domain	GO:0008152//GO:0032259	metabolic process//methylation	GO:0008168	methyltransferase activity	--	--	--	--
comp17102_c0	CL	2.44817	1938	--	--	--	--	--	--	--	--	--	--	--	--	--	--	--	--	--	--	--	--	--	--	--	--	--	--	--	--
comp17105_c0	CL	1.95793	294	21780323	AAM77681.1	381	9.44029e-41	aminopeptidase 1 [Lucilia cuprina]	--	--	--	--	--	--	--	--	--	P15541	121	3.95742e-07	Aminopeptidase N OS=Oryctolagus cuniculus GN=ANPEP PE=1 SV=4	PF01433	Peptidase family M1	GO:0006508	proteolysis	GO:0008270//GO:0008237//GO:0004177//GO:0004222	zinc ion binding//metallopeptidase activity//aminopeptidase activity//metalloendopeptidase activity	--	--	KOG1046	Puromycin-sensitive aminopeptidase and related aminopeptidases
comp171061_c0	CL	0.599304	339	--	--	--	--	--	--	--	--	--	--	--	--	--	--	--	--	--	--	--	--	--	--	--	--	--	--	--	--
comp17107_c0	CL	13.2089	4268	195445272	XP_002070252.1	6808	0	GK11135 [Drosophila willistoni]	195113970	XM_002001505.1	1377	0	Drosophila mojavensis GI10855 (Dmoj\GI10855), mRNA	K05749	CYFIP	cytoplasmic FMR1 interacting protein	http://www.genome.jp/dbget-bin/www_bget?ko:K05749	Q299G2	6801	0	Cytoplasmic FMR1-interacting protein OS=Drosophila pseudoobscura pseudoobscura GN=Sra-1 PE=3 SV=1	--	--	--	--	--	--	GO:0005737	cytoplasm	KOG3534	p53 inducible protein PIR121
comp17108_c0	CL	6.56038	1631	195119255	XP_002004147.1	1101	4.8761e-142	GI18289 [Drosophila mojavensis]	--	--	--	--	--	K03848	ALG6	alpha-1,3-glucosyltransferase	http://www.genome.jp/dbget-bin/www_bget?ko:K03848	Q9VKX7	1086	6.70645e-141	Probable dolichyl pyrophosphate Man9GlcNAc2 alpha-1,3-glucosyltransferase OS=Drosophila melanogaster GN=CG5091 PE=2 SV=2	PF03155//PF09594	ALG6, ALG8 glycosyltransferase family//Protein of unknown function (DUF2029)	--	--	GO:0016758	transferase activity, transferring hexosyl groups	GO:0005789	endoplasmic reticulum membrane	KOG2575	Glucosyltransferase - Alg6p
comp17109_c0	CL	21.72	1109	195564700	XP_002105952.1	1114	5.37484e-150	GD16585 [Drosophila simulans]	--	--	--	--	--	--	--	--	--	Q5EAK8	367	2.12625e-39	DNA damage-regulated autophagy modulator protein 1 OS=Xenopus tropicalis GN=dram1 PE=2 SV=1	--	--	--	--	--	--	--	--	KOG4320	Uncharacterized conserved protein
comp17110_c0	CL	20.82	1133	289741505	ADD19500.1	1318	1.28609e-179	hydroxymethylglutaryl-CoA lyase [Glossina morsitans morsitans]	--	--	--	--	--	--	--	--	--	Q8HXZ6	1024	3.28602e-136	Hydroxymethylglutaryl-CoA lyase, mitochondrial OS=Macaca fascicularis GN=HMGCL PE=2 SV=1	PF00682	HMGL-like	GO:0008152	metabolic process	GO:0003824//GO:0016829	catalytic activity//lyase activity	--	--	KOG2367	Alpha-isopropylmalate synthase/homocitrate synthase
comp17111_c0	CL	14.0852	601	--	--	--	--	--	--	--	--	--	--	--	--	--	--	--	--	--	--	--	--	--	--	--	--	--	--	--	--
comp17112_c0	CL	7.31515	1592	194763176	XP_001963709.1	736	2.76989e-91	GF21161 [Drosophila ananassae]	340376729	XM_003386837.1	57	6.51781e-19	PREDICTED: Amphimedon queenslandica ubiquitin-conjugating enzyme E2 S-like (LOC100636283), mRNA	--	--	--	--	B3MQV3	736	1.87081e-92	Ubiquitin-conjugating enzyme E2 S OS=Drosophila ananassae GN=GF21161 PE=3 SV=1	PF00179	Ubiquitin-conjugating enzyme	GO:0010458//GO:0051301//GO:0031145//GO:0016567	exit from mitosis//cell division//anaphase-promoting complex-dependent proteasomal ubiquitin-dependent protein catabolic process//protein ubiquitination	GO:0004842//GO:0005524//GO:0016881	ubiquitin-protein ligase activity//ATP binding//acid-amino acid ligase activity	--	--	KOG0417	Ubiquitin-protein ligase
comp17114_c0	CL	8.78562	1268	195116169	XP_002002628.1	810	8.58223e-96	GI11716 [Drosophila mojavensis]	194864199	XM_001970784.1	210	4.57739e-104	Drosophila erecta GG10852 (Dere\GG10852), mRNA	--	--	--	--	O75175	567	2.14386e-63	CCR4-NOT transcription complex subunit 3 OS=Homo sapiens GN=CNOT3 PE=1 SV=1	PF04153	NOT2 / NOT3 / NOT5 family	GO:0006355	regulation of transcription, DNA-dependent	--	--	GO:0005634	nucleus	KOG2150	CCR4-NOT transcriptional regulation complex, NOT5 subunit
comp17115_c0	CL	5.27339	244	21358089	NP_648013.1	204	3.34577e-18	jonah 65Aiii [Drosophila melanogaster]	--	--	--	--	--	--	--	--	--	P17207	177	1.27961e-15	Serine protease 3 OS=Drosophila melanogaster GN=Jon99Ci PE=2 SV=2	PF00089	Trypsin	GO:0006508	proteolysis	GO:0004252	serine-type endopeptidase activity	--	--	--	--
comp17115_c1	CL	15.2315	289	11096201	AAG30232.1	339	3.15587e-38	serine protease K6.2/F1R1 [Chrysomya bezziana]	--	--	--	--	--	--	--	--	--	P00771	158	5.81067e-13	Brachyurin OS=Uca pugilator PE=1 SV=2	PF00089	Trypsin	GO:0006508	proteolysis	GO:0004252	serine-type endopeptidase activity	--	--	KOG3627	Trypsin
comp17116_c0	CL	8.27778	1039	195145528	XP_002013744.1	823	1.77631e-107	GL24304 [Drosophila persimilis]	--	--	--	--	--	--	--	--	--	Q93015	253	1.75052e-23	N-acetyltransferase 6 OS=Homo sapiens GN=NAT6 PE=2 SV=2	PF13508//PF00583//PF13673	//Acetyltransferase (GNAT) family//	GO:0042967	acyl-carrier-protein biosynthetic process	GO:0008080	N-acetyltransferase activity	--	--	--	--
comp17117_c0	CL	3.46401	391	--	--	--	--	--	--	--	--	--	--	--	--	--	--	--	--	--	--	--	--	--	--	--	--	--	--	--	--
comp17118_c0	CL	2.76746	208	--	--	--	--	--	--	--	--	--	--	--	--	--	--	--	--	--	--	--	--	--	--	--	--	--	--	--	--
comp17119_c0	CL	26.2245	5844	195381295	XP_002049388.1	7018	0	GJ21556 [Drosophila virilis]	--	--	--	--	--	K11886	ECM29	proteasome component ECM29	http://www.genome.jp/dbget-bin/www_bget?ko:K11886	Q9V677	6924	0	Proteasome-associated protein ECM29 homolog OS=Drosophila melanogaster GN=CG8858 PE=1 SV=1	PF02985	HEAT repeat	--	--	GO:0005515	protein binding	--	--	KOG0915	Uncharacterized conserved protein
comp17120_c0	CL	10.6864	2354	289740713	ADD19104.1	2562	0	ABC 1 protein [Glossina morsitans morsitans]	--	--	--	--	--	--	--	--	--	Q60936	1241	1.58344e-158	Chaperone activity of bc1 complex-like, mitochondrial OS=Mus musculus GN=Adck3 PE=2 SV=2	--	--	--	--	GO:0016772	transferase activity, transferring phosphorus-containing groups	--	--	KOG1234	ABC (ATP binding cassette) 1 protein
comp17121_c0	CL	9.50606	5323	386768546	NP_001246487.1	1089	1.2292e-129	something that sticks like glue, isoform B [Drosophila melanogaster]	345486441	XM_003425428.1	38	8.06666e-08	PREDICTED: Nasonia vitripennis hypothetical protein LOC100119777, transcript variant 2 (LOC100119777), mRNA	K10624	RBBP6	E3 ubiquitin-protein ligase RBBP6	http://www.genome.jp/dbget-bin/www_bget?ko:K10624	P97868	658	7.6808e-68	E3 ubiquitin-protein ligase RBBP6 OS=Mus musculus GN=Rbbp6 PE=1 SV=5	PF13639//PF08783//PF14634//PF00098//PF00097	//DWNN domain////Zinc knuckle//Zinc finger, C3HC4 type (RING finger)	GO:0022008//GO:0035736//GO:0006915	neurogenesis//cell proliferation involved in compound eye morphogenesis//apoptotic process	GO:0008270//GO:0005488//GO:0003676//GO:0005515//GO:0046872	zinc ion binding//binding//nucleic acid binding//protein binding//metal ion binding	GO:0005634	nucleus	KOG0314	Predicted E3 ubiquitin ligase
comp17122_c0	CL	1.11705	970	--	--	--	--	--	--	--	--	--	--	--	--	--	--	--	--	--	--	--	--	--	--	--	--	--	--	--	--
comp17124_c0	CL	1.6991	279	--	--	--	--	--	--	--	--	--	--	--	--	--	--	--	--	--	--	--	--	--	--	--	--	--	--	--	--
comp17125_c0	CL	8.91326	699	195397481	XP_002057357.1	294	6.82762e-30	GJ16391 [Drosophila virilis]	--	--	--	--	--	--	--	--	--	--	--	--	--	--	--	--	--	--	--	--	--	--	--
comp17126_c0	CL	9.74508	1463	194770519	XP_001967340.1	984	7.58657e-127	GF13873 [Drosophila ananassae]	--	--	--	--	--	--	--	--	--	Q969T3	207	2.29345e-16	Sorting nexin-21 OS=Homo sapiens GN=SNX21 PE=2 SV=1	PF00787	PX domain	GO:0007154	cell communication	GO:0035091	phosphatidylinositol binding	--	--	KOG2273	Membrane coat complex Retromer, subunit VPS5/SNX1, Sorting nexins, and related PX domain-containing proteins
comp171272_c0	CL	1.85734	948	390177568	XP_003736420.1	222	2.93345e-17	GA30115 [Drosophila pseudoobscura pseudoobscura]	--	--	--	--	--	--	--	--	--	Q8N2E2	124	3.28588e-06	von Willebrand factor D and EGF domain-containing protein OS=Homo sapiens GN=VWDE PE=2 SV=4	PF00008	EGF-like domain	--	--	GO:0005515	protein binding	--	--	KOG1217	Fibrillins and related proteins containing Ca2+-binding EGF-like domains
comp17127_c0	CL	15.0078	3207	195353032	XP_002043014.1	3175	0	GM16296 [Drosophila sechellia]	--	--	--	--	--	--	--	--	--	Q4KMC4	2492	0	Glutamine--fructose-6-phosphate aminotransferase [isomerizing] 2 OS=Rattus norvegicus GN=Gfpt2 PE=2 SV=3	PF00310//PF13580//PF13537//PF01380	Glutamine amidotransferases class-II//////SIS domain	GO:0008152//GO:0005975//GO:0006040//GO:0016051	metabolic process//carbohydrate metabolic process//amino sugar metabolic process//carbohydrate biosynthetic process	GO:0030246//GO:0004360	carbohydrate binding//glutamine-fructose-6-phosphate transaminase (isomerizing) activity	GO:0005737	cytoplasm	KOG1268	Glucosamine 6-phosphate synthetases, contain amidotransferase and phosphosugar isomerase domains
comp17128_c0	CL	6.4453	2590	195044947	XP_001991908.1	398	7.00255e-39	GH12915 [Drosophila grimshawi]	--	--	--	--	--	--	--	--	--	--	--	--	--	--	--	--	--	--	--	--	--	--	--
comp17128_c1	CL	5.8803	691	320543121	NP_001189262.1	420	1.27076e-48	pre-mod(mdg4)-V, partial [Drosophila melanogaster]	--	--	--	--	--	--	--	--	--	--	--	--	--	PF00114//PF02310	Pilin (bacterial filament)//B12 binding domain	GO:0007155	cell adhesion	GO:0046872//GO:0031419	metal ion binding//cobalamin binding	GO:0009289	pilus	--	--
comp17129_c0	CL	2.42046	1315	195391074	XP_002054188.1	429	4.44666e-48	GJ24301 [Drosophila virilis]	--	--	--	--	--	--	--	--	--	Q9VMA0	358	1.06732e-37	Non-structural maintenance of chromosomes element 1 homolog OS=Drosophila melanogaster GN=CG11329 PE=1 SV=1	PF02765//PF00130//PF02150//PF13639//PF12678//PF01485//PF00097//PF01096//PF07574//PF12861	Telomeric single stranded DNA binding POT1/CDC13//Phorbol esters/diacylglycerol binding domain (C1 domain)//RNA polymerases M/15 Kd subunit////RING-H2 zinc finger//IBR domain//Zinc finger, C3HC4 type (RING finger)//Transcription factor S-II (TFIIS)//Nse1 non-SMC component of SMC5-6 complex//Anaphase-promoting complex subunit 11 RING-H2 finger	GO:0016567//GO:0006144//GO:0006206//GO:0006281//GO:0006351//GO:0035556//GO:0000723	protein ubiquitination//purine nucleobase metabolic process//pyrimidine nucleobase metabolic process//DNA repair//transcription, DNA-dependent//intracellular signal transduction//telomere maintenance	GO:0008270//GO:0046872//GO:0005515//GO:0004842//GO:0003676//GO:0003899//GO:0003677	zinc ion binding//metal ion binding//protein binding//ubiquitin-protein ligase activity//nucleic acid binding//DNA-directed RNA polymerase activity//DNA binding	GO:0005730//GO:0000784//GO:0005634//GO:0005680//GO:0030915	nucleolus//nuclear chromosome, telomeric region//nucleus//anaphase-promoting complex//Smc5-Smc6 complex	KOG2907	RNA polymerase I transcription factor TFIIS, subunit A12.2/RPA12
comp17130_c0	CL	12.3124	539	--	--	--	--	--	--	--	--	--	--	--	--	--	--	--	--	--	--	--	--	--	--	--	--	--	--	--	--
comp17132_c0	CL	7.88824	1614	195019836	XP_001985065.1	1265	1.89573e-168	GH14708 [Drosophila grimshawi]	--	--	--	--	--	K08657	TASP1	taspase, threonine aspartase, 1	http://www.genome.jp/dbget-bin/www_bget?ko:K08657	Q9H6P5	602	7.15376e-70	Threonine aspartase 1 OS=Homo sapiens GN=TASP1 PE=1 SV=1	PF01112//PF01019	Asparaginase//Gamma-glutamyltranspeptidase	GO:0006693//GO:0006749//GO:0019530//GO:0006691	prostaglandin metabolic process//glutathione metabolic process//taurine metabolic process//leukotriene metabolic process	GO:0016787//GO:0003840	hydrolase activity//gamma-glutamyltransferase activity	--	--	KOG1592	Asparaginase
comp17135_c0	CL	4.50047	790	--	--	--	--	--	--	--	--	--	--	--	--	--	--	--	--	--	--	--	--	--	--	--	--	--	--	--	--
comp17136_c0	CL	11.2852	1237	195113143	XP_002001128.1	295	3.17007e-29	GI22141 [Drosophila mojavensis]	--	--	--	--	--	--	--	--	--	--	--	--	--	--	--	--	--	--	--	--	--	--	--
comp17137_c0	CL	2.72811	211	--	--	--	--	--	--	--	--	--	--	--	--	--	--	--	--	--	--	--	--	--	--	--	--	--	--	--	--
comp17138_c0	CL	4.29576	670	194755297	XP_001959928.1	350	4.22878e-39	GF13112 [Drosophila ananassae]	--	--	--	--	--	--	--	--	--	A1L2P2	129	1.3778e-08	Small integral membrane protein 12-A OS=Xenopus laevis GN=smim12-a PE=3 SV=1	--	--	--	--	--	--	--	--	--	--
comp17139_c0	CL	7.53494	728	195377898	XP_002047724.1	590	8.72301e-74	GJ13593 [Drosophila virilis]	328778126	XM_624484.2	161	4.47106e-77	PREDICTED: Apis mellifera ferredoxin (Fdxh), mRNA	--	--	--	--	P37193	576	6.11082e-73	Adrenodoxin-like protein, mitochondrial OS=Drosophila melanogaster GN=Fdxh PE=2 SV=3	PF00111	2Fe-2S iron-sulfur cluster binding domain	GO:0006118	electron transport	GO:0051537//GO:0009055//GO:0046872//GO:0051536	2 iron, 2 sulfur cluster binding//electron carrier activity//metal ion binding//iron-sulfur cluster binding	--	--	KOG3309	Ferredoxin
comp17141_c0	CL	15.8554	1431	195386222	XP_002051803.1	1142	7.16958e-150	GJ17193 [Drosophila virilis]	--	--	--	--	--	--	--	--	--	Q28717	854	3.5207e-109	Serine/threonine-protein phosphatase 2A activator OS=Oryctolagus cuniculus GN=PPP2R4 PE=1 SV=1	PF13495//PF03095	//Phosphotyrosyl phosphate activator (PTPA) protein	GO:0015074	DNA integration	GO:0019211//GO:0003677	phosphatase activator activity//DNA binding	--	--	KOG2867	Phosphotyrosyl phosphatase activator
comp17142_c0	CL	2.21519	856	194746717	XP_001955823.1	139	1.57332e-08	GF18946 [Drosophila ananassae]	--	--	--	--	--	--	--	--	--	--	--	--	--	--	--	--	--	--	--	--	--	--	--
comp171431_c0	CL	1.34981	5870	89355887	ABD72267.1	2283	0	pol polyprotein [Drosophila buzzatii]	--	--	--	--	--	K16489	SFI1	protein SFI1	http://www.genome.jp/dbget-bin/www_bget?ko:K16489	P20825	782	4.51736e-84	Retrovirus-related Pol polyprotein from transposon 297 OS=Drosophila melanogaster GN=pol PE=4 SV=1	PF02419//PF00665//PF00078	PsbL protein//Integrase core domain//Reverse transcriptase (RNA-dependent DNA polymerase)	GO:0006278//GO:0015979//GO:0015074	RNA-dependent DNA replication//photosynthesis//DNA integration	GO:0003723//GO:0003964	RNA binding//RNA-directed DNA polymerase activity	GO:0009523//GO:0016020//GO:0009539	photosystem II//membrane//photosystem II reaction center	KOG0017	FOG: Transposon-encoded proteins with TYA, reverse transcriptase, integrase domains in various combinations
comp17143_c0	CL	3.52049	529	--	--	--	--	--	--	--	--	--	--	--	--	--	--	--	--	--	--	--	--	--	--	--	--	--	--	--	--
comp17145_c0	CL	8.4488	517	195144968	XP_002013468.1	367	3.45241e-42	GL23390 [Drosophila persimilis]	--	--	--	--	--	K12622	LSM3	U6 snRNA-associated Sm-like protein LSm3	http://www.genome.jp/dbget-bin/www_bget?ko:K12622	P62311	304	5.10536e-34	U6 snRNA-associated Sm-like protein LSm3 OS=Mus musculus GN=Lsm3 PE=2 SV=2	PF00462	Glutaredoxin	GO:0006118//GO:0045454	electron transport//cell redox homeostasis	GO:0009055//GO:0015035	electron carrier activity//protein disulfide oxidoreductase activity	--	--	KOG3460	Small nuclear ribonucleoprotein (snRNP) LSM3
comp17146_c0	CL	10.9872	1695	195452092	XP_002073209.1	603	3.88009e-69	GK13273 [Drosophila willistoni]	--	--	--	--	--	--	--	--	--	Q5BJM8	442	3.42988e-47	Zinc transporter 7 OS=Rattus norvegicus GN=Slc30a7 PE=2 SV=2	PF01545	Cation efflux family	GO:0055085//GO:0006812	transmembrane transport//cation transport	GO:0008324	cation transmembrane transporter activity	GO:0016021	integral to membrane	KOG1484	Putative Zn2+ transporter MSC2 (cation diffusion facilitator superfamily)
comp17147_c0	CL	10.0542	2866	195147240	XP_002014588.1	439	1.27597e-42	GL18875 [Drosophila persimilis]	390332335	XM_789820.3	71	1.95318e-26	PREDICTED: Strongylocentrotus purpuratus transducin (beta)-like 1 X-linked receptor 1 (TBL1XR1), mRNA	K04508	TBL1	transducin (beta)-like 1	http://www.genome.jp/dbget-bin/www_bget?ko:K04508	Q95RJ9	449	5.30667e-45	F-box-like/WD repeat-containing protein ebi OS=Drosophila melanogaster GN=ebi PE=1 SV=2	PF00400	WD domain, G-beta repeat	--	--	GO:0005515	protein binding	--	--	KOG0273	Beta-transducin family (WD-40 repeat) protein
comp17149_c0	CL	3.60868	1445	195393054	XP_002055169.1	708	1.97926e-81	GJ19219 [Drosophila virilis]	--	--	--	--	--	--	--	--	--	--	--	--	--	PF06467//PF03884//PF02665	MYM-type Zinc finger with FCS sequence motif//Domain of unknown function (DUF329)//Nitrate reductase gamma subunit	GO:0042126//GO:0055114//GO:0006118	nitrate metabolic process//oxidation-reduction process//electron transport	GO:0008940//GO:0008270	nitrate reductase activity//zinc ion binding	GO:0009325	nitrate reductase complex	--	--
comp171506_c0	CL	0.666112	305	--	--	--	--	--	--	--	--	--	--	--	--	--	--	--	--	--	--	--	--	--	--	--	--	--	--	--	--
comp17150_c0	CL	12.3762	487	195036876	XP_001989894.1	300	2.21352e-32	GH18544 [Drosophila grimshawi]	--	--	--	--	--	K09659	DPM3	dolichyl-phosphate mannosyltransferase polypeptide 3	http://www.genome.jp/dbget-bin/www_bget?ko:K09659	Q3ZC71	150	7.38774e-12	Dolichol-phosphate mannosyltransferase subunit 3 OS=Bos taurus GN=DPM3 PE=3 SV=1	--	--	--	--	--	--	--	--	KOG4841	Dolichol-phosphate mannosyltransferase, subunit 3
comp17151_c0	CL	0.516871	359	--	--	--	--	--	--	--	--	--	--	--	--	--	--	--	--	--	--	--	--	--	--	--	--	--	--	--	--
comp17152_c0	CL	2.28508	326	--	--	--	--	--	--	--	--	--	--	--	--	--	--	--	--	--	--	--	--	--	--	--	--	--	--	--	--
comp17153_c0	CL	2.70808	1738	17136852	NP_476948.1	585	5.61832e-68	dacapo [Drosophila melanogaster]	--	--	--	--	--	--	--	--	--	--	--	--	--	PF03153//PF02234	Transcription factor IIA, alpha/beta subunit//Cyclin-dependent kinase inhibitor	GO:0045859//GO:0051318//GO:0007424//GO:0007488//GO:0007218//GO:0007294//GO:0035308//GO:0000079//GO:0000082//GO:0006367//GO:0045035//GO:0007050//GO:0045749	regulation of protein kinase activity//G1 phase//open tracheal system development//histoblast morphogenesis//neuropeptide signaling pathway//germarium-derived oocyte fate determination//negative regulation of protein dephosphorylation//regulation of cyclin-dependent protein serine/threonine kinase activity//G1/S transition of mitotic cell cycle//transcription initiation from RNA polymerase II pro…	GO:0005184//GO:0004861	neuropeptide hormone activity//cyclin-dependent protein serine/threonine kinase inhibitor activity	GO:0005672//GO:0005634	transcription factor TFIIA complex//nucleus	KOG4743	Cyclin-dependent kinase inhibitor
comp17155_c0	CL	18.8031	486	--	--	--	--	--	--	--	--	--	--	--	--	--	--	--	--	--	--	--	--	--	--	--	--	--	--	--	--
comp17156_c0	CL	13.2844	2373	195156928	XP_002019348.1	2216	0	GL12358 [Drosophila persimilis]	442634483	NM_001015132.2	124	5.56505e-56	Drosophila melanogaster verthandi (vtd), mRNA	--	--	--	--	O60216	175	1.0252e-11	Double-strand-break repair protein rad21 homolog OS=Homo sapiens GN=RAD21 PE=1 SV=2	PF04825//PF04824	N terminus of Rad21 / Rec8 like protein//Conserved region of Rad21 / Rec8 like protein	--	--	GO:0005515	protein binding	GO:0000228	nuclear chromosome	KOG1213	Sister chromatid cohesion complex Cohesin, subunit RAD21/SCC1
comp17159_c0	CL	11.6478	1689	195040156	XP_001991013.1	1265	1.93422e-167	GH12307 [Drosophila grimshawi]	--	--	--	--	--	K14137	PTAR1	protein prenyltransferase alpha subunit repeat containing protein 1	http://www.genome.jp/dbget-bin/www_bget?ko:K14137	A3KPW7	353	4.62493e-35	Protein prenyltransferase alpha subunit repeat-containing protein 1 OS=Danio rerio GN=ptar1 PE=2 SV=1	PF01239	Protein prenyltransferase alpha subunit repeat	GO:0018342	protein prenylation	GO:0008318	protein prenyltransferase activity	--	--	KOG0529	Protein geranylgeranyltransferase type II, alpha subunit
comp17160_c0	CL	5.13424	1431	--	--	--	--	--	--	--	--	--	--	--	--	--	--	--	--	--	--	PF03032	Brevenin/esculentin/gaegurin/rugosin family	GO:0042742//GO:0006952	defense response to bacterium//defense response	--	--	GO:0005576	extracellular region	--	--
comp17161_c0	CL	0.398361	1530	--	--	--	--	--	--	--	--	--	--	--	--	--	--	--	--	--	--	--	--	--	--	--	--	--	--	--	--
comp17161_c1	CL	3.56525	1852	17944999	AAL48562.1	933	2.30476e-116	RE03814p [Drosophila melanogaster]	--	--	--	--	--	K13101	GPKOW	G patch domain and KOW motifs-containing protein	http://www.genome.jp/dbget-bin/www_bget?ko:K13101	Q90X38	279	9.0329e-25	G patch domain and KOW motifs-containing protein OS=Danio rerio GN=gpkow PE=2 SV=2	PF01585	G-patch domain	--	--	GO:0003676	nucleic acid binding	--	--	KOG4315	G-patch nucleic acid binding protein
comp17163_c0	CL	0.339286	499	--	--	--	--	--	--	--	--	--	--	--	--	--	--	--	--	--	--	--	--	--	--	--	--	--	--	--	--
comp17167_c0	CL	0.450275	376	--	--	--	--	--	--	--	--	--	--	--	--	--	--	--	--	--	--	--	--	--	--	--	--	--	--	--	--
comp17169_c0	CL	22.9849	1669	195108305	XP_001998733.1	944	7.3311e-119	GI23467 [Drosophila mojavensis]	--	--	--	--	--	--	--	--	--	Q5R5L7	279	2.42346e-25	Arrestin domain-containing protein 3 OS=Pongo abelii GN=ARRDC3 PE=2 SV=1	--	--	--	--	--	--	--	--	KOG3780	Thioredoxin binding protein TBP-2/VDUP1
comp17170_c0	CL	5.54458	1484	289741409	ADD19452.1	1790	0	putative oxidoreductase [Glossina morsitans morsitans]	--	--	--	--	--	--	--	--	--	Q3B7J2	780	6.16424e-97	Glucose-fructose oxidoreductase domain-containing protein 2 OS=Homo sapiens GN=GFOD2 PE=2 SV=1	PF02894//PF01118//PF01408//PF03447	Oxidoreductase family, C-terminal alpha/beta domain//Semialdehyde dehydrogenase, NAD binding domain//Oxidoreductase family, NAD-binding Rossmann fold//Homoserine dehydrogenase, NAD binding domain	GO:0008152//GO:0055114	metabolic process//oxidation-reduction process	GO:0050661//GO:0000166//GO:0016491//GO:0016620//GO:0051287	NADP binding//nucleotide binding//oxidoreductase activity//oxidoreductase activity, acting on the aldehyde or oxo group of donors, NAD or NADP as acceptor//NAD binding	--	--	KOG2742	Predicted oxidoreductase
comp17171_c0	CL	12.4758	392	--	--	--	--	--	--	--	--	--	--	--	--	--	--	--	--	--	--	--	--	--	--	--	--	--	--	--	--
comp17172_c0	CL	2.56411	4384	195429363	XP_002062732.1	2126	0	GK19541 [Drosophila willistoni]	--	--	--	--	--	K05336	SLC6AN	solute carrier family 6 (neurotransmitter transporter), invertebrate	http://www.genome.jp/dbget-bin/www_bget?ko:K05336	Q99884	198	5.12702e-14	Sodium-dependent proline transporter OS=Homo sapiens GN=SLC6A7 PE=2 SV=2	PF00209	Sodium:neurotransmitter symporter family	GO:0006812//GO:0006836	cation transport//neurotransmitter transport	GO:0005328	neurotransmitter:sodium symporter activity	GO:0016021	integral to membrane	KOG3660	Sodium-neurotransmitter symporter
comp17173_c0	CL	7.44015	478	--	--	--	--	--	--	--	--	--	--	--	--	--	--	--	--	--	--	--	--	--	--	--	--	--	--	--	--
comp171783_c0	CL	0.770395	923	194865552	XP_001971486.1	560	9.90919e-68	GG14410 [Drosophila erecta]	--	--	--	--	--	--	--	--	--	--	--	--	--	--	--	--	--	--	--	--	--	--	--
comp17179_c0	CL	0.505384	201	--	--	--	--	--	--	--	--	--	--	--	--	--	--	--	--	--	--	--	--	--	--	--	--	--	--	--	--
comp17182_c0	CL	5.98155	3999	194770365	XP_001967264.1	402	7.00834e-37	GF15956 [Drosophila ananassae]	350421484	XM_003492809.1	519	0	PREDICTED: Bombus impatiens pre-mRNA-splicing factor ATP-dependent RNA helicase PRP16-like (LOC100747343), mRNA	--	--	--	--	Q17R09	3579	0	Pre-mRNA-splicing factor ATP-dependent RNA helicase PRP16 OS=Bos taurus GN=DHX38 PE=2 SV=1	PF00931//PF00005//PF00448//PF04408//PF00270//PF04851//PF00437//PF07652//PF01580//PF01637//PF00271	NB-ARC domain//ABC transporter//SRP54-type protein, GTPase domain//Helicase associated domain (HA2)//DEAD/DEAH box helicase//Type III restriction enzyme, res subunit//Type II/IV secretion system protein//Flavivirus DEAD domain//FtsK/SpoIIIE family//Archaeal ATPase//Helicase conserved C-terminal domain	GO:0019079//GO:0051301//GO:0006810//GO:0007059//GO:0006614//GO:0007049	viral genome replication//cell division//transport//chromosome segregation//SRP-dependent cotranslational protein targeting to membrane//cell cycle	GO:0016887//GO:0005525//GO:0003677//GO:0043531//GO:0000166//GO:0004386//GO:0003676//GO:0016787//GO:0008026//GO:0005524	ATPase activity//GTP binding//DNA binding//ADP binding//nucleotide binding//helicase activity//nucleic acid binding//hydrolase activity//ATP-dependent helicase activity//ATP binding	GO:0016021	integral to membrane	KOG0924	mRNA splicing factor ATP-dependent RNA helicase
comp17183_c0	CL	7.22618	1364	195389084	XP_002053208.1	830	2.05802e-103	GJ23472 [Drosophila virilis]	--	--	--	--	--	--	--	--	--	--	--	--	--	--	--	--	--	--	--	--	--	--	--
comp17185_c0	CL	12.8211	980	195390532	XP_002053922.1	409	2.09805e-45	GJ24148 [Drosophila virilis]	--	--	--	--	--	--	--	--	--	Q9D9B4	181	2.82333e-14	Leucine-rich repeat-containing protein C10orf11 homolog OS=Mus musculus PE=2 SV=1	PF00560	Leucine Rich Repeat	--	--	GO:0005515	protein binding	--	--	KOG0619	FOG: Leucine rich repeat
comp17186_c0	CL	6.56529	753	195425813	XP_002061161.1	174	1.52489e-13	GK10295 [Drosophila willistoni]	--	--	--	--	--	--	--	--	--	--	--	--	--	PF00049	Insulin/IGF/Relaxin family	GO:0007165	signal transduction	GO:0005179	hormone activity	GO:0005576	extracellular region	--	--
comp17187_c0	CL	2.67825	531	--	--	--	--	--	--	--	--	--	--	--	--	--	--	--	--	--	--	--	--	--	--	--	--	--	--	--	--
comp17188_c0	CL	1.13183	718	--	--	--	--	--	--	--	--	--	--	--	--	--	--	--	--	--	--	--	--	--	--	--	--	--	--	--	--
comp17189_c0	CL	0.643434	421	--	--	--	--	--	--	--	--	--	--	--	--	--	--	--	--	--	--	--	--	--	--	--	--	--	--	--	--
comp17190_c0	CL	14.068	1112	156393440	XP_001636336.1	465	6.77132e-53	predicted protein [Nematostella vectensis]	--	--	--	--	--	K10104	FCN	ficolin	http://www.genome.jp/dbget-bin/www_bget?ko:K10104	Q5I2E5	431	1.18038e-47	Ficolin-2 OS=Bos taurus GN=FCN2 PE=2 SV=1	PF06874//PF01496	Firmicute fructose-1,6-bisphosphatase//V-type ATPase 116kDa subunit family	GO:0015976//GO:0006096//GO:0015991//GO:0006000//GO:0006094//GO:0015992//GO:0006098//GO:0006013	carbon utilization//glycolysis//ATP hydrolysis coupled proton transport//fructose metabolic process//gluconeogenesis//proton transport//pentose-phosphate shunt//mannose metabolic process	GO:0042132//GO:0015078	fructose 1,6-bisphosphate 1-phosphatase activity//hydrogen ion transmembrane transporter activity	GO:0033179	proton-transporting V-type ATPase, V0 domain	KOG2579	Ficolin and related extracellular proteins
comp17195_c0	CL	3.22858	430	--	--	--	--	--	--	--	--	--	--	--	--	--	--	--	--	--	--	--	--	--	--	--	--	--	--	--	--
comp17196_c0	CL	4.6667	1248	194765691	XP_001964960.1	1499	0	GF22874 [Drosophila ananassae]	195035292	XM_001989076.1	97	2.95036e-41	Drosophila grimshawi GH10224 (Dgri\GH10224), mRNA	K05542	DUS1	tRNA-dihydrouridine synthase 1	http://www.genome.jp/dbget-bin/www_bget?ko:K05542	Q8C2P3	1082	3.03714e-142	tRNA-dihydrouridine(16/17) synthase [NAD(P)(+)]-like OS=Mus musculus GN=Dus1l PE=2 SV=1	PF00977//PF01207//PF02511	Histidine biosynthesis protein//Dihydrouridine synthase (Dus)//Thymidylate synthase complementing protein	GO:0006206//GO:0000105//GO:0002943//GO:0006231//GO:0055114//GO:0008033	pyrimidine nucleobase metabolic process//histidine biosynthetic process//tRNA dihydrouridine synthesis//dTMP biosynthetic process//oxidation-reduction process//tRNA processing	GO:0017150//GO:0050797//GO:0050660	tRNA dihydrouridine synthase activity//thymidylate synthase (FAD) activity//flavin adenine dinucleotide binding	--	--	KOG2335	tRNA-dihydrouridine synthase
comp17199_c0	CL	4.37703	1934	195445446	XP_002070328.1	686	2.49135e-80	GK12001 [Drosophila willistoni]	--	--	--	--	--	--	--	--	--	Q2HJC0	146	9.1141e-09	Neugrin OS=Bos taurus GN=NGRN PE=2 SV=2	PF00069	Protein kinase domain	GO:0006468	protein phosphorylation	GO:0005524//GO:0004672	ATP binding//protein kinase activity	--	--	--	--
comp17202_c0	CL	1.91149	496	--	--	--	--	--	--	--	--	--	--	--	--	--	--	--	--	--	--	--	--	--	--	--	--	--	--	--	--
comp17205_c0	CL	5.09443	884	195388000	XP_002052680.1	431	2.43451e-49	GJ17688 [Drosophila virilis]	--	--	--	--	--	--	--	--	--	Q9VLT8	430	3.21056e-50	WASH complex subunit CCDC53 homolog OS=Drosophila melanogaster GN=CG7429 PE=2 SV=2	PF10152	Predicted coiled-coil domain-containing protein (DUF2360)	--	--	--	--	GO:0071203	WASH complex	KOG4496	Predicted coiled-coil protein
comp17208_c0	CL	6.3359	1630	289742163	ADD19829.1	750	1.65783e-93	hypothetical conserved protein [Glossina morsitans morsitans]	--	--	--	--	--	K12185	VPS37	ESCRT-I complex subunit VPS37	http://www.genome.jp/dbget-bin/www_bget?ko:K12185	Q8R105	170	9.67761e-12	Vacuolar protein sorting-associated protein 37C OS=Mus musculus GN=Vps37c PE=2 SV=1	PF05868//PF03824	Rotavirus major outer capsid protein VP7//High-affinity nickel-transport protein	GO:0015675//GO:0006824//GO:0055085	nickel cation transport//cobalt ion transport//transmembrane transport	GO:0015099//GO:0015087//GO:0046872	nickel cation transmembrane transporter activity//cobalt ion transmembrane transporter activity//metal ion binding	GO:0016021//GO:0019012	integral to membrane//virion	KOG3270	Uncharacterized conserved protein
comp17211_c0	CL	4.44678	2391	195447260	XP_002071134.1	2922	0	GK25633 [Drosophila willistoni]	195045709	XM_001991987.1	180	4.15499e-87	Drosophila grimshawi GH24539 (Dgri\GH24539), mRNA	--	--	--	--	Q80SX5	171	2.96747e-11	Otopetrin-2 OS=Mus musculus GN=Otop2 PE=2 SV=1	--	--	--	--	--	--	--	--	KOG4740	Uncharacterized conserved protein
comp17214_c0	CL	8.10374	1780	380706219	AFD97361.1	1210	2.71117e-158	neverland [Drosophila acanthoptera]	--	--	--	--	--	K14938	NVD	cholesterol 7-dehydrogenase	http://www.genome.jp/dbget-bin/www_bget?ko:K14938	P71875	329	5.58369e-32	3-ketosteroid-9-alpha-monooxygenase oxygenase subunit OS=Mycobacterium tuberculosis GN=kshA PE=1 SV=2	PF00355	Rieske [2Fe-2S] domain	GO:0055114	oxidation-reduction process	GO:0016491//GO:0051537	oxidoreductase activity//2 iron, 2 sulfur cluster binding	--	--	--	--
comp17215_c0	CL	9.52206	1682	195473921	XP_002089240.1	286	3.6802e-91	GE25311 [Drosophila yakuba]	--	--	--	--	--	K15005	CYP28	cytochrome P450, family 28	http://www.genome.jp/dbget-bin/www_bget?ko:K15005	Q9VMT5	288	1.36938e-89	Probable cytochrome P450 28d1 OS=Drosophila melanogaster GN=Cyp28d1 PE=2 SV=1	PF00067	Cytochrome P450	GO:0055114	oxidation-reduction process	GO:0016705//GO:0020037//GO:0005506	oxidoreductase activity, acting on paired donors, with incorporation or reduction of molecular oxygen//heme binding//iron ion binding	--	--	KOG0158	Cytochrome P450 CYP3/CYP5/CYP6/CYP9 subfamilies
comp17217_c0	CL	9.31011	1708	195446315	XP_002070723.1	799	3.77438e-98	GK10870 [Drosophila willistoni]	--	--	--	--	--	--	--	--	--	--	--	--	--	PF04977//PF01166	Septum formation initiator//TSC-22/dip/bun family	GO:0007049//GO:0006355	cell cycle//regulation of transcription, DNA-dependent	GO:0003700	sequence-specific DNA binding transcription factor activity	GO:0005667	transcription factor complex	--	--
comp17219_c0	CL	3.77355	2342	195374780	XP_002046181.1	1487	0	GJ12653 [Drosophila virilis]	--	--	--	--	--	--	--	--	--	Q8R2N2	738	1.9598e-84	Cirhin OS=Mus musculus GN=Cirh1a PE=2 SV=3	PF00400	WD domain, G-beta repeat	--	--	GO:0005515	protein binding	--	--	KOG2048	WD40 repeat protein
comp17220_c0	CL	7.17972	1080	--	--	--	--	--	--	--	--	--	--	--	--	--	--	--	--	--	--	PF01529	DHHC zinc finger domain	--	--	GO:0008270	zinc ion binding	--	--	--	--
comp17221_c0	CL	1.12467	843	--	--	--	--	--	--	--	--	--	--	--	--	--	--	--	--	--	--	--	--	--	--	--	--	--	--	--	--
comp17222_c0	CL	0.871949	233	198470108	XP_002133371.1	135	4.16319e-08	GA22859 [Drosophila pseudoobscura pseudoobscura]	--	--	--	--	--	--	--	--	--	Q27589	124	6.14436e-08	Cytochrome P450 4d2 OS=Drosophila melanogaster GN=Cyp4d2 PE=2 SV=2	--	--	--	--	--	--	--	--	--	--
comp17224_c0	CL	7.13327	1894	195111332	XP_002000233.1	1324	2.27783e-176	GI22635 [Drosophila mojavensis]	--	--	--	--	--	--	--	--	--	Q5IS35	239	1.65915e-20	Mitochondrial thiamine pyrophosphate carrier OS=Macaca fascicularis GN=SLC25A19 PE=2 SV=1	--	--	GO:0055085	transmembrane transport	--	--	GO:0016021	integral to membrane	KOG0752	Mitochondrial solute carrier protein
comp17225_c0	CL	4.66933	1356	289741799	ADD19647.1	962	7.66622e-124	hypothetical conserved protein [Glossina morsitans morsitans]	--	--	--	--	--	--	--	--	--	Q7TPD2	157	3.48928e-10	Protein FAM185A OS=Mus musculus GN=Fam185a PE=2 SV=1	PF08503	Tetrahydrodipicolinate succinyltransferase N-terminal	GO:0006522//GO:0006531//GO:0042967	alanine metabolic process//aspartate metabolic process//acyl-carrier-protein biosynthetic process	GO:0047200	tetrahydrodipicolinate N-acetyltransferase activity	--	--	--	--
comp17228_c0	CL	2.62846	1533	194873844	XP_001973289.1	815	1.42849e-101	GG16017 [Drosophila erecta]	--	--	--	--	--	--	--	--	--	Q9VVV2	811	3.01537e-102	Organic solute transporter alpha-like protein OS=Drosophila melanogaster GN=CG6836 PE=2 SV=1	--	--	--	--	--	--	--	--	--	--
comp17229_c0	CL	3.81597	701	195434054	XP_002065018.1	227	5.27223e-20	GK14899 [Drosophila willistoni]	--	--	--	--	--	--	--	--	--	--	--	--	--	PF15341		GO:0000462	maturation of SSU-rRNA from tricistronic rRNA transcript (SSU-rRNA, 5.8S rRNA, LSU-rRNA)	--	--	GO:0030688//GO:0030686//GO:0005730	preribosome, small subunit precursor//90S preribosome//nucleolus	--	--
comp17231_c0	CL	12.3841	1255	289741129	ADD19312.1	1296	4.62427e-175	RNA 3&apos;-terminal phosphate cyclase [Glossina morsitans morsitans]	--	--	--	--	--	--	--	--	--	O77264	945	3.57275e-123	RNA 3&apos;-terminal phosphate cyclase OS=Drosophila melanogaster GN=CG4061 PE=2 SV=1	--	--	GO:0006396	RNA processing	GO:0003963	RNA-3'-phosphate cyclase activity	--	--	KOG3980	RNA 3'-terminal phosphate cyclase
comp17235_c0	CL	0.3907	260	--	--	--	--	--	--	--	--	--	--	--	--	--	--	--	--	--	--	--	--	--	--	--	--	--	--	--	--
comp17237_c0	CL	6.63056	1435	289741083	ADD19289.1	1477	0	galectin [Glossina morsitans morsitans]	--	--	--	--	--	--	--	--	--	Q09581	255	3.98433e-23	32 kDa beta-galactoside-binding lectin lec-3 OS=Caenorhabditis elegans GN=lec-3 PE=2 SV=3	PF00337	Galactoside-binding lectin	--	--	GO:0030246	carbohydrate binding	--	--	KOG3587	Galectin, galactose-binding lectin
comp17238_c0	CL	5.06399	448	195444372	XP_002069836.1	515	7.9011e-60	GK11735 [Drosophila willistoni]	--	--	--	--	--	--	--	--	--	Q9VCA2	471	1.23692e-54	Organic cation transporter protein OS=Drosophila melanogaster GN=Orct PE=1 SV=1	PF07690//PF00083	Major Facilitator Superfamily//Sugar (and other) transporter	GO:0055085	transmembrane transport	GO:0022857	transmembrane transporter activity	GO:0016021	integral to membrane	KOG0255	Synaptic vesicle transporter SVOP and related transporters (major facilitator superfamily)
comp17238_c1	CL	4.2533	613	1934852	CAA73031.1	413	1.59793e-44	putative organic cation transporter [Drosophila melanogaster]	--	--	--	--	--	--	--	--	--	Q9VCA2	411	2.24334e-45	Organic cation transporter protein OS=Drosophila melanogaster GN=Orct PE=1 SV=1	PF07690//PF00083	Major Facilitator Superfamily//Sugar (and other) transporter	GO:0055085	transmembrane transport	GO:0022857	transmembrane transporter activity	GO:0016021	integral to membrane	KOG0255	Synaptic vesicle transporter SVOP and related transporters (major facilitator superfamily)
comp17239_c0	CL	8.45652	587	194744413	XP_001954689.1	393	9.17872e-44	GF18398 [Drosophila ananassae]	--	--	--	--	--	--	--	--	--	Q9R0M5	183	3.25949e-15	Thiamin pyrophosphokinase 1 OS=Mus musculus GN=Tpk1 PE=1 SV=1	PF04263	Thiamin pyrophosphokinase, catalytic domain	GO:0006772//GO:0009229//GO:0071704//GO:0044237	thiamine metabolic process//thiamine diphosphate biosynthetic process//organic substance metabolic process//cellular metabolic process	GO:0004788//GO:0005524	thiamine diphosphokinase activity//ATP binding	--	--	KOG3153	Thiamine pyrophosphokinase
comp17239_c1	CL	6.48282	632	442618619	NP_001262483.1	462	1.05688e-53	CG14721, isoform B [Drosophila melanogaster]	--	--	--	--	--	--	--	--	--	Q9H3S4	268	9.67525e-27	Thiamin pyrophosphokinase 1 OS=Homo sapiens GN=TPK1 PE=1 SV=1	PF04265//PF04263	Thiamin pyrophosphokinase, vitamin B1 binding domain//Thiamin pyrophosphokinase, catalytic domain	GO:0009229//GO:0006772	thiamine diphosphate biosynthetic process//thiamine metabolic process	GO:0005524//GO:0004788	ATP binding//thiamine diphosphokinase activity	--	--	KOG3153	Thiamine pyrophosphokinase
comp17242_c0	CL	1.74497	1630	195124081	XP_002006522.1	1149	1.93458e-150	GI21103 [Drosophila mojavensis]	--	--	--	--	--	--	--	--	--	Q9BTT6	147	1.42659e-08	Leucine-rich repeat-containing protein 1 OS=Homo sapiens GN=LRRC1 PE=1 SV=1	PF06925//PF00560	Monogalactosyldiacylglycerol (MGDG) synthase//Leucine Rich Repeat	GO:0009247	glycolipid biosynthetic process	GO:0005515//GO:0016758	protein binding//transferase activity, transferring hexosyl groups	--	--	KOG0619	FOG: Leucine rich repeat
comp17243_c0	CL	0.864812	509	--	--	--	--	--	--	--	--	--	--	--	--	--	--	--	--	--	--	--	--	--	--	--	--	--	--	--	--
comp17244_c0	CL	10.0085	3505	28571155	NP_788894.1	2629	0	CG17754, isoform D [Drosophila melanogaster]	--	--	--	--	--	K10442	KLHL1_4_5	kelch-like protein 1/4/5	http://www.genome.jp/dbget-bin/www_bget?ko:K10442	Q96PQ7	151	1.4657e-08	Kelch-like protein 5 OS=Homo sapiens GN=KLHL5 PE=2 SV=3	PF02257//PF07646//PF00651//PF01344	RFX DNA-binding domain//Kelch motif//BTB/POZ domain//Kelch motif	GO:0006355//GO:0006911	regulation of transcription, DNA-dependent//phagocytosis, engulfment	GO:0003677//GO:0005515	DNA binding//protein binding	--	--	KOG4441	Proteins containing BTB/POZ and Kelch domains, involved in regulatory/signal transduction processes
comp17245_c0	CL	8.63291	1938	195168396	XP_002025017.1	468	1.22781e-48	GL26808 [Drosophila persimilis]	--	--	--	--	--	--	--	--	--	Q68DY1	233	6.09363e-19	Zinc finger protein 626 OS=Homo sapiens GN=ZNF626 PE=2 SV=2	PF00096//PF07776	Zinc finger, C2H2 type//Zinc-finger associated domain (zf-AD)	--	--	GO:0046872//GO:0008270	metal ion binding//zinc ion binding	GO:0005634	nucleus	KOG1721	FOG: Zn-finger
comp17248_c0	CL	1.50852	679	--	--	--	--	--	--	--	--	--	--	--	--	--	--	--	--	--	--	--	--	--	--	--	--	--	--	--	--
comp172499_c0	CL	0.544885	435	--	--	--	--	--	--	--	--	--	--	--	--	--	--	--	--	--	--	--	--	--	--	--	--	--	--	--	--
comp17249_c0	CL	3.52405	6594	198464712	XP_002134824.1	1173	2.35167e-129	GA23590 [Drosophila pseudoobscura pseudoobscura]	--	--	--	--	--	--	--	--	--	Q3ULZ2	766	1.65324e-81	FH2 domain-containing protein 1 OS=Mus musculus GN=Fhdc1 PE=2 SV=3	PF06367//PF00974//PF04277//PF00517//PF06371	Diaphanous FH3 Domain//Rhabdovirus spike glycoprotein//Oxaloacetate decarboxylase, gamma chain//Retroviral envelope protein//Diaphanous GTPase-binding Domain	GO:0006814//GO:0030036//GO:0006560//GO:0006090//GO:0071436//GO:0006525//GO:0016043	sodium ion transport//actin cytoskeleton organization//proline metabolic process//pyruvate metabolic process//sodium ion export//arginine metabolic process//cellular component organization	GO:0005198//GO:0008948//GO:0017048//GO:0003779//GO:0015081	structural molecule activity//oxaloacetate decarboxylase activity//Rho GTPase binding//actin binding//sodium ion transmembrane transporter activity	GO:0016020//GO:0019031	membrane//viral envelope	KOG1922	Rho GTPase effector BNI1 and related formins
comp17251_c0	CL	6.75238	2056	198463684	XP_001352904.2	167	1.04476e-09	GA10535 [Drosophila pseudoobscura pseudoobscura]	--	--	--	--	--	--	--	--	--	--	--	--	--	PF15245//PF07545	//Vestigial/Tondu family	GO:0006355	regulation of transcription, DNA-dependent	--	--	GO:0005634	nucleus	--	--
comp17252_c0	CL	12.9776	334	195434687	XP_002065334.1	139	1.10225e-09	GK14721 [Drosophila willistoni]	--	--	--	--	--	--	--	--	--	--	--	--	--	--	--	--	--	--	--	--	--	--	--
comp17254_c0	CL	7.78314	2601	195443716	XP_002069542.1	2369	0	GK11583 [Drosophila willistoni]	--	--	--	--	--	K10276	FBXL10_11	F-box and leucine-rich repeat protein 10/11	http://www.genome.jp/dbget-bin/www_bget?ko:K10276	Q9VHH9	1223	2.06301e-147	JmjC domain-containing histone demethylation protein 1 OS=Drosophila melanogaster GN=Kdm2 PE=1 SV=2	PF00646//PF01790//PF02008//PF00560	F-box domain//Prolipoprotein diacylglyceryl transferase//CXXC zinc finger domain//Leucine Rich Repeat	GO:0009249//GO:0042158	protein lipoylation//lipoprotein biosynthetic process	GO:0005488//GO:0008270//GO:0005515//GO:0016757//GO:0003677	binding//zinc ion binding//protein binding//transferase activity, transferring glycosyl groups//DNA binding	GO:0016020	membrane	KOG1947	Leucine rich repeat proteins, some proteins contain F-box
comp17254_c1	CL	4.86187	1978	195499321	XP_002096899.1	2194	0	GE25927 [Drosophila yakuba]	255722574	XM_002546176.1	47	2.94578e-13	Candida tropicalis MYA-3404 conserved hypothetical protein, mRNA	K10276	FBXL10_11	F-box and leucine-rich repeat protein 10/11	http://www.genome.jp/dbget-bin/www_bget?ko:K10276	Q9VHH9	2206	0	JmjC domain-containing histone demethylation protein 1 OS=Drosophila melanogaster GN=Kdm2 PE=1 SV=2	PF03239//PF02373	Iron permease FTR1 family//JmjC domain	GO:0055085	transmembrane transport	GO:0008270//GO:0003677//GO:0005515	zinc ion binding//DNA binding//protein binding	GO:0016020	membrane	KOG1633	F-box protein JEMMA and related proteins with JmjC, PHD, F-box and LRR domains
comp17256_c0	CL	4.40082	1269	125773267	XP_001357892.1	1022	5.83796e-136	GA18989 [Drosophila pseudoobscura pseudoobscura]	195113616	XM_002001328.1	237	4.4849e-119	Drosophila mojavensis GI22015 (Dmoj\GI22015), mRNA	K04392	RAC1	Ras-related C3 botulinum toxin substrate 1	http://www.genome.jp/dbget-bin/www_bget?ko:K04392	Q6RUV5	766	1.46404e-98	Ras-related C3 botulinum toxin substrate 1 OS=Rattus norvegicus GN=Rac1 PE=1 SV=1	PF00025//PF00071//PF08477//PF00009	ADP-ribosylation factor family//Ras family//Miro-like protein//Elongation factor Tu GTP binding domain	GO:0007264	small GTPase mediated signal transduction	GO:0005525//GO:0003924	GTP binding//GTPase activity	GO:0005622//GO:0016020	intracellular//membrane	KOG0393	Ras-related small GTPase, Rho type
comp172585_c0	CL	1.77049	306	--	--	--	--	--	--	--	--	--	--	--	--	--	--	--	--	--	--	--	--	--	--	--	--	--	--	--	--
comp17258_c0	CL	1.84908	3754	195088015	XP_001997460.1	638	1.80927e-68	GH23829 [Drosophila grimshawi]	--	--	--	--	--	--	--	--	--	Q2KIY7	400	2.00494e-42	Transcription factor BTF3 homolog 4 OS=Bos taurus GN=BTF3L4 PE=2 SV=1	--	--	--	--	--	--	--	--	KOG2240	RNA polymerase II general transcription factor BTF3 and related proteins
comp17259_c0	CL	28.8504	2887	161077224	NP_001097366.1	2248	0	CG30118, isoform C [Drosophila melanogaster]	--	--	--	--	--	--	--	--	--	--	--	--	--	--	--	--	--	--	--	--	--	--	--
comp17260_c0	CL	52.76	2521	385842592	AFI80736.1	2017	0	trehalase [Bactrocera dorsalis]	385842591	JQ228448.1	176	7.33625e-85	Bactrocera dorsalis trehalase mRNA, complete cds	--	--	--	--	Q9W2M2	1781	0	Trehalase OS=Drosophila melanogaster GN=Treh PE=1 SV=1	PF03200//PF01204//PF06202	Mannosyl oligosaccharide glucosidase//Trehalase//Amylo-alpha-1,6-glucosidase	GO:0005991//GO:0005985//GO:0009311//GO:0005982//GO:0005980	trehalose metabolic process//sucrose metabolic process//oligosaccharide metabolic process//starch metabolic process//glycogen catabolic process	GO:0004134//GO:0004573//GO:0004135//GO:0004555	4-alpha-glucanotransferase activity//mannosyl-oligosaccharide glucosidase activity//amylo-alpha-1,6-glucosidase activity//alpha,alpha-trehalase activity	--	--	KOG0602	Neutral trehalase
comp17261_c0	CL	61.9169	1469	289743639	ADD20567.1	1219	1.08755e-163	putative cargo transport protein ERV29 [Glossina morsitans morsitans]	--	--	--	--	--	--	--	--	--	O18405	1156	2.78394e-155	Surfeit locus protein 4 homolog OS=Drosophila melanogaster GN=Surf4 PE=2 SV=1	PF02077	SURF4 family	--	--	--	--	GO:0016021	integral to membrane	KOG3998	Putative cargo transport protein ERV29
comp17262_c0	CL	142.431	906	194766351	XP_001965288.1	873	3.89701e-115	GF24340 [Drosophila ananassae]	--	--	--	--	--	K02734	PSMB2	20S proteasome subunit beta 4	http://www.genome.jp/dbget-bin/www_bget?ko:K02734	Q9VQE5	666	5.89386e-85	Probable proteasome subunit beta type-2 OS=Drosophila melanogaster GN=Prosbeta4R2 PE=2 SV=3	PF00227	Proteasome subunit	GO:0051603	proteolysis involved in cellular protein catabolic process	GO:0004298	threonine-type endopeptidase activity	GO:0005737//GO:0005634//GO:0005839	cytoplasm//nucleus//proteasome core complex	KOG0177	20S proteasome, regulatory subunit beta type PSMB2/PRE1
comp17264_c0	CL	153.682	336	7771	CAA23487.1	198	1.34904e-17	cuticle protein [Drosophila melanogaster]	--	--	--	--	--	--	--	--	--	P02839	198	9.30477e-19	Larval cuticle protein 1 OS=Drosophila melanogaster GN=Lcp1 PE=1 SV=3	PF00379	Insect cuticle protein	--	--	GO:0042302	structural constituent of cuticle	--	--	--	--
comp17264_c1	CL	23.3858	278	2565392	AAB81989.1	148	8.54722e-11	cuticle 1 [Lucilia cuprina]	--	--	--	--	--	--	--	--	--	P07189	141	5.10287e-11	Larval cuticle protein 4 OS=Drosophila melanogaster GN=Lcp4 PE=1 SV=2	--	--	--	--	GO:0042302	structural constituent of cuticle	--	--	--	--
comp17266_c0	CL	83.2897	533	--	--	--	--	--	--	--	--	--	--	--	--	--	--	--	--	--	--	PF02067	Metallothionein family 5	--	--	GO:0046872	metal ion binding	--	--	--	--
comp17267_c0	CL	52.7911	1405	17136904	NP_476978.1	784	5.21234e-100	lesswright, isoform A [Drosophila melanogaster]	195437589	XM_002066687.1	251	8.21421e-127	Drosophila willistoni GK24638 (Dwil\GK24638), mRNA	--	--	--	--	Q9DDJ0	716	4.71714e-91	SUMO-conjugating enzyme UBC9-B OS=Danio rerio GN=ube2ib PE=1 SV=1	PF00179	Ubiquitin-conjugating enzyme	GO:0006606//GO:0035204//GO:0071560//GO:0007352//GO:0007095//GO:0007391//GO:0006959//GO:0016925//GO:0045751//GO:0035207//GO:0016321	protein import into nucleus//negative regulation of lamellocyte differentiation//cellular response to transforming growth factor beta stimulus//zygotic specification of dorsal/ventral axis//mitotic G2 DNA damage checkpoint//dorsal closure//humoral immune response//protein sumoylation//negative regulation of Toll signaling pathway//negative regulation of hemocyte proliferation//female meiosis chro…	GO:0016881//GO:0031072//GO:0019789//GO:0005524	acid-amino acid ligase activity//heat shock protein binding//SUMO ligase activity//ATP binding	GO:0000780//GO:0000940	condensed nuclear chromosome, centromeric region//condensed chromosome outer kinetochore	KOG0424	Ubiquitin-protein ligase
comp17268_c0	CL	17.4283	884	289741397	ADD19446.1	487	1.05793e-57	uncharacterized conserved protein [Glossina morsitans morsitans]	--	--	--	--	--	--	--	--	--	B3MI37	452	1.02337e-53	Succinate dehydrogenase assembly factor 2-A, mitochondrial OS=Drosophila ananassae GN=GF11110 PE=3 SV=1	--	--	--	--	--	--	--	--	KOG3326	Uncharacterized conserved protein
comp172695_c0	CL	0.545163	559	--	--	--	--	--	--	--	--	--	--	--	--	--	--	--	--	--	--	--	--	--	--	--	--	--	--	--	--
comp17270_c0	CL	68.629	970	224924440	ACN69170.1	713	5.66857e-91	putative transcriptional regulator DJ-1 [Stomoxys calcitrans]	--	--	--	--	--	K05687	PARK7	protein DJ-1	http://www.genome.jp/dbget-bin/www_bget?ko:K05687	Q7TQ35	442	1.89613e-51	Protein DJ-1 OS=Mesocricetus auratus GN=PARK7 PE=1 SV=1	--	--	--	--	--	--	--	--	KOG2764	Putative transcriptional regulator DJ-1
comp17271_c0	CL	64.0312	569	298569350	ADI87386.1	584	4.04287e-74	putative lysozyme 1 [Lucilia sericata]	--	--	--	--	--	K13915	LYZ	lysozyme C	http://www.genome.jp/dbget-bin/www_bget?ko:K13915	Q7YT16	545	1.59743e-69	Lysozyme 1 OS=Musca domestica PE=1 SV=1	PF06737	Transglycosylase-like domain	GO:0005975//GO:0016998	carbohydrate metabolic process//cell wall macromolecule catabolic process	GO:0003796	lysozyme activity	GO:0005576	extracellular region	--	--
comp17272_c0	CL	30.6328	745	332031413	EGI70926.1	132	7.82445e-08	Cytochrome c oxidase copper chaperone [Acromyrmex echinatior]	--	--	--	--	--	--	--	--	--	P81045	118	4.7345e-07	Cytochrome c oxidase copper chaperone OS=Sus scrofa GN=COX17 PE=1 SV=1	PF05051	Cytochrome C oxidase copper chaperone (COX17)	GO:0006825	copper ion transport	GO:0005507//GO:0016531	copper ion binding//copper chaperone activity	GO:0005758	mitochondrial intermembrane space	KOG3496	Cytochrome c oxidase assembly protein/Cu2+ chaperone COX17
comp17273_c0	CL	47.5526	2278	24652188	NP_724828.1	318	1.79747e-28	hebe, isoform B [Drosophila melanogaster]	--	--	--	--	--	--	--	--	--	--	--	--	--	--	--	GO:0008340	determination of adult lifespan	--	--	--	--	--	--
comp17274_c0	CL	54.9832	2302	195395951	XP_002056597.1	1506	0	GJ11031 [Drosophila virilis]	--	--	--	--	--	--	--	--	--	Q7YQK3	234	6.00266e-19	4F2 cell-surface antigen heavy chain OS=Oryctolagus cuniculus GN=SLC3A2 PE=1 SV=2	PF00128	Alpha amylase, catalytic domain	GO:0005975	carbohydrate metabolic process	GO:0003824//GO:0043169	catalytic activity//cation binding	--	--	KOG0471	Alpha-amylase
comp17275_c0	CL	53.0856	1092	289742127	ADD19811.1	885	7.42515e-116	Ca2+/calmodulin-dependent protein kinase [Glossina morsitans morsitans]	--	--	--	--	--	--	--	--	--	Q6P8Y1	541	1.99008e-65	Calcyphosin-like protein OS=Mus musculus GN=Capsl PE=2 SV=4	PF00036//PF13202//PF13499//PF13405	EF hand//////	GO:0016310	phosphorylation	GO:0016301//GO:0005509	kinase activity//calcium ion binding	--	--	KOG0032	Ca2+/calmodulin-dependent protein kinase, EF-Hand protein superfamily
comp17276_c0	CL	124.722	1537	289741721	ADD19608.1	1733	0	suppressor of profilin 2 [Glossina morsitans morsitans]	--	--	--	--	--	K05757	ARPC1A_B	actin related protein 2/3 complex, subunit 1A/1B	http://www.genome.jp/dbget-bin/www_bget?ko:K05757	Q9R0Q6	1111	1.07173e-146	Actin-related protein 2/3 complex subunit 1A OS=Mus musculus GN=Arpc1a PE=1 SV=1	PF00400	WD domain, G-beta repeat	GO:0030833	regulation of actin filament polymerization	GO:0003779//GO:0005515	actin binding//protein binding	GO:0005856	cytoskeleton	KOG1523	Actin-related protein Arp2/3 complex, subunit ARPC1/p41-ARC
comp17277_c0	CL	70.6957	2783	195055620	XP_001994711.1	3201	0	GH14560 [Drosophila grimshawi]	321441228	GU575604.1	104	8.57475e-45	Euclea delphinii glycogen synthase mRNA, partial cds	K00693	GYS	glycogen(starch) synthase	http://www.genome.jp/dbget-bin/www_bget?ko:K00693	Q9VFC8	3168	0	Putative glycogen [starch] synthase OS=Drosophila melanogaster GN=CG6904 PE=1 SV=2	PF00534//PF12011//PF05693//PF06667	Glycosyl transferases group 1//Domain of unknown function (DUF3503)//Glycogen synthase//Phage shock protein B	GO:0005985//GO:0005982//GO:0009271//GO:0009058//GO:0006355//GO:0005978	sucrose metabolic process//starch metabolic process//phage shock//biosynthetic process//regulation of transcription, DNA-dependent//glycogen biosynthetic process	GO:0017111//GO:0004373	nucleoside-triphosphatase activity//glycogen (starch) synthase activity	--	--	--	--
comp17278_c0	CL	72.2881	304	256090407	XP_002581183.1	578	3.64145e-72	tubulin subunit alpha [Schistosoma mansoni]	392601513	JQ866758.1	178	6.20755e-87	Teleopsis dalmanni isolate TdGom_4 alpha-tubulin gene, partial cds	K07374	TUBA	tubulin alpha	http://www.genome.jp/dbget-bin/www_bget?ko:K07374	P09642	571	2.19547e-72	Tubulin alpha-3 chain (Fragment) OS=Gallus gallus PE=3 SV=1	PF03953	Tubulin C-terminal domain	GO:0051258//GO:0006184//GO:0007018	protein polymerization//GTP catabolic process//microtubule-based movement	GO:0005525//GO:0003924//GO:0005198	GTP binding//GTPase activity//structural molecule activity	GO:0005737//GO:0005874//GO:0043234	cytoplasm//microtubule//protein complex	KOG1376	Alpha tubulin
comp17278_c1	CL	73.0906	503	338224429	AEI88094.1	173	6.96419e-14	tubulin alpha-1 [Scylla paramamosain]	157135047	XM_001663357.1	72	9.023e-28	Aedes aegypti tubulin alpha chain partial mRNA	K07374	TUBA	tubulin alpha	http://www.genome.jp/dbget-bin/www_bget?ko:K07374	P33629	172	2.1669e-13	Tubulin alpha chain OS=Prunus dulcis GN=TUBA PE=2 SV=1	--	--	GO:0007018//GO:0051258//GO:0006184	microtubule-based movement//protein polymerization//GTP catabolic process	GO:0005198//GO:0005525//GO:0003924	structural molecule activity//GTP binding//GTPase activity	GO:0005874	microtubule	KOG1376	Alpha tubulin
comp17280_c0	CL	55.874	972	289739733	ADD18614.1	203	3.72074e-17	selenoprotein G [Glossina morsitans morsitans]	--	--	--	--	--	--	--	--	--	Q7Z2C4	145	5.29786e-10	Glycine-rich selenoprotein OS=Drosophila melanogaster GN=SelG PE=2 SV=2	--	--	--	--	--	--	--	--	--	--
comp17281_c0	CL	0.434112	234	--	--	--	--	--	--	--	--	--	--	--	--	--	--	--	--	--	--	--	--	--	--	--	--	--	--	--	--
comp17282_c0	CL	24.9852	203	--	--	--	--	--	--	--	--	--	--	--	--	--	--	--	--	--	--	--	--	--	--	--	--	--	--	--	--
comp17283_c0	CL	106.143	2064	194742788	XP_001953882.1	2111	0	GF17012 [Drosophila ananassae]	--	--	--	--	--	--	--	--	--	B3M343	2111	0	Adenylosuccinate synthetase OS=Drosophila ananassae GN=GF17012 PE=3 SV=1	PF00709	Adenylosuccinate synthetase	GO:0006164//GO:0006144//GO:0006522//GO:0044208//GO:0006531	purine nucleotide biosynthetic process//purine nucleobase metabolic process//alanine metabolic process//'de novo' AMP biosynthetic process//aspartate metabolic process	GO:0004019//GO:0005525//GO:0000287	adenylosuccinate synthase activity//GTP binding//magnesium ion binding	GO:0005737	cytoplasm	KOG1355	Adenylosuccinate synthase
comp17284_c0	CL	117.429	646	195159176	XP_002020458.1	369	1.11987e-41	GL14004 [Drosophila persimilis]	--	--	--	--	--	--	--	--	--	--	--	--	--	PF00379	Insect cuticle protein	--	--	GO:0042302	structural constituent of cuticle	--	--	--	--
comp17286_c0	CL	167.758	1128	195434477	XP_002065229.1	810	1.68026e-102	GK15336 [Drosophila willistoni]	--	--	--	--	--	--	--	--	--	Q9D8B6	275	4.39818e-27	Protein FAM210B OS=Mus musculus GN=Fam210b PE=2 SV=3	--	--	--	--	--	--	--	--	--	--
comp17289_c0	CL	64.7325	590	194867492	XP_001972083.1	415	5.04475e-49	GG15325 [Drosophila erecta]	--	--	--	--	--	--	--	--	--	P92201	259	4.9283e-27	Larval cuticle protein 8 OS=Drosophila melanogaster GN=Lcp65Ag1 PE=1 SV=1	PF00379	Insect cuticle protein	GO:0006810	transport	GO:0042302//GO:0005215	structural constituent of cuticle//transporter activity	GO:0005576	extracellular region	--	--
comp17290_c0	CL	117.098	975	17738015	NP_524387.1	940	1.56437e-124	peroxiredoxin 3 [Drosophila melanogaster]	432897058	XM_004076358.1	54	1.83421e-17	PREDICTED: Oryzias latipes peroxiredoxin-4-like (LOC101166157), mRNA	--	--	--	--	P20108	690	1.38269e-87	Thioredoxin-dependent peroxide reductase, mitochondrial OS=Mus musculus GN=Prdx3 PE=1 SV=1	PF00578//PF08534//PF10417//PF04790	AhpC/TSA family//Redoxin//C-terminal domain of 1-Cys peroxiredoxin//Sarcoglycan complex subunit protein	GO:0043066//GO:0042744//GO:0006911//GO:0055114//GO:0045454//GO:0006979//GO:0008340//GO:0006804	negative regulation of apoptotic process//hydrogen peroxide catabolic process//phagocytosis, engulfment//oxidation-reduction process//cell redox homeostasis//response to oxidative stress//determination of adult lifespan//peroxidase reaction	GO:0051920//GO:0008379//GO:0016491//GO:0016209	peroxiredoxin activity//thioredoxin peroxidase activity//oxidoreductase activity//antioxidant activity	GO:0016012//GO:0005739//GO:0016021	sarcoglycan complex//mitochondrion//integral to membrane	KOG0852	Alkyl hydroperoxide reductase, thiol specific antioxidant and related enzymes
comp17291_c0	CL	158.142	602	--	--	--	--	--	--	--	--	--	--	--	--	--	--	--	--	--	--	--	--	--	--	--	--	--	--	--	--
comp17292_c0	CL	115.658	1138	67970874	BAE01779.1	1164	2.57979e-157	unnamed protein product [Macaca fascicularis]	195454356	XM_002074169.1	288	1.78777e-147	Drosophila willistoni GK12743 (Dwil\GK12743), mRNA	K07374	TUBA	tubulin alpha	http://www.genome.jp/dbget-bin/www_bget?ko:K07374	P36220	1167	6.18073e-156	Tubulin alpha chain OS=Torpedo marmorata PE=2 SV=1	--	--	GO:0007018//GO:0051258	microtubule-based movement//protein polymerization	GO:0005198//GO:0005525	structural molecule activity//GTP binding	GO:0005874	microtubule	KOG1376	Alpha tubulin
comp17293_c0	CL	129.346	1317	289740679	ADD19087.1	1098	7.72606e-146	20S proteasome regulatory subunit alpha type PSMA1/PRE5 [Glossina morsitans morsitans]	195455085	XM_002074514.1	159	1.06727e-75	Drosophila willistoni GK23128 (Dwil\GK23128), mRNA	K02725	PSMA1	20S proteasome subunit alpha 6	http://www.genome.jp/dbget-bin/www_bget?ko:K02725	P12881	972	4.96084e-128	Proteasome subunit alpha type-1 OS=Drosophila melanogaster GN=Pros35 PE=1 SV=1	PF10584//PF00227	Proteasome subunit A N-terminal signature//Proteasome subunit	GO:0006511//GO:0051603	ubiquitin-dependent protein catabolic process//proteolysis involved in cellular protein catabolic process	GO:0004175//GO:0004298	endopeptidase activity//threonine-type endopeptidase activity	GO:0019773//GO:0005737//GO:0005839//GO:0005634	proteasome core complex, alpha-subunit complex//cytoplasm//proteasome core complex//nucleus	KOG0863	20S proteasome, regulatory subunit alpha type PSMA1/PRE5
comp17294_c0	CL	66.6346	1702	195107734	XP_001998463.1	790	1.57453e-99	GI23981 [Drosophila mojavensis]	195107733	XM_001998427.1	276	1.26561e-140	Drosophila mojavensis GI23981 (Dmoj\GI23981), mRNA	--	--	--	--	P62255	669	1.03707e-82	Ubiquitin-conjugating enzyme E2 G1 OS=Rattus norvegicus GN=Ube2g1 PE=2 SV=3	PF00179	Ubiquitin-conjugating enzyme	--	--	GO:0005524//GO:0016881	ATP binding//acid-amino acid ligase activity	--	--	KOG0425	Ubiquitin-protein ligase
comp17295_c0	CL	79.3527	1033	194758589	XP_001961544.1	646	1.34456e-80	GF15022 [Drosophila ananassae]	--	--	--	--	--	K05770	BZRP	benzodiazapine receptor	http://www.genome.jp/dbget-bin/www_bget?ko:K05770	P16257	381	1.33342e-42	Translocator protein OS=Rattus norvegicus GN=Tspo PE=1 SV=1	PF03073	TspO/MBR family	--	--	--	--	GO:0016021	integral to membrane	KOG3797	Peripheral-type benzodiazepine receptor and related proteins
comp17295_c1	CL	107.673	1078	195112340	XP_002000732.1	772	2.27317e-99	GI10386 [Drosophila mojavensis]	--	--	--	--	--	--	--	--	--	P45961	207	5.92713e-18	Calexcitin-2 OS=Caenorhabditis elegans GN=cex-2 PE=2 SV=3	PF13405//PF10591//PF13202//PF00036//PF13499	//Secreted protein acidic and rich in cysteine Ca binding region////EF hand//	GO:0007165	signal transduction	GO:0005509	calcium ion binding	GO:0005578	proteinaceous extracellular matrix	--	--
comp17296_c0	CL	69.4285	2208	195057880	XP_001995341.1	2491	0	GH22689 [Drosophila grimshawi]	207367177	AB430838.1	583	0	Delia antiqua DaCCT8 mRNA for chaperonin theta subunit, partial cds	K09500	CCT8	T-complex protein 1 subunit theta	http://www.genome.jp/dbget-bin/www_bget?ko:K09500	Q6EE31	1809	0	T-complex protein 1 subunit theta OS=Gallus gallus GN=CCT8 PE=1 SV=3	PF00118	TCP-1/cpn60 chaperonin family	GO:0044267//GO:0006457	cellular protein metabolic process//protein folding	GO:0051082//GO:0005524	unfolded protein binding//ATP binding	GO:0005737	cytoplasm	KOG0362	Chaperonin complex component, TCP-1 theta subunit (CCT8)
comp17297_c0	CL	76.6326	1377	289740405	ADD18950.1	1313	4.92909e-177	inorganic pyrophosphatase/nucleosome remodeling factor subunit NURF38 [Glossina morsitans morsitans]	345324415	XM_003430773.1	95	4.22208e-40	PREDICTED: Ornithorhynchus anatinus inorganic pyrophosphatase-like (LOC100077373), mRNA	K11726	NURF38	nucleosome-remodeling factor 38 kDa subunit	http://www.genome.jp/dbget-bin/www_bget?ko:K11726	O77460	1285	2.8293e-174	Inorganic pyrophosphatase OS=Drosophila melanogaster GN=Nurf-38 PE=1 SV=3	PF00719	Inorganic pyrophosphatase	GO:0006119//GO:0006796	oxidative phosphorylation//phosphate-containing compound metabolic process	GO:0000287//GO:0004427	magnesium ion binding//inorganic diphosphatase activity	GO:0005737	cytoplasm	KOG1626	Inorganic pyrophosphatase/Nucleosome remodeling factor, subunit NURF38
comp17298_c0	CL	10.1362	461	--	--	--	--	--	--	--	--	--	--	--	--	--	--	--	--	--	--	PF10186	UV radiation resistance protein and autophagy-related subunit 14	GO:0010508	positive regulation of autophagy	--	--	--	--	--	--
comp17299_c0	CL	46.7074	1264	66772615	AAY55619.1	1383	0	IP10737p [Drosophila melanogaster]	--	--	--	--	--	--	--	--	--	P82125	720	4.31942e-90	1,5-anhydro-D-fructose reductase OS=Sus scrofa GN=AKR1E2 PE=1 SV=2	--	--	--	--	--	--	--	--	KOG1577	Aldo/keto reductase family proteins
comp17300_c0	CL	38.4238	1197	195391956	XP_002054625.1	941	3.05961e-124	GJ24556 [Drosophila virilis]	--	--	--	--	--	K07208	RHEB	Ras homolog enriched in brain	http://www.genome.jp/dbget-bin/www_bget?ko:K07208	Q9VND8	892	3.76045e-118	GTP-binding protein Rheb homolog OS=Drosophila melanogaster GN=Rheb PE=2 SV=1	PF00025//PF02421//PF00071//PF08477//PF01926//PF00009//PF03029	ADP-ribosylation factor family//Ferrous iron transport protein B//Ras family//Miro-like protein//GTPase of unknown function//Elongation factor Tu GTP binding domain//Conserved hypothetical ATP binding protein	GO:0007264//GO:0006184//GO:0015684	small GTPase mediated signal transduction//GTP catabolic process//ferrous iron transport	GO:0003924//GO:0005525//GO:0000166//GO:0015093	GTPase activity//GTP binding//nucleotide binding//ferrous iron transmembrane transporter activity	GO:0016020//GO:0005622//GO:0016021	membrane//intracellular//integral to membrane	KOG0395	Ras-related GTPase
comp17301_c0	CL	2.39462	1612	--	--	--	--	--	--	--	--	--	--	--	--	--	--	--	--	--	--	--	--	--	--	--	--	--	--	--	--
comp17302_c0	CL	36.6863	2210	289740537	ADD19016.1	802	3.10685e-99	ankyrin [Glossina morsitans morsitans]	195438530	XM_002067154.1	57	9.10317e-19	Drosophila willistoni GK24860 (Dwil\GK24860), mRNA	--	--	--	--	Q9D2X0	353	1.73775e-36	Ankyrin repeat domain-containing protein 39 OS=Mus musculus GN=Ankrd39 PE=2 SV=1	PF00023//PF06399//PF13606	Ankyrin repeat//GTP cyclohydrolase I feedback regulatory protein (GFRP)//	GO:0009890	negative regulation of biosynthetic process	GO:0005515	protein binding	--	--	KOG0504	FOG: Ankyrin repeat
comp17303_c0	CL	55.3571	2254	289742799	ADD20147.1	1807	0	solute carrier family 2 [Glossina morsitans morsitans]	405132178	JX462667.1	44	1.56512e-11	Belgica antarctica trehalose transporter 1 (tret1) mRNA, complete cds	--	--	--	--	A9ZSY2	749	3.16884e-88	Facilitated trehalose transporter Tret1 OS=Apis mellifera ligustica GN=Tret1 PE=1 SV=1	PF01770//PF00083//PF07690	Reduced folate carrier//Sugar (and other) transporter//Major Facilitator Superfamily	GO:0006810//GO:0055085	transport//transmembrane transport	GO:0022857//GO:0022891	transmembrane transporter activity//substrate-specific transmembrane transporter activity	GO:0016020//GO:0016021	membrane//integral to membrane	KOG0254	Predicted transporter (major facilitator superfamily)
comp17304_c0	CL	71.1584	3254	195038553	XP_001990721.1	153	1.57354e-07	GH19521 [Drosophila grimshawi]	--	--	--	--	--	--	--	--	--	--	--	--	--	PF10255//PF10541	RNA polymerase I-associated factor PAF67//Nuclear envelope localisation domain	GO:0006446	regulation of translational initiation	GO:0003779//GO:0003743	actin binding//translation initiation factor activity	GO:0005737//GO:0005852//GO:0005840//GO:0016021	cytoplasm//eukaryotic translation initiation factor 3 complex//ribosome//integral to membrane	--	--
comp17305_c0	CL	16.5174	738	195491962	XP_002093789.1	495	6.43499e-60	GE20563 [Drosophila yakuba]	--	--	--	--	--	K09550	PFDN4	prefoldin subunit 4	http://www.genome.jp/dbget-bin/www_bget?ko:K09550	Q9VRL3	476	3.41918e-58	Probable prefoldin subunit 4 OS=Drosophila melanogaster GN=CG10635 PE=3 SV=1	PF04977//PF01920//PF03739//PF05531//PF02403//PF04210//PF02996//PF05008	Septum formation initiator//Prefoldin subunit//Predicted permease YjgP/YjgQ family//Nucleopolyhedrovirus P10 protein//Seryl-tRNA synthetase N-terminal domain//Tetrahydromethanopterin S-methyltransferase, subunit G//Prefoldin subunit//Vesicle transport v-SNARE protein N-terminus	GO:0007049//GO:0006434//GO:0006886//GO:0006566//GO:0006457//GO:0015948//GO:0006563//GO:0006544//GO:0046656	cell cycle//seryl-tRNA aminoacylation//intracellular protein transport//threonine metabolic process//protein folding//methanogenesis//L-serine metabolic process//glycine metabolic process//folic acid biosynthetic process	GO:0051087//GO:0005524//GO:0030269//GO:0051082//GO:0000166//GO:0004828	chaperone binding//ATP binding//tetrahydromethanopterin S-methyltransferase activity//unfolded protein binding//nucleotide binding//serine-tRNA ligase activity	GO:0019028//GO:0016272//GO:0005737//GO:0016020//GO:0016021	viral capsid//prefoldin complex//cytoplasm//membrane//integral to membrane	KOG1760	Molecular chaperone Prefoldin, subunit 4
comp17306_c0	CL	19.5374	1068	194747091	XP_001955986.1	688	4.87121e-87	GF24822 [Drosophila ananassae]	--	--	--	--	--	--	--	--	--	Q58EL2	196	1.45318e-16	Transmembrane protein 35 OS=Danio rerio GN=tmem35 PE=2 SV=1	--	--	--	--	--	--	--	--	--	--
comp17307_c0	CL	20.1047	1497	289742249	ADD19872.1	1333	1.56309e-179	uDP-N-acetylglucosamine transporter [Glossina morsitans morsitans]	386763900	NM_167062.2	55	7.91721e-18	Drosophila melanogaster ER GDP-fucose transporter (Efr), transcript variant B, mRNA	--	--	--	--	Q9W429	1095	1.30251e-144	UDP-xylose and UDP-N-acetylglucosamine transporter-like OS=Drosophila melanogaster GN=CG3774 PE=2 SV=1	PF00892//PF08449//PF04142	EamA-like transporter family//UAA transporter family//Nucleotide-sugar transporter	GO:0008643//GO:0055085	carbohydrate transport//transmembrane transport	GO:0005351	sugar:hydrogen symporter activity	GO:0016020//GO:0016021//GO:0000139	membrane//integral to membrane//Golgi membrane	KOG1583	UDP-N-acetylglucosamine transporter
comp17309_c0	CL	13.7347	1494	289740219	ADD18857.1	1170	1.04729e-155	U3 small nucleolar ribonucleoprotein component snoRNP [Glossina morsitans morsitans]	--	--	--	--	--	K14561	IMP4	U3 small nucleolar ribonucleoprotein protein IMP4	http://www.genome.jp/dbget-bin/www_bget?ko:K14561	Q0VD01	847	2.93734e-108	U3 small nucleolar ribonucleoprotein protein IMP4 OS=Bos taurus GN=IMP4 PE=2 SV=1	--	--	--	--	GO:0003676	nucleic acid binding	GO:0030529	ribonucleoprotein complex	KOG2781	U3 small nucleolar ribonucleoprotein (snoRNP) component
comp17310_c0	CL	104.707	574	195591092	XP_002085277.1	173	1.73081e-13	GD14712 [Drosophila simulans]	--	--	--	--	--	--	--	--	--	--	--	--	--	--	--	--	--	--	--	--	--	--	--
comp17311_c0	CL	21.6359	1676	194741058	XP_001953006.1	815	8.27994e-103	GF17557 [Drosophila ananassae]	--	--	--	--	--	--	--	--	--	Q498C8	623	1.48867e-75	Protein RER1 OS=Rattus norvegicus GN=Rer1 PE=2 SV=1	PF03248	Rer1 family	--	--	--	--	GO:0016021	integral to membrane	KOG1688	Golgi proteins involved in ER retention (RER)
comp17312_c0	CL	14.565	1111	194769320	XP_001966753.1	584	2.31117e-70	GF19189 [Drosophila ananassae]	--	--	--	--	--	--	--	--	--	Q5R6X7	454	9.57879e-53	Chromobox protein homolog 3 OS=Pongo abelii GN=CBX3 PE=2 SV=1	PF01393	Chromo shadow domain	--	--	--	--	GO:0005634	nucleus	KOG1911	Heterochromatin-associated protein HP1 and related CHROMO domain proteins
comp17313_c0	CL	96.2359	1317	195158491	XP_002020119.1	1438	0	GL13816 [Drosophila persimilis]	--	--	--	--	--	--	--	--	--	B4GP48	1438	0	Phosphotriesterase-related protein OS=Drosophila persimilis GN=GL13816 PE=3 SV=1	PF02811//PF02126	PHP domain//Phosphotriesterase family	GO:0009056	catabolic process	GO:0008270//GO:0016788//GO:0003824//GO:0046872	zinc ion binding//hydrolase activity, acting on ester bonds//catalytic activity//metal ion binding	--	--	--	--
comp17314_c0	CL	14.2706	490	198450097	XP_002137030.1	468	1.42235e-57	GA26987 [Drosophila pseudoobscura pseudoobscura]	--	--	--	--	--	--	--	--	--	Q9CR13	208	8.12684e-20	UPF0562 protein C7orf55 homolog OS=Mus musculus PE=2 SV=1	--	--	--	--	--	--	--	--	--	--
comp17316_c0	CL	12.1072	688	332375985	AEE63133.1	384	3.15447e-44	unknown [Dendroctonus ponderosae]	442626660	NM_001042879.2	71	4.52263e-27	Drosophila melanogaster CG34132 (CG34132), mRNA	--	--	--	--	Q9VTN3	355	6.32012e-41	Mitochondrial import inner membrane translocase subunit Tim13 OS=Drosophila melanogaster GN=Tim13 PE=3 SV=1	PF01913	lobe	GO:0006730	one-carbon metabolic process	GO:0016740	transferase activity	--	--	KOG1733	Mitochondrial import inner membrane translocase, subunit TIM13
comp17317_c0	CL	45.1072	1943	289739745	ADD18620.1	2183	0	putative metallopeptidase [Glossina morsitans morsitans]	--	--	--	--	--	K14213	PEPD	Xaa-Pro dipeptidase	http://www.genome.jp/dbget-bin/www_bget?ko:K14213	P12955	1431	0	Xaa-Pro dipeptidase OS=Homo sapiens GN=PEPD PE=1 SV=3	PF05195	Aminopeptidase P, N-terminal domain	GO:0009987	cellular process	GO:0004177//GO:0030145	aminopeptidase activity//manganese ion binding	--	--	KOG2414	Putative Xaa-Pro aminopeptidase
comp17318_c0	CL	44.4502	1239	195456017	XP_002074966.1	710	1.22163e-88	GK22870 [Drosophila willistoni]	--	--	--	--	--	--	--	--	--	Q5XGW6	393	5.30567e-43	Charged multivesicular body protein 4b OS=Xenopus laevis GN=chmp4b PE=2 SV=1	PF03964//PF03357//PF10186	Chorion family 2//Snf7//UV radiation resistance protein and autophagy-related subunit 14	GO:0010508//GO:0015031//GO:0007275	positive regulation of autophagy//protein transport//multicellular organismal development	--	--	GO:0042600	chorion	KOG1656	Protein involved in glucose derepression and pre-vacuolar endosome protein sorting
comp17320_c0	CL	89.2468	689	195031936	XP_001988413.1	776	1.35276e-100	GH11151 [Drosophila grimshawi]	--	--	--	--	--	--	--	--	--	Q4TTV7	337	2.99969e-36	Lectizyme OS=Glossina austeni GN=Gpl PE=2 SV=1	PF00089	Trypsin	GO:0006508	proteolysis	GO:0004252	serine-type endopeptidase activity	--	--	KOG3627	Trypsin
comp17320_c1	CL	19.4019	274	195433012	XP_002064509.1	276	3.48728e-28	GK23887 [Drosophila willistoni]	--	--	--	--	--	--	--	--	--	Q8BZ10	152	1.68247e-11	Transmembrane protease serine 11G OS=Mus musculus GN=Tmprss11g PE=2 SV=2	PF00089	Trypsin	GO:0006508	proteolysis	GO:0004252	serine-type endopeptidase activity	--	--	KOG3627	Trypsin
comp17321_c0	CL	0.855958	1345	--	--	--	--	--	--	--	--	--	--	--	--	--	--	--	--	--	--	PF04815	Sec23/Sec24 helical domain	GO:0006888//GO:0006886	ER to Golgi vesicle-mediated transport//intracellular protein transport	--	--	GO:0030127	COPII vesicle coat	--	--
comp17322_c0	CL	42.3619	845	194741448	XP_001953201.1	425	2.82886e-49	GF17647 [Drosophila ananassae]	195391985	XM_002054604.1	83	1.19658e-33	Drosophila virilis GJ24566 (Dvir\GJ24566), mRNA	--	--	--	--	--	--	--	--	PF03159	XRN 5'-3' exonuclease N-terminus	--	--	GO:0004527//GO:0003676	exonuclease activity//nucleic acid binding	GO:0005622	intracellular	--	--
comp17323_c0	CL	96.6139	1832	195150829	XP_002016353.1	1368	0	GL10534 [Drosophila persimilis]	--	--	--	--	--	--	--	--	--	Q1JPB0	506	6.97408e-56	Leukocyte elastase inhibitor OS=Bos taurus GN=SERPINB1 PE=2 SV=2	--	--	--	--	GO:0004867	serine-type endopeptidase inhibitor activity	--	--	KOG2392	Serpin
comp17324_c0	CL	90.7947	430	156536903	XP_001607538.1	209	2.7602e-19	PREDICTED: chymotrypsin inhibitor-like [Nasonia vitripennis]	--	--	--	--	--	--	--	--	--	P56682	143	2.86747e-11	Chymotrypsin inhibitor OS=Apis mellifera PE=1 SV=1	--	--	--	--	--	--	--	--	--	--
comp17324_c1	CL	188.571	680	156536903	XP_001607538.1	205	5.97543e-18	PREDICTED: chymotrypsin inhibitor-like [Nasonia vitripennis]	--	--	--	--	--	--	--	--	--	P56682	141	1.76051e-10	Chymotrypsin inhibitor OS=Apis mellifera PE=1 SV=1	PF07127	Late nodulin protein	GO:0009878	nodule morphogenesis	GO:0046872	metal ion binding	--	--	--	--
comp17325_c0	CL	22.0788	1646	195131673	XP_002010270.1	1055	1.33828e-138	GI14784 [Drosophila mojavensis]	195448884	XM_002071820.1	322	3.28255e-166	Drosophila willistoni GK24932 (Dwil\GK24932), mRNA	K07834	RALA	Ras-related protein Ral-A	http://www.genome.jp/dbget-bin/www_bget?ko:K07834	P48555	1042	3.08741e-138	Ras-related protein Ral-a OS=Drosophila melanogaster GN=Rala PE=2 SV=2	PF00025//PF00009//PF03029//PF03193//PF00071//PF01926//PF08477//PF04670	ADP-ribosylation factor family//Elongation factor Tu GTP binding domain//Conserved hypothetical ATP binding protein//Protein of unknown function, DUF258//Ras family//GTPase of unknown function//Miro-like protein//Gtr1/RagA G protein conserved region	GO:0006184//GO:0007264	GTP catabolic process//small GTPase mediated signal transduction	GO:0005525//GO:0003924//GO:0000166	GTP binding//GTPase activity//nucleotide binding	GO:0005634//GO:0005622//GO:0016020//GO:0005737	nucleus//intracellular//membrane//cytoplasm	KOG0395	Ras-related GTPase
comp17326_c0	CL	49.6095	1193	195384926	XP_002051163.1	959	5.30233e-126	GJ13731 [Drosophila virilis]	--	--	--	--	--	--	--	--	--	O88696	822	3.22322e-106	Putative ATP-dependent Clp protease proteolytic subunit, mitochondrial OS=Mus musculus GN=Clpp PE=2 SV=1	--	--	GO:0006508	proteolysis	GO:0004252	serine-type endopeptidase activity	--	--	KOG0840	ATP-dependent Clp protease, proteolytic subunit
comp17327_c0	CL	89.8753	382	--	--	--	--	--	--	--	--	--	--	--	--	--	--	--	--	--	--	PF02011	Glycosyl hydrolase family 48	GO:0005985//GO:0005982//GO:0005975//GO:0030245	sucrose metabolic process//starch metabolic process//carbohydrate metabolic process//cellulose catabolic process	GO:0008810//GO:0004553	cellulase activity//hydrolase activity, hydrolyzing O-glycosyl compounds	--	--	--	--
comp17327_c1	CL	66.3978	538	--	--	--	--	--	--	--	--	--	--	--	--	--	--	--	--	--	--	--	--	--	--	--	--	--	--	--	--
comp17327_c2	CL	50.3548	305	289722654	ADD18261.1	323	2.38475e-35	cuticle protein [Glossina morsitans morsitans]	189234379	XM_962464.2	51	2.47414e-16	PREDICTED: Tribolium castaneum similar to Larval cuticle protein A3A (TM-A3A) (TM-LCP A3A) (LOC662499), mRNA	--	--	--	--	P81225	256	4.05998e-27	Cuticle protein 21 OS=Locusta migratoria GN=ACP21 PE=1 SV=1	PF00379	Insect cuticle protein	--	--	GO:0042302	structural constituent of cuticle	--	--	--	--
comp17328_c0	CL	6.65579	2401	289739439	ADD18467.1	1249	1.31746e-163	histone acetyltransferase SAGA associated factor SGF29 [Glossina morsitans morsitans]	--	--	--	--	--	K11364	SGF29	SAGA-associated factor 29	http://www.genome.jp/dbget-bin/www_bget?ko:K11364	Q9UKD2	701	3.52372e-84	mRNA turnover protein 4 homolog OS=Homo sapiens GN=MRTO4 PE=1 SV=2	PF00466//PF09090//PF05649//PF02996//PF00901	Ribosomal protein L10//MIF4G like//Peptidase family M13//Prefoldin subunit//Orbivirus outer capsid protein VP5	GO:0006508//GO:0006457//GO:0016070//GO:0042254	proteolysis//protein folding//RNA metabolic process//ribosome biogenesis	GO:0016740//GO:0051082//GO:0005198	transferase activity//unfolded protein binding//structural molecule activity	GO:0019028//GO:0005622//GO:0016272	viral capsid//intracellular//prefoldin complex	KOG3038	Histone acetyltransferase SAGA associated factor SGF29
comp17329_c0	CL	31.4855	690	195428930	XP_002062518.1	335	5.71949e-37	GK17580 [Drosophila willistoni]	--	--	--	--	--	--	--	--	--	Q9VVA8	323	2.12806e-36	Transmembrane protein 258 homolog OS=Drosophila melanogaster GN=CG9669 PE=1 SV=1	PF01040	UbiA prenyltransferase family	--	--	GO:0004659	prenyltransferase activity	GO:0016021	integral to membrane	KOG4452	Predicted membrane protein
comp17330_c0	CL	161.308	2069	289739881	ADD18688.1	1509	0	RNA-binding protein musashi [Glossina morsitans morsitans]	442626467	NM_001169426.2	70	5.05171e-26	Drosophila melanogaster heterogeneous nuclear ribonucleoprotein at 27C (Hrb27C), transcript variant D, mRNA	K14411	MSI	RNA-binding protein Musashi	http://www.genome.jp/dbget-bin/www_bget?ko:K14411	P48809	1472	0	Heterogeneous nuclear ribonucleoprotein 27C OS=Drosophila melanogaster GN=Hrb27C PE=1 SV=2	PF00076	RNA recognition motif. (a.k.a. RRM, RBD, or RNP domain)	--	--	GO:0000166//GO:0003676	nucleotide binding//nucleic acid binding	--	--	KOG4205	RNA-binding protein musashi/mRNA cleavage and polyadenylation factor I complex, subunit HRP1
comp17331_c0	CL	23.7557	3845	195450777	XP_002072628.1	3497	0	GK13705 [Drosophila willistoni]	--	--	--	--	--	--	--	--	--	Q9V498	3214	0	Calsyntenin-1 OS=Drosophila melanogaster GN=cals PE=1 SV=2	PF00028	Cadherin domain	GO:0007156	homophilic cell adhesion	GO:0005509	calcium ion binding	GO:0016021//GO:0016020	integral to membrane//membrane	KOG4289	Cadherin EGF LAG seven-pass G-type receptor
comp17332_c0	CL	34.9367	3619	195119239	XP_002004139.1	407	1.43677e-37	GI18285 [Drosophila mojavensis]	195457527	XM_002075567.1	334	1.55696e-172	Drosophila willistoni GK18552 (Dwil\GK18552), mRNA	--	--	--	--	O95628	982	2.91289e-117	CCR4-NOT transcription complex subunit 4 OS=Homo sapiens GN=CNOT4 PE=1 SV=3	PF00076	RNA recognition motif. (a.k.a. RRM, RBD, or RNP domain)	--	--	GO:0003676//GO:0046872//GO:0000166//GO:0008270	nucleic acid binding//metal ion binding//nucleotide binding//zinc ion binding	--	--	KOG2068	MOT2 transcription factor
comp17333_c0	CL	532.487	723	195428775	XP_002062441.1	329	7.57085e-36	GK16652 [Drosophila willistoni]	--	--	--	--	--	--	--	--	--	Q5FXM5	202	1.20626e-18	Acyl-CoA-binding protein OS=Dictyostelium discoideum GN=acbA PE=1 SV=1	PF00887	Acyl CoA binding protein	--	--	GO:0000062	fatty-acyl-CoA binding	--	--	KOG0817	Acyl-CoA-binding protein
comp17334_c0	CL	408.075	1165	21358089	NP_648013.1	757	2.61858e-95	jonah 65Aiii [Drosophila melanogaster]	--	--	--	--	--	--	--	--	--	P17205	528	2.00446e-62	Serine proteases 1/2 OS=Drosophila melanogaster GN=Jon99Cii PE=2 SV=2	PF00089	Trypsin	GO:0006508	proteolysis	GO:0004252	serine-type endopeptidase activity	--	--	KOG3627	Trypsin
comp173361_c0	CL	1.70455	735	--	--	--	--	--	--	--	--	--	--	--	--	--	--	--	--	--	--	--	--	--	--	--	--	--	--	--	--
comp17336_c0	CL	232.608	382	--	--	--	--	--	--	--	--	--	--	--	--	--	--	--	--	--	--	--	--	--	--	--	--	--	--	--	--
comp17337_c0	CL	155.135	990	289741217	ADD19356.1	920	1.45614e-121	NADH-ubiquinone oxidoreductase NUFS7/PSST/20 kDa subunit [Glossina morsitans morsitans]	170069759	XM_001869304.1	195	7.7418e-96	Culex quinquefasciatus NADH dehydrogenase iron-sulfur protein 7, mitochondrial, mRNA	K03940	NDUFS7	NADH dehydrogenase (ubiquinone) Fe-S protein 7	http://www.genome.jp/dbget-bin/www_bget?ko:K03940	Q0MQI0	669	4.64378e-85	NADH dehydrogenase [ubiquinone] iron-sulfur protein 7, mitochondrial OS=Pan troglodytes GN=NDUFS7 PE=2 SV=1	PF01058	NADH ubiquinone oxidoreductase, 20 Kd subunit	GO:0006744//GO:0006814//GO:0006120//GO:0055114//GO:0015992	ubiquinone biosynthetic process//sodium ion transport//mitochondrial electron transport, NADH to ubiquinone//oxidation-reduction process//proton transport	GO:0046872//GO:0051536//GO:0008137//GO:0051539//GO:0048038	metal ion binding//iron-sulfur cluster binding//NADH dehydrogenase (ubiquinone) activity//4 iron, 4 sulfur cluster binding//quinone binding	--	--	KOG1687	NADH-ubiquinone oxidoreductase, NUFS7/PSST/20 kDa subunit
comp17339_c0	CL	233.335	652	289742993	ADD20244.1	566	6.32931e-71	mitochondrial acyl carrier protein 1 [Glossina morsitans morsitans]	--	--	--	--	--	K03955	NDUFAB1	NADH dehydrogenase (ubiquinone) 1 alpha/beta subcomplex 1	http://www.genome.jp/dbget-bin/www_bget?ko:K03955	Q94519	462	1.93863e-56	Acyl carrier protein, mitochondrial OS=Drosophila melanogaster GN=mtacp1 PE=2 SV=1	--	--	GO:0006633	fatty acid biosynthetic process	--	--	--	--	KOG1748	Acyl carrier protein/NADH-ubiquinone oxidoreductase, NDUFAB1/SDAP subunit
comp17340_c0	CL	222.766	1324	194741302	XP_001953128.1	299	1.06607e-29	GF17364 [Drosophila ananassae]	359375669	JQ218438.1	164	1.783e-78	Bactrocera dorsalis V-ATPase G subunit mRNA, complete cds	--	--	--	--	Q9XZH6	281	1.67712e-28	V-type proton ATPase subunit G OS=Drosophila melanogaster GN=Vha13 PE=1 SV=1	PF00430	ATP synthase B/B' CF(0)	GO:0015986//GO:0015992	ATP synthesis coupled proton transport//proton transport	GO:0016820//GO:0015078	hydrolase activity, acting on acid anhydrides, catalyzing transmembrane movement of substances//hydrogen ion transmembrane transporter activity	GO:0016471//GO:0045263	vacuolar proton-transporting V-type ATPase complex//proton-transporting ATP synthase complex, coupling factor F(o)	KOG1772	Vacuolar H+-ATPase V1 sector, subunit G
comp17341_c0	CL	105.886	503	157115043	XP_001652532.1	316	1.26368e-34	NADH dehydrogenase, putative [Aedes aegypti]	--	--	--	--	--	K03959	NDUFB3	NADH dehydrogenase (ubiquinone) 1 beta subcomplex 3	http://www.genome.jp/dbget-bin/www_bget?ko:K03959	Q02365	140	2.31922e-10	NADH dehydrogenase [ubiquinone] 1 beta subcomplex subunit 3 OS=Bos taurus GN=NDUFB3 PE=1 SV=2	PF08122	NADH-ubiquinone oxidoreductase B12 subunit family	GO:0006120//GO:0006814//GO:0022900//GO:0006744//GO:0015992	mitochondrial electron transport, NADH to ubiquinone//sodium ion transport//electron transport chain//ubiquinone biosynthetic process//proton transport	GO:0008137	NADH dehydrogenase (ubiquinone) activity	GO:0005739//GO:0005747	mitochondrion//mitochondrial respiratory chain complex I	KOG4631	NADH:ubiquinone oxidoreductase, NDUFB3/B12 subunit
comp17342_c0	CL	116.558	721	195115445	XP_002002267.1	671	3.77938e-86	GI17291 [Drosophila mojavensis]	--	--	--	--	--	K03962	NDUFB6	NADH dehydrogenase (ubiquinone) 1 beta subcomplex 6	http://www.genome.jp/dbget-bin/www_bget?ko:K03962	--	--	--	--	--	--	--	--	--	--	--	--	--	--
comp17344_c0	CL	107.905	518	194897042	XP_001978579.1	206	8.99327e-19	GG17601 [Drosophila erecta]	--	--	--	--	--	K03957	NDUFB1	NADH dehydrogenase (ubiquinone) 1 beta subcomplex 1	http://www.genome.jp/dbget-bin/www_bget?ko:K03957	--	--	--	--	PF08040	MNLL subunit	GO:0006118	electron transport	GO:0003954	NADH dehydrogenase activity	GO:0005739	mitochondrion	--	--
[truncated: 15,658 more rows]
