# Supplementary material for: The developmental transcriptome of the synanthropic fly Chrysomya megacephala and insights into olfactory proteins
Source: BMC Genomics. 2015 Jan 23;16(1):20. doi: 10.1186/s12864-014-1200-y (PMC4311427; doi:10.1186/s12864-014-1200-y)
Supplement: Additional file 3: — S3-annotation Adults. [file 12864_2014_1200_MOESM3_ESM.xlsx]

## Sheet: CA_annotation
gene_id	Sample_name	RPKM	Gene Length	NR GI	NR ID	NR Score	NR Evalue	NR Description	NT GI	NT ID	NT Score	NT Evalue	NT Description	KO ID	KO Name	KO Description	Http Link	Swissprot ID	Swissprot Score	Swissprot Evalue	Swissprot Description	PFAM ID	PFAM description	Gene Ontology Biological Pathway	BP Description	Gene Ontology Molecular Function	MF Description	Gene Ontology Cellular Component	CC Description	KOG ID	KOG Description
comp100008_c0	CA	0.343017	279	--	--	--	--	--	--	--	--	--	--	--	--	--	--	--	--	--	--	--	--	--	--	--	--	--	--	--	--
comp10007_c0	CA	5.72885	2094	195055596	XP_001994699.1	2539	0	GH17379 [Drosophila grimshawi]	--	--	--	--	--	K03846	ALG9	alpha-1,2-mannosyltransferase	http://www.genome.jp/dbget-bin/www_bget?ko:K03846	Q8VDI9	1313	8.09177e-171	Alpha-1,2-mannosyltransferase ALG9 OS=Mus musculus GN=Alg9 PE=2 SV=1	PF03901	Alg9-like mannosyltransferase family	GO:0006506	GPI anchor biosynthetic process	GO:0016757	transferase activity, transferring glycosyl groups	GO:0031227	intrinsic to endoplasmic reticulum membrane	KOG2515	Mannosyltransferase
comp1002_c0	CA	1.02027	469	194754773	XP_001959669.1	437	5.38065e-49	GF11929 [Drosophila ananassae]	--	--	--	--	--	K01183	E3.2.1.14	chitinase	http://www.genome.jp/dbget-bin/www_bget?ko:K01183	Q6TMG6	292	3.57467e-30	Chitinase-3-like protein 1 OS=Ovis aries GN=CHI3L1 PE=1 SV=1	PF00704	Glycosyl hydrolases family 18	GO:0005975//GO:0071704	carbohydrate metabolic process//organic substance metabolic process	GO:0016798//GO:0004553	hydrolase activity, acting on glycosyl bonds//hydrolase activity, hydrolyzing O-glycosyl compounds	--	--	KOG2806	Chitinase
comp1003375_c0	CA	0.481518	265	198459743	XP_002136052.1	257	1.38195e-25	GA23270 [Drosophila pseudoobscura pseudoobscura]	--	--	--	--	--	--	--	--	--	P20825	162	1.2783e-12	Retrovirus-related Pol polyprotein from transposon 297 OS=Drosophila melanogaster GN=pol PE=4 SV=1	--	--	--	--	--	--	--	--	KOG0017	FOG: Transposon-encoded proteins with TYA, reverse transcriptase, integrase domains in various combinations
comp10033_c0	CA	3.91016	1803	195131193	XP_002010035.1	221	4.11767e-16	GI15693 [Drosophila mojavensis]	--	--	--	--	--	--	--	--	--	--	--	--	--	--	--	--	--	--	--	--	--	--	--
comp10035_c0	CA	1.66257	307	--	--	--	--	--	--	--	--	--	--	--	--	--	--	--	--	--	--	--	--	--	--	--	--	--	--	--	--
comp10040_c0	CA	0.339368	282	--	--	--	--	--	--	--	--	--	--	--	--	--	--	--	--	--	--	--	--	--	--	--	--	--	--	--	--
comp10057_c0	CA	0.725929	791	195174362	XP_002027947.1	771	3.56563e-98	GL15629 [Drosophila persimilis]	--	--	--	--	--	--	--	--	--	Q9H069	206	4.86723e-17	Leucine-rich repeat-containing protein 48 OS=Homo sapiens GN=LRRC48 PE=2 SV=2	--	--	--	--	--	--	--	--	--	--
comp1006_c0	CA	0.594051	537	--	--	--	--	--	--	--	--	--	--	--	--	--	--	--	--	--	--	--	--	--	--	--	--	--	--	--	--
comp10086_c0	CA	16.654	272	195439372	XP_002067605.1	252	6.18345e-25	GK16521 [Drosophila willistoni]	195438652	XM_002067211.1	32	7.93442e-06	Drosophila willistoni GK16284 (Dwil\GK16284), mRNA	--	--	--	--	Q6GDV6	128	8.76181e-09	Uncharacterized oxidoreductase SAR2567 OS=Staphylococcus aureus (strain MRSA252) GN=SAR2567 PE=3 SV=1	--	--	GO:0055114	oxidation-reduction process	GO:0016491//GO:0000166	oxidoreductase activity//nucleotide binding	--	--	--	--
comp1009078_c0	CA	0.311225	205	--	--	--	--	--	--	--	--	--	--	--	--	--	--	--	--	--	--	--	--	--	--	--	--	--	--	--	--
comp100939_c0	CA	0.585331	436	--	--	--	--	--	--	--	--	--	--	--	--	--	--	--	--	--	--	--	--	--	--	--	--	--	--	--	--
comp101009_c0	CA	0.333688	478	--	--	--	--	--	--	--	--	--	--	--	--	--	--	--	--	--	--	--	--	--	--	--	--	--	--	--	--
comp10104_c0	CA	10.6923	543	195394517	XP_002055889.1	143	2.30717e-09	GJ10633 [Drosophila virilis]	--	--	--	--	--	--	--	--	--	--	--	--	--	--	--	--	--	--	--	--	--	--	--
comp101064_c0	CA	0.368599	952	--	--	--	--	--	--	--	--	--	--	--	--	--	--	--	--	--	--	--	--	--	--	--	--	--	--	--	--
comp101121_c0	CA	0.359588	621	--	--	--	--	--	--	--	--	--	--	--	--	--	--	--	--	--	--	--	--	--	--	--	--	--	--	--	--
comp10116_c0	CA	14.0147	4038	195455675	XP_002074819.1	175	5.48731e-10	GK22947 [Drosophila willistoni]	61162120	AB190295.1	45	7.84349e-12	Gryllus bimaculatus Gb1cad mRNA for Gb1-cadherin, complete cds	--	--	--	--	Q24298	132	4.05904e-06	DE-cadherin OS=Drosophila melanogaster GN=shg PE=1 SV=2	PF01049//PF00028	Cadherin cytoplasmic region//Cadherin domain	GO:0007156	homophilic cell adhesion	GO:0005509	calcium ion binding	GO:0016021//GO:0016020//GO:0005886	integral to membrane//membrane//plasma membrane	KOG3594	FOG: Cadherin repeats
comp10121_c0	CA	0.445538	358	--	--	--	--	--	--	--	--	--	--	--	--	--	--	--	--	--	--	--	--	--	--	--	--	--	--	--	--
comp101235_c0	CA	0.763577	376	24648714	NP_732622.1	299	4.77718e-30	modifier of mdg4, isoform G [Drosophila melanogaster]	--	--	--	--	--	--	--	--	--	--	--	--	--	--	--	GO:0008354//GO:0001672//GO:0007141//GO:0009395//GO:0046486//GO:0006687//GO:0048477//GO:0006917//GO:0006997//GO:0007060	germ cell migration//regulation of chromatin assembly or disassembly//male meiosis I//phospholipid catabolic process//glycerolipid metabolic process//glycosphingolipid metabolic process//oogenesis//induction of apoptosis//nucleus organization//male meiosis chromosome segregation	GO:0008195//GO:0003682//GO:0005515	phosphatidate phosphatase activity//chromatin binding//protein binding	GO:0005700//GO:0005886//GO:0005730//GO:0000794//GO:0000785	polytene chromosome//plasma membrane//nucleolus//condensed nuclear chromosome//chromatin	--	--
comp1012488_c0	CA	0.382807	250	--	--	--	--	--	--	--	--	--	--	--	--	--	--	--	--	--	--	--	--	--	--	--	--	--	--	--	--
comp101261_c0	CA	1.00569	793	--	--	--	--	--	--	--	--	--	--	--	--	--	--	--	--	--	--	--	--	--	--	--	--	--	--	--	--
comp10129_c0	CA	3.40222	3338	7229532	AAF42865.1	323	1.20151e-27	staufen [Drosophila virilis]	--	--	--	--	--	--	--	--	--	P25159	333	4.52098e-30	Maternal effect protein staufen OS=Drosophila melanogaster GN=stau PE=1 SV=2	--	--	--	--	--	--	--	--	KOG3732	Staufen and related double-stranded-RNA-binding proteins
comp10137_c0	CA	38.9725	415	195127628	XP_002008270.1	430	8.14758e-49	GI13397 [Drosophila mojavensis]	--	--	--	--	--	--	--	--	--	O46108	261	4.61842e-26	Lipase 3 OS=Drosophila melanogaster GN=Lip3 PE=2 SV=1	PF04083	Partial alpha/beta-hydrolase lipase region	GO:0016042//GO:0006629	lipid catabolic process//lipid metabolic process	GO:0016788	hydrolase activity, acting on ester bonds	--	--	KOG2624	Triglyceride lipase-cholesterol esterase
comp10137_c1	CA	30.4607	997	195021228	XP_001985355.1	1016	1.77065e-133	GH14550 [Drosophila grimshawi]	--	--	--	--	--	--	--	--	--	O46108	577	7.08721e-69	Lipase 3 OS=Drosophila melanogaster GN=Lip3 PE=2 SV=1	--	--	GO:0006629	lipid metabolic process	GO:0016787	hydrolase activity	--	--	KOG2624	Triglyceride lipase-cholesterol esterase
comp10138_c0	CA	0.48518	263	--	--	--	--	--	--	--	--	--	--	--	--	--	--	--	--	--	--	--	--	--	--	--	--	--	--	--	--
comp101414_c0	CA	0.701111	455	--	--	--	--	--	--	--	--	--	--	--	--	--	--	--	--	--	--	--	--	--	--	--	--	--	--	--	--
comp101444_c0	CA	0.306736	208	--	--	--	--	--	--	--	--	--	--	--	--	--	--	--	--	--	--	--	--	--	--	--	--	--	--	--	--
comp1014859_c0	CA	0.414293	308	--	--	--	--	--	--	--	--	--	--	--	--	--	--	--	--	--	--	--	--	--	--	--	--	--	--	--	--
comp1015964_c0	CA	0.315847	202	--	--	--	--	--	--	--	--	--	--	--	--	--	--	--	--	--	--	--	--	--	--	--	--	--	--	--	--
comp1016248_c0	CA	0.306736	208	--	--	--	--	--	--	--	--	--	--	--	--	--	--	--	--	--	--	--	--	--	--	--	--	--	--	--	--
comp10167_c0	CA	328.2	753	359952820	AEV91202.1	426	1.98951e-49	enhancer of split region protein HLHm1 [Teleopsis dalmanni]	--	--	--	--	--	--	--	--	--	O97176	386	1.75938e-44	Enhancer of split M1 protein OS=Drosophila melanogaster GN=m1 PE=2 SV=1	PF07648//PF00050	Kazal-type serine protease inhibitor domain//Kazal-type serine protease inhibitor domain	--	--	GO:0005515	protein binding	--	--	--	--
comp10170_c0	CA	47.9862	589	7416081	BAA93690.1	191	1.65577e-15	haustellum specific protein A [Sarcophaga peregrina]	--	--	--	--	--	--	--	--	--	--	--	--	--	PF00059	Lectin C-type domain	--	--	GO:0030246	carbohydrate binding	--	--	--	--
comp10174_c0	CA	0.328872	485	--	--	--	--	--	--	--	--	--	--	--	--	--	--	--	--	--	--	--	--	--	--	--	--	--	--	--	--
comp10175_c0	CA	2.58304	247	--	--	--	--	--	--	--	--	--	--	--	--	--	--	--	--	--	--	--	--	--	--	--	--	--	--	--	--
comp10177_c0	CA	139.192	457	--	--	--	--	--	--	--	--	--	--	--	--	--	--	--	--	--	--	--	--	--	--	--	--	--	--	--	--
comp10185_c0	CA	0.388085	411	24653166	NP_725217.1	135	1.81646e-07	CG42708, isoform B [Drosophila melanogaster]	--	--	--	--	--	--	--	--	--	--	--	--	--	--	--	--	--	--	--	--	--	--	--
comp10195_c0	CA	13.9194	1453	195446078	XP_002070617.1	1779	0	GK10937 [Drosophila willistoni]	--	--	--	--	--	--	--	--	--	Q9V9S8	1734	0	Ferrochelatase, mitochondrial OS=Drosophila melanogaster GN=Fech PE=2 SV=1	PF00762	Ferrochelatase	GO:0006783//GO:0015994	heme biosynthetic process//chlorophyll metabolic process	GO:0004325	ferrochelatase activity	--	--	KOG1321	Protoheme ferro-lyase (ferrochelatase)
comp10219_c0	CA	3.19936	1715	195395918	XP_002056581.1	1677	0	GJ10143 [Drosophila virilis]	--	--	--	--	--	--	--	--	--	Q8BHT7	580	1.13491e-66	Retrograde Golgi transport protein RGP1 homolog OS=Mus musculus GN=Rgp1 PE=2 SV=1	--	--	--	--	--	--	--	--	--	--
comp10229_c0	CA	27.4265	5273	328787787	XP_393523.4	183	8.17354e-11	PREDICTED: fibril-forming collagen alpha chain-like [Apis mellifera]	380021506	XM_003694557.1	43	1.32765e-10	PREDICTED: Apis florea fibril-forming collagen alpha chain-like (LOC100870468), mRNA	K06236	COL1AS	collagen, type I/II/III/V/XI/XXIV/XXVII, alpha	http://www.genome.jp/dbget-bin/www_bget?ko:K06236	Q91717	137	1.31901e-06	Collagen alpha-1(II) chain OS=Xenopus laevis GN=col2a1 PE=2 SV=2	PF01410//PF00093	Fibrillar collagen C-terminal domain//von Willebrand factor type C domain	--	--	GO:0005515//GO:0005201	protein binding//extracellular matrix structural constituent	GO:0005578//GO:0005581	proteinaceous extracellular matrix//collagen	KOG3544	Collagens (type IV and type XIII), and related proteins
comp10230_c0	CA	0.315067	405	--	--	--	--	--	--	--	--	--	--	--	--	--	--	--	--	--	--	--	--	--	--	--	--	--	--	--	--
comp10243_c0	CA	18.3574	709	312381720	EFR27404.1	460	8.39525e-55	hypothetical protein AND_25555 [Anopheles darlingi]	--	--	--	--	--	--	--	--	--	--	--	--	--	--	--	--	--	--	--	--	--	--	--
comp10245_c0	CA	0.357096	268	--	--	--	--	--	--	--	--	--	--	--	--	--	--	--	--	--	--	--	--	--	--	--	--	--	--	--	--
comp102486_c0	CA	0.369219	432	--	--	--	--	--	--	--	--	--	--	--	--	--	--	--	--	--	--	PF06422	CDR ABC transporter	GO:0006810	transport	GO:0042626//GO:0005524	ATPase activity, coupled to transmembrane movement of substances//ATP binding	GO:0016021	integral to membrane	--	--
comp10254_c0	CA	0.52296	427	--	--	--	--	--	--	--	--	--	--	--	--	--	--	--	--	--	--	--	--	--	--	--	--	--	--	--	--
comp10259_c0	CA	0.438194	728	170036771	XP_001846235.1	230	2.43201e-19	conserved hypothetical protein [Culex quinquefasciatus]	--	--	--	--	--	--	--	--	--	--	--	--	--	PF00795	Carbon-nitrogen hydrolase	GO:0006807	nitrogen compound metabolic process	GO:0016810	hydrolase activity, acting on carbon-nitrogen (but not peptide) bonds	--	--	--	--
comp1026186_c0	CA	0.436994	292	--	--	--	--	--	--	--	--	--	--	--	--	--	--	--	--	--	--	--	--	--	--	--	--	--	--	--	--
comp102653_c0	CA	0.457028	349	--	--	--	--	--	--	--	--	--	--	--	--	--	--	--	--	--	--	--	--	--	--	--	--	--	--	--	--
comp10280_c0	CA	7.4127	1106	195384920	XP_002051160.1	1236	3.84739e-168	GJ13753 [Drosophila virilis]	--	--	--	--	--	--	--	--	--	Q8BQ89	1054	1.00699e-140	LIX1-like protein OS=Mus musculus GN=Lix1l PE=2 SV=2	--	--	--	--	--	--	--	--	--	--
comp10283_c0	CA	0.309168	1135	--	--	--	--	--	--	--	--	--	--	--	--	--	--	--	--	--	--	PF00078	Reverse transcriptase (RNA-dependent DNA polymerase)	GO:0006278	RNA-dependent DNA replication	GO:0003723//GO:0003964	RNA binding//RNA-directed DNA polymerase activity	--	--	--	--
comp10284_c0	CA	20.0583	695	289739581	ADD18538.1	631	9.33732e-79	trypsin [Glossina morsitans morsitans]	--	--	--	--	--	--	--	--	--	P42279	344	2.18866e-37	Trypsin eta OS=Drosophila melanogaster GN=etaTry PE=2 SV=2	PF00089	Trypsin	GO:0006508	proteolysis	GO:0003824//GO:0004252	catalytic activity//serine-type endopeptidase activity	--	--	KOG3627	Trypsin
comp10284_c1	CA	1.77225	216	198459959	XP_002138761.1	251	7.37498e-25	GA24219 [Drosophila pseudoobscura pseudoobscura]	--	--	--	--	--	K01312	PRSS	trypsin	http://www.genome.jp/dbget-bin/www_bget?ko:K01312	Q07943	205	1.02429e-19	Vitellin-degrading protease OS=Bombyx mori PE=1 SV=1	PF00089	Trypsin	GO:0006508	proteolysis	GO:0004252	serine-type endopeptidase activity	--	--	KOG3627	Trypsin
comp10285_c0	CA	0.826439	772	195036256	XP_001989587.1	538	3.264e-65	GH18721 [Drosophila grimshawi]	--	--	--	--	--	--	--	--	--	--	--	--	--	--	--	--	--	--	--	--	--	--	--
comp10301_c0	CA	0.312751	204	--	--	--	--	--	--	--	--	--	--	--	--	--	--	--	--	--	--	--	--	--	--	--	--	--	--	--	--
comp10305_c0	CA	2.89232	375	--	--	--	--	--	--	--	--	--	--	--	--	--	--	--	--	--	--	--	--	--	--	--	--	--	--	--	--
comp10307_c0	CA	4.45519	938	195399390	XP_002058303.1	256	9.92219e-23	GJ16016 [Drosophila virilis]	--	--	--	--	--	--	--	--	--	--	--	--	--	PF09202//PF02862	Rio2, N-terminal//DDHD domain	GO:0009069//GO:0016310//GO:0006468	serine family amino acid metabolic process//phosphorylation//protein phosphorylation	GO:0004674//GO:0005524//GO:0046872	protein serine/threonine kinase activity//ATP binding//metal ion binding	--	--	--	--
comp10322_c0	CA	0.407675	313	--	--	--	--	--	--	--	--	--	--	--	--	--	--	--	--	--	--	--	--	--	--	--	--	--	--	--	--
comp1032_c1	CA	0.61743	465	--	--	--	--	--	--	--	--	--	--	--	--	--	--	--	--	--	--	--	--	--	--	--	--	--	--	--	--
comp103302_c0	CA	1.30206	392	--	--	--	--	--	--	--	--	--	--	--	--	--	--	--	--	--	--	--	--	--	--	--	--	--	--	--	--
comp10330_c0	CA	0.326182	489	--	--	--	--	--	--	--	--	--	--	--	--	--	--	--	--	--	--	--	--	--	--	--	--	--	--	--	--
comp103349_c0	CA	1.01418	346	--	--	--	--	--	--	--	--	--	--	--	--	--	--	--	--	--	--	--	--	--	--	--	--	--	--	--	--
comp10339_c0	CA	24.1475	2390	289740899	ADD19197.1	2063	0	syndapin [Glossina morsitans morsitans]	--	--	--	--	--	--	--	--	--	Q9UNF0	918	1.44459e-112	Protein kinase C and casein kinase substrate in neurons protein 2 OS=Homo sapiens GN=PACSIN2 PE=1 SV=2	PF00018//PF03938	SH3 domain//Outer membrane protein (OmpH-like)	--	--	GO:0005515//GO:0051082	protein binding//unfolded protein binding	--	--	KOG2856	Adaptor protein PACSIN
comp103443_c0	CA	0.416094	230	--	--	--	--	--	--	--	--	--	--	--	--	--	--	--	--	--	--	--	--	--	--	--	--	--	--	--	--
comp10350_c0	CA	2.18367	336	--	--	--	--	--	--	--	--	--	--	--	--	--	--	--	--	--	--	--	--	--	--	--	--	--	--	--	--
comp10352_c0	CA	20.2329	1683	195385893	XP_002051639.1	1502	0	GJ16686 [Drosophila virilis]	--	--	--	--	--	K01285	PRCP	lysosomal Pro-X carboxypeptidase	http://www.genome.jp/dbget-bin/www_bget?ko:K01285	Q2TA14	1043	6.93981e-134	Lysosomal Pro-X carboxypeptidase OS=Bos taurus GN=PRCP PE=2 SV=1	PF00326//PF05577	Prolyl oligopeptidase family//Serine carboxypeptidase S28	GO:0006508	proteolysis	GO:0008236	serine-type peptidase activity	--	--	KOG2183	Prolylcarboxypeptidase (angiotensinase C)
comp103556_c0	CA	0.686495	1487	194769270	XP_001966729.1	1792	0	GF19125 [Drosophila ananassae]	--	--	--	--	--	K09372	LHX1_5	LIM homeobox protein 1/5	http://www.genome.jp/dbget-bin/www_bget?ko:K09372	P48742	826	1.23155e-103	LIM/homeobox protein Lhx1 OS=Homo sapiens GN=LHX1 PE=1 SV=2	PF05920//PF01258//PF00046//PF00518//PF00412	Homeobox KN domain//Prokaryotic dksA/traR C4-type zinc finger//Homeobox domain//Early Protein (E6)//LIM domain	GO:0006355	regulation of transcription, DNA-dependent	GO:0008270//GO:0003700//GO:0046872//GO:0003677//GO:0043565	zinc ion binding//sequence-specific DNA binding transcription factor activity//metal ion binding//DNA binding//sequence-specific DNA binding	GO:0005634//GO:0042025//GO:0005667	nucleus//host cell nucleus//transcription factor complex	KOG0490	Transcription factor, contains HOX domain
comp1036297_c0	CA	0.309714	206	--	--	--	--	--	--	--	--	--	--	--	--	--	--	--	--	--	--	--	--	--	--	--	--	--	--	--	--
comp1036_c0	CA	0.311263	206	--	--	--	--	--	--	--	--	--	--	--	--	--	--	--	--	--	--	--	--	--	--	--	--	--	--	--	--
comp103700_c0	CA	1.17149	354	--	--	--	--	--	--	--	--	--	--	--	--	--	--	--	--	--	--	--	--	--	--	--	--	--	--	--	--
comp1037_c0	CA	0.696519	229	--	--	--	--	--	--	--	--	--	--	--	--	--	--	--	--	--	--	--	--	--	--	--	--	--	--	--	--
comp10381_c0	CA	5.9228	3875	125776950	XP_001359448.1	3836	0	GA11790, isoform A [Drosophila pseudoobscura pseudoobscura]	345487043	XM_003425564.1	155	5.34308e-73	PREDICTED: Nasonia vitripennis protein CLEC16A-like (LOC100117870), mRNA	--	--	--	--	Q2KHT3	1941	0	Protein CLEC16A OS=Homo sapiens GN=CLEC16A PE=2 SV=2	--	--	--	--	--	--	--	--	--	--
comp103947_c0	CA	0.446786	357	--	--	--	--	--	--	--	--	--	--	--	--	--	--	--	--	--	--	--	--	--	--	--	--	--	--	--	--
comp103962_c0	CA	3.15367	377	--	--	--	--	--	--	--	--	--	--	--	--	--	--	--	--	--	--	--	--	--	--	--	--	--	--	--	--
comp10406_c0	CA	6.09775	1062	195397297	XP_002057265.1	362	1.75227e-39	GJ16444 [Drosophila virilis]	--	--	--	--	--	--	--	--	--	Q2M2S5	183	1.81212e-15	Cytochrome c oxidase assembly factor 6 homolog OS=Bos taurus GN=COA6 PE=3 SV=1	PF02297	Cytochrome oxidase c subunit VIb	GO:0015992//GO:0006123	proton transport//mitochondrial electron transport, cytochrome c to oxygen	GO:0004129	cytochrome-c oxidase activity	GO:0045277//GO:0005739	respiratory chain complex IV//mitochondrion	KOG3168	U1 snRNP component
comp1042_c0	CA	0.59867	373	289740051	ADD18773.1	410	2.71146e-45	carboxylesterase [Glossina morsitans morsitans]	--	--	--	--	--	--	--	--	--	--	--	--	--	--	--	--	--	GO:0016787	hydrolase activity	--	--	KOG4389	Acetylcholinesterase/Butyrylcholinesterase
comp10433_c0	CA	0.338467	377	--	--	--	--	--	--	--	--	--	--	--	--	--	--	--	--	--	--	--	--	--	--	--	--	--	--	--	--
comp104341_c0	CA	1.00211	382	--	--	--	--	--	--	--	--	--	--	--	--	--	--	--	--	--	--	--	--	--	--	--	--	--	--	--	--
comp10445_c0	CA	87.3409	1682	289743305	ADD20400.1	582	1.75037e-69	translation initiation factor 1 [Glossina morsitans morsitans]	42766406	AY441361.1	172	8.13474e-83	Armigeres subalbatus ASAP ID: 39747 translation initiation factor mRNA sequence	--	--	--	--	P42678	569	7.7563e-69	Protein translation factor SUI1 homolog OS=Anopheles gambiae GN=AGAP006459 PE=3 SV=1	PF01253	Translation initiation factor SUI1	GO:0006413//GO:0006446	translational initiation//regulation of translational initiation	GO:0003743	translation initiation factor activity	GO:0005840	ribosome	KOG1770	Translation initiation factor 1 (eIF-1/SUI1)
comp10446_c0	CA	0.305268	209	--	--	--	--	--	--	--	--	--	--	--	--	--	--	--	--	--	--	--	--	--	--	--	--	--	--	--	--
comp10460_c0	CA	0.370937	688	--	--	--	--	--	--	--	--	--	--	--	--	--	--	--	--	--	--	--	--	--	--	--	--	--	--	--	--
comp10461_c0	CA	24.434	1183	195387375	XP_002052371.1	583	7.7673e-71	GJ22057 [Drosophila virilis]	--	--	--	--	--	--	--	--	--	Q9Y3D6	280	4.1381e-28	Mitochondrial fission 1 protein OS=Homo sapiens GN=FIS1 PE=1 SV=2	--	--	--	--	--	--	--	--	KOG3364	Membrane protein involved in organellar division
comp10473_c0	CA	4.52543	430	--	--	--	--	--	--	--	--	--	--	--	--	--	--	--	--	--	--	PF15050		--	--	--	--	GO:0097197//GO:0001772//GO:0016021	tetraspanin-enriched microdomain//immunological synapse//integral to membrane	--	--
comp10487_c0	CA	2.82663	1738	113895895	AAY33777.2	152	4.4715e-08	putative protein disulfide isomerase 1 [Dictyocaulus viviparus]	--	--	--	--	--	--	--	--	--	P38657	135	3.85776e-07	Protein disulfide-isomerase A3 OS=Bos taurus GN=PDIA3 PE=2 SV=1	PF00085	Thioredoxin	GO:0045454	cell redox homeostasis	--	--	--	--	KOG0190	Protein disulfide isomerase (prolyl 4-hydroxylase beta subunit)
comp10513_c0	CA	8.2356	643	170035023	XP_001845371.1	137	2.51487e-07	predicted protein [Culex quinquefasciatus]	--	--	--	--	--	--	--	--	--	--	--	--	--	PF02892	BED zinc finger	--	--	GO:0003677	DNA binding	--	--	--	--
comp105192_c0	CA	1.28747	223	--	--	--	--	--	--	--	--	--	--	--	--	--	--	--	--	--	--	--	--	--	--	--	--	--	--	--	--
comp10521_c0	CA	6.0581	3507	125773169	XP_001357843.1	2671	0	GA20843 [Drosophila pseudoobscura pseudoobscura]	--	--	--	--	--	--	--	--	--	Q29BL9	2671	0	LMBR1 domain-containing protein 2 homolog OS=Drosophila pseudoobscura pseudoobscura GN=GA20843 PE=3 SV=1	PF00907//PF01731//PF14777	T-box//Arylesterase//	GO:0042384//GO:0006355	cilium assembly//regulation of transcription, DNA-dependent	GO:0004064//GO:0003700	arylesterase activity//sequence-specific DNA binding transcription factor activity	GO:0016021//GO:0005634//GO:0005667//GO:0034464	integral to membrane//nucleus//transcription factor complex//BBSome	KOG2296	Integral membrane protein
comp10525_c0	CA	0.318352	3908	125982203	XP_001355048.1	4470	0	GA11389 [Drosophila pseudoobscura pseudoobscura]	--	--	--	--	--	K12385	NPC1	Niemann-Pick C1 protein	http://www.genome.jp/dbget-bin/www_bget?ko:K12385	O35604	2178	0	Niemann-Pick C1 protein OS=Mus musculus GN=Npc1 PE=1 SV=2	PF03176//PF02460//PF06580	MMPL family//Patched family//Histidine kinase	GO:0000160//GO:0007165//GO:0016310	phosphorelay signal transduction system//signal transduction//phosphorylation	GO:0000155//GO:0008158	phosphorelay sensor kinase activity//hedgehog receptor activity	GO:0009365//GO:0016021//GO:0016020	protein histidine kinase complex//integral to membrane//membrane	KOG1933	Cholesterol transport protein (Niemann-Pick C disease protein)
comp10548_c0	CA	2.98163	1102	194880993	XP_001974633.1	519	3.2255e-60	GG21853 [Drosophila erecta]	--	--	--	--	--	--	--	--	--	Q9BWF2	150	2.30495e-09	TRAF-interacting protein OS=Homo sapiens GN=TRAIP PE=1 SV=1	PF13639//PF12861//PF12678//PF14634//PF00097//PF12906	//Anaphase-promoting complex subunit 11 RING-H2 finger//RING-H2 zinc finger////Zinc finger, C3HC4 type (RING finger)//RING-variant domain	GO:0016567	protein ubiquitination	GO:0004842//GO:0008270//GO:0046872//GO:0005515	ubiquitin-protein ligase activity//zinc ion binding//metal ion binding//protein binding	GO:0005680	anaphase-promoting complex	KOG0827	Predicted E3 ubiquitin ligase
comp105526_c0	CA	0.436994	657	--	--	--	--	--	--	--	--	--	--	--	--	--	--	--	--	--	--	--	--	--	--	--	--	--	--	--	--
comp10557_c0	CA	0.65639	243	--	--	--	--	--	--	--	--	--	--	--	--	--	--	--	--	--	--	--	--	--	--	--	--	--	--	--	--
comp10560_c0	CA	9.62954	908	125981407	XP_001354707.1	746	2.39344e-95	GA12578 [Drosophila pseudoobscura pseudoobscura]	--	--	--	--	--	--	--	--	--	Q3ZBV9	407	8.35736e-46	Dehydrogenase/reductase SDR family member 11 OS=Bos taurus GN=DHRS11 PE=2 SV=1	PF12242//PF01073//PF00106//PF01370	NAD(P)H binding domain of trans-2-enoyl-CoA reductase//3-beta hydroxysteroid dehydrogenase/isomerase family//short chain dehydrogenase//NAD dependent epimerase/dehydratase family	GO:0044237//GO:0008152//GO:0008210//GO:0008207//GO:0055114//GO:0006694//GO:0008209	cellular metabolic process//metabolic process//estrogen metabolic process//C21-steroid hormone metabolic process//oxidation-reduction process//steroid biosynthetic process//androgen metabolic process	GO:0003854//GO:0003824//GO:0016491//GO:0050662//GO:0016616	3-beta-hydroxy-delta5-steroid dehydrogenase activity//catalytic activity//oxidoreductase activity//coenzyme binding//oxidoreductase activity, acting on the CH-OH group of donors, NAD or NADP as acceptor	--	--	KOG1205	Predicted dehydrogenase
comp1056917_c0	CA	0.385894	248	--	--	--	--	--	--	--	--	--	--	--	--	--	--	--	--	--	--	--	--	--	--	--	--	--	--	--	--
comp10571_c0	CA	59.6369	651	195469549	XP_002099700.1	574	1.24417e-72	GE16630 [Drosophila yakuba]	346709633	AK385681.1	180	1.08986e-87	Bombyx mori mRNA, clone: fphe03D05	--	--	--	--	Q9W5E1	556	4.28196e-71	RING-box protein 1A OS=Drosophila melanogaster GN=Roc1a PE=1 SV=1	PF00097//PF14634//PF12861//PF13639//PF12678	Zinc finger, C3HC4 type (RING finger)////Anaphase-promoting complex subunit 11 RING-H2 finger////RING-H2 zinc finger	GO:0016567	protein ubiquitination	GO:0005515//GO:0046872//GO:0008270//GO:0004842	protein binding//metal ion binding//zinc ion binding//ubiquitin-protein ligase activity	GO:0005680	anaphase-promoting complex	KOG2930	SCF ubiquitin ligase, Rbx1 component
comp105736_c0	CA	1.35108	425	--	--	--	--	--	--	--	--	--	--	--	--	--	--	--	--	--	--	--	--	--	--	--	--	--	--	--	--
comp105751_c0	CA	1.11096	603	195479412	XP_002100875.1	373	1.90401e-42	GE15928 [Drosophila yakuba]	--	--	--	--	--	--	--	--	--	--	--	--	--	--	--	--	--	--	--	--	--	--	--
comp105764_c0	CA	0.326946	683	--	--	--	--	--	--	--	--	--	--	--	--	--	--	--	--	--	--	--	--	--	--	--	--	--	--	--	--
comp10577_c0	CA	37.6252	2784	195059324	XP_001995611.1	3067	0	GH17670 [Drosophila grimshawi]	195447535	XM_002071222.1	702	0	Drosophila willistoni GK25227 (Dwil\GK25227), mRNA	--	--	--	--	Q63598	1616	0	Plastin-3 OS=Rattus norvegicus GN=Pls3 PE=2 SV=2	PF00307//PF13405//PF00036//PF13202//PF13499	Calponin homology (CH) domain////EF hand////	--	--	GO:0005515//GO:0005509//GO:0003779	protein binding//calcium ion binding//actin binding	--	--	KOG0046	Ca2+-binding actin-bundling protein (fimbrin/plastin), EF-Hand protein superfamily
comp10580_c0	CA	7.71175	998	195493196	XP_002094313.1	549	5.79831e-67	GE21752 [Drosophila yakuba]	195442628	XM_002069019.1	102	3.89827e-44	Drosophila willistoni GK12275 (Dwil\GK12275), mRNA	--	--	--	--	Q8T0B1	533	1.23224e-65	Nuclear envelope phosphatase-regulatory subunit 1 homolog OS=Drosophila melanogaster GN=CG8009 PE=2 SV=1	--	--	--	--	--	--	--	--	KOG4606	Uncharacterized conserved protein
comp1058365_c0	CA	0.309714	309	--	--	--	--	--	--	--	--	--	--	--	--	--	--	--	--	--	--	--	--	--	--	--	--	--	--	--	--
comp10605_c0	CA	0.57421	500	--	--	--	--	--	--	--	--	--	--	--	--	--	--	--	--	--	--	--	--	--	--	--	--	--	--	--	--
comp10610_c0	CA	4.8614	2487	195453893	XP_002073990.1	1646	0	GK12848 [Drosophila willistoni]	--	--	--	--	--	--	--	--	--	Q9Y5A7	479	1.34801e-49	NEDD8 ultimate buster 1 OS=Homo sapiens GN=NUB1 PE=1 SV=2	PF02631//PF02954//PF08587//PF00216//PF00627//PF06391	RecX family//Bacterial regulatory protein, Fis family//Ubiquitin associated domain (UBA)//Bacterial DNA-binding protein//UBA/TS-N domain//CDK-activating kinase assembly factor MAT1	GO:0006282//GO:0007049//GO:0016310//GO:0009069//GO:0007165	regulation of DNA repair//cell cycle//phosphorylation//serine family amino acid metabolic process//signal transduction	GO:0004674//GO:0005515//GO:0003677//GO:0043565	protein serine/threonine kinase activity//protein binding//DNA binding//sequence-specific DNA binding	GO:0005634	nucleus	KOG2561	Adaptor protein NUB1, contains UBA domain
comp10613_c0	CA	0.406141	864	195379790	XP_002048658.1	303	7.64745e-31	GJ14096 [Drosophila virilis]	--	--	--	--	--	--	--	--	--	Q7M4F0	160	3.73645e-12	Endocuticle structural glycoprotein SgAbd-9 OS=Schistocerca gregaria PE=1 SV=1	PF00379	Insect cuticle protein	--	--	GO:0042302	structural constituent of cuticle	--	--	--	--
comp106207_c0	CA	0.616105	466	--	--	--	--	--	--	--	--	--	--	--	--	--	--	--	--	--	--	--	--	--	--	--	--	--	--	--	--
comp10630_c0	CA	0.403804	474	--	--	--	--	--	--	--	--	--	--	--	--	--	--	--	--	--	--	--	--	--	--	--	--	--	--	--	--
comp10634_c0	CA	11.2717	566	195384505	XP_002050958.1	405	2.12587e-47	GJ22436 [Drosophila virilis]	--	--	--	--	--	--	--	--	--	Q6P161	190	8.87819e-17	39S ribosomal protein L54, mitochondrial OS=Homo sapiens GN=MRPL54 PE=1 SV=1	--	--	--	--	--	--	--	--	KOG3435	Mitochondrial/chloroplast ribosomal protein L54/L37
comp10636_c0	CA	0.310922	513	--	--	--	--	--	--	--	--	--	--	--	--	--	--	--	--	--	--	--	--	--	--	--	--	--	--	--	--
comp106430_c0	CA	1.22142	444	--	--	--	--	--	--	--	--	--	--	--	--	--	--	--	--	--	--	--	--	--	--	--	--	--	--	--	--
comp106441_c0	CA	0.809666	630	--	--	--	--	--	--	--	--	--	--	--	--	--	--	--	--	--	--	--	--	--	--	--	--	--	--	--	--
comp106598_c0	CA	0.332875	575	347967456	XP_001687829.2	252	3.58349e-24	AGAP002244-PA [Anopheles gambiae str. PEST]	--	--	--	--	--	--	--	--	--	--	--	--	--	--	--	--	--	--	--	--	--	--	--
comp1065_c0	CA	0.59419	859	--	--	--	--	--	--	--	--	--	--	--	--	--	--	--	--	--	--	--	--	--	--	--	--	--	--	--	--
comp10663_c0	CA	18.521	546	170038837	XP_001847254.1	348	1.61611e-39	conserved hypothetical protein [Culex quinquefasciatus]	--	--	--	--	--	--	--	--	--	Q8MQI6	336	6.21234e-39	Transcription elongation factor 1 homolog OS=Drosophila melanogaster GN=CG40228 PE=1 SV=1	PF07657//PF02146	N terminus of Notch ligand//Sir2 family	GO:0007219//GO:0007275	Notch signaling pathway//multicellular organismal development	GO:0070403	NAD+ binding	GO:0016021	integral to membrane	KOG3214	Uncharacterized Zn ribbon-containing protein
comp10667_c0	CA	4.65316	665	--	--	--	--	--	--	--	--	--	--	--	--	--	--	--	--	--	--	--	--	--	--	--	--	--	--	--	--
comp1067215_c0	CA	0.359781	266	--	--	--	--	--	--	--	--	--	--	--	--	--	--	--	--	--	--	--	--	--	--	--	--	--	--	--	--
comp10680_c0	CA	8.58111	1145	--	--	--	--	--	--	--	--	--	--	--	--	--	--	--	--	--	--	--	--	--	--	--	--	--	--	--	--
comp106920_c0	CA	0.3742	341	--	--	--	--	--	--	--	--	--	--	--	--	--	--	--	--	--	--	--	--	--	--	--	--	--	--	--	--
comp10699_c0	CA	2.80355	397	--	--	--	--	--	--	--	--	--	--	--	--	--	--	--	--	--	--	--	--	--	--	--	--	--	--	--	--
comp1069_c0	CA	0.687089	325	195036098	XP_001989508.1	408	7.26233e-44	GH18840 [Drosophila grimshawi]	--	--	--	--	--	--	--	--	--	--	--	--	--	--	--	--	--	--	--	--	--	--	--
comp10701_c0	CA	4.22543	1376	194883818	XP_001975994.1	217	1.39251e-88	GG20241 [Drosophila erecta]	--	--	--	--	--	--	--	--	--	O60543	150	8.31503e-10	Cell death activator CIDE-A OS=Homo sapiens GN=CIDEA PE=1 SV=1	PF02017//PF03740	CIDE-N domain//Pyridoxal phosphate biosynthesis protein PdxJ	GO:0008615//GO:0006915	pyridoxine biosynthetic process//apoptotic process	GO:0033856	pyridoxine 5'-phosphate synthase activity	GO:0005622//GO:0005737	intracellular//cytoplasm	--	--
comp10713_c0	CA	3.73304	1598	195394401	XP_002055831.1	959	4.06621e-124	GJ10557 [Drosophila virilis]	--	--	--	--	--	--	--	--	--	--	--	--	--	PF03547	Membrane transport protein	GO:0055085	transmembrane transport	--	--	GO:0016021	integral to membrane	--	--
comp107179_c0	CA	0.478508	1800	195481604	XP_002101708.1	1105	1.18996e-143	GE15469 [Drosophila yakuba]	195447769	XM_002071326.1	201	6.59729e-99	Drosophila willistoni GK25756 (Dwil\GK25756), mRNA	--	--	--	--	Q9VWK6	1095	3.14132e-143	Post-GPI attachment to proteins factor 2-like OS=Drosophila melanogaster GN=CG7990 PE=2 SV=3	--	--	--	--	--	--	--	--	KOG3979	FGF receptor activating protein 1
comp10723_c0	CA	0.564612	226	--	--	--	--	--	--	--	--	--	--	--	--	--	--	--	--	--	--	--	--	--	--	--	--	--	--	--	--
comp10731_c0	CA	0.390938	408	--	--	--	--	--	--	--	--	--	--	--	--	--	--	--	--	--	--	PF00096	Zinc finger, C2H2 type	--	--	GO:0046872	metal ion binding	--	--	--	--
comp1073_c0	CA	0.478987	333	--	--	--	--	--	--	--	--	--	--	--	--	--	--	--	--	--	--	--	--	--	--	--	--	--	--	--	--
comp107422_c0	CA	0.527282	363	--	--	--	--	--	--	--	--	--	--	--	--	--	--	--	--	--	--	--	--	--	--	--	--	--	--	--	--
comp10744_c0	CA	0.526412	606	--	--	--	--	--	--	--	--	--	--	--	--	--	--	--	--	--	--	--	--	--	--	--	--	--	--	--	--
comp10748_c0	CA	7.27169	3232	195131795	XP_002010331.1	2968	0	GI14740 [Drosophila mojavensis]	--	--	--	--	--	--	--	--	--	Q6DF78	845	1.79644e-96	Pyridoxal-dependent decarboxylase domain-containing protein 1 OS=Xenopus laevis GN=pdxdc1 PE=2 SV=1	PF02196//PF00282	Raf-like Ras-binding domain//Pyridoxal-dependent decarboxylase conserved domain	GO:0007165//GO:0019752	signal transduction//carboxylic acid metabolic process	GO:0016831//GO:0005057//GO:0030170	carboxy-lyase activity//receptor signaling protein activity//pyridoxal phosphate binding	--	--	--	--
comp1075214_c0	CA	0.37238	257	195109596	XP_001999369.1	132	1.0142e-07	GI24471 [Drosophila mojavensis]	--	--	--	--	--	--	--	--	--	--	--	--	--	--	--	--	--	--	--	--	--	--	--
comp107531_c0	CA	1.0753	267	--	--	--	--	--	--	--	--	--	--	--	--	--	--	--	--	--	--	--	--	--	--	--	--	--	--	--	--
comp10760_c0	CA	0.348368	641	--	--	--	--	--	--	--	--	--	--	--	--	--	--	--	--	--	--	--	--	--	--	--	--	--	--	--	--
comp10761_c0	CA	20.8158	4642	195398027	XP_002057626.1	5034	0	GJ18235 [Drosophila virilis]	426223483	XM_004005856.1	262	2.11791e-132	PREDICTED: Ovis aries exportin 1 (CRM1 homolog, yeast), transcript variant 2 (XPO1), mRNA	--	--	--	--	Q9TVM2	4997	0	Exportin-1 OS=Drosophila melanogaster GN=emb PE=1 SV=1	PF01825//PF03810	Latrophilin/CL-1-like GPS domain//Importin-beta N-terminal domain	GO:0015031//GO:0006886//GO:0007218	protein transport//intracellular protein transport//neuropeptide signaling pathway	GO:0008565//GO:0008536	protein transporter activity//Ran GTPase binding	GO:0016020//GO:0005643	membrane//nuclear pore	KOG2020	Nuclear transport receptor CRM1/MSN5 (importin beta superfamily)
comp10764_c0	CA	27.3486	1731	195124616	XP_002006787.1	969	9.81423e-124	GI21260 [Drosophila mojavensis]	--	--	--	--	--	--	--	--	--	Q9H3N1	524	7.25841e-60	Thioredoxin-related transmembrane protein 1 OS=Homo sapiens GN=TMX1 PE=1 SV=1	PF02724//PF08802//PF00085//PF08534//PF00578//PF03896//PF02535	CDC45-like protein//Cytochrome B6-F complex Fe-S subunit//Thioredoxin//Redoxin//AhpC/TSA family//Translocon-associated protein (TRAP), alpha subunit//ZIP Zinc transporter	GO:0045454//GO:0030001//GO:0006270//GO:0006118//GO:0055085//GO:0055114	cell redox homeostasis//metal ion transport//DNA replication initiation//electron transport//transmembrane transport//oxidation-reduction process	GO:0016491//GO:0016209//GO:0046873//GO:0009496//GO:0051537	oxidoreductase activity//antioxidant activity//metal ion transmembrane transporter activity//plastoquinol--plastocyanin reductase activity//2 iron, 2 sulfur cluster binding	GO:0005783//GO:0009512//GO:0016020//GO:0042651	endoplasmic reticulum//cytochrome b6f complex//membrane//thylakoid membrane	KOG0190	Protein disulfide isomerase (prolyl 4-hydroxylase beta subunit)
comp10766_c0	CA	84.073	976	289743435	ADD20465.1	888	2.90097e-117	crystallin alpha B [Glossina morsitans morsitans]	--	--	--	--	--	K09542	CRYAB	crystallin, alpha B	http://www.genome.jp/dbget-bin/www_bget?ko:K09542	P82147	827	2.94026e-109	Protein lethal(2)essential for life OS=Drosophila melanogaster GN=l(2)efl PE=1 SV=1	PF01294//PF00525	Ribosomal protein L13e//Alpha crystallin A chain, N terminal	GO:0042254//GO:0006412//GO:0007423	ribosome biogenesis//translation//sensory organ development	GO:0005212//GO:0003735	structural constituent of eye lens//structural constituent of ribosome	GO:0005840//GO:0005622	ribosome//intracellular	KOG3591	Alpha crystallins
comp10768_c0	CA	16.0428	12068	195378879	XP_002048209.1	12998	0	GJ13839 [Drosophila virilis]	--	--	--	--	--	K03900	VWF	von Willebrand factor	http://www.genome.jp/dbget-bin/www_bget?ko:K03900	P98092	137	3.53657e-06	Hemocytin OS=Bombyx mori PE=2 SV=1	PF00008//PF00093//PF05375//PF01207//PF00754	EGF-like domain//von Willebrand factor type C domain//Pacifastin inhibitor (LCMII)//Dihydrouridine synthase (Dus)//F5/8 type C domain	GO:0007155//GO:0055114//GO:0008033//GO:0006030	cell adhesion//oxidation-reduction process//tRNA processing//chitin metabolic process	GO:0008061//GO:0050660//GO:0030414//GO:0005515//GO:0017150	chitin binding//flavin adenine dinucleotide binding//peptidase inhibitor activity//protein binding//tRNA dihydrouridine synthase activity	GO:0005576	extracellular region	KOG1216	von Willebrand factor and related coagulation proteins
comp10795_c0	CA	1.67424	1772	--	--	--	--	--	--	--	--	--	--	--	--	--	--	--	--	--	--	--	--	--	--	--	--	--	--	--	--
comp1079952_c0	CA	0.311225	205	--	--	--	--	--	--	--	--	--	--	--	--	--	--	--	--	--	--	--	--	--	--	--	--	--	--	--	--
comp1079_c0	CA	1.15216	443	--	--	--	--	--	--	--	--	--	--	--	--	--	--	--	--	--	--	--	--	--	--	--	--	--	--	--	--
comp107_c0	CA	0.403804	316	--	--	--	--	--	--	--	--	--	--	--	--	--	--	--	--	--	--	--	--	--	--	--	--	--	--	--	--
comp10805_c0	CA	6.53602	1596	194881906	XP_001975054.1	1466	0	GG22112 [Drosophila erecta]	380024273	XM_003695880.1	63	3.01879e-22	PREDICTED: Apis florea probable peroxisomal acyl-coenzyme A oxidase 1-like (LOC100863976), mRNA	--	--	--	--	Q7KML2	1260	1.36078e-164	Probable peroxisomal acyl-coenzyme A oxidase 1 OS=Drosophila melanogaster GN=CG5009 PE=1 SV=1	PF00441//PF01756	Acyl-CoA dehydrogenase, C-terminal domain//Acyl-CoA oxidase	GO:0055114//GO:0006635//GO:0006631//GO:0006637	oxidation-reduction process//fatty acid beta-oxidation//fatty acid metabolic process//acyl-CoA metabolic process	GO:0003997//GO:0016627	acyl-CoA oxidase activity//oxidoreductase activity, acting on the CH-CH group of donors	GO:0005777	peroxisome	KOG0136	Acyl-CoA oxidase
comp10805_c1	CA	2.55258	598	194754094	XP_001959332.1	387	1.28041e-40	GF12814 [Drosophila ananassae]	--	--	--	--	--	--	--	--	--	Q7KML2	281	3.26547e-27	Probable peroxisomal acyl-coenzyme A oxidase 1 OS=Drosophila melanogaster GN=CG5009 PE=1 SV=1	PF02770	Acyl-CoA dehydrogenase, middle domain	GO:0008152//GO:0006118//GO:0055114	metabolic process//electron transport//oxidation-reduction process	GO:0003995	acyl-CoA dehydrogenase activity	--	--	KOG0136	Acyl-CoA oxidase
comp1080_c0	CA	0.554792	805	347969493	XP_312933.3	517	6.73491e-59	AGAP003224-PA [Anopheles gambiae str. PEST]	301753996	XM_002912823.1	33	7.09334e-06	PREDICTED: Ailuropoda melanoleuca zinc finger protein 502-like (LOC100482057), mRNA	K09228	KRAB	KRAB domain-containing zinc finger protein	http://www.genome.jp/dbget-bin/www_bget?ko:K09228	Q6PF04	308	2.76824e-30	Zinc finger protein 613 OS=Homo sapiens GN=ZNF613 PE=2 SV=2	PF00096//PF02201//PF01844//PF02984//PF02892//PF03614	Zinc finger, C2H2 type//SWIB/MDM2 domain//HNH endonuclease//Cyclin, C-terminal domain//BED zinc finger//Repressor of phase-1 flagellin	GO:0006355	regulation of transcription, DNA-dependent	GO:0046872//GO:0005515//GO:0003677//GO:0003676//GO:0004519//GO:0003700	metal ion binding//protein binding//DNA binding//nucleic acid binding//endonuclease activity//sequence-specific DNA binding transcription factor activity	GO:0005667//GO:0005634	transcription factor complex//nucleus	--	--
comp10819_c0	CA	4.53346	767	--	--	--	--	--	--	--	--	--	--	--	--	--	--	--	--	--	--	--	--	--	--	--	--	--	--	--	--
comp108270_c0	CA	1.63975	214	--	--	--	--	--	--	--	--	--	--	--	--	--	--	--	--	--	--	--	--	--	--	--	--	--	--	--	--
comp108454_c0	CA	1.17539	3094	260782407	XP_002586279.1	180	7.33849e-11	hypothetical protein BRAFLDRAFT_132313 [Branchiostoma floridae]	--	--	--	--	--	--	--	--	--	Q0VAW7	156	4.34794e-09	Zinc finger protein 112 OS=Mus musculus GN=Znf112 PE=2 SV=2	PF02304//PF00096	Scaffold protein B//Zinc finger, C2H2 type	GO:0019069	viral capsid assembly	GO:0046872	metal ion binding	GO:0046729	viral procapsid	--	--
comp10851_c0	CA	0.764739	584	--	--	--	--	--	--	--	--	--	--	--	--	--	--	--	--	--	--	--	--	--	--	--	--	--	--	--	--
comp10874_c0	CA	0.759537	672	--	--	--	--	--	--	--	--	--	--	--	--	--	--	--	--	--	--	--	--	--	--	--	--	--	--	--	--
comp108775_c0	CA	0.947949	774	--	--	--	--	--	--	--	--	--	--	--	--	--	--	--	--	--	--	--	--	--	--	--	--	--	--	--	--
comp10879_c0	CA	0.373543	427	--	--	--	--	--	--	--	--	--	--	--	--	--	--	--	--	--	--	--	--	--	--	--	--	--	--	--	--
comp10888_c0	CA	8.00512	1064	195442322	XP_002068907.1	262	4.66321e-25	GK18024 [Drosophila willistoni]	--	--	--	--	--	K14965	DPY30	protein dpy-30	http://www.genome.jp/dbget-bin/www_bget?ko:K14965	Q99LT0	202	5.27417e-18	Protein dpy-30 homolog OS=Mus musculus GN=Dpy30 PE=1 SV=1	--	--	--	--	--	--	--	--	KOG4109	Histone H3 (Lys4) methyltransferase complex, subunit CPS25/DPY-30
comp10895_c0	CA	0.447727	285	--	--	--	--	--	--	--	--	--	--	--	--	--	--	--	--	--	--	--	--	--	--	--	--	--	--	--	--
comp108965_c0	CA	0.339368	282	--	--	--	--	--	--	--	--	--	--	--	--	--	--	--	--	--	--	--	--	--	--	--	--	--	--	--	--
comp10898_c0	CA	1.90096	537	--	--	--	--	--	--	--	--	--	--	--	--	--	--	--	--	--	--	PF01738//PF09748	Dienelactone hydrolase family//Transcription factor subunit Med10 of Mediator complex	GO:0006357	regulation of transcription from RNA polymerase II promoter	GO:0016787//GO:0001104	hydrolase activity//RNA polymerase II transcription cofactor activity	GO:0016592	mediator complex	--	--
comp109012_c0	CA	0.498001	2242	194890272	XP_001977279.1	1904	0	GG18336 [Drosophila erecta]	--	--	--	--	--	K10742	DNA2	DNA replication ATP-dependent helicase Dna2	http://www.genome.jp/dbget-bin/www_bget?ko:K10742	Q8QHA5	967	2.29451e-114	DNA replication ATP-dependent helicase/nuclease DNA2 OS=Xenopus laevis GN=dna2 PE=1 SV=1	PF00448//PF04851//PF13361//PF05970//PF00580//PF01443	SRP54-type protein, GTPase domain//Type III restriction enzyme, res subunit////PIF1-like helicase//UvrD/REP helicase//Viral (Superfamily 1) RNA helicase	GO:0006614//GO:0000723//GO:0006281	SRP-dependent cotranslational protein targeting to membrane//telomere maintenance//DNA repair	GO:0016787//GO:0003678//GO:0005524//GO:0005525//GO:0003677	hydrolase activity//DNA helicase activity//ATP binding//GTP binding//DNA binding	GO:0005657	replication fork	KOG1805	DNA replication helicase
comp10907_c0	CA	9.48128	323	--	--	--	--	--	--	--	--	--	--	--	--	--	--	--	--	--	--	PF02067	Metallothionein family 5	--	--	GO:0046872	metal ion binding	--	--	--	--
comp10908_c0	CA	0.457903	209	--	--	--	--	--	--	--	--	--	--	--	--	--	--	--	--	--	--	--	--	--	--	--	--	--	--	--	--
comp10924_c0	CA	4.78749	1326	194900878	XP_001979982.1	527	1.98075e-60	GG16884 [Drosophila erecta]	--	--	--	--	--	--	--	--	--	Q9VFE6	526	2.08523e-61	RRP15-like protein OS=Drosophila melanogaster GN=CG3817 PE=1 SV=1	PF12822	Protein of unknown function (DUF3816)	GO:0006810	transport	GO:0005215	transporter activity	--	--	KOG2974	Uncharacterized conserved protein
comp10930_c0	CA	3.83127	2390	195133984	XP_002011418.1	2119	0	GI14051 [Drosophila mojavensis]	--	--	--	--	--	--	--	--	--	Q13702	461	9.86343e-49	43 kDa receptor-associated protein of the synapse OS=Homo sapiens GN=RAPSN PE=1 SV=4	PF10579//PF14634//PF00097//PF13008//PF13181//PF12678//PF13639//PF13176//PF00515	Rapsyn N-terminal myristoylation and linker region////Zinc finger, C3HC4 type (RING finger)//Zinc-binding domain of Paramyxovirinae V protein////RING-H2 zinc finger//////Tetratricopeptide repeat	GO:0007268	synaptic transmission	GO:0008270//GO:0046872//GO:0005515//GO:0033130//GO:0043169	zinc ion binding//metal ion binding//protein binding//acetylcholine receptor binding//cation binding	GO:0005856//GO:0030054//GO:0045202//GO:0045211	cytoskeleton//cell junction//synapse//postsynaptic membrane	--	--
comp10931_c0	CA	0.584735	491	390177318	XP_002137129.2	259	2.46287e-26	GA27040 [Drosophila pseudoobscura pseudoobscura]	--	--	--	--	--	--	--	--	--	--	--	--	--	--	--	--	--	--	--	--	--	--	--
comp10943_c0	CA	0.835491	420	--	--	--	--	--	--	--	--	--	--	--	--	--	--	--	--	--	--	--	--	--	--	--	--	--	--	--	--
comp109443_c0	CA	0.647333	1232	--	--	--	--	--	--	--	--	--	--	--	--	--	--	--	--	--	--	--	--	--	--	--	--	--	--	--	--
comp10946_c0	CA	0.790286	1655	195152257	XP_002017053.1	449	2.7812e-44	GL21719 [Drosophila persimilis]	--	--	--	--	--	--	--	--	--	Q03936	196	1.4436e-14	Zinc finger protein 92 OS=Homo sapiens GN=ZNF92 PE=2 SV=2	PF07776//PF00096	Zinc-finger associated domain (zf-AD)//Zinc finger, C2H2 type	--	--	GO:0008270//GO:0046872	zinc ion binding//metal ion binding	GO:0005634	nucleus	KOG1721	FOG: Zn-finger
comp10947_c1	CA	2.38658	401	195130917	XP_002009897.1	133	2.12344e-08	GI15615 [Drosophila mojavensis]	--	--	--	--	--	--	--	--	--	--	--	--	--	PF09064	Thrombomodulin like fifth domain, EGF-like	GO:0007165	signal transduction	GO:0004888	transmembrane signaling receptor activity	GO:0016021	integral to membrane	--	--
comp1096_c0	CA	0.449304	497	198468786	XP_002134120.1	623	3.97407e-72	GA26606 [Drosophila pseudoobscura pseudoobscura]	--	--	--	--	--	--	--	--	--	--	--	--	--	--	--	--	--	--	--	--	--	--	--
comp10975_c0	CA	0.692122	507	--	--	--	--	--	--	--	--	--	--	--	--	--	--	--	--	--	--	--	--	--	--	--	--	--	--	--	--
comp10976_c0	CA	0.567625	281	--	--	--	--	--	--	--	--	--	--	--	--	--	--	--	--	--	--	--	--	--	--	--	--	--	--	--	--
comp10978_c0	CA	0.340273	375	--	--	--	--	--	--	--	--	--	--	--	--	--	--	--	--	--	--	--	--	--	--	--	--	--	--	--	--
comp10986_c0	CA	0.781528	449	--	--	--	--	--	--	--	--	--	--	--	--	--	--	--	--	--	--	--	--	--	--	--	--	--	--	--	--
comp10997_c0	CA	0.611663	1356	195047381	XP_001992330.1	1110	5.83952e-146	GH24694 [Drosophila grimshawi]	--	--	--	--	--	--	--	--	--	Q24157	214	1.30976e-17	Beta-1,3-galactosyltransferase brn OS=Drosophila melanogaster GN=brn PE=1 SV=2	PF01762	Galactosyltransferase	GO:0006486	protein glycosylation	GO:0008378	galactosyltransferase activity	GO:0016021//GO:0005794//GO:0016020	integral to membrane//Golgi apparatus//membrane	KOG2287	Galactosyltransferases
comp11010_c0	CA	0.415642	307	--	--	--	--	--	--	--	--	--	--	--	--	--	--	--	--	--	--	--	--	--	--	--	--	--	--	--	--
comp11016_c0	CA	1.69234	377	--	--	--	--	--	--	--	--	--	--	--	--	--	--	--	--	--	--	--	--	--	--	--	--	--	--	--	--
comp11021_c1	CA	0.358881	800	--	--	--	--	--	--	--	--	--	--	--	--	--	--	--	--	--	--	--	--	--	--	--	--	--	--	--	--
comp11031_c0	CA	0.889657	753	--	--	--	--	--	--	--	--	--	--	--	--	--	--	--	--	--	--	--	--	--	--	--	--	--	--	--	--
comp11034_c0	CA	0.58001	275	--	--	--	--	--	--	--	--	--	--	--	--	--	--	--	--	--	--	--	--	--	--	--	--	--	--	--	--
comp110607_c0	CA	1.74479	311	--	--	--	--	--	--	--	--	--	--	--	--	--	--	--	--	--	--	--	--	--	--	--	--	--	--	--	--
comp11071_c0	CA	1.55743	594	--	--	--	--	--	--	--	--	--	--	--	--	--	--	--	--	--	--	PF07647	SAM domain (Sterile alpha motif)	--	--	GO:0005515	protein binding	--	--	--	--
comp11078_c0	CA	0.415642	307	--	--	--	--	--	--	--	--	--	--	--	--	--	--	--	--	--	--	--	--	--	--	--	--	--	--	--	--
comp11082_c0	CA	0.638011	450	--	--	--	--	--	--	--	--	--	--	--	--	--	--	--	--	--	--	--	--	--	--	--	--	--	--	--	--
comp11089_c0	CA	1.08847	381	--	--	--	--	--	--	--	--	--	--	--	--	--	--	--	--	--	--	--	--	--	--	--	--	--	--	--	--
comp110980_c0	CA	2.56573	373	--	--	--	--	--	--	--	--	--	--	--	--	--	--	--	--	--	--	--	--	--	--	--	--	--	--	--	--
comp111004_c0	CA	0.500009	319	--	--	--	--	--	--	--	--	--	--	--	--	--	--	--	--	--	--	--	--	--	--	--	--	--	--	--	--
comp11104_c0	CA	3.31043	424	--	--	--	--	--	--	--	--	--	--	--	--	--	--	--	--	--	--	PF04799	fzo-like conserved region	GO:0006184//GO:0008053	GTP catabolic process//mitochondrial fusion	GO:0003924	GTPase activity	GO:0005741//GO:0016021	mitochondrial outer membrane//integral to membrane	--	--
comp11115_c0	CA	0.309714	309	--	--	--	--	--	--	--	--	--	--	--	--	--	--	--	--	--	--	--	--	--	--	--	--	--	--	--	--
comp11117_c0	CA	9.78758	2917	195565568	XP_002106371.1	344	1.05417e-30	GD16839 [Drosophila simulans]	--	--	--	--	--	--	--	--	--	--	--	--	--	PF04218//PF01527	CENP-B N-terminal DNA-binding domain//Transposase	GO:0006313	transposition, DNA-mediated	GO:0003677//GO:0004803	DNA binding//transposase activity	--	--	--	--
comp11118_c0	CA	1.39838	1460	195432102	XP_002064065.1	715	2.20994e-85	GK19966 [Drosophila willistoni]	--	--	--	--	--	--	--	--	--	Q9DAG9	414	1.41783e-44	PHD finger protein 7 OS=Mus musculus GN=Phf7 PE=1 SV=1	PF03626	Prokaryotic Cytochrome C oxidase subunit IV	--	--	--	--	GO:0016021	integral to membrane	--	--
comp111198_c0	CA	0.492673	259	--	--	--	--	--	--	--	--	--	--	--	--	--	--	--	--	--	--	--	--	--	--	--	--	--	--	--	--
comp11123_c0	CA	8.13306	404	194756536	XP_001960533.1	364	1.87203e-42	GF11459 [Drosophila ananassae]	--	--	--	--	--	--	--	--	--	B3DLF3	239	6.15341e-25	LYR motif-containing protein 2 OS=Xenopus tropicalis GN=lyrm2 PE=3 SV=1	--	--	--	--	--	--	--	--	--	--
comp11127_c0	CA	0.531676	240	289742785	ADD20140.1	171	5.20044e-13	NADH-ubiquinone oxidoreductase NDUFS2/49 kDa subunit [Glossina morsitans morsitans]	--	--	--	--	--	K03935	NDUFS2	NADH dehydrogenase (ubiquinone) Fe-S protein 2	http://www.genome.jp/dbget-bin/www_bget?ko:K03935	--	--	--	--	--	--	--	--	GO:0016491//GO:0048037	oxidoreductase activity//cofactor binding	--	--	--	--
comp11140_c0	CA	0.779358	1801	224924346	ACN69123.1	198	2.08676e-14	Arc2-PA [Stomoxys calcitrans]	--	--	--	--	--	--	--	--	--	--	--	--	--	PF01783//PF05393	Ribosomal L32p protein family//Human adenovirus early E3A glycoprotein	GO:0042254//GO:0006412	ribosome biogenesis//translation	GO:0003735	structural constituent of ribosome	GO:0005840//GO:0016021//GO:0015934	ribosome//integral to membrane//large ribosomal subunit	--	--
comp11142_c0	CA	0.985889	453	194864614	XP_001971026.1	119	4.96067e-06	GG14725 [Drosophila erecta]	--	--	--	--	--	--	--	--	--	--	--	--	--	PF02932	Neurotransmitter-gated ion-channel transmembrane region	GO:0006811	ion transport	--	--	GO:0016020	membrane	--	--
comp111445_c0	CA	0.378267	253	--	--	--	--	--	--	--	--	--	--	--	--	--	--	--	--	--	--	--	--	--	--	--	--	--	--	--	--
comp1114_c0	CA	0.65485	341	--	--	--	--	--	--	--	--	--	--	--	--	--	--	--	--	--	--	--	--	--	--	--	--	--	--	--	--
comp11155_c0	CA	0.414293	308	--	--	--	--	--	--	--	--	--	--	--	--	--	--	--	--	--	--	--	--	--	--	--	--	--	--	--	--
comp11159_c0	CA	0.330233	483	--	--	--	--	--	--	--	--	--	--	--	--	--	--	--	--	--	--	--	--	--	--	--	--	--	--	--	--
comp11175_c0	CA	0.933768	1674	195454063	XP_002074069.1	1348	4.33879e-178	GK14447 [Drosophila willistoni]	--	--	--	--	--	--	--	--	--	Q6NXW6	481	1.29199e-50	Cell cycle checkpoint protein RAD17 OS=Mus musculus GN=Rad17 PE=1 SV=2	PF03193//PF00004//PF05496//PF00437//PF01637//PF00005	Protein of unknown function, DUF258//ATPase family associated with various cellular activities (AAA)//Holliday junction DNA helicase ruvB N-terminus//Type II/IV secretion system protein//Archaeal ATPase//ABC transporter	GO:0006310//GO:0006810//GO:0006281	DNA recombination//transport//DNA repair	GO:0005524//GO:0003924//GO:0005525//GO:0016887//GO:0009378	ATP binding//GTPase activity//GTP binding//ATPase activity//four-way junction helicase activity	GO:0005657//GO:0009379	replication fork//Holliday junction helicase complex	KOG1970	Checkpoint RAD17-RFC complex, RAD17/RAD24 component
comp11177_c0	CA	0.971211	427	--	--	--	--	--	--	--	--	--	--	--	--	--	--	--	--	--	--	--	--	--	--	--	--	--	--	--	--
comp11185_c0	CA	0.627552	610	--	--	--	--	--	--	--	--	--	--	--	--	--	--	--	--	--	--	--	--	--	--	--	--	--	--	--	--
comp111883_c0	CA	0.555329	517	--	--	--	--	--	--	--	--	--	--	--	--	--	--	--	--	--	--	--	--	--	--	--	--	--	--	--	--
comp1118_c0	CA	0.436994	1168	--	--	--	--	--	--	--	--	--	--	--	--	--	--	--	--	--	--	--	--	--	--	--	--	--	--	--	--
comp111910_c0	CA	0.730875	742	--	--	--	--	--	--	--	--	--	--	--	--	--	--	--	--	--	--	--	--	--	--	--	--	--	--	--	--
comp11195_c0	CA	15.6458	681	195121895	XP_002005448.1	546	3.91981e-68	GI20479 [Drosophila mojavensis]	--	--	--	--	--	--	--	--	--	Q9TVQ5	541	1.17171e-68	Transcription elongation factor SPT4 OS=Drosophila melanogaster GN=spt4 PE=1 SV=1	--	--	GO:0032786	positive regulation of DNA-dependent transcription, elongation	GO:0008270	zinc ion binding	GO:0005634	nucleus	KOG3490	Transcription elongation factor SPT4
comp11202_c0	CA	0.379768	504	195164437	XP_002023054.1	202	5.57961e-18	GL16604 [Drosophila persimilis]	--	--	--	--	--	--	--	--	--	--	--	--	--	--	--	--	--	--	--	--	--	--	--
comp11204_c0	CA	0.300949	636	--	--	--	--	--	--	--	--	--	--	--	--	--	--	--	--	--	--	PF03006	Haemolysin-III related	--	--	--	--	GO:0016021	integral to membrane	--	--
comp11213_c0	CA	2.36976	350	--	--	--	--	--	--	--	--	--	--	--	--	--	--	--	--	--	--	--	--	--	--	--	--	--	--	--	--
comp11215_c0	CA	1.80047	691	195326299	XP_002029867.1	388	7.58828e-42	GM24876 [Drosophila sechellia]	--	--	--	--	--	--	--	--	--	Q9VSY4	381	3.36167e-41	Alpha-tubulin N-acetyltransferase 1 OS=Drosophila melanogaster GN=CG3967 PE=2 SV=2	PF10220	Uncharacterized conserved protein (DUF2146)	GO:0000184	nuclear-transcribed mRNA catabolic process, nonsense-mediated decay	--	--	--	--	--	--
comp11216_c0	CA	0.506358	378	--	--	--	--	--	--	--	--	--	--	--	--	--	--	--	--	--	--	--	--	--	--	--	--	--	--	--	--
comp1121_c0	CA	0.705418	407	--	--	--	--	--	--	--	--	--	--	--	--	--	--	--	--	--	--	PF02372	Interleukin 15	GO:0007165//GO:0006955	signal transduction//immune response	GO:0005126	cytokine receptor binding	GO:0005576	extracellular region	--	--
comp11227_c0	CA	0.759537	336	--	--	--	--	--	--	--	--	--	--	--	--	--	--	--	--	--	--	--	--	--	--	--	--	--	--	--	--
comp112336_c0	CA	0.69349	414	--	--	--	--	--	--	--	--	--	--	--	--	--	--	--	--	--	--	--	--	--	--	--	--	--	--	--	--
comp11234_c0	CA	0.731509	1375	195430404	XP_002063246.1	369	9.32799e-37	GK21493 [Drosophila willistoni]	--	--	--	--	--	--	--	--	--	--	--	--	--	PF03250	Tropomodulin	--	--	GO:0005523	tropomyosin binding	GO:0005856	cytoskeleton	--	--
comp11245_c0	CA	0.398757	320	161156	AAA29955.1	157	1.8387e-11	ORF 1; 5&apos; end undetermined; putative, partial [Scaptomyza pallida]	--	--	--	--	--	--	--	--	--	Q7M3K2	141	1.10073e-09	Transposable element P transposase OS=Drosophila melanogaster GN=T PE=1 SV=2	--	--	--	--	--	--	--	--	--	--
comp1124_c0	CA	0.412952	309	--	--	--	--	--	--	--	--	--	--	--	--	--	--	--	--	--	--	--	--	--	--	--	--	--	--	--	--
comp11252_c0	CA	0.811891	943	--	--	--	--	--	--	--	--	--	--	--	--	--	--	--	--	--	--	--	--	--	--	--	--	--	--	--	--
comp11255_c0	CA	0.321147	298	307184841	EFN71138.1	125	8.3275e-08	hypothetical protein EAG_10667 [Camponotus floridanus]	--	--	--	--	--	--	--	--	--	--	--	--	--	--	--	--	--	--	--	--	--	--	--
comp11263_c0	CA	32.3364	1976	198463716	XP_001352921.2	1690	0	GA14810 [Drosophila pseudoobscura pseudoobscura]	--	--	--	--	--	--	--	--	--	O46040	289	3.18714e-26	Protein msta, isoform A OS=Drosophila melanogaster GN=msta PE=2 SV=3	PF00856	SET domain	--	--	GO:0005515//GO:0043169	protein binding//cation binding	--	--	KOG2084	Predicted histone tail methylase containing SET domain
comp112664_c0	CA	1.46393	1460	195031665	XP_001988374.1	209	5.08344e-15	GH11131 [Drosophila grimshawi]	--	--	--	--	--	--	--	--	--	Q8N2E2	133	7.91979e-07	von Willebrand factor D and EGF domain-containing protein OS=Homo sapiens GN=VWDE PE=2 SV=4	PF11857	Domain of unknown function (DUF3377)	--	--	GO:0004222	metalloendopeptidase activity	--	--	--	--
comp112779_c0	CA	0.415063	538	--	--	--	--	--	--	--	--	--	--	--	--	--	--	--	--	--	--	--	--	--	--	--	--	--	--	--	--
comp11277_c0	CA	0.307143	3012	195448551	XP_002071708.1	3481	0	GK24997 [Drosophila willistoni]	195448550	XM_002071672.1	808	0	Drosophila willistoni GK24997 (Dwil\GK24997), mRNA	--	--	--	--	--	--	--	--	PF09570//PF00771	SinI restriction endonuclease//FHIPEP family	GO:0006308//GO:0009306//GO:0009307	DNA catabolic process//protein secretion//DNA restriction-modification system	GO:0009036//GO:0003677	Type II site-specific deoxyribonuclease activity//DNA binding	GO:0016020//GO:0009359	membrane//Type II site-specific deoxyribonuclease complex	--	--
comp11281_c0	CA	0.890902	2041	195337164	XP_002035199.1	1518	0	GM14570 [Drosophila sechellia]	--	--	--	--	--	--	--	--	--	Q9BVQ7	369	2.3442e-35	Spermatogenesis-associated protein 5-like protein 1 OS=Homo sapiens GN=SPATA5L1 PE=1 SV=2	PF07728//PF03193//PF00503//PF00910//PF00005//PF08477//PF07726//PF00004//PF01078//PF06414//PF01443//PF05496//PF00493//PF07724//PF01695//PF06068//PF01637	AAA domain (dynein-related subfamily)//Protein of unknown function, DUF258//G-protein alpha subunit//RNA helicase//ABC transporter//Miro-like protein//ATPase family associated with various cellular activities (AAA)//ATPase family associated with various cellular activities (AAA)//Magnesium chelatase, subunit ChlI//Zeta toxin//Viral (Superfamily 1) RNA helicase//Holliday junction DNA helicase ruvB…	GO:0015979//GO:0006281//GO:0015994//GO:0015995//GO:0007186//GO:0007264//GO:0006310//GO:0006260//GO:0007165	photosynthesis//DNA repair//chlorophyll metabolic process//chlorophyll biosynthetic process//G-protein coupled receptor signaling pathway//small GTPase mediated signal transduction//DNA recombination//DNA replication//signal transduction	GO:0009378//GO:0031683//GO:0019001//GO:0016301//GO:0003723//GO:0003677//GO:0005525//GO:0016887//GO:0016851//GO:0003924//GO:0004871//GO:0003724//GO:0003678//GO:0005524	four-way junction helicase activity//G-protein beta/gamma-subunit complex binding//guanyl nucleotide binding//kinase activity//RNA binding//DNA binding//GTP binding//ATPase activity//magnesium chelatase activity//GTPase activity//signal transducer activity//RNA helicase activity//DNA helicase activity//ATP binding	GO:0009379//GO:0005657//GO:0010007//GO:0005622	Holliday junction helicase complex//replication fork//magnesium chelatase complex//intracellular	KOG0730	AAA+-type ATPase
comp11282_c0	CA	12.3297	2401	195381697	XP_002049582.1	1895	0	GJ21672 [Drosophila virilis]	--	--	--	--	--	K11807	WDTC1	WD and tetratricopeptide repeats protein 1	http://www.genome.jp/dbget-bin/www_bget?ko:K11807	Q8N5D0	1132	1.08868e-141	WD and tetratricopeptide repeats protein 1 OS=Homo sapiens GN=WDTC1 PE=1 SV=2	PF04186//PF00400//PF05478//PF13181//PF13174//PF00599//PF13176//PF00515	FxsA cytoplasmic membrane protein//WD domain, G-beta repeat//Prominin//////Influenza Matrix protein (M2)////Tetratricopeptide repeat	GO:0015992	proton transport	GO:0005515//GO:0015078	protein binding//hydrogen ion transmembrane transporter activity	GO:0055036//GO:0016021//GO:0016020//GO:0033644	virion membrane//integral to membrane//membrane//host cell membrane	KOG1310	WD40 repeat protein
comp11287_c0	CA	0.582045	1425	194747994	XP_001956434.1	690	4.05745e-83	GF25206 [Drosophila ananassae]	312096919	XM_003148770.1	109	7.21474e-48	Loa loa HMG box family protein (LOAG_13261) mRNA, partial cds	K09267	SOX1S	transcription factor SOX1/2/3/14/21 (SOX group B)	http://www.genome.jp/dbget-bin/www_bget?ko:K09267	Q6RVD7	423	1.71509e-46	Transcription factor Sox-21-B OS=Danio rerio GN=sox21b PE=2 SV=1	PF05625	PAXNEB protein	GO:0006357	regulation of transcription from RNA polymerase II promoter	--	--	GO:0033588	Elongator holoenzyme complex	KOG0527	HMG-box transcription factor
comp11290_c0	CA	0.59516	536	194768405	XP_001966302.1	574	6.86553e-65	GF22090 [Drosophila ananassae]	--	--	--	--	--	--	--	--	--	--	--	--	--	--	--	--	--	--	--	--	--	--	--
comp11291_c0	CA	1.13525	281	--	--	--	--	--	--	--	--	--	--	--	--	--	--	--	--	--	--	--	--	--	--	--	--	--	--	--	--
comp11299_c0	CA	0.332297	288	--	--	--	--	--	--	--	--	--	--	--	--	--	--	--	--	--	--	--	--	--	--	--	--	--	--	--	--
comp11302_c0	CA	0.833638	574	--	--	--	--	--	--	--	--	--	--	--	--	--	--	--	--	--	--	--	--	--	--	--	--	--	--	--	--
comp11305_c0	CA	0.81535	313	347963040	XP_001237369.2	194	8.54658e-16	AGAP000039-PA [Anopheles gambiae str. PEST]	--	--	--	--	--	--	--	--	--	--	--	--	--	PF04464	CDP-Glycerol:Poly(glycerophosphate) glycerophosphotransferase	--	--	GO:0047355	CDP-glycerol glycerophosphotransferase activity	GO:0016020	membrane	--	--
comp11315_c0	CA	0.469657	883	--	--	--	--	--	--	--	--	--	--	--	--	--	--	--	--	--	--	--	--	--	--	--	--	--	--	--	--
comp1131_c0	CA	0.404979	846	357626000	EHJ76254.1	173	1.60454e-11	hypothetical protein KGM_00316 [Danaus plexippus]	--	--	--	--	--	--	--	--	--	--	--	--	--	--	--	--	--	--	--	--	--	--	--
comp11320_c0	CA	1.83036	1098	--	--	--	--	--	--	--	--	--	--	--	--	--	--	--	--	--	--	--	--	--	--	--	--	--	--	--	--
comp11321_c0	CA	18.8867	1254	195446372	XP_002070750.1	1320	1.16639e-179	GK10855 [Drosophila willistoni]	--	--	--	--	--	K06990	K06990	--	http://www.genome.jp/dbget-bin/www_bget?ko:K06990	Q803S3	962	1.21215e-126	Protein MEMO1 OS=Danio rerio GN=memo1 PE=2 SV=1	--	--	--	--	--	--	--	--	KOG3086	Predicted dioxygenase
comp11327_c0	CA	0.514525	372	--	--	--	--	--	--	--	--	--	--	--	--	--	--	--	--	--	--	--	--	--	--	--	--	--	--	--	--
comp11328_c0	CA	0.447014	785	--	--	--	--	--	--	--	--	--	--	--	--	--	--	--	--	--	--	--	--	--	--	--	--	--	--	--	--
comp11329_c0	CA	7.75621	1020	125987149	XP_001357337.1	304	5.69904e-31	GA16526 [Drosophila pseudoobscura pseudoobscura]	--	--	--	--	--	K11792	DDA1	DET1- and DDB1-associated protein 1	http://www.genome.jp/dbget-bin/www_bget?ko:K11792	Q5ZK14	236	1.01966e-22	DET1- and DDB1-associated protein 1 OS=Gallus gallus GN=DDA1 PE=3 SV=1	--	--	--	--	--	--	--	--	--	--
comp11339_c0	CA	21.1374	1110	195392780	XP_002055032.1	709	1.61187e-89	GJ19154 [Drosophila virilis]	--	--	--	--	--	--	--	--	--	Q9VYY2	662	1.41856e-83	Signal peptidase complex subunit 2 OS=Drosophila melanogaster GN=Spase25 PE=2 SV=1	PF06703//PF00891	Microsomal signal peptidase 25 kDa subunit (SPC25)//O-methyltransferase	GO:0006465	signal peptide processing	GO:0008233//GO:0008171	peptidase activity//O-methyltransferase activity	GO:0016021//GO:0005787	integral to membrane//signal peptidase complex	KOG4072	Signal peptidase complex, subunit SPC25
comp11340_c0	CA	3.50171	911	195569554	XP_002102774.1	892	1.20607e-113	GD19328 [Drosophila simulans]	--	--	--	--	--	K15168	MED25	mediator of RNA polymerase II transcription subunit 25	http://www.genome.jp/dbget-bin/www_bget?ko:K15168	Q9VDR1	890	8.64131e-111	Mediator of RNA polymerase II transcription subunit 25 OS=Drosophila melanogaster GN=MED25 PE=2 SV=1	--	--	--	--	--	--	--	--	--	--
comp113417_c0	CA	0.983717	227	--	--	--	--	--	--	--	--	--	--	--	--	--	--	--	--	--	--	--	--	--	--	--	--	--	--	--	--
comp11348_c0	CA	58.2873	1385	195436999	XP_002066432.1	1463	0	GK18097 [Drosophila willistoni]	328707517	XM_001943361.2	96	1.18089e-40	PREDICTED: Acyrthosiphon pisum probable galactose-1-phosphate uridylyltransferase-like (LOC100168691), mRNA	--	--	--	--	Q9VMA2	1429	0	Probable galactose-1-phosphate uridylyltransferase OS=Drosophila melanogaster GN=Galt PE=1 SV=2	PF02744//PF01087	Galactose-1-phosphate uridyl transferase, C-terminal domain//Galactose-1-phosphate uridyl transferase, N-terminal domain	GO:0009117//GO:0006012	nucleotide metabolic process//galactose metabolic process	GO:0008108//GO:0008270//GO:0046872	UDP-glucose:hexose-1-phosphate uridylyltransferase activity//zinc ion binding//metal ion binding	--	--	KOG2958	Galactose-1-phosphate uridylyltransferase
comp11352_c0	CA	1.66921	2580	195578978	XP_002079339.1	1587	0	GD23898 [Drosophila simulans]	--	--	--	--	--	--	--	--	--	--	--	--	--	PF00643	B-box zinc finger	--	--	GO:0008270	zinc ion binding	GO:0005622	intracellular	--	--
comp11355_c0	CA	0.52296	732	--	--	--	--	--	--	--	--	--	--	--	--	--	--	--	--	--	--	--	--	--	--	--	--	--	--	--	--
comp11366_c0	CA	1.02082	500	--	--	--	--	--	--	--	--	--	--	--	--	--	--	--	--	--	--	--	--	--	--	--	--	--	--	--	--
comp11372_c0	CA	18.15	306	--	--	--	--	--	--	--	--	--	--	--	--	--	--	--	--	--	--	--	--	--	--	--	--	--	--	--	--
comp11373_c0	CA	10.2126	581	289739677	ADD18586.1	327	5.64933e-36	gamma-secretase subunit pen-2 [Glossina morsitans morsitans]	--	--	--	--	--	K06170	PEN2	presenilin enhancer 2	http://www.genome.jp/dbget-bin/www_bget?ko:K06170	Q86BE9	300	4.68723e-33	Gamma-secretase subunit pen-2 OS=Drosophila melanogaster GN=pen-2 PE=1 SV=3	PF00002	7 transmembrane receptor (Secretin family)	GO:0007186	G-protein coupled receptor signaling pathway	GO:0004930	G-protein coupled receptor activity	GO:0016021	integral to membrane	KOG3402	Predicted membrane protein
comp11374_c0	CA	17.2397	668	194754591	XP_001959578.1	694	2.89437e-90	GF11974 [Drosophila ananassae]	--	--	--	--	--	--	--	--	--	A4QNC6	298	4.56876e-32	Protein FAM136A OS=Xenopus tropicalis GN=fam136a PE=2 SV=1	PF04513	Baculovirus polyhedron envelope protein, PEP, C terminus	--	--	GO:0005198	structural molecule activity	GO:0019028//GO:0019031	viral capsid//viral envelope	--	--
comp11379_c0	CA	1.79441	320	--	--	--	--	--	--	--	--	--	--	--	--	--	--	--	--	--	--	--	--	--	--	--	--	--	--	--	--
comp11386_c0	CA	5.95974	1199	289743037	ADD20266.1	937	8.0257e-122	putative PRP38-like splicing factor [Glossina morsitans morsitans]	--	--	--	--	--	K12849	PRPF38A	pre-mRNA-splicing factor 38A	http://www.genome.jp/dbget-bin/www_bget?ko:K12849	Q5RDD2	787	2.49392e-100	Pre-mRNA-splicing factor 38A OS=Pongo abelii GN=PRPF38A PE=2 SV=1	--	--	--	--	--	--	--	--	KOG2889	Predicted PRP38-like splicing factor
comp11388_c0	CA	0.734552	304	--	--	--	--	--	--	--	--	--	--	--	--	--	--	--	--	--	--	--	--	--	--	--	--	--	--	--	--
comp11389_c0	CA	1.16995	409	195166367	XP_002024006.1	237	1.16893e-22	GL22817 [Drosophila persimilis]	--	--	--	--	--	--	--	--	--	Q8IQG1	245	2.51854e-23	MOB kinase activator-like 2 OS=Drosophila melanogaster GN=Mob2 PE=1 SV=3	--	--	--	--	--	--	--	--	--	--
comp1138_c0	CA	0.305268	209	--	--	--	--	--	--	--	--	--	--	--	--	--	--	--	--	--	--	--	--	--	--	--	--	--	--	--	--
comp11400_c0	CA	4.02896	578	--	--	--	--	--	--	--	--	--	--	--	--	--	--	--	--	--	--	--	--	--	--	--	--	--	--	--	--
comp11404_c1	CA	0.553086	1788	--	--	--	--	--	--	--	--	--	--	--	--	--	--	--	--	--	--	--	--	--	--	--	--	--	--	--	--
comp114165_c0	CA	0.312751	204	--	--	--	--	--	--	--	--	--	--	--	--	--	--	--	--	--	--	--	--	--	--	--	--	--	--	--	--
comp11416_c0	CA	0.375301	340	--	--	--	--	--	--	--	--	--	--	--	--	--	--	--	--	--	--	--	--	--	--	--	--	--	--	--	--
comp11417_c0	CA	1.206	820	--	--	--	--	--	--	--	--	--	--	--	--	--	--	--	--	--	--	--	--	--	--	--	--	--	--	--	--
comp11418_c0	CA	1.21927	1439	--	--	--	--	--	--	--	--	--	--	--	--	--	--	--	--	--	--	--	--	--	--	--	--	--	--	--	--
comp11433_c0	CA	0.327338	2144	195056773	XP_001995158.1	595	4.81304e-66	GH22992 [Drosophila grimshawi]	--	--	--	--	--	--	--	--	--	Q27934	251	1.4392e-21	Protein phyllopod OS=Drosophila melanogaster GN=phyl PE=1 SV=2	PF07776	Zinc-finger associated domain (zf-AD)	--	--	GO:0008270	zinc ion binding	GO:0005634	nucleus	--	--
comp11443_c0	CA	1.88007	526	--	--	--	--	--	--	--	--	--	--	--	--	--	--	--	--	--	--	--	--	--	--	--	--	--	--	--	--
comp114513_c0	CA	1.01126	347	--	--	--	--	--	--	--	--	--	--	--	--	--	--	--	--	--	--	--	--	--	--	--	--	--	--	--	--
comp11452_c0	CA	1.60966	436	--	--	--	--	--	--	--	--	--	--	--	--	--	--	--	--	--	--	--	--	--	--	--	--	--	--	--	--
comp11455_c0	CA	0.8716	549	--	--	--	--	--	--	--	--	--	--	--	--	--	--	--	--	--	--	--	--	--	--	--	--	--	--	--	--
comp11457_c0	CA	0.96878	461	--	--	--	--	--	--	--	--	--	--	--	--	--	--	--	--	--	--	--	--	--	--	--	--	--	--	--	--
comp1146394_c0	CA	0.382807	250	--	--	--	--	--	--	--	--	--	--	--	--	--	--	--	--	--	--	--	--	--	--	--	--	--	--	--	--
comp11463_c0	CA	0.37238	514	--	--	--	--	--	--	--	--	--	--	--	--	--	--	--	--	--	--	--	--	--	--	--	--	--	--	--	--
comp114685_c0	CA	0.570927	447	--	--	--	--	--	--	--	--	--	--	--	--	--	--	--	--	--	--	--	--	--	--	--	--	--	--	--	--
comp11470_c0	CA	30.2459	3868	195122524	XP_002005761.1	275	6.90136e-22	GI18901 [Drosophila mojavensis]	--	--	--	--	--	--	--	--	--	P91927	311	2.78706e-27	LETM1 and EF-hand domain-containing protein anon-60Da, mitochondrial OS=Drosophila melanogaster GN=Letm1 PE=2 SV=2	PF13202//PF00036//PF13499//PF13405	//EF hand////	--	--	GO:0005509	calcium ion binding	--	--	KOG1043	Ca2+-binding transmembrane protein LETM1/MRS7
comp11473_c0	CA	10.8206	4484	195125804	XP_002007365.1	5814	0	GI12425 [Drosophila mojavensis]	195440961	XM_002068267.1	1079	0	Drosophila willistoni GK25462 (Dwil\GK25462), mRNA	--	--	--	--	Q94887	5496	0	Neurexin-4 OS=Drosophila melanogaster GN=Nrx-IV PE=1 SV=2	PF00008//PF00754	EGF-like domain//F5/8 type C domain	GO:0007155	cell adhesion	GO:0005515	protein binding	GO:0016021	integral to membrane	KOG3516	Neurexin IV
comp114809_c0	CA	0.443063	432	--	--	--	--	--	--	--	--	--	--	--	--	--	--	--	--	--	--	--	--	--	--	--	--	--	--	--	--
comp114841_c0	CA	1.17859	406	--	--	--	--	--	9963822	AF221067.1	73	1.99711e-28	Lucilia cuprina chitin synthase 1 mRNA, complete cds	--	--	--	--	--	--	--	--	--	--	--	--	--	--	--	--	--	--
comp11489_c0	CA	1.3438	546	--	--	--	--	--	--	--	--	--	--	--	--	--	--	--	--	--	--	--	--	--	--	--	--	--	--	--	--
comp11492_c0	CA	0.538255	889	--	--	--	--	--	--	--	--	--	--	--	--	--	--	--	--	--	--	--	--	--	--	--	--	--	--	--	--
comp1149_c0	CA	0.443063	216	--	--	--	--	--	--	--	--	--	--	--	--	--	--	--	--	--	--	--	--	--	--	--	--	--	--	--	--
comp11509_c0	CA	0.673955	426	--	--	--	--	--	--	--	--	--	--	--	--	--	--	--	--	--	--	--	--	--	--	--	--	--	--	--	--
comp11511_c0	CA	0.571922	502	--	--	--	--	--	--	--	--	--	--	--	--	--	--	--	--	--	--	--	--	--	--	--	--	--	--	--	--
comp11513_c0	CA	1.98787	337	--	--	--	--	--	--	--	--	--	--	--	--	--	--	--	--	--	--	--	--	--	--	--	--	--	--	--	--
comp11515_c0	CA	1.12939	1723	195380457	XP_002048987.1	1381	0	GJ21013 [Drosophila virilis]	--	--	--	--	--	--	--	--	--	P54315	431	5.94942e-45	Inactive pancreatic lipase-related protein 1 OS=Homo sapiens GN=PNLIPRP1 PE=1 SV=1	PF02230	Phospholipase/Carboxylesterase	GO:0006629	lipid metabolic process	GO:0016787	hydrolase activity	GO:0005576	extracellular region	--	--
comp11525_c0	CA	0.601897	318	194747928	XP_001956401.1	373	6.97382e-43	GF24613 [Drosophila ananassae]	--	--	--	--	--	--	--	--	--	Q9NQM4	163	1.73857e-13	Protein PIH1D3 OS=Homo sapiens GN=PIH1D3 PE=2 SV=1	--	--	--	--	--	--	--	--	--	--
comp11529_c0	CA	0.732144	305	--	--	--	--	--	--	--	--	--	--	--	--	--	--	--	--	--	--	--	--	--	--	--	--	--	--	--	--
comp11529_c1	CA	0.379768	336	--	--	--	--	--	--	--	--	--	--	--	--	--	--	--	--	--	--	--	--	--	--	--	--	--	--	--	--
comp11534_c0	CA	0.961222	531	--	--	--	--	--	--	--	--	--	--	--	--	--	--	--	--	--	--	--	--	--	--	--	--	--	--	--	--
comp1153575_c0	CA	0.498446	256	195135543	XP_002012192.1	155	1.60714e-10	GI16835 [Drosophila mojavensis]	--	--	--	--	--	--	--	--	--	--	--	--	--	--	--	--	--	--	--	--	--	--	--
comp1153617_c0	CA	0.398757	240	--	--	--	--	--	--	--	--	--	--	--	--	--	--	--	--	--	--	PF02458	Transferase family	--	--	GO:0016747	transferase activity, transferring acyl groups other than amino-acyl groups	--	--	--	--
comp11536_c0	CA	0.847855	301	--	--	--	--	--	--	--	--	--	--	--	--	--	--	--	--	--	--	--	--	--	--	--	--	--	--	--	--
comp11537_c0	CA	0.476128	469	--	--	--	--	--	--	--	--	--	--	--	--	--	--	--	--	--	--	--	--	--	--	--	--	--	--	--	--
comp11542_c0	CA	0.427785	522	--	--	--	--	--	--	--	--	--	--	--	--	--	--	--	--	--	--	--	--	--	--	--	--	--	--	--	--
comp11557_c0	CA	7.16013	775	21686993	NP_611696.2	308	8.69224e-32	CG30195 [Drosophila melanogaster]	--	--	--	--	--	--	--	--	--	--	--	--	--	PF02862//PF02535	DDHD domain//ZIP Zinc transporter	GO:0055085//GO:0030001	transmembrane transport//metal ion transport	GO:0046873//GO:0046872	metal ion transmembrane transporter activity//metal ion binding	GO:0016020	membrane	--	--
comp11558_c0	CA	22.0153	979	289743137	ADD20316.1	249	1.2116e-23	zinc finger protein [Glossina morsitans morsitans]	--	--	--	--	--	--	--	--	--	Q5ZMM5	168	1.52501e-13	Zinc finger protein 706 OS=Gallus gallus GN=ZNF706 PE=4 SV=1	--	--	--	--	GO:0008270	zinc ion binding	GO:0005622	intracellular	KOG4118	Uncharacterized conserved protein
comp11566_c0	CA	1.10546	404	--	--	--	--	--	--	--	--	--	--	--	--	--	--	--	--	--	--	--	--	--	--	--	--	--	--	--	--
comp11571_c0	CA	0.465023	343	--	--	--	--	--	--	--	--	--	--	--	--	--	--	--	--	--	--	--	--	--	--	--	--	--	--	--	--
comp11573_c0	CA	0.332297	384	--	--	--	--	--	--	--	--	--	--	--	--	--	--	--	--	--	--	--	--	--	--	--	--	--	--	--	--
comp11574_c0	CA	0.393834	243	1518221	CAA60383.1	367	6.7673e-39	neurexin IV [Drosophila melanogaster]	195440961	XM_002068267.1	89	1.43701e-37	Drosophila willistoni GK25462 (Dwil\GK25462), mRNA	--	--	--	--	Q94887	366	5.04085e-40	Neurexin-4 OS=Drosophila melanogaster GN=Nrx-IV PE=1 SV=2	PF00754	F5/8 type C domain	GO:0007155	cell adhesion	--	--	--	--	--	--
comp1157563_c0	CA	0.308218	207	--	--	--	--	--	--	--	--	--	--	--	--	--	--	--	--	--	--	--	--	--	--	--	--	--	--	--	--
comp115768_c0	CA	0.846917	226	--	--	--	--	--	--	--	--	--	--	--	--	--	--	--	--	--	--	--	--	--	--	--	--	--	--	--	--
comp11576_c0	CA	12.9617	1900	289724812	ADD18349.1	771	2.87494e-95	uncharacterized conserved protein [Glossina morsitans morsitans]	--	--	--	--	--	--	--	--	--	Q9VYR0	723	3.42848e-89	Protein LSM12 homolog A OS=Drosophila melanogaster GN=CG15735 PE=2 SV=2	PF03854	P-11 zinc finger	--	--	GO:0008270//GO:0003723	zinc ion binding//RNA binding	--	--	--	--
comp11597_c0	CA	2.01804	411	--	--	--	--	--	--	--	--	--	--	--	--	--	--	--	--	--	--	--	--	--	--	--	--	--	--	--	--
comp1159900_c0	CA	0.355768	269	--	--	--	--	--	--	--	--	--	--	--	--	--	--	--	--	--	--	--	--	--	--	--	--	--	--	--	--
comp11607_c0	CA	0.941945	508	--	--	--	--	--	--	--	--	--	--	--	--	--	--	--	--	--	--	--	--	--	--	--	--	--	--	--	--
comp11616_c0	CA	0.316893	302	194752201	XP_001958411.1	113	4.08548e-06	GF23534 [Drosophila ananassae]	--	--	--	--	--	--	--	--	--	--	--	--	--	--	--	--	--	--	--	--	--	--	--
comp11618_c0	CA	3.23506	1134	195132081	XP_002010472.1	427	3.66669e-44	GI15946 [Drosophila mojavensis]	--	--	--	--	--	--	--	--	--	Q3URE1	319	6.52083e-31	Acyl-CoA synthetase family member 3, mitochondrial OS=Mus musculus GN=Acsf3 PE=2 SV=2	--	--	--	--	--	--	--	--	--	--
comp11620_c0	CA	1.88093	848	--	--	--	--	--	--	--	--	--	--	--	--	--	--	--	--	--	--	--	--	--	--	--	--	--	--	--	--
comp11624_c0	CA	2.09516	472	195440780	XP_002068218.1	279	1.3799e-29	GK12849 [Drosophila willistoni]	--	--	--	--	--	--	--	--	--	P61855	278	1.41189e-30	Adipokinetic hormone OS=Drosophila melanogaster GN=Akh PE=1 SV=1	PF06377	Adipokinetic hormone	GO:0007165	signal transduction	GO:0005179	hormone activity	GO:0005576	extracellular region	--	--
comp1163796_c0	CA	0.300949	212	194764651	XP_001964442.1	197	1.62623e-16	GF23047 [Drosophila ananassae]	--	--	--	--	--	K09431	ETV1	ets translocation variant 1	http://www.genome.jp/dbget-bin/www_bget?ko:K09431	P41164	159	1.09444e-12	ETS translocation variant 1 OS=Mus musculus GN=Etv1 PE=2 SV=1	PF00178	Ets-domain	GO:0006355	regulation of transcription, DNA-dependent	GO:0043565//GO:0003700	sequence-specific DNA binding//sequence-specific DNA binding transcription factor activity	GO:0005667//GO:0005634	transcription factor complex//nucleus	--	--
comp11644_c0	CA	0.412507	232	303228011	ADM07129.1	410	8.78338e-45	LD09349p [Drosophila melanogaster]	442628197	NM_165227.3	128	2.84595e-59	Drosophila melanogaster Cadherin-N (CadN), transcript variant D, mRNA	--	--	--	--	O15943	405	4.49534e-45	Neural-cadherin OS=Drosophila melanogaster GN=CadN PE=1 SV=2	PF00028	Cadherin domain	GO:0007156	homophilic cell adhesion	GO:0005509	calcium ion binding	GO:0016020	membrane	KOG4289	Cadherin EGF LAG seven-pass G-type receptor
comp11646_c0	CA	0.977454	359	--	--	--	--	--	--	--	--	--	--	--	--	--	--	--	--	--	--	--	--	--	--	--	--	--	--	--	--
comp11649_c0	CA	0.42724	224	--	--	--	--	--	--	--	--	--	--	--	--	--	--	--	--	--	--	--	--	--	--	--	--	--	--	--	--
comp1165847_c0	CA	0.314291	203	195348519	XP_002040796.1	130	1.67783e-07	GM22362 [Drosophila sechellia]	--	--	--	--	--	--	--	--	--	--	--	--	--	--	--	--	--	--	--	--	--	--	--
comp11662_c0	CA	1.3074	244	--	--	--	--	--	--	--	--	--	--	--	--	--	--	--	--	--	--	--	--	--	--	--	--	--	--	--	--
comp11669_c0	CA	0.389982	818	195384108	XP_002050760.1	417	4.59905e-48	GJ20028 [Drosophila virilis]	--	--	--	--	--	--	--	--	--	Q7M4E9	270	1.19951e-27	Endocuticle structural glycoprotein SgAbd-3 OS=Schistocerca gregaria PE=1 SV=1	PF00379	Insect cuticle protein	--	--	GO:0042302	structural constituent of cuticle	--	--	--	--
comp11671_c0	CA	1.17338	3344	195037405	XP_001990151.1	2184	0	GH18390 [Drosophila grimshawi]	--	--	--	--	--	--	--	--	--	Q6TLI7	515	4.61014e-55	Adenosine receptor A2a OS=Equus caballus GN=ADORA2A PE=2 SV=1	PF00001	7 transmembrane receptor (rhodopsin family)	GO:0007186//GO:0007165	G-protein coupled receptor signaling pathway//signal transduction	GO:0004930//GO:0004871	G-protein coupled receptor activity//signal transducer activity	GO:0016021	integral to membrane	KOG3656	FOG: 7 transmembrane receptor
comp1168181_c0	CA	0.368083	260	195027832	XP_001986786.1	286	6.24854e-28	GH20338 [Drosophila grimshawi]	--	--	--	--	--	--	--	--	--	--	--	--	--	PF03595	C4-dicarboxylate transporter/malic acid transport protein	GO:0055085	transmembrane transport	--	--	GO:0016021	integral to membrane	--	--
comp1168597_c0	CA	0.357096	268	--	--	--	--	--	--	--	--	--	--	--	--	--	--	--	--	--	--	--	--	--	--	--	--	--	--	--	--
comp11688_c0	CA	0.608457	367	195174113	XP_002027825.1	148	2.165e-10	GL16295 [Drosophila persimilis]	--	--	--	--	--	--	--	--	--	P22334	128	3.45784e-08	Insulin-like peptide OS=Branchiostoma californiense GN=ILP PE=2 SV=1	PF03488//PF00049	Nematode insulin-related peptide beta type//Insulin/IGF/Relaxin family	GO:0007165	signal transduction	GO:0005179	hormone activity	GO:0005576	extracellular region	--	--
comp11715_c0	CA	0.514525	310	--	--	--	--	--	--	--	--	--	--	--	--	--	--	--	--	--	--	--	--	--	--	--	--	--	--	--	--
comp117270_c0	CA	0.495131	451	--	--	--	--	--	--	--	--	--	--	--	--	--	--	--	--	--	--	--	--	--	--	--	--	--	--	--	--
comp1172776_c0	CA	0.414293	231	--	--	--	--	--	--	--	--	--	--	--	--	--	--	--	--	--	--	--	--	--	--	--	--	--	--	--	--
comp1173637_c0	CA	0.381282	251	--	--	--	--	--	--	--	--	--	--	--	--	--	--	--	--	--	--	--	--	--	--	--	--	--	--	--	--
comp11737_c0	CA	0.927463	367	--	--	--	--	--	--	--	--	--	--	--	--	--	--	--	--	--	--	--	--	--	--	--	--	--	--	--	--
comp11740_c0	CA	0.555759	287	--	--	--	--	--	--	--	--	--	--	--	--	--	--	--	--	--	--	--	--	--	--	--	--	--	--	--	--
comp11749_c0	CA	0.425341	375	--	--	--	--	--	--	--	--	--	--	--	--	--	--	--	--	--	--	--	--	--	--	--	--	--	--	--	--
comp117525_c0	CA	1.26721	579	195017369	XP_001984585.1	377	5.16027e-42	GH14943 [Drosophila grimshawi]	--	--	--	--	--	K06928	K06928	nucleoside-triphosphatase THEP1	http://www.genome.jp/dbget-bin/www_bget?ko:K06928	Q1LZ78	288	2.33331e-30	Cancer-related nucleoside-triphosphatase homolog OS=Bos taurus GN=NTPCR PE=2 SV=1	PF00488//PF00005//PF00910//PF03193//PF07728//PF02367//PF00004//PF01926//PF07726//PF03796//PF08477//PF00448//PF00931//PF05496//PF03029//PF01443//PF06414//PF01637//PF00437//PF01695//PF03266	MutS domain V//ABC transporter//RNA helicase//Protein of unknown function, DUF258//AAA domain (dynein-related subfamily)//Uncharacterised P-loop hydrolase UPF0079//ATPase family associated with various cellular activities (AAA)//GTPase of unknown function//ATPase family associated with various cellular activities (AAA)//DnaB-like helicase C terminal domain//Miro-like protein//SRP54-type protein, …	GO:0006298//GO:0006810//GO:0070526//GO:0006614//GO:0006281//GO:0007264//GO:0006260//GO:0006310	mismatch repair//transport//threonylcarbamoyladenosine biosynthetic process//SRP-dependent cotranslational protein targeting to membrane//DNA repair//small GTPase mediated signal transduction//DNA replication//DNA recombination	GO:0003724//GO:0030983//GO:0003824//GO:0003678//GO:0005524//GO:0009378//GO:0016301//GO:0003723//GO:0005525//GO:0003924//GO:0016887//GO:0000166//GO:0043531	RNA helicase activity//mismatched DNA binding//catalytic activity//DNA helicase activity//ATP binding//four-way junction helicase activity//kinase activity//RNA binding//GTP binding//GTPase activity//ATPase activity//nucleotide binding//ADP binding	GO:0005657//GO:0005622//GO:0009379	replication fork//intracellular//Holliday junction helicase complex	--	--
comp11756_c0	CA	0.327745	292	--	--	--	--	--	--	--	--	--	--	--	--	--	--	--	--	--	--	--	--	--	--	--	--	--	--	--	--
comp117614_c0	CA	0.938252	374	--	--	--	--	--	--	--	--	--	--	--	--	--	--	--	--	--	--	--	--	--	--	--	--	--	--	--	--
comp11767_c0	CA	1.46482	392	--	--	--	--	--	--	--	--	--	--	--	--	--	--	--	--	--	--	--	--	--	--	--	--	--	--	--	--
comp1176_c0	CA	0.675859	236	--	--	--	--	--	--	--	--	--	--	--	--	--	--	--	--	--	--	--	--	--	--	--	--	--	--	--	--
comp11771_c0	CA	11.6131	1346	195120149	XP_002004591.1	831	7.03609e-107	GI20015 [Drosophila mojavensis]	--	--	--	--	--	--	--	--	--	Q99N89	305	6.02713e-31	39S ribosomal protein L43, mitochondrial OS=Mus musculus GN=Mrpl43 PE=2 SV=1	--	--	--	--	--	--	--	--	KOG3445	Mitochondrial/chloroplast ribosomal protein 36a
comp11773_c0	CA	0.356612	984	195425375	XP_002060986.1	698	6.51722e-84	GK10699 [Drosophila willistoni]	--	--	--	--	--	K09228	KRAB	KRAB domain-containing zinc finger protein	http://www.genome.jp/dbget-bin/www_bget?ko:K09228	Q9UJU3	201	8.30743e-16	Zinc finger protein 112 OS=Homo sapiens GN=ZNF112 PE=2 SV=2	PF00096//PF01363//PF06467	Zinc finger, C2H2 type//FYVE zinc finger//MYM-type Zinc finger with FCS sequence motif	--	--	GO:0008270//GO:0046872	zinc ion binding//metal ion binding	--	--	KOG1721	FOG: Zn-finger
comp11796_c0	CA	8.50197	878	--	--	--	--	--	--	--	--	--	--	--	--	--	--	--	--	--	--	--	--	--	--	--	--	--	--	--	--
comp1179806_c0	CA	0.375301	255	--	--	--	--	--	--	--	--	--	--	--	--	--	--	--	--	--	--	--	--	--	--	--	--	--	--	--	--
comp11798_c0	CA	15.5755	1362	195436535	XP_002066223.1	1129	4.27626e-149	GK22246 [Drosophila willistoni]	195436534	XM_002066187.1	140	4.02983e-65	Drosophila willistoni GK22246 (Dwil\GK22246), mRNA	--	--	--	--	Q5R5H4	679	1.22333e-82	Presenilins-associated rhomboid-like protein, mitochondrial OS=Pongo abelii GN=PARL PE=2 SV=1	PF01694	Rhomboid family	GO:0006508	proteolysis	GO:0004252	serine-type endopeptidase activity	GO:0016021	integral to membrane	KOG2980	Integral membrane protease of the rhomboid family involved in different forms of regulated intramembrane proteolysis
comp1179_c0	CA	0.301898	317	--	--	--	--	--	--	--	--	--	--	--	--	--	--	--	--	--	--	--	--	--	--	--	--	--	--	--	--
comp11808_c0	CA	2.60625	306	--	--	--	--	--	--	--	--	--	--	--	--	--	--	--	--	--	--	--	--	--	--	--	--	--	--	--	--
comp11810_c0	CA	0.471902	338	--	--	--	--	--	--	--	--	--	--	--	--	--	--	--	--	--	--	--	--	--	--	--	--	--	--	--	--
comp1181139_c0	CA	0.305268	209	--	--	--	--	--	--	--	--	--	--	--	--	--	--	--	--	--	--	--	--	--	--	--	--	--	--	--	--
comp118168_c0	CA	1.28336	522	--	--	--	--	--	--	--	--	--	--	--	--	--	--	--	--	--	--	--	--	--	--	--	--	--	--	--	--
comp118337_c0	CA	0.803052	3456	24641457	NP_572771.1	2788	0	CG10362 [Drosophila melanogaster]	--	--	--	--	--	--	--	--	--	Q8NEN9	230	8.16845e-18	PDZ domain-containing protein 8 OS=Homo sapiens GN=PDZD8 PE=1 SV=1	PF00595//PF13180//PF00130	PDZ domain (Also known as DHR or GLGF)////Phorbol esters/diacylglycerol binding domain (C1 domain)	GO:0035556	intracellular signal transduction	GO:0005515//GO:0019992	protein binding//diacylglycerol binding	--	--	--	--
comp118382_c0	CA	1.71278	298	--	--	--	--	--	--	--	--	--	--	--	--	--	--	--	--	--	--	--	--	--	--	--	--	--	--	--	--
comp11842_c0	CA	2.94184	1388	289739447	ADD18471.1	855	9.9266e-110	uncharacterized secreted conserved protein [Glossina morsitans morsitans]	--	--	--	--	--	--	--	--	--	Q6P0C6	394	1.06085e-42	Lipoma HMGIC fusion partner-like 2 protein OS=Danio rerio GN=lhfpl2 PE=2 SV=1	PF13903		--	--	--	--	GO:0016021	integral to membrane	--	--
comp11844_c0	CA	0.635366	1809	195392802	XP_002055043.1	1908	0	GJ19015 [Drosophila virilis]	--	--	--	--	--	K12168	HECW2	E3 ubiquitin-protein ligase HECW2	http://www.genome.jp/dbget-bin/www_bget?ko:K12168	Q6I6G8	1452	0	E3 ubiquitin-protein ligase HECW2 OS=Mus musculus GN=Hecw2 PE=2 SV=1	PF00632	HECT-domain (ubiquitin-transferase)	GO:0016567	protein ubiquitination	GO:0004842	ubiquitin-protein ligase activity	GO:0005622	intracellular	KOG0940	Ubiquitin protein ligase RSP5/NEDD4
comp11848_c0	CA	1.32153	666	--	--	--	--	--	--	--	--	--	--	--	--	--	--	--	--	--	--	--	--	--	--	--	--	--	--	--	--
comp118545_c0	CA	0.30166	423	--	--	--	--	--	--	--	--	--	--	--	--	--	--	--	--	--	--	--	--	--	--	--	--	--	--	--	--
comp1185_c0	CA	0.631694	505	--	--	--	--	--	--	--	--	--	--	--	--	--	--	--	--	--	--	--	--	--	--	--	--	--	--	--	--
comp11861_c0	CA	16.9838	571	19921456	NP_609836.1	600	6.68629e-77	Rpb11 [Drosophila melanogaster]	--	--	--	--	--	--	--	--	--	Q9VJE4	600	4.51599e-78	DNA-directed RNA polymerase II subunit RPB11 OS=Drosophila melanogaster GN=Rpb11 PE=3 SV=1	PF01193	RNA polymerase Rpb3/Rpb11 dimerisation domain	GO:0006144//GO:0006351//GO:0006206//GO:0006366	purine nucleobase metabolic process//transcription, DNA-dependent//pyrimidine nucleobase metabolic process//transcription from RNA polymerase II promoter	GO:0003677//GO:0003899//GO:0046983	DNA binding//DNA-directed RNA polymerase activity//protein dimerization activity	GO:0005730//GO:0005665	nucleolus//DNA-directed RNA polymerase II, core complex	KOG4392	RNA polymerase, subunit L
comp118627_c0	CA	1.04436	336	--	--	--	--	--	--	--	--	--	--	--	--	--	--	--	--	--	--	--	--	--	--	--	--	--	--	--	--
comp118660_c0	CA	0.691486	692	--	--	--	--	--	--	--	--	--	--	--	--	--	--	--	--	--	--	--	--	--	--	--	--	--	--	--	--
comp11866_c0	CA	0.68489	279	--	--	--	--	--	--	--	--	--	--	--	--	--	--	--	--	--	--	--	--	--	--	--	--	--	--	--	--
comp118676_c0	CA	0.646633	444	--	--	--	--	--	--	--	--	--	--	--	--	--	--	--	--	--	--	--	--	--	--	--	--	--	--	--	--
comp1187150_c0	CA	0.308715	310	195035833	XP_001989376.1	263	1.49693e-24	GH11692 [Drosophila grimshawi]	--	--	--	--	--	--	--	--	--	Q96MT7	115	2.63678e-06	WD repeat-containing protein 52 OS=Homo sapiens GN=WDR52 PE=1 SV=1	--	--	--	--	--	--	--	--	--	--
comp11885_c0	CA	1.27886	449	--	--	--	--	--	--	--	--	--	--	--	--	--	--	--	--	--	--	--	--	--	--	--	--	--	--	--	--
comp118908_c0	CA	0.731054	480	--	--	--	--	--	--	--	--	--	--	--	--	--	--	--	--	--	--	--	--	--	--	--	--	--	--	--	--
comp1189351_c0	CA	0.492292	324	--	--	--	--	--	--	--	--	--	--	--	--	--	--	--	--	--	--	--	--	--	--	--	--	--	--	--	--
comp11909_c0	CA	0.316474	504	--	--	--	--	--	--	--	--	--	--	--	--	--	--	--	--	--	--	--	--	--	--	--	--	--	--	--	--
comp11921_c0	CA	1.16002	1595	194741914	XP_001953432.1	1466	0	GF17764 [Drosophila ananassae]	195445984	XM_002070538.1	256	1.55398e-129	Drosophila willistoni GK12131 (Dwil\GK12131), mRNA	--	--	--	--	Q63ZI0	842	6.34652e-106	Potassium channel subfamily K member 9 OS=Xenopus laevis GN=kcnk9 PE=2 SV=1	PF00520	Ion transport protein	GO:0006811//GO:0006813//GO:0055085//GO:0071805	ion transport//potassium ion transport//transmembrane transport//potassium ion transmembrane transport	GO:0005267//GO:0005216	potassium channel activity//ion channel activity	GO:0016020//GO:0016021	membrane//integral to membrane	KOG4404	Tandem pore domain K+ channel TASK3/THIK-1
comp11925_c0	CA	0.489701	456	195121488	XP_002005252.1	393	4.96163e-43	GI20388 [Drosophila mojavensis]	--	--	--	--	--	--	--	--	--	Q9D845	175	5.82038e-14	Testis-expressed sequence 9 protein OS=Mus musculus GN=Tex9 PE=2 SV=1	PF07926//PF04111//PF00529	TPR/MLP1/MLP2-like protein//Autophagy protein Apg6//HlyD family secretion protein	GO:0055085//GO:0006606//GO:0006914	transmembrane transport//protein import into nucleus//autophagy	--	--	GO:0005643//GO:0016020	nuclear pore//membrane	--	--
comp11931_c1	CA	0.905474	458	--	--	--	--	--	--	--	--	--	--	--	--	--	--	--	--	--	--	--	--	--	--	--	--	--	--	--	--
comp119472_c0	CA	2.08199	2283	--	--	--	--	--	--	--	--	--	--	--	--	--	--	--	--	--	--	--	--	--	--	--	--	--	--	--	--
comp11953_c0	CA	1.38152	254	--	--	--	--	--	--	--	--	--	--	--	--	--	--	--	--	--	--	--	--	--	--	--	--	--	--	--	--
comp11959_c0	CA	1.57014	833	--	--	--	--	--	--	--	--	--	--	--	--	--	--	--	--	--	--	--	--	--	--	--	--	--	--	--	--
comp11964_c0	CA	0.642832	397	--	--	--	--	--	--	--	--	--	--	--	--	--	--	--	--	--	--	--	--	--	--	--	--	--	--	--	--
comp11967_c0	CA	0.629483	3142	24640501	NP_572439.1	2467	0	CG2258, isoform A [Drosophila melanogaster]	195447301	XM_002071117.1	138	1.21913e-63	Drosophila willistoni GK25642 (Dwil\GK25642), mRNA	--	--	--	--	Q9ESJ4	702	1.23475e-77	NCK-interacting protein with SH3 domain OS=Mus musculus GN=Nckipsd PE=2 SV=2	PF00662//PF00018//PF00584	NADH-Ubiquinone oxidoreductase (complex I), chain 5 N-terminus//SH3 domain//SecE/Sec61-gamma subunits of protein translocation complex	GO:0015992//GO:0006605//GO:0006886//GO:0006120//GO:0006814//GO:0055114//GO:0042773//GO:0006744	proton transport//protein targeting//intracellular protein transport//mitochondrial electron transport, NADH to ubiquinone//sodium ion transport//oxidation-reduction process//ATP synthesis coupled electron transport//ubiquinone biosynthetic process	GO:0008137//GO:0005515	NADH dehydrogenase (ubiquinone) activity//protein binding	GO:0016020	membrane	KOG4035	Coeffector of mDia Rho GTPase, regulates actin polymerization and cell adhesion turnover
comp1198397_c0	CA	0.311225	205	--	--	--	--	--	--	--	--	--	--	--	--	--	--	--	--	--	--	--	--	--	--	--	--	--	--	--	--
comp11987_c0	CA	0.51619	309	--	--	--	--	--	--	--	--	--	--	--	--	--	--	--	--	--	--	--	--	--	--	--	--	--	--	--	--
comp12003_c0	CA	3.01898	317	390178115	XP_003736570.1	245	1.66626e-22	GA30162, isoform D [Drosophila pseudoobscura pseudoobscura]	--	--	--	--	--	--	--	--	--	--	--	--	--	--	--	--	--	GO:0004672//GO:0000166	protein kinase activity//nucleotide binding	--	--	--	--
comp12019_c0	CA	0.383574	499	195350516	XP_002041786.1	394	8.98396e-46	GM11377 [Drosophila sechellia]	--	--	--	--	--	K00844	HK	hexokinase	http://www.genome.jp/dbget-bin/www_bget?ko:K00844	Q9NFT7	277	1.22356e-27	Hexokinase type 2 OS=Drosophila melanogaster GN=Hex-t2 PE=2 SV=4	PF00374//PF03727	Nickel-dependent hydrogenase//Hexokinase	GO:0005975//GO:0044237	carbohydrate metabolic process//cellular metabolic process	GO:0016773//GO:0005524//GO:0000166//GO:0016151//GO:0016772	phosphotransferase activity, alcohol group as acceptor//ATP binding//nucleotide binding//nickel cation binding//transferase activity, transferring phosphorus-containing groups	--	--	KOG1369	Hexokinase
comp12024_c0	CA	10.1781	1144	195451772	XP_002073069.1	927	1.80251e-121	GK13353 [Drosophila willistoni]	--	--	--	--	--	--	--	--	--	--	--	--	--	PF05625	PAXNEB protein	GO:0006357	regulation of transcription from RNA polymerase II promoter	--	--	GO:0033588	Elongator holoenzyme complex	--	--
comp1202766_c0	CA	0.302375	211	--	--	--	--	--	--	--	--	--	--	--	--	--	--	--	--	--	--	--	--	--	--	--	--	--	--	--	--
comp120297_c0	CA	1.55139	329	--	--	--	--	--	--	--	--	--	--	--	--	--	--	--	--	--	--	--	--	--	--	--	--	--	--	--	--
comp1203307_c0	CA	0.305268	209	--	--	--	--	--	--	--	--	--	--	--	--	--	--	--	--	--	--	--	--	--	--	--	--	--	--	--	--
comp120337_c0	CA	0.37657	665	--	--	--	--	--	--	--	--	--	--	--	--	--	--	--	--	--	--	--	--	--	--	--	--	--	--	--	--
comp12037_c0	CA	0.488897	261	--	--	--	--	--	--	--	--	--	--	--	--	--	--	--	--	--	--	--	--	--	--	--	--	--	--	--	--
comp12041_c0	CA	4.47526	1390	289742775	ADD20135.1	897	8.2824e-114	uncharacterized protein [Glossina morsitans morsitans]	--	--	--	--	--	--	--	--	--	Q6P3B9	172	5.26344e-12	Putative ribosome-binding factor A, mitochondrial OS=Mus musculus GN=Rbfa PE=2 SV=1	PF02033	Ribosome-binding factor A	GO:0006364	rRNA processing	--	--	--	--	--	--
comp12055_c0	CA	0.729572	1749	289741883	ADD19689.1	1101	1.52267e-140	transcription factor grauzone [Glossina morsitans morsitans]	--	--	--	--	--	--	--	--	--	Q9U405	970	1.04997e-121	Transcription factor grauzone OS=Drosophila melanogaster GN=grau PE=1 SV=1	PF00096//PF07776	Zinc finger, C2H2 type//Zinc-finger associated domain (zf-AD)	--	--	GO:0008270//GO:0046872	zinc ion binding//metal ion binding	GO:0005634	nucleus	--	--
comp12058_c0	CA	0.613472	364	--	--	--	--	--	--	--	--	--	--	--	--	--	--	--	--	--	--	--	--	--	--	--	--	--	--	--	--
comp120595_c0	CA	0.978545	815	--	--	--	--	--	--	--	--	--	--	--	--	--	--	--	--	--	--	--	--	--	--	--	--	--	--	--	--
comp12059_c0	CA	0.547313	408	--	--	--	--	--	--	--	--	--	--	--	--	--	--	--	--	--	--	PF00895	ATP synthase protein 8	GO:0015992//GO:0015986	proton transport//ATP synthesis coupled proton transport	GO:0015078	hydrogen ion transmembrane transporter activity	GO:0000276	mitochondrial proton-transporting ATP synthase complex, coupling factor F(o)	--	--
comp120749_c0	CA	1.59503	340	--	--	--	--	--	--	--	--	--	--	--	--	--	--	--	--	--	--	--	--	--	--	--	--	--	--	--	--
comp12079_c0	CA	11.8082	516	24649759	NP_651280.1	348	7.53437e-40	Rpb10 [Drosophila melanogaster]	209735823	BT048980.1	54	9.40471e-18	Salmo salar clone ssal-evd-537-248 DNA-directed RNA polymerases I, II, and III subunit RPABC5 putative mRNA, complete cds	--	--	--	--	Q9VC49	348	5.0888e-41	DNA-directed RNA polymerases I, II, and III subunit RPABC5 OS=Drosophila melanogaster GN=Rpb10 PE=1 SV=1	PF01741//PF05864//PF01194	Large-conductance mechanosensitive channel, MscL//Chordopoxvirus DNA-directed RNA polymerase 7 kDa polypeptide (RPO7)//RNA polymerases N / 8 kDa subunit	GO:0006351//GO:0006144//GO:0006811//GO:0006810//GO:0006366//GO:0006206	transcription, DNA-dependent//purine nucleobase metabolic process//ion transport//transport//transcription from RNA polymerase II promoter//pyrimidine nucleobase metabolic process	GO:0003677//GO:0005216//GO:0003899//GO:0008270	DNA binding//ion channel activity//DNA-directed RNA polymerase activity//zinc ion binding	GO:0005665//GO:0005730//GO:0016021	DNA-directed RNA polymerase II, core complex//nucleolus//integral to membrane	KOG3497	DNA-directed RNA polymerase, subunit RPB10
comp12084_c0	CA	0.407241	235	--	--	--	--	--	--	--	--	--	--	--	--	--	--	--	--	--	--	--	--	--	--	--	--	--	--	--	--
comp12090_c0	CA	1.11522	1230	388462225	AFK32778.1	734	1.41285e-90	guanine nucleotide-binding protein Gq alpha subunit [Bemisia tabaci]	--	--	--	--	--	K04634	GNAQ	guanine nucleotide-binding protein G(q) subunit alpha	http://www.genome.jp/dbget-bin/www_bget?ko:K04634	P21279	731	3.21598e-91	Guanine nucleotide-binding protein G(q) subunit alpha OS=Mus musculus GN=Gnaq PE=1 SV=4	PF00503//PF00158//PF00025//PF00004//PF08477//PF04670//PF01580//PF00071	G-protein alpha subunit//Sigma-54 interaction domain//ADP-ribosylation factor family//ATPase family associated with various cellular activities (AAA)//Miro-like protein//Gtr1/RagA G protein conserved region//FtsK/SpoIIIE family//Ras family	GO:0007049//GO:0006355//GO:0007165//GO:0007059//GO:0051301//GO:0007186//GO:0007264	cell cycle//regulation of transcription, DNA-dependent//signal transduction//chromosome segregation//cell division//G-protein coupled receptor signaling pathway//small GTPase mediated signal transduction	GO:0005524//GO:0019001//GO:0008134//GO:0031683//GO:0003677//GO:0000166//GO:0005525//GO:0003924//GO:0004871	ATP binding//guanyl nucleotide binding//transcription factor binding//G-protein beta/gamma-subunit complex binding//DNA binding//nucleotide binding//GTP binding//GTPase activity//signal transducer activity	GO:0005634//GO:0005737//GO:0005667//GO:0005622//GO:0016021	nucleus//cytoplasm//transcription factor complex//intracellular//integral to membrane	KOG0085	G protein subunit Galphaq/Galphay, small G protein superfamily
comp12099_c0	CA	1.05456	484	--	--	--	--	--	--	--	--	--	--	--	--	--	--	--	--	--	--	--	--	--	--	--	--	--	--	--	--
comp12100_c0	CA	3.12266	284	--	--	--	--	--	--	--	--	--	--	--	--	--	--	--	--	--	--	--	--	--	--	--	--	--	--	--	--
comp12101_c0	CA	0.825014	464	--	--	--	--	--	--	--	--	--	--	--	--	--	--	--	--	--	--	--	--	--	--	--	--	--	--	--	--
comp12107_c0	CA	0.926145	930	--	--	--	--	--	--	--	--	--	--	--	--	--	--	--	--	--	--	--	--	--	--	--	--	--	--	--	--
comp12107_c1	CA	1.11969	1510	195110559	XP_001999847.1	1531	0	GI24751 [Drosophila mojavensis]	--	--	--	--	--	K01046	E3.1.1.3	triacylglycerol lipase	http://www.genome.jp/dbget-bin/www_bget?ko:K01046	O46108	784	2.41973e-97	Lipase 3 OS=Drosophila melanogaster GN=Lip3 PE=2 SV=1	PF00326//PF04083	Prolyl oligopeptidase family//Partial alpha/beta-hydrolase lipase region	GO:0006508//GO:0016042//GO:0006629	proteolysis//lipid catabolic process//lipid metabolic process	GO:0016788//GO:0008236	hydrolase activity, acting on ester bonds//serine-type peptidase activity	--	--	KOG2624	Triglyceride lipase-cholesterol esterase
comp12108_c0	CA	0.473771	202	--	--	--	--	--	--	--	--	--	--	--	--	--	--	--	--	--	--	--	--	--	--	--	--	--	--	--	--
comp12111_c0	CA	2.83399	439	--	--	--	--	--	--	--	--	--	--	--	--	--	--	--	--	--	--	--	--	--	--	--	--	--	--	--	--
comp12116_c0	CA	0.715259	669	195392768	XP_002055026.1	349	1.43756e-34	GJ19022 [Drosophila virilis]	--	--	--	--	--	--	--	--	--	Q9U6L4	337	4.42773e-34	Protein tweety OS=Drosophila melanogaster GN=tty PE=2 SV=1	--	--	--	--	--	--	--	--	--	--
comp1211_c0	CA	0.991727	386	--	--	--	--	--	--	--	--	--	--	--	--	--	--	--	--	--	--	--	--	--	--	--	--	--	--	--	--
comp12126_c0	CA	0.408109	469	--	--	--	--	--	--	--	--	--	--	--	--	--	--	--	--	--	--	--	--	--	--	--	--	--	--	--	--
comp121293_c0	CA	0.465136	823	--	--	--	--	--	--	--	--	--	--	--	--	--	--	--	--	--	--	--	--	--	--	--	--	--	--	--	--
comp121298_c0	CA	0.586099	381	--	--	--	--	--	--	--	--	--	--	--	--	--	--	--	--	--	--	--	--	--	--	--	--	--	--	--	--
comp12130_c0	CA	0.781876	612	--	--	--	--	--	--	--	--	--	--	--	--	--	--	--	--	--	--	--	--	--	--	--	--	--	--	--	--
comp121313_c0	CA	0.89163	644	--	--	--	--	--	--	--	--	--	--	--	--	--	--	--	--	--	--	--	--	--	--	--	--	--	--	--	--
comp12135_c0	CA	0.413287	1235	209552794	ACI62137.1	933	4.4513e-111	polyprotein [Drosophila melanogaster]	--	--	--	--	--	--	--	--	--	P10978	598	2.48985e-66	Retrovirus-related Pol polyprotein from transposon TNT 1-94 OS=Nicotiana tabacum PE=2 SV=1	--	--	--	--	--	--	--	--	--	--
comp12145_c0	CA	0.918602	382	--	--	--	--	--	--	--	--	--	--	--	--	--	--	--	--	--	--	--	--	--	--	--	--	--	--	--	--
comp12145_c1	CA	0.405859	393	--	--	--	--	--	--	--	--	--	--	--	--	--	--	--	--	--	--	--	--	--	--	--	--	--	--	--	--
comp12146_c0	CA	0.477553	334	--	--	--	--	--	--	--	--	--	--	--	--	--	--	--	--	--	--	--	--	--	--	--	--	--	--	--	--
comp12148_c0	CA	4.61063	256	--	--	--	--	--	--	--	--	--	--	--	--	--	--	--	--	--	--	--	--	--	--	--	--	--	--	--	--
comp12151_c0	CA	0.403804	395	--	--	--	--	--	--	--	--	--	--	--	--	--	--	--	--	--	--	--	--	--	--	--	--	--	--	--	--
comp1216095_c0	CA	0.307722	311	--	--	--	--	--	--	--	--	--	--	--	--	--	--	--	--	--	--	--	--	--	--	--	--	--	--	--	--
comp12162_c0	CA	1.27128	1882	195329836	XP_002031616.1	740	7.07384e-87	GM23947 [Drosophila sechellia]	--	--	--	--	--	--	--	--	--	--	--	--	--	--	--	--	--	--	--	--	--	--	--
comp12170_c0	CA	0.549606	599	--	--	--	--	--	--	--	--	--	--	--	--	--	--	--	--	--	--	--	--	--	--	--	--	--	--	--	--
comp12173_c0	CA	0.438407	1237	194758106	XP_001961303.1	1643	0	GF13800 [Drosophila ananassae]	195455135	XM_002074539.1	314	6.85941e-162	Drosophila willistoni GK23145 (Dwil\GK23145), mRNA	--	--	--	--	O88533	721	3.46246e-88	Aromatic-L-amino-acid decarboxylase OS=Mus musculus GN=Ddc PE=2 SV=1	PF00282	Pyridoxal-dependent decarboxylase conserved domain	GO:0006520//GO:0019752	cellular amino acid metabolic process//carboxylic acid metabolic process	GO:0016831//GO:0030170	carboxy-lyase activity//pyridoxal phosphate binding	--	--	KOG0629	Glutamate decarboxylase and related proteins
comp12173_c1	CA	0.485443	920	195580986	XP_002080315.1	1191	3.69056e-160	GD10312 [Drosophila simulans]	--	--	--	--	--	--	--	--	--	Q05733	817	3.71747e-100	Histidine decarboxylase OS=Drosophila melanogaster GN=Hdc PE=2 SV=2	PF00282	Pyridoxal-dependent decarboxylase conserved domain	GO:0019752//GO:0006520	carboxylic acid metabolic process//cellular amino acid metabolic process	GO:0030170//GO:0016831	pyridoxal phosphate binding//carboxy-lyase activity	--	--	KOG0629	Glutamate decarboxylase and related proteins
comp1217615_c0	CA	0.476128	201	--	--	--	--	--	--	--	--	--	--	--	--	--	--	--	--	--	--	--	--	--	--	--	--	--	--	--	--
comp12176_c0	CA	0.977795	522	--	--	--	--	--	--	--	--	--	--	--	--	--	--	--	--	--	--	--	--	--	--	--	--	--	--	--	--
comp12178_c0	CA	1.35459	471	--	--	--	--	--	--	--	--	--	--	--	--	--	--	--	--	--	--	--	--	--	--	--	--	--	--	--	--
comp12179_c0	CA	0.361479	706	--	--	--	--	--	--	--	--	--	--	--	--	--	--	--	--	--	--	--	--	--	--	--	--	--	--	--	--
comp12180_c0	CA	0.498446	448	--	--	--	--	--	--	--	--	--	--	--	--	--	--	--	--	--	--	--	--	--	--	--	--	--	--	--	--
comp12181_c0	CA	15.6289	943	289743065	ADD20280.1	783	2.47553e-100	uncharacterized conserved protein [Glossina morsitans morsitans]	--	--	--	--	--	--	--	--	--	A9ITM2	290	5.37973e-29	Probable transcriptional regulatory protein Bpet3099 OS=Bordetella petrii (strain ATCC BAA-461 / DSM 12804 / CCUG 43448) GN=Bpet3099 PE=3 SV=1	--	--	--	--	--	--	--	--	KOG2972	Uncharacterized conserved protein
comp121923_c0	CA	0.924654	276	--	--	--	--	--	--	--	--	--	--	--	--	--	--	--	--	--	--	--	--	--	--	--	--	--	--	--	--
comp12192_c0	CA	1.71387	1973	--	--	--	--	--	--	--	--	--	--	--	--	--	--	--	--	--	--	--	--	--	--	--	--	--	--	--	--
comp12194_c0	CA	1.33715	835	194760109	XP_001962284.1	273	3.29026e-24	GF15392 [Drosophila ananassae]	--	--	--	--	--	--	--	--	--	Q9JLI3	191	6.24314e-15	Membrane metallo-endopeptidase-like 1 OS=Mus musculus GN=Mmel1 PE=1 SV=1	PF01431	Peptidase family M13	GO:0006508	proteolysis	GO:0004222	metalloendopeptidase activity	--	--	KOG3624	M13 family peptidase
comp121964_c0	CA	1.08478	794	157141359	XP_001647711.1	185	5.33554e-14	hypothetical protein AaeL_AAEL015471 [Aedes aegypti]	--	--	--	--	--	K09427	ADF1	Adh transcription factor 1	http://www.genome.jp/dbget-bin/www_bget?ko:K09427	P05552	161	1.15355e-11	Transcription factor Adf-1 OS=Drosophila melanogaster GN=Adf1 PE=2 SV=2	--	--	--	--	--	--	--	--	--	--
comp12220_c0	CA	0.601897	689	--	--	--	--	--	--	--	--	--	--	--	--	--	--	--	--	--	--	--	--	--	--	--	--	--	--	--	--
comp12222_c0	CA	0.477416	292	--	--	--	--	--	--	--	--	--	--	--	--	--	--	--	--	--	--	--	--	--	--	--	--	--	--	--	--
comp12225_c0	CA	0.686033	465	--	--	--	--	--	--	--	--	--	--	--	--	--	--	--	--	--	--	PF05972	APC 15 residue motif	GO:0016055	Wnt receptor signaling pathway	GO:0008013	beta-catenin binding	GO:0016342	catenin complex	--	--
comp12227_c0	CA	1.28004	1271	195428982	XP_002062543.1	171	1.56e-10	GK17595 [Drosophila willistoni]	--	--	--	--	--	--	--	--	--	Q9DBB9	161	1.62255e-10	Carboxypeptidase N subunit 2 OS=Mus musculus GN=Cpn2 PE=1 SV=2	PF00560	Leucine Rich Repeat	--	--	GO:0005515	protein binding	--	--	KOG0619	FOG: Leucine rich repeat
comp12229_c0	CA	1.326	1251	--	--	--	--	--	--	--	--	--	--	--	--	--	--	--	--	--	--	--	--	--	--	--	--	--	--	--	--
comp122314_c0	CA	0.352315	996	195377309	XP_002047433.1	819	2.06995e-104	GJ13437 [Drosophila virilis]	--	--	--	--	--	--	--	--	--	O18391	494	2.44824e-57	Probable serine hydrolase OS=Drosophila melanogaster GN=kraken PE=2 SV=1	PF01764//PF00975//PF07819	Lipase (class 3)//Thioesterase domain//PGAP1-like protein	GO:0006886//GO:0009058//GO:0046486//GO:0006505//GO:0006629//GO:0016042	intracellular protein transport//biosynthetic process//glycerolipid metabolic process//GPI anchor metabolic process//lipid metabolic process//lipid catabolic process	GO:0004806//GO:0016788	triglyceride lipase activity//hydrolase activity, acting on ester bonds	--	--	KOG1454	Predicted hydrolase/acyltransferase (alpha/beta hydrolase superfamily)
comp12231_c0	CA	10.5604	2474	195155346	XP_002018566.1	2371	0	GL16701 [Drosophila persimilis]	195120625	XM_002004789.1	366	0	Drosophila mojavensis GI19385 (Dmoj\GI19385), mRNA	--	--	--	--	Q9UMS4	1719	0	Pre-mRNA-processing factor 19 OS=Homo sapiens GN=PRPF19 PE=1 SV=1	PF04564//PF00400//PF03121	U-box domain//WD domain, G-beta repeat//Herpesviridae UL52/UL70 DNA primase	GO:0016567//GO:0006269//GO:0006260//GO:0006351	protein ubiquitination//DNA replication, synthesis of RNA primer//DNA replication//transcription, DNA-dependent	GO:0003896//GO:0004842//GO:0005515	DNA primase activity//ubiquitin-protein ligase activity//protein binding	GO:0000151//GO:0005730//GO:0005657	ubiquitin ligase complex//nucleolus//replication fork	KOG0289	mRNA splicing factor
comp12234_c0	CA	0.727769	263	--	--	--	--	--	--	--	--	--	--	--	--	--	--	--	--	--	--	--	--	--	--	--	--	--	--	--	--
comp12235_c0	CA	32.6723	465	--	--	--	--	--	--	--	--	--	--	--	--	--	--	--	--	--	--	--	--	--	--	--	--	--	--	--	--
comp122383_c0	CA	0.572574	390	--	--	--	--	--	--	--	--	--	--	--	--	--	--	--	--	--	--	--	--	--	--	--	--	--	--	--	--
comp122573_c0	CA	0.495417	1481	195030502	XP_001988107.1	1100	2.56022e-135	GH10987 [Drosophila grimshawi]	--	--	--	--	--	K10742	DNA2	DNA replication ATP-dependent helicase Dna2	http://www.genome.jp/dbget-bin/www_bget?ko:K10742	Q5ZKG3	440	5.26167e-45	DNA replication ATP-dependent helicase/nuclease DNA2 OS=Gallus gallus GN=DNA2 PE=2 SV=2	--	--	--	--	GO:0016787	hydrolase activity	--	--	KOG1805	DNA replication helicase
comp12268_c0	CA	0.395788	403	--	--	--	--	--	--	--	--	--	--	--	--	--	--	--	--	--	--	--	--	--	--	--	--	--	--	--	--
comp12271_c0	CA	0.856391	298	--	--	--	--	--	--	--	--	--	--	--	--	--	--	--	--	--	--	--	--	--	--	--	--	--	--	--	--
comp12281_c0	CA	0.34769	734	--	--	--	--	--	--	--	--	--	--	--	--	--	--	--	--	--	--	--	--	--	--	--	--	--	--	--	--
comp12292_c0	CA	0.383085	916	195055999	XP_001994900.1	588	7.09747e-65	GH17490 [Drosophila grimshawi]	--	--	--	--	--	--	--	--	--	--	--	--	--	PF13202		--	--	GO:0005509	calcium ion binding	--	--	--	--
comp12296_c0	CA	2.35798	1177	195447544	XP_002071261.1	73	3.6792e-17	GK25225 [Drosophila willistoni]	--	--	--	--	--	--	--	--	--	--	--	--	--	PF01496//PF09402//PF15454//PF02317//PF03172//PF01610	V-type ATPase 116kDa subunit family//Man1-Src1p-C-terminal domain////NAD/NADP octopine/nopaline dehydrogenase, alpha-helical domain//Sp100 domain//Transposase	GO:0032439//GO:0006313//GO:0001919//GO:0043410//GO:0015992//GO:0007040//GO:0055114//GO:0032008//GO:0071230//GO:0042632//GO:0015991	endosome localization//transposition, DNA-mediated//regulation of receptor recycling//positive regulation of MAPK cascade//proton transport//lysosome organization//oxidation-reduction process//positive regulation of TOR signaling cascade//cellular response to amino acid stimulus//cholesterol homeostasis//ATP hydrolysis coupled proton transport	GO:0050662//GO:0016491//GO:0015078//GO:0004803//GO:0003677	coenzyme binding//oxidoreductase activity//hydrogen ion transmembrane transporter activity//transposase activity//DNA binding	GO:0045121//GO:0033179//GO:0005639//GO:0071986//GO:0005634//GO:0031902	membrane raft//proton-transporting V-type ATPase, V0 domain//integral to nuclear inner membrane//Ragulator complex//nucleus//late endosome membrane	--	--
comp12307_c0	CA	0.612087	886	341882264	EGT38199.1	134	1.24029e-06	hypothetical protein CAEBREN_12315 [Caenorhabditis brenneri]	--	--	--	--	--	--	--	--	--	--	--	--	--	--	--	--	--	--	--	--	--	--	--
comp12308_c0	CA	4.6888	762	289739501	ADD18498.1	660	5.11534e-84	class 2 transcription repressor NC2 beta subunit DR1 [Glossina morsitans morsitans]	--	--	--	--	--	--	--	--	--	Q9VJQ5	613	4.13227e-78	Protein Dr1 OS=Drosophila melanogaster GN=NC2beta PE=1 SV=1	PF00808//PF04111//PF00125//PF03999//PF03847	Histone-like transcription factor (CBF/NF-Y) and archaeal histone//Autophagy protein Apg6//Core histone H2A/H2B/H3/H4//Microtubule associated protein (MAP65/ASE1 family)//Transcription initiation factor TFIID subunit A	GO:0000910//GO:0000226//GO:0006914//GO:0006352	cytokinesis//microtubule cytoskeleton organization//autophagy//DNA-dependent transcription, initiation	GO:0043565//GO:0003677//GO:0046982//GO:0008017	sequence-specific DNA binding//DNA binding//protein heterodimerization activity//microtubule binding	GO:0045298//GO:0005622//GO:0005669//GO:0005634	tubulin complex//intracellular//transcription factor TFIID complex//nucleus	KOG0871	Class 2 transcription repressor NC2, beta subunit (Dr1)
comp12312_c0	CA	10.3909	4089	194896059	XP_001978403.1	4857	0	GG19569 [Drosophila erecta]	194896058	XM_001978367.1	59	1.31054e-19	Drosophila erecta GG19569 (Dere\GG19569), mRNA	--	--	--	--	A2AVA0	132	4.37361e-06	Sushi, von Willebrand factor type A, EGF and pentraxin domain-containing protein 1 OS=Mus musculus GN=Svep1 PE=1 SV=1	PF00754//PF00059//PF00608//PF02793	F5/8 type C domain//Lectin C-type domain//Adenoviral fibre protein (repeat/shaft region)//Hormone receptor domain	GO:0007155//GO:0007186//GO:0009405//GO:0019062	cell adhesion//G-protein coupled receptor signaling pathway//pathogenesis//viral attachment to host cell	GO:0030246//GO:0004930	carbohydrate binding//G-protein coupled receptor activity	GO:0016020	membrane	KOG4297	C-type lectin
comp1231531_c0	CA	0.339368	282	--	--	--	--	--	--	--	--	--	--	--	--	--	--	--	--	--	--	--	--	--	--	--	--	--	--	--	--
comp123328_c0	CA	1.47395	303	--	--	--	--	--	--	--	--	--	--	--	--	--	--	--	--	--	--	--	--	--	--	--	--	--	--	--	--
comp12337_c0	CA	1.24383	436	--	--	--	--	--	--	--	--	--	--	--	--	--	--	--	--	--	--	PF10541	Nuclear envelope localisation domain	--	--	GO:0003779	actin binding	GO:0016021	integral to membrane	--	--
comp12339_c0	CA	0.959415	266	--	--	--	--	--	--	--	--	--	--	--	--	--	--	--	--	--	--	--	--	--	--	--	--	--	--	--	--
comp1235230_c0	CA	0.317418	201	--	--	--	--	--	--	--	--	--	--	--	--	--	--	--	--	--	--	--	--	--	--	--	--	--	--	--	--
comp1237_c0	CA	0.531676	360	--	--	--	--	--	--	--	--	--	--	--	--	--	--	--	--	--	--	--	--	--	--	--	--	--	--	--	--
comp12380_c0	CA	0.979045	391	--	--	--	--	--	--	--	--	--	--	--	--	--	--	--	--	--	--	--	--	--	--	--	--	--	--	--	--
comp12385_c0	CA	0.336978	284	--	--	--	--	--	--	--	--	--	--	--	--	--	--	--	--	--	--	--	--	--	--	--	--	--	--	--	--
comp123875_c0	CA	0.662087	530	--	--	--	--	--	--	--	--	--	--	--	--	--	--	--	--	--	--	--	--	--	--	--	--	--	--	--	--
comp12389_c0	CA	0.81379	980	195066062	XP_001996774.1	929	1.02093e-120	GH24887 [Drosophila grimshawi]	--	--	--	--	--	--	--	--	--	Q6ZSM3	239	6.74334e-21	Monocarboxylate transporter 12 OS=Homo sapiens GN=SLC16A12 PE=2 SV=2	PF00083//PF07690	Sugar (and other) transporter//Major Facilitator Superfamily	GO:0055085	transmembrane transport	GO:0022857	transmembrane transporter activity	GO:0016021	integral to membrane	--	--
comp12396_c0	CA	1.60693	536	--	--	--	--	--	--	--	--	--	--	--	--	--	--	--	--	--	--	--	--	--	--	--	--	--	--	--	--
comp123985_c0	CA	0.690987	554	--	--	--	--	--	--	--	--	--	--	--	--	--	--	--	--	--	--	PF00187	Chitin recognition protein	--	--	GO:0008061	chitin binding	--	--	--	--
comp12403_c0	CA	0.528155	302	--	--	--	--	--	--	--	--	--	--	--	--	--	--	--	--	--	--	--	--	--	--	--	--	--	--	--	--
comp12411_c0	CA	1.03143	433	--	--	--	--	--	--	--	--	--	--	--	--	--	--	--	--	--	--	--	--	--	--	--	--	--	--	--	--
comp12413_c0	CA	1.29467	616	--	--	--	--	--	--	--	--	--	--	--	--	--	--	--	--	--	--	--	--	--	--	--	--	--	--	--	--
comp124172_c0	CA	0.410737	466	--	--	--	--	--	--	--	--	--	--	--	--	--	--	--	--	--	--	PF07127	Late nodulin protein	GO:0009878	nodule morphogenesis	GO:0046872	metal ion binding	--	--	--	--
comp12417_c0	CA	0.476128	268	--	--	--	--	--	--	--	--	--	--	--	--	--	--	--	--	--	--	--	--	--	--	--	--	--	--	--	--
comp1241_c0	CA	0.496507	257	195456480	XP_002075157.1	147	2.09267e-09	GK23465 [Drosophila willistoni]	--	--	--	--	--	--	--	--	--	--	--	--	--	--	--	--	--	--	--	--	--	--	--
comp1241_c1	CA	0.351328	454	195358158	XP_002045172.1	288	2.28995e-27	GM16258 [Drosophila sechellia]	--	--	--	--	--	--	--	--	--	--	--	--	--	--	--	--	--	--	--	--	--	--	--
comp12420_c0	CA	12.954	1549	195151371	XP_002016621.1	663	3.89611e-79	GL11681 [Drosophila persimilis]	--	--	--	--	--	--	--	--	--	Q9UBU6	145	1.47905e-08	Protein FAM8A1 OS=Homo sapiens GN=FAM8A1 PE=1 SV=1	--	--	--	--	--	--	--	--	KOG4647	Uncharacterized membrane protein
comp12422_c0	CA	0.359443	355	--	--	--	--	--	--	--	--	--	--	--	--	--	--	--	--	--	--	--	--	--	--	--	--	--	--	--	--
comp12438_c0	CA	12.296	1663	195146840	XP_002014392.1	1861	0	GL18977 [Drosophila persimilis]	--	--	--	--	--	K04440	JNK	c-Jun N-terminal kinase	http://www.genome.jp/dbget-bin/www_bget?ko:K04440	P92208	1839	0	Stress-activated protein kinase JNK OS=Drosophila melanogaster GN=bsk PE=1 SV=1	PF01163//PF00069//PF06293//PF07714	RIO1 family//Protein kinase domain//Lipopolysaccharide kinase (Kdo/WaaP) family//Protein tyrosine kinase	GO:0000165//GO:0006468//GO:0007178//GO:0009103//GO:0016310//GO:0009069	MAPK cascade//protein phosphorylation//transmembrane receptor protein serine/threonine kinase signaling pathway//lipopolysaccharide biosynthetic process//phosphorylation//serine family amino acid metabolic process	GO:0003824//GO:0004672//GO:0004707//GO:0005524//GO:0016773	catalytic activity//protein kinase activity//MAP kinase activity//ATP binding//phosphotransferase activity, alcohol group as acceptor	GO:0016020	membrane	KOG0665	Jun-N-terminal kinase (JNK)
comp12442_c0	CA	11.383	454	289739861	ADD18678.1	254	7.83802e-24	fatty acyl-CoA desaturase [Glossina morsitans morsitans]	--	--	--	--	--	--	--	--	--	Q6US81	141	1.46273e-09	Acyl-CoA Delta(11) desaturase OS=Spodoptera littoralis PE=1 SV=1	--	--	GO:0044710	single-organism metabolic process	--	--	--	--	KOG1600	Fatty acid desaturase
comp12444_c0	CA	16.3348	871	289741473	ADD19484.1	808	1.82844e-105	uncharacterized conserved protein [Glossina morsitans morsitans]	--	--	--	--	--	--	--	--	--	Q9W1W9	610	6.4587e-77	PRADC1-like protein OS=Drosophila melanogaster GN=CG9849 PE=2 SV=1	--	--	--	--	--	--	--	--	KOG3920	Uncharacterized conserved protein, contains PA domain
comp124461_c0	CA	0.637162	751	--	--	--	--	--	--	--	--	--	--	--	--	--	--	--	--	--	--	--	--	--	--	--	--	--	--	--	--
comp12447_c0	CA	1.33424	263	--	--	--	--	--	--	--	--	--	--	--	--	--	--	--	--	--	--	--	--	--	--	--	--	--	--	--	--
comp12451_c0	CA	0.368083	260	--	--	--	--	--	--	--	--	--	--	--	--	--	--	--	--	--	--	PF10717	Occlusion-derived virus envelope protein ODV-E18	--	--	--	--	GO:0019031	viral envelope	--	--
comp124532_c0	CA	0.941809	3692	270003931	EFA00379.1	394	1.48488e-37	hypothetical protein TcasGA2_TC003225 [Tribolium castaneum]	--	--	--	--	--	--	--	--	--	P16320	151	2.10781e-08	120.7 kDa protein in NOF-FB transposable element OS=Drosophila melanogaster GN=NOF PE=4 SV=2	--	--	--	--	--	--	--	--	--	--
comp12469_c0	CA	0.342786	1489	195569167	XP_002102582.1	778	1.70318e-95	bap [Drosophila simulans]	--	--	--	--	--	--	--	--	--	P22809	770	1.60432e-95	Homeobox protein bagpipe OS=Drosophila melanogaster GN=bap PE=2 SV=3	PF00046//PF05920	Homeobox domain//Homeobox KN domain	GO:0006355	regulation of transcription, DNA-dependent	GO:0003677//GO:0043565//GO:0003700	DNA binding//sequence-specific DNA binding//sequence-specific DNA binding transcription factor activity	GO:0005667	transcription factor complex	KOG0842	Transcription factor tinman/NKX2-3, contains HOX domain
comp12470_c0	CA	0.536409	1011	--	--	--	--	--	--	--	--	--	--	--	--	--	--	--	--	--	--	--	--	--	--	--	--	--	--	--	--
comp12476_c0	CA	1.1414	1090	390336669	XP_003724399.1	159	9.9e-10	PREDICTED: uncharacterized protein LOC100893464 [Strongylocentrotus purpuratus]	--	--	--	--	--	--	--	--	--	--	--	--	--	PF04546//PF00628//PF00130	Sigma-70, non-essential region//PHD-finger//Phorbol esters/diacylglycerol binding domain (C1 domain)	GO:0035556//GO:0006352//GO:0006355	intracellular signal transduction//DNA-dependent transcription, initiation//regulation of transcription, DNA-dependent	GO:0016987//GO:0003677//GO:0005515//GO:0003700	sigma factor activity//DNA binding//protein binding//sequence-specific DNA binding transcription factor activity	GO:0005667	transcription factor complex	--	--
comp12482_c0	CA	0.605707	316	--	--	--	--	--	--	--	--	--	--	--	--	--	--	--	--	--	--	--	--	--	--	--	--	--	--	--	--
comp124_c0	CA	0.747669	256	--	--	--	--	--	--	--	--	--	--	--	--	--	--	--	--	--	--	--	--	--	--	--	--	--	--	--	--
comp12501_c0	CA	0.852102	1198	195163351	XP_002022514.1	226	2.82013e-18	GL12925 [Drosophila persimilis]	--	--	--	--	--	--	--	--	--	Q9VXA8	168	1.19191e-11	Protein Dom3Z OS=Drosophila melanogaster GN=CG9125 PE=2 SV=1	PF05271	Tobravirus 2B protein	GO:0019089	transmission of virus	--	--	--	--	--	--
comp12506_c0	CA	0.403804	316	--	--	--	--	--	--	--	--	--	--	--	--	--	--	--	--	--	--	--	--	--	--	--	--	--	--	--	--
comp12512_c0	CA	0.564279	848	--	--	--	--	--	--	--	--	--	--	--	--	--	--	--	--	--	--	--	--	--	--	--	--	--	--	--	--
comp12514_c0	CA	0.389605	244	--	--	--	--	--	--	--	--	--	--	--	--	--	--	--	--	--	--	--	--	--	--	--	--	--	--	--	--
comp12515_c0	CA	2.75505	660	--	--	--	--	--	--	--	--	--	--	--	--	--	--	--	--	--	--	PF01059	NADH-ubiquinone oxidoreductase chain 4, amino terminus	GO:0055114//GO:0006120//GO:0015992//GO:0006814//GO:0006744	oxidation-reduction process//mitochondrial electron transport, NADH to ubiquinone//proton transport//sodium ion transport//ubiquinone biosynthetic process	GO:0008137	NADH dehydrogenase (ubiquinone) activity	--	--	--	--
comp12516_c0	CA	0.379768	252	--	--	--	--	--	--	--	--	--	--	--	--	--	--	--	--	--	--	--	--	--	--	--	--	--	--	--	--
comp125171_c0	CA	0.614786	467	--	--	--	--	--	--	--	--	--	--	--	--	--	--	--	--	--	--	--	--	--	--	--	--	--	--	--	--
comp125181_c0	CA	3.11436	1475	--	--	--	--	--	--	--	--	--	--	--	--	--	--	--	--	--	--	--	--	--	--	--	--	--	--	--	--
comp12526_c0	CA	0.95876	366	--	--	--	--	--	--	--	--	--	--	--	--	--	--	--	--	--	--	--	--	--	--	--	--	--	--	--	--
comp12556_c0	CA	0.36947	3540	194757679	XP_001961090.1	824	2.1331e-90	GF13697 [Drosophila ananassae]	--	--	--	--	--	--	--	--	--	Q7K3L1	736	2.80008e-80	Guanylate kinase-associated protein mars OS=Drosophila melanogaster GN=mars PE=1 SV=1	PF03359	Guanylate-kinase-associated protein (GKAP) protein	GO:0007267	cell-cell signaling	--	--	--	--	KOG3971	SAP-90/PSD-95 associated protein-related protein (Vulcan)
comp12559_c0	CA	0.899452	532	--	--	--	--	--	--	--	--	--	--	--	--	--	--	--	--	--	--	--	--	--	--	--	--	--	--	--	--
comp12560_c0	CA	0.689153	1759	195488387	XP_002092293.1	621	2.28586e-69	GE14106 [Drosophila yakuba]	--	--	--	--	--	--	--	--	--	Q9U405	417	1.34185e-42	Transcription factor grauzone OS=Drosophila melanogaster GN=grau PE=1 SV=1	PF07776//PF00096//PF01199	Zinc-finger associated domain (zf-AD)//Zinc finger, C2H2 type//Ribosomal protein L34e	GO:0006412//GO:0042254	translation//ribosome biogenesis	GO:0003735//GO:0046872//GO:0008270	structural constituent of ribosome//metal ion binding//zinc ion binding	GO:0005840//GO:0005622//GO:0005634	ribosome//intracellular//nucleus	--	--
comp125644_c0	CA	2.02683	362	--	--	--	--	--	--	--	--	--	--	--	--	--	--	--	--	--	--	--	--	--	--	--	--	--	--	--	--
comp12564_c0	CA	29.0097	949	198459963	XP_001361565.2	607	4.85664e-74	GA11598 [Drosophila pseudoobscura pseudoobscura]	--	--	--	--	--	K01312	PRSS	trypsin	http://www.genome.jp/dbget-bin/www_bget?ko:K01312	P42279	570	1.18425e-69	Trypsin eta OS=Drosophila melanogaster GN=etaTry PE=2 SV=2	PF00089	Trypsin	GO:0006508	proteolysis	GO:0008233//GO:0004252	peptidase activity//serine-type endopeptidase activity	--	--	KOG3627	Trypsin
comp12565_c0	CA	1.96205	1382	194744391	XP_001954678.1	646	4.21871e-72	GF16624 [Drosophila ananassae]	--	--	--	--	--	--	--	--	--	--	--	--	--	--	--	--	--	--	--	--	--	--	--
comp125689_c0	CA	1.79721	1349	--	--	--	--	--	--	--	--	--	--	--	--	--	--	--	--	--	--	--	--	--	--	--	--	--	--	--	--
comp1256_c0	CA	0.308218	207	--	--	--	--	--	--	--	--	--	--	--	--	--	--	--	--	--	--	--	--	--	--	--	--	--	--	--	--
comp12574_c0	CA	0.324412	295	--	--	--	--	--	--	--	--	--	--	--	--	--	--	--	--	--	--	--	--	--	--	--	--	--	--	--	--
comp1257_c0	CA	0.69349	322	--	--	--	--	--	--	--	--	--	--	--	--	--	--	--	--	--	--	--	--	--	--	--	--	--	--	--	--
comp12585_c0	CA	2.47117	284	--	--	--	--	--	--	--	--	--	--	--	--	--	--	--	--	--	--	--	--	--	--	--	--	--	--	--	--
comp12593_c0	CA	0.390221	654	195128943	XP_002008918.1	963	1.05495e-124	GI11546 [Drosophila mojavensis]	--	--	--	--	--	--	--	--	--	Q62640	228	7.77981e-20	Glutamate receptor ionotropic, delta-1 OS=Rattus norvegicus GN=Grid1 PE=2 SV=1	PF00060//PF10613//PF00497	Ligand-gated ion channel//Ligated ion channel L-glutamate- and glycine-binding site//Bacterial extracellular solute-binding proteins, family 3	GO:0007268//GO:0006810//GO:0006811//GO:0007165//GO:0035235	synaptic transmission//transport//ion transport//signal transduction//ionotropic glutamate receptor signaling pathway	GO:0005215//GO:0005234//GO:0004970	transporter activity//extracellular-glutamate-gated ion channel activity//ionotropic glutamate receptor activity	GO:0016020	membrane	KOG1052	Glutamate-gated kainate-type ion channel receptor subunit GluR5 and related subunits
comp12598_c0	CA	0.449304	355	--	--	--	--	--	--	--	--	--	--	--	--	--	--	--	--	--	--	--	--	--	--	--	--	--	--	--	--
comp12604_c0	CA	1.02355	374	--	--	--	--	--	--	--	--	--	--	--	--	--	--	--	--	--	--	--	--	--	--	--	--	--	--	--	--
comp12617_c0	CA	0.523532	914	195134799	XP_002011824.1	189	1.49678e-13	GI14368 [Drosophila mojavensis]	--	--	--	--	--	--	--	--	--	Q5T619	134	1.65666e-07	Zinc finger protein 648 OS=Homo sapiens GN=ZNF648 PE=1 SV=1	PF00096	Zinc finger, C2H2 type	--	--	GO:0046872	metal ion binding	--	--	KOG1721	FOG: Zn-finger
comp12630_c0	CA	1.24557	461	--	--	--	--	--	--	--	--	--	--	--	--	--	--	--	--	--	--	--	--	--	--	--	--	--	--	--	--
comp12631_c0	CA	0.440615	362	--	--	--	--	--	--	--	--	--	--	--	--	--	--	--	--	--	--	--	--	--	--	--	--	--	--	--	--
comp12636_c0	CA	2.2445	668	--	--	--	--	--	--	--	--	--	--	--	--	--	--	--	--	--	--	--	--	--	--	--	--	--	--	--	--
comp12638_c0	CA	2.33937	450	--	--	--	--	--	--	--	--	--	--	--	--	--	--	--	--	--	--	--	--	--	--	--	--	--	--	--	--
comp12643_c0	CA	0.441836	361	--	--	--	--	--	--	--	--	--	--	--	--	--	--	--	--	--	--	PF04977	Septum formation initiator	GO:0007049	cell cycle	--	--	--	--	--	--
comp12656_c0	CA	1.64597	407	--	--	--	--	--	--	--	--	--	--	--	--	--	--	--	--	--	--	--	--	--	--	--	--	--	--	--	--
comp12658_c0	CA	0.509051	564	--	--	--	--	--	--	--	--	--	--	--	--	--	--	--	--	--	--	--	--	--	--	--	--	--	--	--	--
comp12660_c0	CA	1.14774	751	--	--	--	--	--	--	--	--	--	--	--	--	--	--	--	--	--	--	PF01757	Acyltransferase family	--	--	GO:0016747	transferase activity, transferring acyl groups other than amino-acyl groups	--	--	--	--
comp12668_c0	CA	0.504357	253	--	--	--	--	--	--	--	--	--	--	--	--	--	--	--	--	--	--	--	--	--	--	--	--	--	--	--	--
comp12669_c0	CA	4.08643	484	125808901	XP_001360913.1	134	2.98026e-08	Odorant-binding protein 44a [Drosophila pseudoobscura pseudoobscura]	--	--	--	--	--	--	--	--	--	--	--	--	--	PF01395	PBP/GOBP family	--	--	GO:0005549	odorant binding	--	--	--	--
comp126798_c0	CA	0.882043	217	--	--	--	--	--	--	--	--	--	--	--	--	--	--	--	--	--	--	--	--	--	--	--	--	--	--	--	--
comp12680_c0	CA	0.381065	586	--	--	--	--	--	--	--	--	--	--	--	--	--	--	--	--	--	--	--	--	--	--	--	--	--	--	--	--
comp12681_c0	CA	0.39628	483	--	--	--	--	--	--	--	--	--	--	--	--	--	--	--	--	--	--	--	--	--	--	--	--	--	--	--	--
comp12684_c0	CA	0.390619	245	--	--	--	--	--	--	--	--	--	--	--	--	--	--	--	--	--	--	--	--	--	--	--	--	--	--	--	--
comp12691_c0	CA	0.402531	317	--	--	--	--	--	--	--	--	--	--	--	--	--	--	--	--	--	--	--	--	--	--	--	--	--	--	--	--
comp12701_c0	CA	0.466837	205	--	--	--	--	--	--	--	--	--	--	--	--	--	--	--	--	--	--	--	--	--	--	--	--	--	--	--	--
comp12702_c0	CA	0.348852	823	308467650	XP_003096072.1	135	8.61926e-08	hypothetical protein CRE_05112 [Caenorhabditis remanei]	--	--	--	--	--	--	--	--	--	--	--	--	--	--	--	--	--	--	--	--	--	--	--
comp12703_c0	CA	0.746836	299	--	--	--	--	--	--	--	--	--	--	--	--	--	--	--	--	--	--	--	--	--	--	--	--	--	--	--	--
comp12704_c0	CA	7.00538	1653	195395648	XP_002056448.1	1226	6.92878e-161	GJ10952 [Drosophila virilis]	--	--	--	--	--	--	--	--	--	Q0VCA2	234	1.54144e-19	Arrestin domain-containing protein 3 OS=Bos taurus GN=ARRDC3 PE=2 SV=1	--	--	--	--	--	--	--	--	KOG3780	Thioredoxin binding protein TBP-2/VDUP1
comp12706_c0	CA	0.823662	976	--	--	--	--	--	--	--	--	--	--	--	--	--	--	--	--	--	--	--	--	--	--	--	--	--	--	--	--
comp12707_c0	CA	0.716866	534	--	--	--	--	--	--	--	--	--	--	--	--	--	--	--	--	--	--	--	--	--	--	--	--	--	--	--	--
comp12716_c0	CA	0.392622	325	--	--	--	--	--	--	--	--	--	--	--	--	--	--	--	--	--	--	--	--	--	--	--	--	--	--	--	--
comp12724_c0	CA	0.470064	340	--	--	--	--	--	--	--	--	--	--	--	--	--	--	--	--	--	--	--	--	--	--	--	--	--	--	--	--
comp1272_c0	CA	0.964028	364	--	--	--	--	--	--	--	--	--	--	--	--	--	--	--	--	--	--	--	--	--	--	--	--	--	--	--	--
comp12733_c0	CA	0.733346	348	--	--	--	--	--	--	--	--	--	--	--	--	--	--	--	--	--	--	--	--	--	--	--	--	--	--	--	--
comp12737_c0	CA	0.629298	1318	195166240	XP_002023943.1	831	1.44611e-101	GL27342 [Drosophila persimilis]	195449696	XM_002072148.1	219	4.72928e-109	Drosophila willistoni GK22459 (Dwil\GK22459), mRNA	--	--	--	--	--	--	--	--	PF03153	Transcription factor IIA, alpha/beta subunit	GO:0006367	transcription initiation from RNA polymerase II promoter	--	--	GO:0005672	transcription factor TFIIA complex	--	--
comp12739_c0	CA	0.886126	576	--	--	--	--	--	--	--	--	--	--	--	--	--	--	--	--	--	--	--	--	--	--	--	--	--	--	--	--
comp12739_c1	CA	0.504855	1011	--	--	--	--	--	--	--	--	--	--	--	--	--	--	--	--	--	--	PF12899//PF04451	Endo-alpha-N-acetylgalactosaminidase glycoside hydrolase//Large eukaryotic DNA virus major capsid protein	--	--	GO:0005198//GO:0033926	structural molecule activity//glycopeptide alpha-N-acetylgalactosaminidase activity	GO:0019028	viral capsid	--	--
comp12741_c0	CA	0.326315	2444	194744995	XP_001954978.1	2191	0	GF18545 [Drosophila ananassae]	--	--	--	--	--	--	--	--	--	Q09225	165	2.23389e-10	Nose resistant to fluoxetine protein 6 OS=Caenorhabditis elegans GN=nrf-6 PE=1 SV=3	PF01757	Acyltransferase family	--	--	GO:0016747	transferase activity, transferring acyl groups other than amino-acyl groups	--	--	KOG3700	Predicted acyltransferase
comp12755_c0	CA	1.30363	416	--	--	--	--	--	--	--	--	--	--	--	--	--	--	--	--	--	--	--	--	--	--	--	--	--	--	--	--
comp12758_c0	CA	0.375301	255	--	--	--	--	--	--	--	--	--	--	--	--	--	--	--	--	--	--	--	--	--	--	--	--	--	--	--	--
comp12772_c0	CA	1.23059	337	--	--	--	--	--	--	--	--	--	--	--	--	--	--	--	--	--	--	--	--	--	--	--	--	--	--	--	--
comp12775_c0	CA	1.29366	1085	--	--	--	--	--	--	--	--	--	--	--	--	--	--	--	--	--	--	--	--	--	--	--	--	--	--	--	--
comp127795_c0	CA	0.548119	291	--	--	--	--	--	--	--	--	--	--	--	--	--	--	--	--	--	--	--	--	--	--	--	--	--	--	--	--
comp12779_c0	CA	0.321416	397	--	--	--	--	--	--	--	--	--	--	--	--	--	--	--	--	--	--	--	--	--	--	--	--	--	--	--	--
comp127819_c0	CA	1.14302	307	--	--	--	--	--	--	--	--	--	--	--	--	--	--	--	--	--	--	--	--	--	--	--	--	--	--	--	--
comp12786_c0	CA	0.911444	735	--	--	--	--	--	--	--	--	--	--	--	--	--	--	--	--	--	--	--	--	--	--	--	--	--	--	--	--
comp127909_c0	CA	0.331148	289	--	--	--	--	--	--	--	--	--	--	--	--	--	--	--	--	--	--	--	--	--	--	--	--	--	--	--	--
comp12799_c0	CA	29.0205	1318	289741665	ADD19580.1	878	1.93622e-114	Ca2+/calmodulin-dependent protein phosphatase [Glossina morsitans morsitans]	195448245	XM_002071538.1	246	4.62997e-124	Drosophila willistoni GK10056 (Dwil\GK10056), mRNA	--	--	--	--	P48451	870	2.72961e-114	Calcineurin subunit B type 1 OS=Drosophila melanogaster GN=CanB PE=2 SV=1	PF13499//PF00036//PF13202//PF10591//PF13405	//EF hand////Secreted protein acidic and rich in cysteine Ca binding region//	GO:0007165	signal transduction	GO:0005509	calcium ion binding	GO:0005578	proteinaceous extracellular matrix	KOG0034	Ca2+/calmodulin-dependent protein phosphatase (calcineurin subunit B), EF-Hand superfamily protein
comp128003_c0	CA	0.382501	417	--	--	--	--	--	--	--	--	--	--	--	--	--	--	--	--	--	--	--	--	--	--	--	--	--	--	--	--
comp128106_c0	CA	0.732144	305	--	--	--	--	--	--	--	--	--	--	--	--	--	--	--	--	--	--	--	--	--	--	--	--	--	--	--	--
comp128109_c0	CA	0.796092	561	--	--	--	--	--	--	--	--	--	--	--	--	--	--	--	--	--	--	--	--	--	--	--	--	--	--	--	--
comp12810_c0	CA	0.325516	294	--	--	--	--	--	--	--	--	--	--	--	--	--	--	--	--	--	--	--	--	--	--	--	--	--	--	--	--
comp128114_c0	CA	0.473154	1281	195338281	XP_002035753.1	1045	2.00127e-136	GM15122 [Drosophila sechellia]	--	--	--	--	--	--	--	--	--	Q9V3R6	1034	5.83361e-136	tRNA-specific adenosine deaminase 1 OS=Drosophila melanogaster GN=adat PE=2 SV=1	PF02137	Adenosine-deaminase (editase) domain	GO:0006396//GO:0006144//GO:0006807	RNA processing//purine nucleobase metabolic process//nitrogen compound metabolic process	GO:0003723//GO:0004000	RNA binding//adenosine deaminase activity	--	--	KOG2777	tRNA-specific adenosine deaminase 1
comp12821_c0	CA	3.19006	420	194764553	XP_001964393.1	385	1.22232e-45	GF23074 [Drosophila ananassae]	--	--	--	--	--	--	--	--	--	--	--	--	--	--	--	--	--	--	--	--	--	--	--
comp12822_c0	CA	0.426288	449	--	--	--	--	--	--	--	--	--	--	--	--	--	--	--	--	--	--	--	--	--	--	--	--	--	--	--	--
comp12825_c0	CA	0.606987	473	--	--	--	--	--	--	--	--	--	--	--	--	--	--	--	--	--	--	--	--	--	--	--	--	--	--	--	--
comp12829_c0	CA	1.9814	966	289742643	ADD20069.1	965	1.58124e-125	hypothetical conserved protein [Glossina morsitans morsitans]	--	--	--	--	--	--	--	--	--	--	--	--	--	--	--	--	--	--	--	--	--	--	--
comp12829_c1	CA	1.62758	490	289742643	ADD20069.1	539	3.73945e-64	hypothetical conserved protein [Glossina morsitans morsitans]	--	--	--	--	--	--	--	--	--	--	--	--	--	--	--	--	--	GO:0016772	transferase activity, transferring phosphorus-containing groups	--	--	--	--
comp12830_c0	CA	0.82352	736	--	--	--	--	--	--	--	--	--	--	--	--	--	--	--	--	--	--	--	--	--	--	--	--	--	--	--	--
comp12833_c0	CA	32.2265	1468	289740847	ADD19171.1	953	1.3491e-121	putative lipid kinase [Glossina morsitans morsitans]	--	--	--	--	--	--	--	--	--	Q53H12	369	2.33103e-37	Acylglycerol kinase, mitochondrial OS=Homo sapiens GN=AGK PE=1 SV=2	PF01513//PF00781	ATP-NAD kinase//Diacylglycerol kinase catalytic domain	GO:0046497//GO:0009395//GO:0046486//GO:0008152//GO:0006741//GO:0007205//GO:0006769	nicotinate nucleotide metabolic process//phospholipid catabolic process//glycerolipid metabolic process//metabolic process//NADP biosynthetic process//protein kinase C-activating G-protein coupled receptor signaling pathway//nicotinamide metabolic process	GO:0003951//GO:0004143	NAD+ kinase activity//diacylglycerol kinase activity	--	--	KOG4435	Predicted lipid kinase
comp12843_c0	CA	0.362506	440	--	--	--	--	--	--	--	--	--	--	--	--	--	--	--	--	--	--	--	--	--	--	--	--	--	--	--	--
comp12848_c0	CA	57.7331	2208	289739613	ADD18554.1	1653	0	phosphoserine aminotransferase [Glossina morsitans morsitans]	--	--	--	--	--	--	--	--	--	Q9VAN0	1632	0	Probable phosphoserine aminotransferase OS=Drosophila melanogaster GN=CG11899 PE=2 SV=1	PF01966//PF00266	HD domain//Aminotransferase class-V	GO:0006544//GO:0008152//GO:0006563//GO:0042816//GO:0006564//GO:0006566	glycine metabolic process//metabolic process//L-serine metabolic process//vitamin B6 metabolic process//L-serine biosynthetic process//threonine metabolic process	GO:0030170//GO:0004648//GO:0008081//GO:0046872	pyridoxal phosphate binding//O-phospho-L-serine:2-oxoglutarate aminotransferase activity//phosphoric diester hydrolase activity//metal ion binding	--	--	KOG2790	Phosphoserine aminotransferase
comp12850_c0	CA	3.39831	795	--	--	--	--	--	--	--	--	--	--	--	--	--	--	--	--	--	--	--	--	--	--	--	--	--	--	--	--
comp12854_c0	CA	0.643864	545	--	--	--	--	--	--	--	--	--	--	--	--	--	--	--	--	--	--	--	--	--	--	--	--	--	--	--	--
comp12858_c0	CA	1.98492	900	38347730	BAD01590.1	525	1.43105e-56	hypothetical protein [Drosophila simulans]	--	--	--	--	--	--	--	--	--	--	--	--	--	PF00098//PF04810	Zinc knuckle//Sec23/Sec24 zinc finger	GO:0006886//GO:0006888	intracellular protein transport//ER to Golgi vesicle-mediated transport	GO:0003676//GO:0008270	nucleic acid binding//zinc ion binding	GO:0030127	COPII vesicle coat	--	--
comp12865_c0	CA	17.7451	4248	195494201	XP_002094736.1	4017	0	GE21986 [Drosophila yakuba]	--	--	--	--	--	K04648	DCTN1	dynactin 1	http://www.genome.jp/dbget-bin/www_bget?ko:K04648	P13496	3906	0	Dynactin subunit 1 OS=Drosophila melanogaster GN=Gl PE=1 SV=2	--	--	--	--	--	--	--	--	KOG3206	Alpha-tubulin folding cofactor B
comp128791_c0	CA	1.19659	1253	195379953	XP_002048735.1	326	3.30981e-31	GJ21161 [Drosophila virilis]	--	--	--	--	--	--	--	--	--	--	--	--	--	--	--	--	--	--	--	--	--	--	--
comp12897_c0	CA	0.81156	511	--	--	--	--	--	--	--	--	--	--	--	--	--	--	--	--	--	--	--	--	--	--	--	--	--	--	--	--
comp128_c0	CA	0.502604	1079	--	--	--	--	--	--	--	--	--	--	--	--	--	--	--	--	--	--	--	--	--	--	--	--	--	--	--	--
comp12902_c0	CA	0.562124	227	--	--	--	--	--	--	--	--	--	--	--	--	--	--	--	--	--	--	PF00695//PF03376	Major surface antigen from hepadnavirus//Adenovirus E3B protein	GO:0016032	viral process	--	--	GO:0016020	membrane	--	--
comp12940_c0	CA	0.851473	1611	289739987	ADD18741.1	175	5.02464e-11	hypothetical conserved protein [Glossina morsitans morsitans]	--	--	--	--	--	--	--	--	--	Q5D0E6	217	4.26038e-17	DALR anticodon-binding domain-containing protein 3 OS=Homo sapiens GN=DALRD3 PE=2 SV=2	PF05746	DALR anticodon binding domain	GO:0006420//GO:0006560//GO:0006525	arginyl-tRNA aminoacylation//proline metabolic process//arginine metabolic process	GO:0005524//GO:0004814	ATP binding//arginine-tRNA ligase activity	--	--	--	--
comp12944_c0	CA	1.02905	248	--	--	--	--	--	--	--	--	--	--	--	--	--	--	--	--	--	--	--	--	--	--	--	--	--	--	--	--
comp1295715_c0	CA	0.302375	211	--	--	--	--	--	--	--	--	--	--	--	--	--	--	--	--	--	--	--	--	--	--	--	--	--	--	--	--
comp12957_c0	CA	60.031	220	197691953	BAG70028.1	372	3.4075e-44	beta-actin [Salganea esakii]	6946688	AJ245732.1	130	2.07988e-60	Daphnia pulex partial mRNA for actin, isoform 3	K05692	ACTB_G1	actin beta/gamma 1	http://www.genome.jp/dbget-bin/www_bget?ko:K05692	P45887	376	2.23668e-43	Actin-5, muscle-specific OS=Bactrocera dorsalis PE=2 SV=1	--	--	--	--	--	--	--	--	KOG0676	Actin and related proteins
comp12960_c0	CA	6.43923	1009	195451155	XP_002072791.1	788	4.42386e-101	GK13788 [Drosophila willistoni]	--	--	--	--	--	--	--	--	--	Q5R8I2	391	3.03152e-43	UPF0568 protein C14orf166 homolog OS=Pongo abelii PE=2 SV=1	--	--	--	--	--	--	--	--	--	--
comp12965_c0	CA	1.19785	1012	289743613	ADD20554.1	1072	1.24092e-143	N-acetylglucosaminyltransferase complex subunit PIG-C/GPI2 [Glossina morsitans morsitans]	--	--	--	--	--	--	--	--	--	Q92535	423	2.58153e-47	Phosphatidylinositol N-acetylglucosaminyltransferase subunit C OS=Homo sapiens GN=PIGC PE=2 SV=1	PF06432	Phosphatidylinositol N-acetylglucosaminyltransferase	GO:0006506	GPI anchor biosynthetic process	GO:0017176	phosphatidylinositol N-acetylglucosaminyltransferase activity	GO:0016021	integral to membrane	KOG3059	N-acetylglucosaminyltransferase complex, subunit PIG-C/GPI2, required for phosphatidylinositol biosynthesis
comp12968_c0	CA	0.33509	476	--	--	--	--	--	--	--	--	--	--	--	--	--	--	--	--	--	--	--	--	--	--	--	--	--	--	--	--
comp12972_c0	CA	0.731245	349	--	--	--	--	--	--	--	--	--	--	--	--	--	--	--	--	--	--	--	--	--	--	--	--	--	--	--	--
comp12977_c0	CA	7.43905	1205	289743063	ADD20279.1	1017	4.27278e-134	hypothetical conserved protein [Glossina morsitans morsitans]	--	--	--	--	--	--	--	--	--	Q7TNE3	382	1.99528e-41	Sperm-associated antigen 7 OS=Mus musculus GN=Spag7 PE=1 SV=1	PF01424	R3H domain	--	--	GO:0003676	nucleic acid binding	--	--	--	--
comp12981_c0	CA	8.48586	3045	195381155	XP_002049320.1	1537	0	GJ20816 [Drosophila virilis]	158289964	XM_311565.4	128	4.27804e-58	Anopheles gambiae str. PEST AGAP010379-PA (AgaP_AGAP010379) mRNA, partial cds	--	--	--	--	Q9NVF7	373	8.18984e-37	F-box only protein 28 OS=Homo sapiens GN=FBXO28 PE=1 SV=1	PF10186//PF00646	UV radiation resistance protein and autophagy-related subunit 14//F-box domain	GO:0010508	positive regulation of autophagy	GO:0005515	protein binding	--	--	--	--
comp12994_c0	CA	0.371657	515	--	--	--	--	--	--	--	--	--	--	--	--	--	--	--	--	--	--	--	--	--	--	--	--	--	--	--	--
comp12999_c0	CA	12.9673	1842	194741768	XP_001953359.1	1523	0	GF17244 [Drosophila ananassae]	--	--	--	--	--	--	--	--	--	Q6GQ39	544	1.87962e-60	Transmembrane protein 135 OS=Xenopus laevis GN=tmem135 PE=2 SV=1	--	--	--	--	--	--	--	--	--	--
comp130054_c0	CA	0.415642	307	--	--	--	--	--	--	--	--	--	--	--	--	--	--	--	--	--	--	--	--	--	--	--	--	--	--	--	--
comp13011_c0	CA	0.309714	515	--	--	--	--	--	--	--	--	--	--	--	--	--	--	--	--	--	--	--	--	--	--	--	--	--	--	--	--
comp13013_c0	CA	1.18737	403	--	--	--	--	--	--	--	--	--	--	--	--	--	--	--	--	--	--	PF00130//PF00628//PF11640	Phorbol esters/diacylglycerol binding domain (C1 domain)//PHD-finger//Telomere-length maintenance and DNA damage repair	GO:0035556//GO:0009069//GO:0016310	intracellular signal transduction//serine family amino acid metabolic process//phosphorylation	GO:0005515//GO:0004674	protein binding//protein serine/threonine kinase activity	--	--	--	--
comp13014_c0	CA	0.388085	411	--	--	--	--	--	--	--	--	--	--	--	--	--	--	--	--	--	--	--	--	--	--	--	--	--	--	--	--
comp13015_c0	CA	0.59442	322	--	--	--	--	--	--	--	--	--	--	--	--	--	--	--	--	--	--	--	--	--	--	--	--	--	--	--	--
comp13030_c0	CA	0.546867	350	--	--	--	--	--	--	--	--	--	--	--	--	--	--	--	--	--	--	--	--	--	--	--	--	--	--	--	--
comp13047_c0	CA	10.6905	373	--	--	--	--	--	--	--	--	--	--	--	--	--	--	--	--	--	--	--	--	--	--	--	--	--	--	--	--
comp13053_c0	CA	2.39067	427	--	--	--	--	--	--	--	--	--	--	--	--	--	--	--	--	--	--	--	--	--	--	--	--	--	--	--	--
comp13057_c0	CA	0.355438	359	--	--	--	--	--	--	--	--	--	--	--	--	--	--	--	--	--	--	--	--	--	--	--	--	--	--	--	--
comp1305_c0	CA	0.565863	451	--	--	--	--	--	--	--	--	--	--	--	--	--	--	--	--	--	--	--	--	--	--	--	--	--	--	--	--
comp13066_c0	CA	0.699574	228	195436764	XP_002066325.1	203	1.71137e-17	GK18156 [Drosophila willistoni]	--	--	--	--	--	--	--	--	--	P19967	186	2.56925e-16	Cytochrome b5-related protein OS=Drosophila melanogaster GN=Cyt-b5-r PE=2 SV=2	PF00173	Cytochrome b5-like Heme/Steroid binding domain	--	--	GO:0020037	heme binding	--	--	--	--
comp13074_c0	CA	0.405859	393	--	--	--	--	--	--	--	--	--	--	--	--	--	--	--	--	--	--	--	--	--	--	--	--	--	--	--	--
comp1307515_c0	CA	0.315847	202	--	--	--	--	--	--	--	--	--	--	--	--	--	--	--	--	--	--	--	--	--	--	--	--	--	--	--	--
comp13078_c0	CA	15.8739	1153	194759380	XP_001961927.1	894	8.32452e-115	GF15216 [Drosophila ananassae]	--	--	--	--	--	--	--	--	--	Q8SYD0	860	8.32674e-111	Tetratricopeptide repeat protein 19 homolog, mitochondrial OS=Drosophila melanogaster GN=CG15173 PE=2 SV=1	PF13176//PF13181//PF00515	////Tetratricopeptide repeat	--	--	GO:0005515	protein binding	--	--	KOG1840	Kinesin light chain
comp13079_c0	CA	0.731245	349	--	--	--	--	--	--	--	--	--	--	--	--	--	--	--	--	--	--	--	--	--	--	--	--	--	--	--	--
comp13084_c0	CA	0.697825	320	--	--	--	--	--	--	--	--	--	--	--	--	--	--	--	--	--	--	--	--	--	--	--	--	--	--	--	--
comp13092_c0	CA	0.393909	5264	89355887	ABD72267.1	2476	0	pol polyprotein [Drosophila buzzatii]	--	--	--	--	--	K16489	SFI1	protein SFI1	http://www.genome.jp/dbget-bin/www_bget?ko:K16489	Q05654	947	5.1223e-104	Retrotransposable element Tf2 155 kDa protein type 1 OS=Schizosaccharomyces pombe (strain 972 / ATCC 24843) GN=Tf2-1 PE=2 SV=1	PF00078//PF00098//PF00665//PF09398//PF00025	Reverse transcriptase (RNA-dependent DNA polymerase)//Zinc knuckle//Integrase core domain//FOP N terminal dimerisation domain//ADP-ribosylation factor family	GO:0006278//GO:0034453//GO:0015074	RNA-dependent DNA replication//microtubule anchoring//DNA integration	GO:0005525//GO:0003723//GO:0003964//GO:0003676//GO:0008270	GTP binding//RNA binding//RNA-directed DNA polymerase activity//nucleic acid binding//zinc ion binding	GO:0005815	microtubule organizing center	KOG0017	FOG: Transposon-encoded proteins with TYA, reverse transcriptase, integrase domains in various combinations
comp13093_c0	CA	7.47913	1258	195122308	XP_002005654.1	851	1.97511e-108	GI18955 [Drosophila mojavensis]	--	--	--	--	--	--	--	--	--	Q66IS8	260	5.83064e-24	Transmembrane protein 177 OS=Xenopus laevis GN=tmem177 PE=2 SV=2	PF03006	Haemolysin-III related	--	--	--	--	GO:0016021	integral to membrane	--	--
comp13097_c0	CA	1.12127	369	--	--	--	--	--	--	--	--	--	--	--	--	--	--	--	--	--	--	--	--	--	--	--	--	--	--	--	--
comp1309_c0	CA	1.22082	601	194754331	XP_001959449.1	235	2.79171e-21	GF12048 [Drosophila ananassae]	--	--	--	--	--	--	--	--	--	--	--	--	--	PF03694//PF05767	Erg28 like protein//Poxvirus virion envelope protein A14	--	--	--	--	GO:0016021//GO:0019031	integral to membrane//viral envelope	--	--
comp13102_c0	CA	0.572207	223	--	--	--	--	--	--	--	--	--	--	--	--	--	--	--	--	--	--	--	--	--	--	--	--	--	--	--	--
comp13103_c0	CA	1.32181	2703	195064095	XP_001996496.1	1822	0	GH23963 [Drosophila grimshawi]	328719786	XM_003246812.1	77	8.5037e-30	PREDICTED: Acyrthosiphon pisum paired box protein Pax-6-like, transcript variant 3 (LOC100160750), mRNA	K08031	PAX6	paired box protein 6	http://www.genome.jp/dbget-bin/www_bget?ko:K08031	Q1LZF1	983	5.87785e-122	Paired box protein Pax-6 OS=Bos taurus GN=PAX6 PE=2 SV=1	PF00292//PF08437//PF05920//PF00046	'Paired box' domain//Glycosyl transferase family 8 C-terminal//Homeobox KN domain//Homeobox domain	GO:0007275//GO:0006355//GO:0009103	multicellular organismal development//regulation of transcription, DNA-dependent//lipopolysaccharide biosynthetic process	GO:0008918//GO:0003700//GO:0003677//GO:0043565	lipopolysaccharide 3-alpha-galactosyltransferase activity//sequence-specific DNA binding transcription factor activity//DNA binding//sequence-specific DNA binding	GO:0005634//GO:0005667	nucleus//transcription factor complex	KOG0849	Transcription factor PRD and related proteins, contain PAX and HOX domains
comp131088_c0	CA	0.5822	1589	195152257	XP_002017053.1	366	4.28721e-34	GL21719 [Drosophila persimilis]	--	--	--	--	--	--	--	--	--	Q9UJU3	146	1.87186e-08	Zinc finger protein 112 OS=Homo sapiens GN=ZNF112 PE=2 SV=2	PF04889//PF07776//PF02372//PF00096	Cwf15/Cwc15 cell cycle control protein//Zinc-finger associated domain (zf-AD)//Interleukin 15//Zinc finger, C2H2 type	GO:0007165//GO:0000398//GO:0006955	signal transduction//mRNA splicing, via spliceosome//immune response	GO:0046872//GO:0005126//GO:0008270	metal ion binding//cytokine receptor binding//zinc ion binding	GO:0005681//GO:0005576//GO:0005634	spliceosomal complex//extracellular region//nucleus	--	--
comp13118_c0	CA	0.511774	374	--	--	--	--	--	--	--	--	--	--	--	--	--	--	--	--	--	--	--	--	--	--	--	--	--	--	--	--
comp13119_c0	CA	1.05854	663	--	--	--	--	--	--	--	--	--	--	--	--	--	--	--	--	--	--	--	--	--	--	--	--	--	--	--	--
comp13127_c0	CA	1.3182	484	--	--	--	--	--	--	--	--	--	--	--	--	--	--	--	--	--	--	--	--	--	--	--	--	--	--	--	--
comp13135_c0	CA	2.07252	785	195454273	XP_002074166.1	173	3.12899e-12	GK14499 [Drosophila willistoni]	--	--	--	--	--	--	--	--	--	Q86B87	168	3.38269e-12	Modifier of mdg4 OS=Drosophila melanogaster GN=mod(mdg4) PE=1 SV=1	--	--	--	--	--	--	--	--	--	--
comp13136_c0	CA	0.657743	485	--	--	--	--	--	--	--	--	--	--	--	--	--	--	--	--	--	--	--	--	--	--	--	--	--	--	--	--
comp13138_c0	CA	0.351328	908	226443374	NP_001139891.1	166	2.66197e-11	Transcription factor Adf-1 [Salmo salar]	--	--	--	--	--	--	--	--	--	P05552	144	3.93696e-09	Transcription factor Adf-1 OS=Drosophila melanogaster GN=Adf1 PE=2 SV=2	PF00249	Myb-like DNA-binding domain	--	--	GO:0003682	chromatin binding	GO:0000785	chromatin	--	--
comp13146_c0	CA	10.41	498	--	--	--	--	--	--	--	--	--	--	--	--	--	--	--	--	--	--	--	--	--	--	--	--	--	--	--	--
comp13154_c0	CA	1.18453	781	--	--	--	--	--	--	--	--	--	--	--	--	--	--	--	--	--	--	PF05649//PF10280	Peptidase family M13//Mediator complex protein	GO:0006508//GO:0006357	proteolysis//regulation of transcription from RNA polymerase II promoter	GO:0001104	RNA polymerase II transcription cofactor activity	GO:0016592	mediator complex	--	--
comp13160_c0	CA	0.953092	569	--	--	--	--	--	--	--	--	--	--	--	--	--	--	--	--	--	--	--	--	--	--	--	--	--	--	--	--
comp13164_c0	CA	1.5551	759	--	--	--	--	--	--	--	--	--	--	--	--	--	--	--	--	--	--	--	--	--	--	--	--	--	--	--	--
comp13172_c0	CA	1.45604	482	--	--	--	--	--	--	--	--	--	--	--	--	--	--	--	--	--	--	--	--	--	--	--	--	--	--	--	--
comp131767_c0	CA	0.530203	361	--	--	--	--	--	--	--	--	--	--	--	--	--	--	--	--	--	--	PF03387	Herpesvirus UL46 protein	GO:0006355	regulation of transcription, DNA-dependent	--	--	--	--	--	--
comp13180_c0	CA	0.791267	766	--	--	--	--	--	--	--	--	--	--	--	--	--	--	--	--	--	--	--	--	--	--	--	--	--	--	--	--
comp13182_c0	CA	0.422532	530	--	--	--	--	--	--	--	--	--	--	--	--	--	--	--	--	--	--	--	--	--	--	--	--	--	--	--	--
comp13189_c0	CA	0.589192	379	--	--	--	--	--	--	--	--	--	--	--	--	--	--	--	--	--	--	--	--	--	--	--	--	--	--	--	--
comp13198_c0	CA	0.418368	305	--	--	--	--	--	--	--	--	--	--	--	--	--	--	--	--	--	--	PF00089	Trypsin	GO:0006508	proteolysis	GO:0004252	serine-type endopeptidase activity	--	--	--	--
comp13206_c0	CA	0.317418	402	--	--	--	--	--	--	--	--	--	--	--	--	--	--	--	--	--	--	--	--	--	--	--	--	--	--	--	--
comp13214_c0	CA	0.498292	258	--	--	--	--	--	--	--	--	--	--	--	--	--	--	--	--	--	--	PF04592	Selenoprotein P, N terminal region	--	--	GO:0008430	selenium binding	--	--	--	--
comp13227_c0	CA	0.305268	418	--	--	--	--	--	--	--	--	--	--	--	--	--	--	--	--	--	--	--	--	--	--	--	--	--	--	--	--
comp13235_c0	CA	0.691611	369	--	--	--	--	--	--	--	--	--	--	--	--	--	--	--	--	--	--	--	--	--	--	--	--	--	--	--	--
comp13244_c0	CA	2.79485	1235	--	--	--	--	--	--	--	--	--	--	--	--	--	--	--	--	--	--	PF00639	PPIC-type PPIASE domain	--	--	GO:0016853	isomerase activity	--	--	--	--
comp132569_c0	CA	0.726282	571	--	--	--	--	--	--	--	--	--	--	--	--	--	--	--	--	--	--	--	--	--	--	--	--	--	--	--	--
comp13260_c0	CA	0.308218	207	195131031	XP_002009954.1	202	5.28949e-17	GI15653 [Drosophila mojavensis]	--	--	--	--	--	--	--	--	--	--	--	--	--	PF00560	Leucine Rich Repeat	--	--	GO:0005515	protein binding	--	--	KOG0619	FOG: Leucine rich repeat
comp13263_c0	CA	0.687089	325	--	--	--	--	--	--	--	--	--	--	--	--	--	--	--	--	--	--	--	--	--	--	--	--	--	--	--	--
comp132686_c0	CA	1.92244	531	--	--	--	--	--	--	--	--	--	--	--	--	--	--	--	--	--	--	--	--	--	--	--	--	--	--	--	--
comp132781_c0	CA	0.79933	878	--	--	--	--	--	--	--	--	--	--	--	--	--	--	--	--	--	--	PF04453	Organic solvent tolerance protein	GO:0010033//GO:0061024	response to organic substance//membrane organization	--	--	GO:0019867	outer membrane	--	--
comp13278_c0	CA	0.682742	1355	--	--	--	--	--	--	--	--	--	--	--	--	--	--	--	--	--	--	--	--	--	--	--	--	--	--	--	--
comp13279_c0	CA	1.95469	408	--	--	--	--	--	--	--	--	--	--	--	--	--	--	--	--	--	--	--	--	--	--	--	--	--	--	--	--
comp13284_c0	CA	83.4115	1599	139478979	ABO77640.1	1916	0	alpha-amylase [Musca domestica]	--	--	--	--	--	--	--	--	--	P54215	1476	0	Alpha-amylase A OS=Drosophila mauritiana GN=Amy-d PE=3 SV=1	PF02806//PF12105//PF00128	Alpha amylase, C-terminal all-beta domain//SpoU, rRNA methylase, C-terminal//Alpha amylase, catalytic domain	GO:0008033//GO:0005975//GO:0009451	tRNA processing//carbohydrate metabolic process//RNA modification	GO:0009020//GO:0043169//GO:0016798//GO:0003824	tRNA (guanosine-2'-O-)-methyltransferase activity//cation binding//hydrolase activity, acting on glycosyl bonds//catalytic activity	--	--	--	--
comp132920_c0	CA	0.453294	563	--	--	--	--	--	--	--	--	--	--	--	--	--	--	--	--	--	--	--	--	--	--	--	--	--	--	--	--
comp13295_c0	CA	0.368556	779	--	--	--	--	--	--	--	--	--	--	--	--	--	--	--	--	--	--	--	--	--	--	--	--	--	--	--	--
comp13298_c0	CA	0.687512	232	--	--	--	--	--	--	--	--	--	--	--	--	--	--	--	--	--	--	--	--	--	--	--	--	--	--	--	--
comp13302_c0	CA	0.498446	256	--	--	--	--	--	--	--	--	--	--	--	--	--	--	--	--	--	--	--	--	--	--	--	--	--	--	--	--
comp13304_c0	CA	0.538082	830	7768794	BAA95570.1	558	1.58079e-62	RNase H and integrase-like protein [Bombyx mori]	--	--	--	--	--	--	--	--	--	--	--	--	--	--	--	--	--	--	--	--	--	--	--
comp13308_c0	CA	0.302089	528	--	--	--	--	--	--	--	--	--	--	--	--	--	--	--	--	--	--	--	--	--	--	--	--	--	--	--	--
comp13309_c0	CA	4.24318	624	--	--	--	--	--	--	--	--	--	--	--	--	--	--	--	--	--	--	--	--	--	--	--	--	--	--	--	--
comp1330_c0	CA	0.358433	267	--	--	--	--	--	--	--	--	--	--	--	--	--	--	--	--	--	--	--	--	--	--	--	--	--	--	--	--
comp13314_c0	CA	15.2563	1812	11096203	AAG30233.1	670	3.92391e-81	serine protease K15/F2R3 [Chrysomya bezziana]	11096202	AF302472.1	443	0	Chrysomya bezziana clone CbSp5 serine protease K15/F2R3 mRNA, partial cds	--	--	--	--	Q17004	421	2.76671e-45	Serine protease SP24D OS=Anopheles gambiae GN=Sp24D PE=2 SV=3	PF00089	Trypsin	GO:0006508	proteolysis	GO:0004252	serine-type endopeptidase activity	--	--	KOG3627	Trypsin
comp13318_c0	CA	0.510409	250	--	--	--	--	--	--	--	--	--	--	--	--	--	--	--	--	--	--	--	--	--	--	--	--	--	--	--	--
comp13319_c0	CA	1.11932	513	--	--	--	--	--	--	--	--	--	--	--	--	--	--	--	--	--	--	--	--	--	--	--	--	--	--	--	--
comp1333545_c0	CA	0.308218	207	--	--	--	--	--	--	--	--	--	--	--	--	--	--	--	--	--	--	--	--	--	--	--	--	--	--	--	--
comp13338_c0	CA	1.56233	3512	195398532	XP_002057875.1	1309	1.3733e-158	GJ17860 [Drosophila virilis]	--	--	--	--	--	--	--	--	--	Q12542	270	3.60141e-23	Laccase-2 OS=Agaricus bisporus GN=lcc2 PE=1 SV=1	PF07732//PF07731//PF00394//PF00093	Multicopper oxidase//Multicopper oxidase//Multicopper oxidase//von Willebrand factor type C domain	GO:0055114	oxidation-reduction process	GO:0005515//GO:0016491//GO:0005507	protein binding//oxidoreductase activity//copper ion binding	--	--	KOG1263	Multicopper oxidases
comp13343_c0	CA	0.38319	333	--	--	--	--	--	--	--	--	--	--	--	--	--	--	--	--	--	--	--	--	--	--	--	--	--	--	--	--
comp13348_c0	CA	5.36205	1552	289740001	ADD18748.1	1255	6.65647e-169	CDK9 kinase-activating protein cyclin T [Glossina morsitans morsitans]	--	--	--	--	--	--	--	--	--	Q4QQW5	508	1.82904e-58	Cyclin-related protein FAM58A OS=Rattus norvegicus GN=Fam58a PE=2 SV=1	PF03540	Transcription initiation factor TFIID 23-30kDa subunit	GO:0006355//GO:0000079//GO:0006352	regulation of transcription, DNA-dependent//regulation of cyclin-dependent protein serine/threonine kinase activity//DNA-dependent transcription, initiation	GO:0016301//GO:0019901	kinase activity//protein kinase binding	GO:0005634	nucleus	KOG0834	CDK9 kinase-activating protein cyclin T
comp13361_c0	CA	0.344251	278	--	--	--	--	--	--	--	--	--	--	--	--	--	--	--	--	--	--	--	--	--	--	--	--	--	--	--	--
comp13371_c0	CA	0.442038	363	--	--	--	--	--	--	--	--	--	--	--	--	--	--	--	--	--	--	--	--	--	--	--	--	--	--	--	--
comp13374_c0	CA	0.846917	339	--	--	--	--	--	--	--	--	--	--	--	--	--	--	--	--	--	--	--	--	--	--	--	--	--	--	--	--
comp13382_c0	CA	1.20379	1166	195029655	XP_001987687.1	184	3.00035e-12	GH19827 [Drosophila grimshawi]	--	--	--	--	--	--	--	--	--	--	--	--	--	PF02178//PF07776	AT hook motif//Zinc-finger associated domain (zf-AD)	--	--	GO:0003677//GO:0008270	DNA binding//zinc ion binding	GO:0005634	nucleus	--	--
comp13386_c0	CA	0.819874	428	--	--	--	--	--	--	--	--	--	--	--	--	--	--	--	--	--	--	--	--	--	--	--	--	--	--	--	--
comp133973_c0	CA	0.640573	249	--	--	--	--	--	--	--	--	--	--	--	--	--	--	--	--	--	--	--	--	--	--	--	--	--	--	--	--
comp13404_c0	CA	1.15631	469	--	--	--	--	--	--	--	--	--	--	--	--	--	--	--	--	--	--	PF00560	Leucine Rich Repeat	--	--	GO:0005515	protein binding	--	--	--	--
comp13413_c0	CA	0.957017	500	--	--	--	--	--	--	--	--	--	--	--	--	--	--	--	--	--	--	--	--	--	--	--	--	--	--	--	--
comp13413_c1	CA	0.761804	670	--	--	--	--	--	--	--	--	--	--	--	--	--	--	--	--	--	--	--	--	--	--	--	--	--	--	--	--
comp13417_c0	CA	1.95124	703	--	--	--	--	--	--	--	--	--	--	--	--	--	--	--	--	--	--	--	--	--	--	--	--	--	--	--	--
comp13419_c0	CA	2.17504	3608	194765519	XP_001964874.1	3283	0	GF22733 [Drosophila ananassae]	--	--	--	--	--	--	--	--	--	Q9VLC0	3263	0	Vacuolar protein sorting-associated protein 54 OS=Drosophila melanogaster GN=scat PE=1 SV=1	PF07928//PF04048//PF02325//PF00096	Vps54-like protein//Sec8 exocyst complex component specific domain//YGGT family//Zinc finger, C2H2 type	GO:0015031//GO:0042147//GO:0006904	protein transport//retrograde transport, endosome to Golgi//vesicle docking involved in exocytosis	GO:0046872	metal ion binding	GO:0016020//GO:0000145	membrane//exocyst	KOG2115	Vacuolar sorting protein VPS45
comp13423_c0	CA	0.753556	381	--	--	--	--	--	--	--	--	--	--	--	--	--	--	--	--	--	--	--	--	--	--	--	--	--	--	--	--
comp13434_c0	CA	0.417001	612	--	--	--	--	--	--	--	--	--	--	--	--	--	--	--	--	--	--	--	--	--	--	--	--	--	--	--	--
comp13439_c0	CA	6.77318	1766	195382209	XP_002049823.1	1741	0	GJ21798 [Drosophila virilis]	--	--	--	--	--	K14791	PWP1	periodic tryptophan protein 1	http://www.genome.jp/dbget-bin/www_bget?ko:K14791	Q2HJ56	737	4.60986e-88	Periodic tryptophan protein 1 homolog OS=Bos taurus GN=PWP1 PE=2 SV=1	PF02935//PF02724//PF00400	Cytochrome c oxidase subunit VIIc//CDC45-like protein//WD domain, G-beta repeat	GO:0006123//GO:0006270//GO:0015992	mitochondrial electron transport, cytochrome c to oxygen//DNA replication initiation//proton transport	GO:0005515//GO:0004129	protein binding//cytochrome-c oxidase activity	GO:0045277	respiratory chain complex IV	KOG0270	WD40 repeat-containing protein
comp13449_c0	CA	0.608273	472	--	--	--	--	--	--	--	--	--	--	--	--	--	--	--	--	--	--	--	--	--	--	--	--	--	--	--	--
comp1344_c0	CA	0.515356	619	157124039	XP_001660302.1	793	3.80485e-103	iodotyrosine dehalogenase [Aedes aegypti]	--	--	--	--	--	--	--	--	--	Q5REW1	638	3.34374e-81	Iodotyrosine dehalogenase 1 OS=Pongo abelii GN=IYD PE=2 SV=1	PF00881	Nitroreductase family	GO:0055114	oxidation-reduction process	GO:0016491	oxidoreductase activity	--	--	--	--
comp13452_c0	CA	0.813493	549	--	--	--	--	--	--	--	--	--	--	--	--	--	--	--	--	--	--	--	--	--	--	--	--	--	--	--	--
comp13457_c0	CA	1.23886	309	--	--	--	--	--	--	--	--	--	--	--	--	--	--	--	--	--	--	--	--	--	--	--	--	--	--	--	--
comp134646_c0	CA	0.308218	207	--	--	--	--	--	--	--	--	--	--	--	--	--	--	--	--	--	--	--	--	--	--	--	--	--	--	--	--
comp13480_c0	CA	0.309714	309	--	--	--	--	--	--	--	--	--	--	--	--	--	--	--	--	--	--	--	--	--	--	--	--	--	--	--	--
comp13483_c0	CA	0.897752	436	--	--	--	--	--	--	--	--	--	--	--	--	--	--	--	--	--	--	--	--	--	--	--	--	--	--	--	--
comp13491_c0	CA	0.944424	304	--	--	--	--	--	--	--	--	--	--	--	--	--	--	--	--	--	--	--	--	--	--	--	--	--	--	--	--
comp13494_c0	CA	4.98096	570	--	--	--	--	--	--	--	--	--	--	--	--	--	--	--	--	--	--	--	--	--	--	--	--	--	--	--	--
comp13511_c0	CA	1.83337	261	--	--	--	--	--	--	--	--	--	--	--	--	--	--	--	--	--	--	--	--	--	--	--	--	--	--	--	--
comp13523_c0	CA	0.957753	433	--	--	--	--	--	--	--	--	--	--	--	--	--	--	--	--	--	--	--	--	--	--	--	--	--	--	--	--
comp13525_c1	CA	1.65775	712	--	--	--	--	--	--	--	--	--	--	--	--	--	--	--	--	--	--	--	--	--	--	--	--	--	--	--	--
comp13530_c0	CA	39.5981	916	289741679	ADD19587.1	525	2.02324e-63	hypothetical conserved protein [Glossina morsitans morsitans]	--	--	--	--	--	K11980	RNF11	E3 ubiquitin-protein ligase RNF11	http://www.genome.jp/dbget-bin/www_bget?ko:K11980	Q9Y3C5	425	1.1636e-49	RING finger protein 11 OS=Homo sapiens GN=RNF11 PE=1 SV=1	PF12678//PF12861//PF13639//PF00097//PF14634	RING-H2 zinc finger//Anaphase-promoting complex subunit 11 RING-H2 finger////Zinc finger, C3HC4 type (RING finger)//	GO:0016567	protein ubiquitination	GO:0005515//GO:0046872//GO:0008270//GO:0004842	protein binding//metal ion binding//zinc ion binding//ubiquitin-protein ligase activity	GO:0005680	anaphase-promoting complex	KOG0800	FOG: Predicted E3 ubiquitin ligase
comp13539_c0	CA	0.612566	677	--	--	--	--	--	--	--	--	--	--	--	--	--	--	--	--	--	--	--	--	--	--	--	--	--	--	--	--
comp13554_c0	CA	0.323316	296	195382739	XP_002050086.1	143	3.92246e-09	GJ21946 [Drosophila virilis]	--	--	--	--	--	--	--	--	--	P12258	123	1.68378e-07	Transposable element Hobo transposase OS=Drosophila melanogaster GN=T PE=4 SV=1	PF02892	BED zinc finger	--	--	GO:0003677	DNA binding	--	--	--	--
comp1358578_c0	CA	0.359781	266	--	--	--	--	--	--	--	--	--	--	--	--	--	--	--	--	--	--	--	--	--	--	--	--	--	--	--	--
comp1358_c0	CA	0.377273	761	57283151	CAE30301.1	420	2.30437e-47	Pax6.1 protein [Glomeris marginata]	--	--	--	--	--	K08031	PAX6	paired box protein 6	http://www.genome.jp/dbget-bin/www_bget?ko:K08031	O18381	417	9.90053e-45	Paired box protein Pax-6 OS=Drosophila melanogaster GN=ey PE=2 SV=3	PF02535//PF00292	ZIP Zinc transporter//'Paired box' domain	GO:0006355//GO:0030001//GO:0007275//GO:0055085	regulation of transcription, DNA-dependent//metal ion transport//multicellular organismal development//transmembrane transport	GO:0046873//GO:0003677	metal ion transmembrane transporter activity//DNA binding	GO:0005634//GO:0016020	nucleus//membrane	KOG0849	Transcription factor PRD and related proteins, contain PAX and HOX domains
comp136029_c0	CA	1.35172	1652	195036602	XP_001989759.1	1605	0	GH18616 [Drosophila grimshawi]	195445571	XM_002070350.1	356	0	Drosophila willistoni GK11054 (Dwil\GK11054), mRNA	--	--	--	--	Q99KN1	214	5.6156e-17	Arrestin domain-containing protein 1 OS=Mus musculus GN=Arrdc1 PE=2 SV=2	--	--	--	--	--	--	--	--	KOG3780	Thioredoxin binding protein TBP-2/VDUP1
comp13615_c0	CA	1.69111	415	--	--	--	--	--	--	--	--	--	--	--	--	--	--	--	--	--	--	--	--	--	--	--	--	--	--	--	--
comp13617_c0	CA	1.01473	503	--	--	--	--	--	--	--	--	--	--	--	--	--	--	--	--	--	--	--	--	--	--	--	--	--	--	--	--
comp136221_c0	CA	0.493308	388	--	--	--	--	--	--	--	--	--	--	--	--	--	--	--	--	--	--	--	--	--	--	--	--	--	--	--	--
comp136245_c0	CA	0.340575	281	--	--	--	--	--	--	--	--	--	--	--	--	--	--	--	--	--	--	--	--	--	--	--	--	--	--	--	--
comp136286_c0	CA	0.605707	316	--	--	--	--	--	--	--	--	--	--	--	--	--	--	--	--	--	--	--	--	--	--	--	--	--	--	--	--
comp13629_c0	CA	0.322228	297	--	--	--	--	--	--	--	--	--	--	--	--	--	--	--	--	--	--	--	--	--	--	--	--	--	--	--	--
comp13630_c0	CA	1.05377	333	--	--	--	--	--	--	--	--	--	--	--	--	--	--	--	--	--	--	--	--	--	--	--	--	--	--	--	--
comp13636_c0	CA	6.24713	1233	289741207	ADD19351.1	672	1.46694e-81	transcriptional regulator [Glossina morsitans morsitans]	--	--	--	--	--	--	--	--	--	Q9UHR5	300	3.22241e-29	SAP30-binding protein OS=Homo sapiens GN=SAP30BP PE=1 SV=1	PF07818	HCNGP-like protein	GO:0006355	regulation of transcription, DNA-dependent	--	--	--	--	KOG2959	Transcriptional regulator
comp13639_c0	CA	0.891077	358	--	--	--	--	--	--	--	--	--	--	--	--	--	--	--	--	--	--	--	--	--	--	--	--	--	--	--	--
comp13644_c0	CA	0.527573	907	289742417	ADD19956.1	154	3.2169e-09	adh transcription factor 1 [Glossina morsitans morsitans]	--	--	--	--	--	K09427	ADF1	Adh transcription factor 1	http://www.genome.jp/dbget-bin/www_bget?ko:K09427	P05552	151	4.88031e-10	Transcription factor Adf-1 OS=Drosophila melanogaster GN=Adf1 PE=2 SV=2	--	--	--	--	--	--	--	--	--	--
comp13647_c0	CA	2.39254	1160	195118270	XP_002003663.1	1358	0	GI18036 [Drosophila mojavensis]	195118269	XM_002003627.1	197	7.03884e-97	Drosophila mojavensis GI18036 (Dmoj\GI18036), mRNA	K10743	RNASEH2A	ribonuclease H2 subunit A	http://www.genome.jp/dbget-bin/www_bget?ko:K10743	Q9VPP5	1319	2.13573e-180	Ribonuclease H2 subunit A OS=Drosophila melanogaster GN=CG13690 PE=2 SV=1	--	--	GO:0016070//GO:0051252//GO:0090305	RNA metabolic process//regulation of RNA metabolic process//nucleic acid phosphodiester bond hydrolysis	GO:0004523//GO:0003723	ribonuclease H activity//RNA binding	--	--	KOG2299	Ribonuclease HI
comp13648_c0	CA	0.502371	254	--	--	--	--	--	--	--	--	--	--	--	--	--	--	--	--	--	--	--	--	--	--	--	--	--	--	--	--
comp13653_c0	CA	0.67018	476	--	--	--	--	--	--	--	--	--	--	--	--	--	--	--	--	--	--	--	--	--	--	--	--	--	--	--	--
comp136543_c0	CA	1.03208	340	--	--	--	--	--	--	--	--	--	--	--	--	--	--	--	--	--	--	--	--	--	--	--	--	--	--	--	--
comp13677_c0	CA	6.47523	1744	194741830	XP_001953390.1	402	1.22527e-39	GF17741 [Drosophila ananassae]	--	--	--	--	--	--	--	--	--	P96575	241	4.53564e-20	Putative acyl--CoA ligase YdaB OS=Bacillus subtilis (strain 168) GN=ydaB PE=3 SV=2	PF00501	AMP-binding enzyme	GO:0008152	metabolic process	GO:0003824	catalytic activity	--	--	KOG1176	Acyl-CoA synthetase
comp13684_c0	CA	1.06127	511	--	--	--	--	--	--	--	--	--	--	--	--	--	--	--	--	--	--	--	--	--	--	--	--	--	--	--	--
comp136_c0	CA	0.721732	442	--	--	--	--	--	--	--	--	--	--	--	--	--	--	--	--	--	--	--	--	--	--	--	--	--	--	--	--
comp1370_c0	CA	0.390221	327	195434795	XP_002065388.1	259	4.01269e-25	GK19027 [Drosophila willistoni]	--	--	--	--	--	--	--	--	--	Q05017	123	3.21769e-07	Phospholipase B1, membrane-associated OS=Oryctolagus cuniculus GN=PLB1 PE=2 SV=1	PF01234//PF00657//PF00233	NNMT/PNMT/TEMT family//GDSL-like Lipase/Acylhydrolase//3'5'-cyclic nucleotide phosphodiesterase	GO:0006144//GO:0007165//GO:0006629	purine nucleobase metabolic process//signal transduction//lipid metabolic process	GO:0004114//GO:0016788//GO:0008168	3',5'-cyclic-nucleotide phosphodiesterase activity//hydrolase activity, acting on ester bonds//methyltransferase activity	--	--	KOG3670	Phospholipase
comp13733_c0	CA	0.346745	368	--	--	--	--	--	--	--	--	--	--	--	--	--	--	--	--	--	--	--	--	--	--	--	--	--	--	--	--
comp13734_c0	CA	0.593893	376	--	--	--	--	--	--	--	--	--	--	--	--	--	--	--	--	--	--	--	--	--	--	--	--	--	--	--	--
comp137398_c0	CA	1.4776	345	--	--	--	--	--	--	--	--	--	--	--	--	--	--	--	--	--	--	--	--	--	--	--	--	--	--	--	--
comp13741_c0	CA	0.339368	376	--	--	--	--	--	--	--	--	--	--	--	--	--	--	--	--	--	--	--	--	--	--	--	--	--	--	--	--
comp13748_c0	CA	30.1596	623	195429607	XP_002062849.1	344	5.52033e-38	GK19668 [Drosophila willistoni]	--	--	--	--	--	--	--	--	--	Q290P4	341	9.99092e-39	39S ribosomal protein L52, mitochondrial OS=Drosophila pseudoobscura pseudoobscura GN=mRpL52 PE=3 SV=2	PF02096	60Kd inner membrane protein	GO:0051205	protein insertion into membrane	--	--	GO:0016021	integral to membrane	--	--
comp13750_c0	CA	1.83115	1324	289742139	ADD19817.1	1365	0	conserved hypothetical protein [Glossina morsitans morsitans]	--	--	--	--	--	--	--	--	--	Q2TBW0	202	1.40252e-15	Ataxin-10 OS=Bos taurus GN=ATXN10 PE=2 SV=1	--	--	--	--	--	--	--	--	--	--
comp13751_c0	CA	0.549638	296	--	--	--	--	--	--	--	--	--	--	--	--	--	--	--	--	--	--	--	--	--	--	--	--	--	--	--	--
comp13753_c0	CA	8.00691	502	--	--	--	--	--	--	--	--	--	--	--	--	--	--	--	--	--	--	--	--	--	--	--	--	--	--	--	--
comp13768_c0	CA	0.3742	341	--	--	--	--	--	--	--	--	--	--	--	--	--	--	--	--	--	--	--	--	--	--	--	--	--	--	--	--
comp13772_c0	CA	0.765001	417	68051501	AAY85014.1	193	9.20313e-17	IP06110p [Drosophila melanogaster]	--	--	--	--	--	--	--	--	--	--	--	--	--	PF03769	Attacin, C-terminal region	--	--	--	--	GO:0005576	extracellular region	--	--
comp13782_c0	CA	28.3793	891	195398605	XP_002057911.1	297	1.50886e-30	GJ15794 [Drosophila virilis]	--	--	--	--	--	--	--	--	--	Q9W3T5	291	5.50994e-31	Small integral membrane protein 4 OS=Drosophila melanogaster GN=CG32736 PE=1 SV=1	--	--	--	--	--	--	--	--	--	--
comp13785_c0	CA	0.696736	641	--	--	--	--	--	--	--	--	--	--	--	--	--	--	--	--	--	--	PF01284	Membrane-associating domain	--	--	--	--	GO:0016020	membrane	--	--
comp138203_c0	CA	1.21203	658	--	--	--	--	--	--	--	--	--	--	--	--	--	--	--	--	--	--	--	--	--	--	--	--	--	--	--	--
comp13820_c0	CA	0.661353	820	--	--	--	--	--	--	--	--	--	--	--	--	--	--	--	--	--	--	--	--	--	--	--	--	--	--	--	--
comp138217_c0	CA	0.370076	431	--	--	--	--	--	--	--	--	--	--	--	--	--	--	--	--	--	--	--	--	--	--	--	--	--	--	--	--
comp13832_c0	CA	6.84335	303	--	--	--	--	--	--	--	--	--	--	--	--	--	--	--	--	--	--	--	--	--	--	--	--	--	--	--	--
comp13849_c0	CA	0.636193	351	--	--	--	--	--	--	--	--	--	--	--	--	--	--	--	--	--	--	--	--	--	--	--	--	--	--	--	--
comp13851_c0	CA	0.351521	363	--	--	--	--	--	--	--	--	--	--	--	--	--	--	--	--	--	--	--	--	--	--	--	--	--	--	--	--
comp13852_c0	CA	0.649559	442	--	--	--	--	--	--	--	--	--	--	--	--	--	--	--	--	--	--	--	--	--	--	--	--	--	--	--	--
comp13856_c0	CA	0.361684	441	--	--	--	--	--	--	--	--	--	--	--	--	--	--	--	--	--	--	--	--	--	--	--	--	--	--	--	--
comp13863_c0	CA	2.09196	2424	195486599	XP_002091573.1	3916	0	GE12176 [Drosophila yakuba]	115462054	NM_001061162.1	36	4.7181e-07	Oryza sativa Japonica Group Os05g0144800 (Os05g0144800) mRNA, complete cds	--	--	--	--	A6QLJ0	2839	0	TFIIH basal transcription factor complex helicase XPD subunit OS=Bos taurus GN=ERCC2 PE=2 SV=1	PF13307//PF04851//PF06733//PF00270//PF00580//PF06777//PF00176//PF02562	//Type III restriction enzyme, res subunit//DEAD_2//DEAD/DEAH box helicase//UvrD/REP helicase//Protein of unknown function (DUF1227)//SNF2 family N-terminal domain//PhoH-like protein	GO:0006139//GO:0006289	nucleobase-containing compound metabolic process//nucleotide-excision repair	GO:0016818//GO:0008026//GO:0016787//GO:0003677//GO:0005524//GO:0004003//GO:0003676	hydrolase activity, acting on acid anhydrides, in phosphorus-containing anhydrides//ATP-dependent helicase activity//hydrolase activity//DNA binding//ATP binding//ATP-dependent DNA helicase activity//nucleic acid binding	GO:0005634//GO:0005657	nucleus//replication fork	KOG1131	RNA polymerase II transcription initiation/nucleotide excision repair factor TFIIH, 5'-3' helicase subunit RAD3
comp138701_c0	CA	0.770013	290	--	--	--	--	--	--	--	--	--	--	--	--	--	--	--	--	--	--	--	--	--	--	--	--	--	--	--	--
comp13877_c0	CA	29.9882	3409	289741041	ADD19268.1	316	6.61903e-27	26S proteasome regulatory complex subunit RPN2/PSMD1 [Glossina morsitans morsitans]	54037968	BC084152.1	80	2.31141e-31	Xenopus laevis cDNA clone IMAGE:4970452	--	--	--	--	Q9V3P6	266	4.51356e-22	26S proteasome non-ATPase regulatory subunit 1 OS=Drosophila melanogaster GN=Rpn2 PE=1 SV=1	PF05132//PF02985//PF04514//PF04147	RNA polymerase III RPC4//HEAT repeat//Bluetongue virus non-structural protein NS2//Nop14-like family	GO:0006206//GO:0006383//GO:0006144//GO:0006351//GO:0042176//GO:0050790	pyrimidine nucleobase metabolic process//transcription from RNA polymerase III promoter//purine nucleobase metabolic process//transcription, DNA-dependent//regulation of protein catabolic process//regulation of catalytic activity	GO:0003899//GO:0030234//GO:0003677//GO:0005515//GO:0003723	DNA-directed RNA polymerase activity//enzyme regulator activity//DNA binding//protein binding//RNA binding	GO:0005730//GO:0032040//GO:0005666//GO:0000502	nucleolus//small-subunit processome//DNA-directed RNA polymerase III complex//proteasome complex	KOG2062	26S proteasome regulatory complex, subunit RPN2/PSMD1
comp13881_c0	CA	1.42175	1077	195380457	XP_002048987.1	901	3.59753e-116	GJ21013 [Drosophila virilis]	--	--	--	--	--	--	--	--	--	P54315	347	4.64912e-35	Inactive pancreatic lipase-related protein 1 OS=Homo sapiens GN=PNLIPRP1 PE=1 SV=1	PF01674//PF02230	Lipase (class 2)//Phospholipase/Carboxylesterase	--	--	GO:0016787	hydrolase activity	--	--	--	--
comp1388_c0	CA	0.516376	556	--	--	--	--	--	--	--	--	--	--	--	--	--	--	--	--	--	--	--	--	--	--	--	--	--	--	--	--
comp13912_c0	CA	33.3896	3116	21357605	NP_652145.1	3695	0	CG14476, isoform B [Drosophila melanogaster]	157126654	XM_001660881.1	107	2.06636e-46	Aedes aegypti neutral alpha glucosidase 2 partial mRNA	K05546	GANAB	alpha 1,3-glucosidase	http://www.genome.jp/dbget-bin/www_bget?ko:K05546	P79403	2298	0	Neutral alpha-glucosidase AB OS=Sus scrofa GN=GANAB PE=1 SV=1	PF01055	Glycosyl hydrolases family 31	GO:0005982//GO:0005985//GO:0005975//GO:0006012	starch metabolic process//sucrose metabolic process//carbohydrate metabolic process//galactose metabolic process	GO:0030246//GO:0004553//GO:0004558	carbohydrate binding//hydrolase activity, hydrolyzing O-glycosyl compounds//alpha-glucosidase activity	GO:0005875//GO:0017177//GO:0005576	microtubule associated complex//glucosidase II complex//extracellular region	KOG1066	Glucosidase II catalytic (alpha) subunit and related enzymes, glycosyl hydrolase family 31
comp139157_c0	CA	3.15296	516	63148846	AAY34545.1	119	4.45894e-06	putative 13.7 kDa secreted salivary gland protein [Stomoxys calcitrans]	--	--	--	--	--	--	--	--	--	--	--	--	--	--	--	--	--	--	--	--	--	--	--
comp13915_c0	CA	13.7912	2364	195477805	XP_002100312.1	1534	0	GE16233 [Drosophila yakuba]	345486570	XM_001605008.2	93	9.47546e-39	PREDICTED: Nasonia vitripennis fasciculation and elongation protein zeta-2-like (LOC100121445), mRNA	--	--	--	--	Q9UHY8	458	4.80252e-49	Fasciculation and elongation protein zeta-2 OS=Homo sapiens GN=FEZ2 PE=1 SV=2	PF08702//PF07546	Fibrinogen alpha/beta chain family//EMI domain	GO:0051258//GO:0030168//GO:0007165	protein polymerization//platelet activation//signal transduction	GO:0005515//GO:0005102//GO:0030674	protein binding//receptor binding//protein binding, bridging	GO:0005577	fibrinogen complex	--	--
comp13948_c0	CA	9.69004	652	125778368	XP_001359942.1	289	3.42672e-30	GA13188 [Drosophila pseudoobscura pseudoobscura]	--	--	--	--	--	--	--	--	--	Q9VGQ9	280	4.9693e-30	DPH3 homolog OS=Drosophila melanogaster GN=CG14701 PE=3 SV=1	--	--	--	--	--	--	--	--	KOG2923	Uncharacterized conserved protein
comp13959_c0	CA	7.58634	841	194895787	XP_001978342.1	575	4.18663e-70	GG19539 [Drosophila erecta]	--	--	--	--	--	--	--	--	--	--	--	--	--	--	--	--	--	--	--	--	--	--	--
comp1395_c0	CA	0.563899	396	--	--	--	--	--	--	--	--	--	--	--	--	--	--	--	--	--	--	--	--	--	--	--	--	--	--	--	--
comp13965_c0	CA	0.446162	286	--	--	--	--	--	--	--	--	--	--	--	--	--	--	--	--	--	--	--	--	--	--	--	--	--	--	--	--
comp13966_c0	CA	1.91994	648	298569364	ADI87393.1	335	4.89764e-36	putative lectin alpha-subunit [Lucilia sericata]	--	--	--	--	--	--	--	--	--	P05047	137	1.10758e-08	Lectin subunit alpha OS=Sarcophaga peregrina PE=1 SV=1	PF00059	Lectin C-type domain	--	--	GO:0030246	carbohydrate binding	--	--	--	--
comp13972_c0	CA	0.371801	429	195438296	XP_002067073.1	599	8.42261e-71	GK24805 [Drosophila willistoni]	--	--	--	--	--	--	--	--	--	Q9VM92	581	2.04201e-69	Tubulin glycylase 3B OS=Drosophila melanogaster GN=TTLL3B PE=1 SV=2	PF03133	Tubulin-tyrosine ligase family	GO:0006464//GO:0006570	cellular protein modification process//tyrosine metabolic process	GO:0004835	tubulin-tyrosine ligase activity	--	--	KOG2157	Predicted tubulin-tyrosine ligase
comp1398_c0	CA	0.404829	394	--	--	--	--	--	--	--	--	--	--	--	--	--	--	--	--	--	--	--	--	--	--	--	--	--	--	--	--
comp13991_c0	CA	0.445124	215	--	--	--	--	--	--	--	--	--	--	--	--	--	--	--	--	--	--	--	--	--	--	--	--	--	--	--	--
comp14013_c0	CA	3.17084	996	--	--	--	--	--	--	--	--	--	--	--	--	--	--	--	--	--	--	--	--	--	--	--	--	--	--	--	--
comp14017_c0	CA	0.431089	296	--	--	--	--	--	--	--	--	--	--	--	--	--	--	--	--	--	--	--	--	--	--	--	--	--	--	--	--
comp14023_c0	CA	1.96797	2626	326666879	XP_003198405.1	179	4.76231e-11	PREDICTED: oocyte zinc finger protein XlCOF6-like [Danio rerio]	--	--	--	--	--	--	--	--	--	Q62981	248	5.77809e-21	Zinc finger protein 260 OS=Rattus norvegicus GN=Znf260 PE=1 SV=1	PF07776//PF00096//PF02383	Zinc-finger associated domain (zf-AD)//Zinc finger, C2H2 type//SacI homology domain	--	--	GO:0042578//GO:0046872//GO:0008270	phosphoric ester hydrolase activity//metal ion binding//zinc ion binding	GO:0005634	nucleus	--	--
comp14037_c0	CA	1.20205	345	--	--	--	--	--	--	--	--	--	--	--	--	--	--	--	--	--	--	--	--	--	--	--	--	--	--	--	--
comp1403_c0	CA	0.324688	393	--	--	--	--	--	--	--	--	--	--	--	--	--	--	--	--	--	--	--	--	--	--	--	--	--	--	--	--
comp14042_c0	CA	17.6208	659	--	--	--	--	--	--	--	--	--	--	--	--	--	--	--	--	--	--	--	--	--	--	--	--	--	--	--	--
comp140448_c0	CA	0.623754	358	--	--	--	--	--	--	--	--	--	--	--	--	--	--	--	--	--	--	--	--	--	--	--	--	--	--	--	--
comp1404_c0	CA	0.448041	356	--	--	--	--	--	--	--	--	--	--	--	--	--	--	--	--	--	--	--	--	--	--	--	--	--	--	--	--
comp14060_c0	CA	0.313776	305	--	--	--	--	--	--	--	--	--	--	--	--	--	--	--	--	--	--	--	--	--	--	--	--	--	--	--	--
comp14065_c0	CA	0.54783	757	--	--	--	--	--	--	--	--	--	--	--	--	--	--	--	--	--	--	--	--	--	--	--	--	--	--	--	--
comp140774_c0	CA	0.431089	1332	--	--	--	--	--	--	--	--	--	--	--	--	--	--	--	--	--	--	--	--	--	--	--	--	--	--	--	--
comp140821_c0	CA	1.37502	464	--	--	--	--	--	--	--	--	--	--	--	--	--	--	--	--	--	--	--	--	--	--	--	--	--	--	--	--
comp14083_c0	CA	0.487563	458	195133330	XP_002011092.1	398	4.26491e-43	GI16349 [Drosophila mojavensis]	--	--	--	--	--	--	--	--	--	--	--	--	--	--	--	--	--	--	--	--	--	--	--
comp14086_c0	CA	24.9799	779	289742453	ADD19974.1	641	2.85118e-81	lysozyme precursor 1,4-beta-N-acetylmuramidase [Glossina morsitans morsitans]	--	--	--	--	--	K01185	E3.2.1.17	lysozyme	http://www.genome.jp/dbget-bin/www_bget?ko:K01185	Q17005	231	5.08581e-22	Lysozyme c-1 OS=Anopheles gambiae GN=AGAP007347 PE=2 SV=2	--	--	GO:0005975//GO:0008152	carbohydrate metabolic process//metabolic process	GO:0003796	lysozyme activity	--	--	--	--
comp140911_c0	CA	2.60413	441	--	--	--	--	--	--	--	--	--	--	--	--	--	--	--	--	--	--	--	--	--	--	--	--	--	--	--	--
comp14106_c0	CA	0.344405	741	195119141	XP_002004090.1	661	1.37618e-79	GI18260 [Drosophila mojavensis]	--	--	--	--	--	--	--	--	--	Q8BI79	148	1.28283e-09	Coiled-coil domain-containing protein 40 OS=Mus musculus GN=Ccdc40 PE=2 SV=1	PF02403	Seryl-tRNA synthetase N-terminal domain	GO:0006434//GO:0006566//GO:0006563//GO:0006544	seryl-tRNA aminoacylation//threonine metabolic process//L-serine metabolic process//glycine metabolic process	GO:0000166//GO:0005524//GO:0004828	nucleotide binding//ATP binding//serine-tRNA ligase activity	GO:0005737	cytoplasm	--	--
comp14112_c0	CA	0.55001	580	3183501	Q24762.1	261	1.51755e-23	RecName: Full=Regulatory protein zeste	--	--	--	--	--	K09362	K09362	homeo domain only family, other	http://www.genome.jp/dbget-bin/www_bget?ko:K09362	Q24762	261	1.02497e-24	Regulatory protein zeste OS=Drosophila virilis GN=z PE=3 SV=1	PF04871//PF01608	Uso1 / p115 like vesicle tethering protein, C terminal region//I/LWEQ domain	GO:0015031//GO:0006886//GO:0006355	protein transport//intracellular protein transport//regulation of transcription, DNA-dependent	GO:0003779//GO:0003677//GO:0008565	actin binding//DNA binding//protein transporter activity	GO:0016020//GO:0005737//GO:0005634	membrane//cytoplasm//nucleus	--	--
comp14124_c0	CA	1.82087	2260	194763579	XP_001963910.1	278	1.35575e-22	GF21004 [Drosophila ananassae]	321400070	NM_001202528.1	77	7.09775e-30	Bombyx mori ribosomal protein S6 kinase, 90 kDa (p90srk), mRNA gi|304421475|gb|GQ426311.1| Bombyx mori p90srk mRNA, complete cds	--	--	--	--	P51812	280	2.67234e-24	Ribosomal protein S6 kinase alpha-3 OS=Homo sapiens GN=RPS6KA3 PE=1 SV=1	PF00433//PF06293//PF07714//PF00069//PF01163	Protein kinase C terminal domain//Lipopolysaccharide kinase (Kdo/WaaP) family//Protein tyrosine kinase//Protein kinase domain//RIO1 family	GO:0006468//GO:0009069//GO:0016310//GO:0009103	protein phosphorylation//serine family amino acid metabolic process//phosphorylation//lipopolysaccharide biosynthetic process	GO:0004674//GO:0003824//GO:0016773//GO:0005524//GO:0004672	protein serine/threonine kinase activity//catalytic activity//phosphotransferase activity, alcohol group as acceptor//ATP binding//protein kinase activity	GO:0016020	membrane	KOG0603	Ribosomal protein S6 kinase
comp14124_c1	CA	1.87783	1410	195482391	XP_002102028.1	808	7.53906e-95	S6kII [Drosophila yakuba]	--	--	--	--	--	--	--	--	--	P51812	578	1.7372e-64	Ribosomal protein S6 kinase alpha-3 OS=Homo sapiens GN=RPS6KA3 PE=1 SV=1	PF07714//PF00069//PF05843	Protein tyrosine kinase//Protein kinase domain//Suppressor of forked protein (Suf)	GO:0006397//GO:0006468	mRNA processing//protein phosphorylation	GO:0004672//GO:0016301//GO:0005524	protein kinase activity//kinase activity//ATP binding	GO:0005634	nucleus	KOG0603	Ribosomal protein S6 kinase
comp14125_c0	CA	1.3031	1885	67084077	AAY66973.1	150	2.03912e-08	protein disulfide-isomerase [Ixodes scapularis]	--	--	--	--	--	--	--	--	--	Q10057	144	3.3236e-08	Putative protein disulfide-isomerase C1F5.02 OS=Schizosaccharomyces pombe (strain 972 / ATCC 24843) GN=SPAC1F5.02 PE=2 SV=1	PF06350	Hormone-sensitive lipase (HSL) N-terminus	GO:0016042//GO:0008203	lipid catabolic process//cholesterol metabolic process	GO:0016298	lipase activity	--	--	KOG0190	Protein disulfide isomerase (prolyl 4-hydroxylase beta subunit)
comp141267_c0	CA	1.61708	434	--	--	--	--	--	--	--	--	--	--	--	--	--	--	--	--	--	--	--	--	--	--	--	--	--	--	--	--
comp14127_c0	CA	19.6588	886	289743033	ADD20264.1	917	1.2782e-121	glutathione S-transferase [Glossina morsitans morsitans]	--	--	--	--	--	--	--	--	--	P46430	439	5.62263e-51	Glutathione S-transferase 1 OS=Manduca sexta GN=GST1 PE=2 SV=1	PF13417//PF13409//PF02798	////Glutathione S-transferase, N-terminal domain	--	--	GO:0005515//GO:0016740	protein binding//transferase activity	--	--	KOG0867	Glutathione S-transferase
comp141303_c0	CA	0.791858	282	--	--	--	--	--	--	--	--	--	--	--	--	--	--	--	--	--	--	--	--	--	--	--	--	--	--	--	--
comp14135_c0	CA	2.09965	4953	195037799	XP_001990348.1	184	6.57001e-11	GH19293 [Drosophila grimshawi]	--	--	--	--	--	K01191	E3.2.1.24	alpha-mannosidase	http://www.genome.jp/dbget-bin/www_bget?ko:K01191	Q8BRK9	1527	0	Alpha-mannosidase 2x OS=Mus musculus GN=Man2a2 PE=2 SV=2	PF07748//PF09261//PF01074	Glycosyl hydrolases family 38 C-terminal domain//Alpha mannosidase, middle domain//Glycosyl hydrolases family 38 N-terminal domain	GO:0006013//GO:0005975	mannose metabolic process//carbohydrate metabolic process	GO:0004559//GO:0030246//GO:0004553//GO:0015923//GO:0008270	alpha-mannosidase activity//carbohydrate binding//hydrolase activity, hydrolyzing O-glycosyl compounds//mannosidase activity//zinc ion binding	--	--	KOG1959	Glycosyl hydrolase, family 38 - alpha-mannosidase
comp14140_c0	CA	0.525112	486	--	--	--	--	--	--	--	--	--	--	--	--	--	--	--	--	--	--	--	--	--	--	--	--	--	--	--	--
comp141450_c0	CA	1.10798	691	--	--	--	--	--	--	--	--	--	--	--	--	--	--	--	--	--	--	--	--	--	--	--	--	--	--	--	--
comp141467_c0	CA	1.02492	249	--	--	--	--	--	--	--	--	--	--	--	--	--	--	--	--	--	--	--	--	--	--	--	--	--	--	--	--
comp141590_c0	CA	0.309114	1032	--	--	--	--	--	--	--	--	--	--	--	--	--	--	--	--	--	--	--	--	--	--	--	--	--	--	--	--
comp14160_c0	CA	2.1345	1091	194744596	XP_001954779.1	306	4.80882e-29	GF18441 [Drosophila ananassae]	--	--	--	--	--	--	--	--	--	--	--	--	--	PF02944	BESS motif	--	--	GO:0003677	DNA binding	--	--	--	--
comp141622_c0	CA	0.503693	570	--	--	--	--	--	34398397	AY333070.1	33	4.9341e-06	Drosophila virilis antennapedia (Antp), CG10013 (CG10013), CG31217 (CG31217), and ultrabithorax (Ubx) genes, complete cds	--	--	--	--	--	--	--	--	--	--	--	--	--	--	--	--	--	--
comp14163_c0	CA	0.498446	384	432431	AAA53489.1	132	4.1982e-07	putative reverse transcriptase [Anopheles gambiae]	--	--	--	--	--	--	--	--	--	--	--	--	--	--	--	--	--	--	--	--	--	--	--
comp14175_c0	CA	5.41033	625	--	--	--	--	--	--	--	--	--	--	--	--	--	--	--	--	--	--	--	--	--	--	--	--	--	--	--	--
comp14181_c0	CA	0.506358	315	--	--	--	--	--	--	--	--	--	--	--	--	--	--	--	--	--	--	--	--	--	--	--	--	--	--	--	--
comp141850_c0	CA	1.44231	752	195396425	XP_002056832.1	869	1.57148e-114	GJ16741 [Drosophila virilis]	--	--	--	--	--	--	--	--	--	Q9W440	406	5.37982e-47	UPF0670 protein THEM6 homolog OS=Drosophila melanogaster GN=CG4666 PE=2 SV=1	--	--	--	--	--	--	--	--	KOG4366	Predicted thioesterase
comp141877_c0	CA	1.07934	266	--	--	--	--	--	--	--	--	--	--	--	--	--	--	--	--	--	--	--	--	--	--	--	--	--	--	--	--
comp1418_c0	CA	0.3742	341	--	--	--	--	--	--	--	--	--	--	--	--	--	--	--	--	--	--	--	--	--	--	--	--	--	--	--	--
comp14193_c0	CA	8.29997	2848	195064072	XP_001996491.1	1349	1.14796e-171	GH23971 [Drosophila grimshawi]	--	--	--	--	--	--	--	--	--	Q5F464	799	1.33466e-92	Lipoma-preferred partner homolog OS=Gallus gallus GN=LPP PE=2 SV=1	PF00412	LIM domain	--	--	GO:0008270	zinc ion binding	--	--	KOG1701	Focal adhesion adaptor protein Paxillin and related LIM proteins
comp14203_c0	CA	0.408981	624	--	--	--	--	--	--	--	--	--	--	--	--	--	--	--	--	--	--	--	--	--	--	--	--	--	--	--	--
comp142106_c0	CA	0.500235	301	--	--	--	--	--	--	--	--	--	--	--	--	--	--	--	--	--	--	--	--	--	--	--	--	--	--	--	--
comp14211_c0	CA	2.09872	456	--	--	--	--	--	--	--	--	--	--	--	--	--	--	--	--	--	--	--	--	--	--	--	--	--	--	--	--
comp14213_c0	CA	0.834001	459	--	--	--	--	--	--	--	--	--	--	--	--	--	--	--	--	--	--	--	--	--	--	--	--	--	--	--	--
comp14214_c0	CA	0.384344	332	--	--	--	--	--	113193577	AE014298.4	63	5.80257e-23	Drosophila melanogaster chromosome X, complete sequence	--	--	--	--	--	--	--	--	--	--	--	--	--	--	--	--	--	--
comp142159_c0	CA	0.340454	937	--	--	--	--	--	--	--	--	--	--	--	--	--	--	--	--	--	--	--	--	--	--	--	--	--	--	--	--
comp14217_c0	CA	0.315847	202	195126134	XP_002007529.1	249	1.36871e-23	GI12340 [Drosophila mojavensis]	195012881	XM_001983731.1	84	7.01185e-35	Drosophila grimshawi GH16078 (Dgri\GH16078), mRNA	--	--	--	--	--	--	--	--	--	--	--	--	GO:0008270//GO:0046872	zinc ion binding//metal ion binding	--	--	--	--
comp1421_c0	CA	0.330006	290	--	--	--	--	--	--	--	--	--	--	--	--	--	--	--	--	--	--	--	--	--	--	--	--	--	--	--	--
comp14222_c0	CA	1.63593	468	--	--	--	--	--	--	--	--	--	--	--	--	--	--	--	--	--	--	--	--	--	--	--	--	--	--	--	--
comp14225_c0	CA	0.817963	429	--	--	--	--	--	--	--	--	--	--	--	--	--	--	--	--	--	--	--	--	--	--	--	--	--	--	--	--
comp14232_c0	CA	1.58512	1288	--	--	--	--	--	--	--	--	--	--	--	--	--	--	--	--	--	--	--	--	--	--	--	--	--	--	--	--
comp14254_c0	CA	0.741873	301	--	--	--	--	--	--	--	--	--	--	--	--	--	--	--	--	--	--	--	--	--	--	--	--	--	--	--	--
comp14270_c0	CA	0.790329	444	170030604	XP_001843178.1	210	4.36107e-18	conserved hypothetical protein [Culex quinquefasciatus]	--	--	--	--	--	--	--	--	--	--	--	--	--	--	--	--	--	--	--	--	--	--	--
comp14272_c0	CA	1.1514	471	--	--	--	--	--	--	--	--	--	--	--	--	--	--	--	--	--	--	--	--	--	--	--	--	--	--	--	--
comp14274_c0	CA	0.323316	296	--	--	--	--	--	--	--	--	--	--	--	--	--	--	--	--	--	--	--	--	--	--	--	--	--	--	--	--
comp14275_c0	CA	0.612001	417	195451615	XP_002073001.1	142	7.69848e-22	GK13388 [Drosophila willistoni]	--	--	--	--	--	--	--	--	--	--	--	--	--	--	--	--	--	--	--	--	--	--	--
comp14279_c0	CA	0.479107	799	--	--	--	--	--	--	--	--	--	--	--	--	--	--	--	--	--	--	--	--	--	--	--	--	--	--	--	--
comp14283_c0	CA	1.08929	1230	--	--	--	--	--	--	--	--	--	--	--	--	--	--	--	--	--	--	--	--	--	--	--	--	--	--	--	--
comp142945_c0	CA	1.40002	319	--	--	--	--	--	--	--	--	--	--	--	--	--	--	--	--	--	--	--	--	--	--	--	--	--	--	--	--
comp14294_c0	CA	1.27602	600	195152351	XP_002017100.1	442	6.15307e-53	GL22121 [Drosophila persimilis]	--	--	--	--	--	--	--	--	--	--	--	--	--	PF00349	Hexokinase	GO:0005975	carbohydrate metabolic process	GO:0005524//GO:0016773	ATP binding//phosphotransferase activity, alcohol group as acceptor	--	--	--	--
comp14312_c0	CA	11.8723	970	195479581	XP_002100942.1	969	2.43698e-128	GE15892 [Drosophila yakuba]	--	--	--	--	--	--	--	--	--	Q5FW12	549	2.54551e-66	TIP41-like protein OS=Xenopus tropicalis GN=tiprl PE=2 SV=1	--	--	--	--	--	--	--	--	KOG3224	Uncharacterized conserved protein
comp14321_c0	CA	2.19463	407	--	--	--	--	--	--	--	--	--	--	--	--	--	--	--	--	--	--	--	--	--	--	--	--	--	--	--	--
comp14322_c0	CA	25.1051	1080	195053860	XP_001993844.1	944	2.55154e-124	GH21955 [Drosophila grimshawi]	--	--	--	--	--	--	--	--	--	O35586	571	9.47701e-70	Isopentenyl-diphosphate Delta-isomerase 1 OS=Mesocricetus auratus GN=IDI1 PE=2 SV=1	PF00293	NUDIX domain	GO:0016114//GO:0006694//GO:0008299	terpenoid biosynthetic process//steroid biosynthetic process//isoprenoid biosynthetic process	GO:0004452//GO:0016787	isopentenyl-diphosphate delta-isomerase activity//hydrolase activity	--	--	KOG0142	Isopentenyl pyrophosphate:dimethylallyl pyrophosphate isomerase
comp14324_c0	CA	0.531676	240	--	--	--	--	--	--	--	--	--	--	--	--	--	--	--	--	--	--	--	--	--	--	--	--	--	--	--	--
comp14344_c0	CA	0.500401	765	--	--	--	--	--	--	--	--	--	--	--	--	--	--	--	--	--	--	--	--	--	--	--	--	--	--	--	--
comp14348_c0	CA	1.25489	483	--	--	--	--	--	--	--	--	--	--	--	--	--	--	--	--	--	--	--	--	--	--	--	--	--	--	--	--
comp14353_c0	CA	1.74003	330	--	--	--	--	--	--	--	--	--	--	--	--	--	--	--	--	--	--	--	--	--	--	--	--	--	--	--	--
comp14354_c0	CA	0.410296	311	--	--	--	--	--	--	--	--	--	--	--	--	--	--	--	--	--	--	PF03419	Sporulation factor SpoIIGA	GO:0030436//GO:0006508	asexual sporulation//proteolysis	GO:0004190	aspartic-type endopeptidase activity	--	--	--	--
comp14357_c0	CA	4.05711	1305	194767653	XP_001965929.1	499	6.00315e-56	GF11692 [Drosophila ananassae]	--	--	--	--	--	K13114	PNN	pinin	http://www.genome.jp/dbget-bin/www_bget?ko:K13114	Q5R5X0	147	9.77536e-09	Pinin OS=Pongo abelii GN=PNN PE=2 SV=1	PF01736	Polyomavirus agnoprotein	--	--	GO:0003677	DNA binding	--	--	KOG3756	Pinin (desmosome-associated protein)
comp14361_c0	CA	0.425341	300	--	--	--	--	--	--	--	--	--	--	--	--	--	--	--	--	--	--	--	--	--	--	--	--	--	--	--	--
comp14370_c0	CA	0.392622	650	195394760	XP_002056010.1	372	6.55652e-39	GJ10457 [Drosophila virilis]	--	--	--	--	--	--	--	--	--	--	--	--	--	--	--	--	--	--	--	--	--	--	--
comp14373_c0	CA	0.77452	659	--	--	--	--	--	--	--	--	--	--	--	--	--	--	--	--	--	--	--	--	--	--	--	--	--	--	--	--
comp14378_c0	CA	2.17871	1186	--	--	--	--	--	--	--	--	--	--	--	--	--	--	--	--	--	--	PF01458//PF02207	Uncharacterized protein family (UPF0051)//Putative zinc finger in N-recognin (UBR box)	GO:0016567//GO:0016226	protein ubiquitination//iron-sulfur cluster assembly	GO:0004842//GO:0008270	ubiquitin-protein ligase activity//zinc ion binding	--	--	--	--
comp14388_c0	CA	0.763577	376	195045806	XP_001992039.1	438	1.67373e-52	GH24547 [Drosophila grimshawi]	--	--	--	--	--	K00522	FTH1	ferritin heavy chain	http://www.genome.jp/dbget-bin/www_bget?ko:K00522	P85838	338	7.42201e-39	Ferritin, heavy subunit OS=Trematomus bernacchii PE=1 SV=1	PF02915//PF00210	Rubrerythrin//Ferritin-like domain	GO:0006879//GO:0055114//GO:0044699	cellular iron ion homeostasis//oxidation-reduction process//single-organism process	GO:0046914//GO:0046872//GO:0008199//GO:0016491	transition metal ion binding//metal ion binding//ferric iron binding//oxidoreductase activity	--	--	KOG2332	Ferritin
comp14402_c0	CA	1.20228	398	--	--	--	--	--	--	--	--	--	--	--	--	--	--	--	--	--	--	--	--	--	--	--	--	--	--	--	--
comp14405_c0	CA	0.392622	325	--	--	--	--	--	--	--	--	--	--	--	--	--	--	--	--	--	--	--	--	--	--	--	--	--	--	--	--
comp14414_c0	CA	0.871997	439	--	--	--	--	--	--	--	--	--	--	--	--	--	--	--	--	--	--	--	--	--	--	--	--	--	--	--	--
comp144152_c0	CA	0.328533	971	--	--	--	--	--	--	--	--	--	--	--	--	--	--	--	--	--	--	--	--	--	--	--	--	--	--	--	--
comp14415_c0	CA	4.20761	743	195145794	XP_002013875.1	630	7.54902e-74	GL23153 [Drosophila persimilis]	195395165	XM_002056171.1	83	1.04627e-33	Drosophila virilis GJ10807 (Dvir\GJ10807), mRNA	--	--	--	--	--	--	--	--	PF07127	Late nodulin protein	GO:0009878	nodule morphogenesis	GO:0046872	metal ion binding	--	--	--	--
comp144180_c0	CA	0.947541	3232	195037813	XP_001990355.1	181	4.96742e-11	GH18283 [Drosophila grimshawi]	--	--	--	--	--	--	--	--	--	Q9UJU3	133	1.9209e-06	Zinc finger protein 112 OS=Homo sapiens GN=ZNF112 PE=2 SV=2	PF00096//PF09402//PF07776//PF05297	Zinc finger, C2H2 type//Man1-Src1p-C-terminal domain//Zinc-finger associated domain (zf-AD)//Herpesvirus latent membrane protein 1 (LMP1)	GO:0019087	transformation of host cell by virus	GO:0046872//GO:0008270	metal ion binding//zinc ion binding	GO:0005639//GO:0005634//GO:0016021	integral to nuclear inner membrane//nucleus//integral to membrane	--	--
comp1441_c0	CA	0.602371	1271	194742142	XP_001953565.1	189	8.32082e-13	GF17168 [Drosophila ananassae]	--	--	--	--	--	--	--	--	--	--	--	--	--	PF00957//PF10717	Synaptobrevin//Occlusion-derived virus envelope protein ODV-E18	GO:0016192	vesicle-mediated transport	--	--	GO:0016021//GO:0019031	integral to membrane//viral envelope	--	--
comp144345_c0	CA	0.613472	208	--	--	--	--	--	--	--	--	--	--	--	--	--	--	--	--	--	--	--	--	--	--	--	--	--	--	--	--
comp14435_c0	CA	0.425341	375	--	--	--	--	--	--	--	--	--	--	--	--	--	--	--	--	--	--	--	--	--	--	--	--	--	--	--	--
comp14438_c0	CA	1.77554	539	--	--	--	--	--	--	--	--	--	--	--	--	--	--	--	--	--	--	--	--	--	--	--	--	--	--	--	--
comp14445_c0	CA	0.611512	313	--	--	--	--	--	--	--	--	--	--	--	--	--	--	--	--	--	--	--	--	--	--	--	--	--	--	--	--
comp14446_c0	CA	0.953272	937	198451999	XP_001358580.2	912	1.8612e-120	GA21121 [Drosophila pseudoobscura pseudoobscura]	--	--	--	--	--	K07974	RAS	Ras family, other	http://www.genome.jp/dbget-bin/www_bget?ko:K07974	Q96HU8	738	6.2837e-96	GTP-binding protein Di-Ras2 OS=Homo sapiens GN=DIRAS2 PE=1 SV=1	PF08477//PF00071	Miro-like protein//Ras family	GO:0006184//GO:0007264	GTP catabolic process//small GTPase mediated signal transduction	GO:0003924//GO:0005525	GTPase activity//GTP binding	GO:0005622//GO:0016020	intracellular//membrane	KOG0395	Ras-related GTPase
comp14461_c0	CA	2.3021	1261	195403026	XP_002060096.1	1438	0	GJ15416 [Drosophila virilis]	195119194	XM_002004081.1	300	4.24056e-154	Drosophila mojavensis GI18275 (Dmoj\GI18275), mRNA	--	--	--	--	P23572	1418	0	Cyclin-dependent kinase 1 OS=Drosophila melanogaster GN=cdc2 PE=1 SV=1	PF06293//PF07714//PF01163//PF00069	Lipopolysaccharide kinase (Kdo/WaaP) family//Protein tyrosine kinase//RIO1 family//Protein kinase domain	GO:0009103//GO:0009069//GO:0016310//GO:0006468	lipopolysaccharide biosynthetic process//serine family amino acid metabolic process//phosphorylation//protein phosphorylation	GO:0005524//GO:0004672//GO:0016773//GO:0003824//GO:0004674	ATP binding//protein kinase activity//phosphotransferase activity, alcohol group as acceptor//catalytic activity//protein serine/threonine kinase activity	GO:0016020	membrane	KOG0594	Protein kinase PCTAIRE and related kinases
comp14462_c0	CA	15.5454	1182	195376541	XP_002047055.1	950	9.15452e-124	GJ12135 [Drosophila virilis]	--	--	--	--	--	--	--	--	--	Q9BTX7	277	4.03096e-26	Alpha-tocopherol transfer protein-like OS=Homo sapiens GN=TTPAL PE=2 SV=2	--	--	--	--	--	--	--	--	KOG1471	Phosphatidylinositol transfer protein SEC14 and related proteins
comp14497_c0	CA	43.6957	1428	289740809	ADD19152.1	1833	0	putative methionine aminopeptidase [Glossina morsitans morsitans]	339234882	XM_003378948.1	57	5.83172e-19	Trichinella spiralis methionyl aminopeptidase (Tsp_02670) mRNA, complete cds	--	--	--	--	Q4QRK0	1312	2.80313e-177	Methionine aminopeptidase 1 OS=Danio rerio GN=metap1 PE=2 SV=2	PF00725	3-hydroxyacyl-CoA dehydrogenase, C-terminal domain	GO:0006552//GO:0006550//GO:0006508//GO:0006568//GO:0055114//GO:0009987//GO:0006574//GO:0018874//GO:0006633//GO:0006631//GO:0006554	leucine catabolic process//isoleucine catabolic process//proteolysis//tryptophan metabolic process//oxidation-reduction process//cellular process//valine catabolic process//benzoate metabolic process//fatty acid biosynthetic process//fatty acid metabolic process//lysine catabolic process	GO:0046872//GO:0008270//GO:0003857//GO:0008235//GO:0016491//GO:0004177	metal ion binding//zinc ion binding//3-hydroxyacyl-CoA dehydrogenase activity//metalloexopeptidase activity//oxidoreductase activity//aminopeptidase activity	--	--	KOG2738	Putative methionine aminopeptidase
comp14507_c0	CA	0.380902	335	--	--	--	--	--	--	--	--	--	--	--	--	--	--	--	--	--	--	--	--	--	--	--	--	--	--	--	--
comp14523_c0	CA	0.729751	306	--	--	--	--	--	--	--	--	--	--	--	--	--	--	--	--	--	--	--	--	--	--	--	--	--	--	--	--
comp14525_c0	CA	1.40698	1179	--	--	--	--	--	--	--	--	--	--	--	--	--	--	--	--	--	--	--	--	--	--	--	--	--	--	--	--
comp14530_c0	CA	0.384344	332	--	--	--	--	--	--	--	--	--	--	--	--	--	--	--	--	--	--	--	--	--	--	--	--	--	--	--	--
comp14534_c0	CA	1.64863	3154	198460642	XP_001361775.2	3580	0	GA18580 [Drosophila pseudoobscura pseudoobscura]	195429640	XM_002062830.1	300	1.07751e-153	Drosophila willistoni GK19677 (Dwil\GK19677), mRNA	--	--	--	--	Q96JG6	1214	1.94145e-147	Coiled-coil domain-containing protein 132 OS=Homo sapiens GN=CCDC132 PE=1 SV=3	PF00124	Photosynthetic reaction centre protein	GO:0006118//GO:0009772//GO:0019684	electron transport//photosynthetic electron transport in photosystem II//photosynthesis, light reaction	GO:0045156	electron transporter, transferring electrons within the cyclic electron transport pathway of photosynthesis activity	--	--	KOG2939	Uncharacterized conserved protein
comp14538_c0	CA	0.920208	312	--	--	--	--	--	--	--	--	--	--	--	--	--	--	--	--	--	--	--	--	--	--	--	--	--	--	--	--
comp145473_c0	CA	0.424398	451	--	--	--	--	--	--	--	--	--	--	--	--	--	--	--	--	--	--	PF00033	Cytochrome b(N-terminal)/b6/petB	GO:0022904	respiratory electron transport chain	--	--	GO:0016020	membrane	--	--
comp145591_c0	CA	0.520118	368	--	--	--	--	--	--	--	--	--	--	--	--	--	--	--	--	--	--	--	--	--	--	--	--	--	--	--	--
comp14564_c0	CA	8.4684	2151	289739427	ADD18461.1	1578	0	phosphatidylserine-specific receptor ptdSerR [Glossina morsitans morsitans]	340713949	XM_003395448.1	162	3.78509e-77	PREDICTED: Bombus terrestris bifunctional arginine demethylase and lysyl-hydroxylase PSR-like (LOC100643039), mRNA	K11323	JMJD6	histone arginine demethylase JMJD6	http://www.genome.jp/dbget-bin/www_bget?ko:K11323	Q9VD28	1537	0	Bifunctional arginine demethylase and lysyl-hydroxylase PSR OS=Drosophila melanogaster GN=PSR PE=2 SV=1	PF02373	JmjC domain	--	--	GO:0005515	protein binding	--	--	KOG2130	Phosphatidylserine-specific receptor PtdSerR, contains JmjC domain
comp14565_c0	CA	0.788363	1133	--	--	--	--	--	--	--	--	--	--	--	--	--	--	--	--	--	--	PF02020	eIF4-gamma/eIF5/eIF2-epsilon	--	--	GO:0005515	protein binding	--	--	--	--
comp145660_c0	CA	2.90683	428	--	--	--	--	--	--	--	--	--	--	--	--	--	--	--	--	--	--	--	--	--	--	--	--	--	--	--	--
comp1456_c1	CA	0.843186	681	--	--	--	--	--	--	--	--	--	--	--	--	--	--	--	--	--	--	--	--	--	--	--	--	--	--	--	--
comp145725_c0	CA	0.721215	3627	24580597	NP_608508.1	1722	0	CG17075, isoform A [Drosophila melanogaster]	--	--	--	--	--	--	--	--	--	Q14AK4	400	2.37078e-40	Probable palmitoyltransferase ZDHHC11 OS=Mus musculus GN=Zdhhc11 PE=2 SV=2	PF04610//PF01529	TrbL/VirB6 plasmid conjugal transfer protein//DHHC zinc finger domain	GO:0030255	protein secretion by the type IV secretion system	GO:0008270	zinc ion binding	GO:0005783	endoplasmic reticulum	KOG1311	DHHC-type Zn-finger proteins
comp14573_c0	CA	0.423928	301	--	--	--	--	--	--	--	--	--	--	--	--	--	--	--	--	--	--	--	--	--	--	--	--	--	--	--	--
comp14576_c0	CA	1.20379	530	--	--	--	--	--	--	--	--	--	--	--	--	--	--	--	--	--	--	--	--	--	--	--	--	--	--	--	--
comp14577_c0	CA	1.02674	1336	195108311	XP_001998736.1	585	1.77906e-67	GI24130 [Drosophila mojavensis]	--	--	--	--	--	--	--	--	--	Q6TXF1	212	5.65285e-17	Arrestin domain-containing protein 3 OS=Rattus norvegicus GN=Arrdc3 PE=2 SV=1	PF02883	Adaptin C-terminal domain	GO:0006886//GO:0016192	intracellular protein transport//vesicle-mediated transport	--	--	GO:0030131	clathrin adaptor complex	KOG3780	Thioredoxin binding protein TBP-2/VDUP1
comp145794_c0	CA	0.817963	312	--	--	--	--	--	--	--	--	--	--	--	--	--	--	--	--	--	--	--	--	--	--	--	--	--	--	--	--
comp14581_c0	CA	0.869225	367	--	--	--	--	--	--	--	--	--	--	--	--	--	--	--	--	--	--	--	--	--	--	--	--	--	--	--	--
comp14583_c0	CA	0.67284	806	--	--	--	--	--	--	--	--	--	--	--	--	--	--	--	--	--	--	--	--	--	--	--	--	--	--	--	--
comp14584_c0	CA	3.79119	2457	195573907	XP_002104933.1	2385	0	GD18193 [Drosophila simulans]	--	--	--	--	--	K00649	GNPAT	glyceronephosphate O-acyltransferase	http://www.genome.jp/dbget-bin/www_bget?ko:K00649	O15228	726	2.04695e-82	Dihydroxyacetone phosphate acyltransferase OS=Homo sapiens GN=GNPAT PE=1 SV=1	PF01553	Acyltransferase	GO:0008654//GO:0046486//GO:0008152//GO:0042967	phospholipid biosynthetic process//glycerolipid metabolic process//metabolic process//acyl-carrier-protein biosynthetic process	GO:0016746//GO:0004366	transferase activity, transferring acyl groups//glycerol-3-phosphate O-acyltransferase activity	GO:0016020	membrane	KOG3730	Acyl-CoA:dihydroxyactetone-phosphate acyltransferase DHAPAT
comp1458_c0	CA	0.757533	379	--	--	--	--	--	--	--	--	--	--	--	--	--	--	--	--	--	--	--	--	--	--	--	--	--	--	--	--
comp145918_c0	CA	0.911444	280	--	--	--	--	--	--	--	--	--	--	--	--	--	--	--	--	--	--	--	--	--	--	--	--	--	--	--	--
comp14594_c0	CA	1.22447	495	195120668	XP_002004843.1	117	5.14915e-06	GI20139 [Drosophila mojavensis]	195120667	XM_002004807.1	48	1.94725e-14	Drosophila mojavensis GI20139 (Dmoj\GI20139), mRNA	--	--	--	--	--	--	--	--	PF07966	A1 Propeptide	GO:0006508	proteolysis	GO:0004190	aspartic-type endopeptidase activity	--	--	--	--
comp14614_c0	CA	0.570927	447	51950578	AAA70222.2	185	9.98857e-14	putative ORF2 [Drosophila melanogaster]	--	--	--	--	--	--	--	--	--	--	--	--	--	--	--	--	--	--	--	--	--	--	--
comp146201_c0	CA	0.566761	394	--	--	--	--	--	--	--	--	--	--	--	--	--	--	--	--	--	--	--	--	--	--	--	--	--	--	--	--
comp14626_c0	CA	1.17335	435	--	--	--	--	--	--	--	--	--	--	--	--	--	--	--	--	--	--	--	--	--	--	--	--	--	--	--	--
comp146291_c0	CA	0.336238	2277	195377678	XP_002047615.1	1666	0	GJ11832 [Drosophila virilis]	--	--	--	--	--	K08863	PLK4	polo-like kinase 4	http://www.genome.jp/dbget-bin/www_bget?ko:K08863	B4LDJ6	1666	0	Serine/threonine-protein kinase PLK4 OS=Drosophila virilis GN=SAK PE=3 SV=1	PF07714//PF00659//PF00069	Protein tyrosine kinase//POLO box duplicated region//Protein kinase domain	GO:0006468	protein phosphorylation	GO:0005515//GO:0004672//GO:0016301//GO:0005524	protein binding//protein kinase activity//kinase activity//ATP binding	--	--	KOG0575	Polo-like serine/threonine protein kinase
comp14631_c0	CA	0.46775	341	--	--	--	--	--	--	--	--	--	--	--	--	--	--	--	--	--	--	--	--	--	--	--	--	--	--	--	--
comp14631_c1	CA	0.61743	775	--	--	--	--	--	--	--	--	--	--	--	--	--	--	--	--	--	--	PF02535	ZIP Zinc transporter	GO:0055085//GO:0030001	transmembrane transport//metal ion transport	GO:0046873	metal ion transmembrane transporter activity	GO:0016020	membrane	--	--
comp14639_c0	CA	0.478987	333	--	--	--	--	--	--	--	--	--	--	--	--	--	--	--	--	--	--	--	--	--	--	--	--	--	--	--	--
comp1464_c0	CA	0.476128	402	--	--	--	--	--	--	--	--	--	--	--	--	--	--	--	--	--	--	--	--	--	--	--	--	--	--	--	--
comp14665_c0	CA	0.369861	345	--	--	--	--	--	--	--	--	--	--	--	--	--	--	--	--	--	--	--	--	--	--	--	--	--	--	--	--
comp146673_c0	CA	1.39565	320	--	--	--	--	--	--	--	--	--	--	--	--	--	--	--	--	--	--	--	--	--	--	--	--	--	--	--	--
comp1467_c0	CA	0.604177	264	--	--	--	--	--	--	--	--	--	--	--	--	--	--	--	--	--	--	--	--	--	--	--	--	--	--	--	--
comp14683_c0	CA	2.21208	274	--	--	--	--	--	--	--	--	--	--	--	--	--	--	--	--	--	--	--	--	--	--	--	--	--	--	--	--
comp14686_c0	CA	0.479708	266	--	--	--	--	--	--	--	--	--	--	--	--	--	--	--	--	--	--	--	--	--	--	--	--	--	--	--	--
comp14700_c0	CA	1.25436	1119	--	--	--	--	--	--	--	--	--	--	--	--	--	--	--	--	--	--	PF00130//PF04513//PF00628//PF07926	Phorbol esters/diacylglycerol binding domain (C1 domain)//Baculovirus polyhedron envelope protein, PEP, C terminus//PHD-finger//TPR/MLP1/MLP2-like protein	GO:0006606//GO:0035556	protein import into nucleus//intracellular signal transduction	GO:0005515//GO:0005198	protein binding//structural molecule activity	GO:0005643//GO:0019031//GO:0019028	nuclear pore//viral envelope//viral capsid	--	--
comp147123_c0	CA	0.605412	685	--	--	--	--	--	--	--	--	--	--	--	--	--	--	--	--	--	--	PF06247	Plasmodium ookinete surface protein Pvs28	--	--	--	--	GO:0016020//GO:0009986	membrane//cell surface	--	--
comp147133_c0	CA	0.675144	378	--	--	--	--	--	--	--	--	--	--	--	--	--	--	--	--	--	--	--	--	--	--	--	--	--	--	--	--
comp14715_c0	CA	0.338168	566	195122904	XP_002005950.1	215	8.88645e-18	GI18815 [Drosophila mojavensis]	--	--	--	--	--	--	--	--	--	--	--	--	--	PF00076	RNA recognition motif. (a.k.a. RRM, RBD, or RNP domain)	--	--	GO:0003676	nucleic acid binding	--	--	--	--
comp14719_c0	CA	0.87319	548	--	--	--	--	--	--	--	--	--	--	--	--	--	--	--	--	--	--	--	--	--	--	--	--	--	--	--	--
comp14727_c0	CA	0.868798	405	--	--	--	--	--	--	--	--	--	--	--	--	--	--	--	--	--	--	--	--	--	--	--	--	--	--	--	--
comp14753_c0	CA	0.300949	318	--	--	--	--	--	--	--	--	--	--	--	--	--	--	--	--	--	--	--	--	--	--	--	--	--	--	--	--
comp14755_c0	CA	3.20369	468	--	--	--	--	--	--	--	--	--	--	--	--	--	--	--	--	--	--	--	--	--	--	--	--	--	--	--	--
comp14757_c0	CA	2.20577	1275	--	--	--	--	--	--	--	--	--	--	--	--	--	--	--	--	--	--	--	--	--	--	--	--	--	--	--	--
comp14776_c0	CA	0.326182	489	--	--	--	--	--	--	--	--	--	--	--	--	--	--	--	--	--	--	PF04272	Phospholamban	GO:0006810//GO:0006816	transport//calcium ion transport	GO:0005246//GO:0042030	calcium channel regulator activity//ATPase inhibitor activity	GO:0016020	membrane	--	--
comp14777_c0	CA	4.92356	622	--	--	--	--	--	--	--	--	--	--	--	--	--	--	--	--	--	--	--	--	--	--	--	--	--	--	--	--
comp14784_c0	CA	2.17391	1937	--	--	--	--	--	--	--	--	--	--	--	--	--	--	--	--	--	--	--	--	--	--	--	--	--	--	--	--
comp14784_c1	CA	0.655491	438	--	--	--	--	--	--	--	--	--	--	--	--	--	--	--	--	--	--	--	--	--	--	--	--	--	--	--	--
comp14787_c0	CA	0.516608	247	--	--	--	--	--	--	--	--	--	--	--	--	--	--	--	--	--	--	--	--	--	--	--	--	--	--	--	--
comp14794_c0	CA	11.3567	1574	289742647	ADD20071.1	1844	0	mitogen-activated protein kinase kinase [Glossina morsitans morsitans]	--	--	--	--	--	--	--	--	--	Q24324	1650	0	Dual specificity mitogen-activated protein kinase kinase dSOR1 OS=Drosophila melanogaster GN=Dsor1 PE=2 SV=2	PF00069//PF07714	Protein kinase domain//Protein tyrosine kinase	GO:0006468//GO:0016310//GO:0009069	protein phosphorylation//phosphorylation//serine family amino acid metabolic process	GO:0004672//GO:0005524//GO:0004674	protein kinase activity//ATP binding//protein serine/threonine kinase activity	--	--	KOG0581	Mitogen-activated protein kinase kinase (MAP2K)
comp14800_c0	CA	0.341792	280	--	--	--	--	--	--	--	--	--	--	--	--	--	--	--	--	--	--	--	--	--	--	--	--	--	--	--	--
comp14819_c0	CA	0.712757	478	--	--	--	--	--	--	--	--	--	--	--	--	--	--	--	--	--	--	--	--	--	--	--	--	--	--	--	--
comp14834_c0	CA	0.418642	381	312377448	EFR24277.1	222	2.64553e-19	hypothetical protein AND_11234 [Anopheles darlingi]	--	--	--	--	--	--	--	--	--	--	--	--	--	PF01757//PF03445	Acyltransferase family//Putative nucleotidyltransferase DUF294	--	--	GO:0016747//GO:0008773	transferase activity, transferring acyl groups other than amino-acyl groups//[protein-PII] uridylyltransferase activity	--	--	KOG3700	Predicted acyltransferase
comp14836_c0	CA	0.350995	359	--	--	--	--	--	--	--	--	--	--	--	--	--	--	--	--	--	--	--	--	--	--	--	--	--	--	--	--
comp14839_c0	CA	0.734049	1043	--	--	--	--	--	--	--	--	--	--	--	--	--	--	--	--	--	--	PF11654	Protein of unknown function (DUF2665)	GO:0009306	protein secretion	--	--	--	--	--	--
comp14841_c0	CA	0.412952	309	--	--	--	--	--	--	--	--	--	--	--	--	--	--	--	--	--	--	--	--	--	--	--	--	--	--	--	--
comp14847_c0	CA	0.630802	354	--	--	--	--	--	--	--	--	--	--	--	--	--	--	--	--	--	--	--	--	--	--	--	--	--	--	--	--
comp14865_c0	CA	3.49964	474	195470451	XP_002087520.1	255	1.25037e-23	GE15699 [Drosophila yakuba]	--	--	--	--	--	--	--	--	--	--	--	--	--	--	--	--	--	--	--	--	--	--	--
comp14865_c1	CA	3.62034	1075	195398965	XP_002058091.1	738	1.65457e-90	GJ15891 [Drosophila virilis]	--	--	--	--	--	--	--	--	--	--	--	--	--	--	--	--	--	--	--	--	--	--	--
comp14878_c0	CA	0.517561	678	--	--	--	--	--	--	--	--	--	--	--	--	--	--	--	--	--	--	--	--	--	--	--	--	--	--	--	--
comp14888_c0	CA	49.9938	772	125773357	XP_001357937.1	656	3.3481e-83	GA11487 [Drosophila pseudoobscura pseudoobscura]	--	--	--	--	--	--	--	--	--	Q9V9Z1	638	1.07669e-81	39S ribosomal protein L32, mitochondrial OS=Drosophila melanogaster GN=mRpL32 PE=2 SV=1	PF01783	Ribosomal L32p protein family	GO:0006412//GO:0042254	translation//ribosome biogenesis	GO:0003735	structural constituent of ribosome	GO:0015934//GO:0005840	large ribosomal subunit//ribosome	KOG4080	Mitochondrial ribosomal protein L32
comp14892_c0	CA	22.7045	3248	195574149	XP_002105052.1	2007	0	GD21288 [Drosophila simulans]	--	--	--	--	--	--	--	--	--	Q2TBM9	363	3.0811e-34	Protein SERAC1 OS=Bos taurus GN=SERAC1 PE=2 SV=1	--	--	--	--	--	--	--	--	--	--
comp14893_c0	CA	13.0013	2461	195488335	XP_002092270.1	2299	0	GE14097 [Drosophila yakuba]	--	--	--	--	--	K02367	EXT2	glucuronyl/N-acetylglucosaminyl transferase EXT2	http://www.genome.jp/dbget-bin/www_bget?ko:K02367	Q9Y169	2298	0	Exostosin-2 OS=Drosophila melanogaster GN=Ext2 PE=1 SV=1	PF09258	Glycosyl transferase family 64 domain	--	--	GO:0016758	transferase activity, transferring hexosyl groups	GO:0031227	intrinsic to endoplasmic reticulum membrane	KOG1021	Acetylglucosaminyltransferase EXT1/exostosin 1
comp14900_c0	CA	0.414293	308	--	--	--	--	--	315623771	HM156082.1	32	9.12458e-06	Chymomyza procnemis 14-3-3 zeta gene, partial cds, alternatively spliced	--	--	--	--	--	--	--	--	--	--	--	--	--	--	--	--	--	--
comp14905_c0	CA	12.0833	3759	194859032	XP_001969304.1	1874	0	GG25352 [Drosophila erecta]	442627013	NM_001273362.1	248	1.03766e-124	Drosophila melanogaster numb (numb), transcript variant D, mRNA	K06057	NUMBL	numb	http://www.genome.jp/dbget-bin/www_bget?ko:K06057	P16554	1856	0	Protein numb OS=Drosophila melanogaster GN=numb PE=1 SV=2	PF08416//PF00640	Phosphotyrosine-binding domain//Phosphotyrosine interaction domain (PTB/PID)	--	--	GO:0005515	protein binding	--	--	KOG3537	Adaptor protein NUMB
comp14925_c0	CA	0.304977	523	--	--	--	--	--	--	--	--	--	--	--	--	--	--	--	--	--	--	--	--	--	--	--	--	--	--	--	--
comp14927_c0	CA	0.945838	371	--	--	--	--	--	--	--	--	--	--	--	--	--	--	--	--	--	--	--	--	--	--	--	--	--	--	--	--
comp14931_c0	CA	2.17244	279	--	--	--	--	--	--	--	--	--	--	--	--	--	--	--	--	--	--	--	--	--	--	--	--	--	--	--	--
comp14933_c0	CA	1.56759	407	224924446	ACN69173.1	172	1.1441e-13	hypothetical conserved secreted protein [Stomoxys calcitrans]	--	--	--	--	--	--	--	--	--	--	--	--	--	--	--	--	--	--	--	--	--	--	--
comp149489_c0	CA	0.311986	409	--	--	--	--	--	--	--	--	--	--	--	--	--	--	--	--	--	--	--	--	--	--	--	--	--	--	--	--
comp14954_c0	CA	0.970142	559	--	--	--	--	--	--	--	--	--	--	--	--	--	--	--	--	--	--	--	--	--	--	--	--	--	--	--	--
comp14963_c0	CA	0.623754	358	--	--	--	--	--	--	--	--	--	--	--	--	--	--	--	--	--	--	--	--	--	--	--	--	--	--	--	--
comp14977_c0	CA	0.386673	330	--	--	--	--	--	--	--	--	--	--	--	--	--	--	--	--	--	--	--	--	--	--	--	--	--	--	--	--
comp14984_c0	CA	0.473771	202	--	--	--	--	--	--	--	--	--	--	--	--	--	--	--	--	--	--	--	--	--	--	--	--	--	--	--	--
comp14987_c0	CA	0.567625	281	--	--	--	--	--	--	--	--	--	--	--	--	--	--	--	--	--	--	--	--	--	--	--	--	--	--	--	--
comp14995_c0	CA	1.16425	274	--	--	--	--	--	--	--	--	--	--	--	--	--	--	--	--	--	--	--	--	--	--	--	--	--	--	--	--
comp14997_c0	CA	1.66583	766	195035986	XP_001989452.1	366	5.40524e-41	GH18813 [Drosophila grimshawi]	--	--	--	--	--	--	--	--	--	P61849	336	1.02978e-37	Dromyosuppressin OS=Drosophila melanogaster GN=Dms PE=1 SV=1	--	--	--	--	--	--	--	--	--	--
comp15002_c0	CA	0.345493	277	--	--	--	--	--	--	--	--	--	--	--	--	--	--	--	--	--	--	--	--	--	--	--	--	--	--	--	--
comp15013_c0	CA	0.602213	1907	195145942	XP_002013949.1	1263	4.36062e-165	GL24419 [Drosophila persimilis]	--	--	--	--	--	K09353	LBX	homeobox protein LBX	http://www.genome.jp/dbget-bin/www_bget?ko:K09353	Q0P4H6	373	7.82786e-39	Transcription factor LBX1 OS=Xenopus tropicalis GN=lbx1 PE=2 SV=1	PF05920//PF00046	Homeobox KN domain//Homeobox domain	GO:0006355	regulation of transcription, DNA-dependent	GO:0043565//GO:0003677//GO:0003700	sequence-specific DNA binding//DNA binding//sequence-specific DNA binding transcription factor activity	GO:0005667	transcription factor complex	KOG0488	Transcription factor BarH and related HOX domain proteins
comp15024_c0	CA	0.425341	450	--	--	--	--	--	--	--	--	--	--	--	--	--	--	--	--	--	--	--	--	--	--	--	--	--	--	--	--
comp150263_c0	CA	0.373543	427	--	--	--	--	--	--	--	--	--	--	--	--	--	--	--	--	--	--	--	--	--	--	--	--	--	--	--	--
comp150441_c0	CA	0.59258	323	--	--	--	--	--	--	--	--	--	--	--	--	--	--	--	--	--	--	PF00160	Cyclophilin type peptidyl-prolyl cis-trans isomerase/CLD	GO:0006457	protein folding	GO:0003755	peptidyl-prolyl cis-trans isomerase activity	--	--	--	--
comp15044_c0	CA	1.63593	429	--	--	--	--	--	--	--	--	--	--	--	--	--	--	--	--	--	--	--	--	--	--	--	--	--	--	--	--
comp15047_c0	CA	0.595844	696	--	--	--	--	--	--	--	--	--	--	--	--	--	--	--	--	--	--	--	--	--	--	--	--	--	--	--	--
comp15050_c0	CA	2.98283	1016	195030532	XP_001988122.1	487	3.02142e-54	GH10994 [Drosophila grimshawi]	--	--	--	--	--	--	--	--	--	--	--	--	--	--	--	--	--	--	--	--	--	--	--
comp15050_c1	CA	3.17024	805	195156747	XP_002019258.1	473	5.0884e-53	GL26273 [Drosophila persimilis]	--	--	--	--	--	--	--	--	--	--	--	--	--	--	--	--	--	--	--	--	--	--	--
comp15057_c0	CA	0.60475	422	--	--	--	--	--	--	--	--	--	--	--	--	--	--	--	--	--	--	--	--	--	--	--	--	--	--	--	--
comp15067_c0	CA	0.944097	642	--	--	--	--	--	--	--	--	--	--	--	--	--	--	--	--	--	--	--	--	--	--	--	--	--	--	--	--
comp15083_c0	CA	1.5536	308	--	--	--	--	--	--	--	--	--	--	--	--	--	--	--	--	--	--	--	--	--	--	--	--	--	--	--	--
comp15088_c0	CA	14.4902	830	195426451	XP_002061348.1	179	1.5641e-12	GK20771 [Drosophila willistoni]	--	--	--	--	--	--	--	--	--	--	--	--	--	PF07815	Abl-interactor HHR	--	--	--	--	GO:0005737	cytoplasm	--	--
comp15093_c0	CA	4.1153	1476	195122564	XP_002005781.1	223	6.37197e-17	GI20653 [Drosophila mojavensis]	195027368	XM_001986519.1	414	0	Drosophila grimshawi GH21430 (Dgri\GH21430), mRNA	--	--	--	--	P23416	447	9.33044e-48	Glycine receptor subunit alpha-2 OS=Homo sapiens GN=GLRA2 PE=2 SV=1	PF02932//PF02931	Neurotransmitter-gated ion-channel transmembrane region//Neurotransmitter-gated ion-channel ligand binding domain	GO:0006810//GO:0006811	transport//ion transport	GO:0005230	extracellular ligand-gated ion channel activity	GO:0016020//GO:0045211//GO:0030054//GO:0016021//GO:0005886	membrane//postsynaptic membrane//cell junction//integral to membrane//plasma membrane	KOG3644	Ligand-gated ion channel
comp15096_c0	CA	0.434021	294	--	--	--	--	--	--	--	--	--	--	--	--	--	--	--	--	--	--	--	--	--	--	--	--	--	--	--	--
comp151048_c0	CA	1.94177	460	--	--	--	--	--	--	--	--	--	--	--	--	--	--	--	--	--	--	PF00015	Methyl-accepting chemotaxis protein (MCP) signaling domain	GO:0007165	signal transduction	GO:0004871	signal transducer activity	GO:0016020	membrane	--	--
comp15109_c0	CA	0.431089	444	--	--	--	--	--	--	--	--	--	--	--	--	--	--	--	--	--	--	PF07776	Zinc-finger associated domain (zf-AD)	--	--	GO:0008270	zinc ion binding	GO:0005634	nucleus	--	--
comp15114_c0	CA	0.635469	1004	289742607	ADD20051.1	1011	7.65455e-135	aquaporin [Glossina morsitans morsitans]	--	--	--	--	--	K09884	AQPN	aquaporin rerated protein, invertebrate	http://www.genome.jp/dbget-bin/www_bget?ko:K09884	Q25074	998	4.59213e-134	Aquaporin OS=Haematobia irritans exigua PE=2 SV=1	PF00230	Major intrinsic protein	GO:0006810	transport	GO:0005215	transporter activity	GO:0016020//GO:0016021	membrane//integral to membrane	KOG0223	Aquaporin (major intrinsic protein family)
comp151165_c0	CA	1.31549	291	--	--	--	--	--	--	--	--	--	--	--	--	--	--	--	--	--	--	--	--	--	--	--	--	--	--	--	--
comp151373_c0	CA	1.22358	365	--	--	--	--	--	--	--	--	--	--	--	--	--	--	--	--	--	--	--	--	--	--	--	--	--	--	--	--
comp15146_c0	CA	1.37749	437	--	--	--	--	--	--	--	--	--	--	--	--	--	--	--	--	--	--	--	--	--	--	--	--	--	--	--	--
comp1514_c0	CA	0.531676	360	--	--	--	--	--	--	--	--	--	--	--	--	--	--	--	--	--	--	--	--	--	--	--	--	--	--	--	--
comp15152_c0	CA	1.16425	822	--	--	--	--	--	--	--	--	--	--	--	--	--	--	--	--	--	--	--	--	--	--	--	--	--	--	--	--
comp151555_c0	CA	1.02355	374	--	--	--	--	--	--	--	--	--	--	--	--	--	--	--	--	--	--	--	--	--	--	--	--	--	--	--	--
comp151683_c0	CA	0.705418	407	--	--	--	--	--	--	--	--	--	--	--	--	--	--	--	--	--	--	--	--	--	--	--	--	--	--	--	--
comp15168_c0	CA	1.3817	323	--	--	--	--	--	--	--	--	--	--	--	--	--	--	--	--	--	--	--	--	--	--	--	--	--	--	--	--
comp15169_c0	CA	4.26634	329	--	--	--	--	--	--	--	--	--	--	--	--	--	--	--	--	--	--	--	--	--	--	--	--	--	--	--	--
comp15182_c0	CA	21.4591	886	289741941	ADD19718.1	440	1.87987e-51	mitochondrial chaperonin [Glossina morsitans morsitans]	--	--	--	--	--	--	--	--	--	Q5DC69	301	3.86907e-32	10 kDa heat shock protein, mitochondrial OS=Schistosoma japonicum GN=SJCHGC01960 PE=3 SV=2	PF00166	Chaperonin 10 Kd subunit	GO:0006457	protein folding	--	--	GO:0005737	cytoplasm	KOG1641	Mitochondrial chaperonin
comp15188_c0	CA	0.37475	681	--	--	--	--	--	--	--	--	--	--	--	--	--	--	--	--	--	--	--	--	--	--	--	--	--	--	--	--
comp15190_c0	CA	0.375301	255	--	--	--	--	--	--	--	--	--	--	--	--	--	--	--	--	--	--	--	--	--	--	--	--	--	--	--	--
comp15191_c0	CA	0.363539	351	--	--	--	--	--	--	--	--	--	--	--	--	--	--	--	--	--	--	--	--	--	--	--	--	--	--	--	--
comp152010_c0	CA	0.349087	456	--	--	--	--	--	--	--	--	--	--	--	--	--	--	--	--	--	--	--	--	--	--	--	--	--	--	--	--
comp152093_c0	CA	0.373543	427	--	--	--	--	--	--	--	--	--	--	--	--	--	--	--	--	--	--	--	--	--	--	--	--	--	--	--	--
comp152210_c0	CA	0.596272	535	195453711	XP_002073907.1	438	6.78763e-52	GK12900 [Drosophila willistoni]	--	--	--	--	--	--	--	--	--	Q9VHN3	390	4.21887e-46	Cysteine-rich DPF motif domain-containing protein 1 OS=Drosophila melanogaster GN=CG11755 PE=1 SV=1	--	--	--	--	--	--	--	--	KOG4543	Uncharacterized conserved protein
comp15222_c0	CA	0.45853	487	--	--	--	--	--	--	--	--	--	--	--	--	--	--	--	--	--	--	--	--	--	--	--	--	--	--	--	--
comp15233_c0	CA	3.46988	285	--	--	--	--	--	--	--	--	--	--	--	--	--	--	--	--	--	--	--	--	--	--	--	--	--	--	--	--
comp152407_c0	CA	1.42882	1380	950315	AAA74494.1	564	8.24242e-64	unknown protein [Drosophila teissieri]	--	--	--	--	--	--	--	--	--	--	--	--	--	--	--	--	--	--	--	--	--	--	--
comp15246_c0	CA	0.395327	372	--	--	--	--	--	--	--	--	--	--	--	--	--	--	--	--	--	--	--	--	--	--	--	--	--	--	--	--
comp152653_c0	CA	1.9121	1318	--	--	--	--	--	--	--	--	--	--	--	--	--	--	--	--	--	--	--	--	--	--	--	--	--	--	--	--
comp15265_c0	CA	1.15385	470	195129175	XP_002009034.1	466	1.93306e-53	GI11487 [Drosophila mojavensis]	--	--	--	--	--	--	--	--	--	--	--	--	--	PF06478	Coronavirus RPol N-terminus	GO:0006144//GO:0006351	purine nucleobase metabolic process//transcription, DNA-dependent	GO:0003723//GO:0003968//GO:0005524	RNA binding//RNA-directed RNA polymerase activity//ATP binding	GO:0031379	RNA-directed RNA polymerase complex	--	--
comp15270_c0	CA	1.58159	3086	195379738	XP_002048633.1	1422	6.2341e-177	GJ11250 [Drosophila virilis]	--	--	--	--	--	K13123	GPATCH1	G patch domain-containing protein 1	http://www.genome.jp/dbget-bin/www_bget?ko:K13123	Q9VUA0	1385	5.93322e-173	G patch domain-containing protein 1 homolog OS=Drosophila melanogaster GN=CG8833 PE=2 SV=1	PF05430//PF01585	Protein of unknown function (DUF752)//G-patch domain	GO:0055114	oxidation-reduction process	GO:0016645//GO:0003676	oxidoreductase activity, acting on the CH-NH group of donors//nucleic acid binding	--	--	KOG2138	Predicted RNA binding protein, contains G-patch domain
comp15271_c0	CA	0.514525	310	19921934	NP_610516.1	363	3.42274e-38	CG1688 [Drosophila melanogaster]	--	--	--	--	--	--	--	--	--	Q8LBL1	113	2.98882e-06	Two-pore potassium channel 1 OS=Arabidopsis thaliana GN=TPK1 PE=1 SV=2	PF00520	Ion transport protein	GO:0055085//GO:0071805//GO:0006811//GO:0006813	transmembrane transport//potassium ion transmembrane transport//ion transport//potassium ion transport	GO:0005216//GO:0005267	ion channel activity//potassium channel activity	GO:0016020	membrane	KOG1418	Tandem pore domain K+ channel
comp15278_c0	CA	0.802866	596	--	--	--	--	--	--	--	--	--	--	--	--	--	--	--	--	--	--	--	--	--	--	--	--	--	--	--	--
comp15280_c0	CA	2.788	1087	195399416	XP_002058316.1	823	7.15155e-105	GJ16023 [Drosophila virilis]	--	--	--	--	--	--	--	--	--	P91679	411	6.46946e-43	Peptide transporter family 1 OS=Drosophila melanogaster GN=yin PE=1 SV=2	PF00854	POT family	GO:0006810	transport	GO:0005215	transporter activity	GO:0016020	membrane	KOG1237	H+/oligopeptide symporter
comp15281_c0	CA	0.504756	316	--	--	--	--	--	--	--	--	--	--	--	--	--	--	--	--	--	--	PF00620	RhoGAP domain	GO:0007165	signal transduction	--	--	--	--	--	--
comp15293_c0	CA	0.364876	612	--	--	--	--	--	--	--	--	--	--	--	--	--	--	--	--	--	--	--	--	--	--	--	--	--	--	--	--
comp15297_c0	CA	48.4467	1864	195036696	XP_001989804.1	1378	0	GH18595 [Drosophila grimshawi]	--	--	--	--	--	--	--	--	--	Q91VA6	183	3.23589e-13	Polymerase delta-interacting protein 2 OS=Mus musculus GN=Poldip2 PE=2 SV=1	PF08755	Hemimethylated DNA-binding protein YccV like	--	--	GO:0003677	DNA binding	--	--	KOG4408	Putative Mg2+ and Co2+ transporter CorD
comp1529_c0	CA	0.408981	312	195126869	XP_002007891.1	500	1.3844e-57	GI12126 [Drosophila mojavensis]	--	--	--	--	--	--	--	--	--	--	--	--	--	--	--	--	--	--	--	--	--	--	--
comp15305_c0	CA	4.21911	310	224924378	ACN69139.1	213	2.60261e-19	antigen 5 precursor III [Stomoxys calcitrans]	--	--	--	--	--	--	--	--	--	--	--	--	--	--	--	--	--	--	--	--	--	--	--
comp15305_c1	CA	4.36642	621	195131357	XP_002010117.1	440	1.08928e-50	GI15747 [Drosophila mojavensis]	--	--	--	--	--	--	--	--	--	P35778	188	7.53759e-16	Venom allergen 3 OS=Solenopsis invicta PE=1 SV=2	--	--	--	--	--	--	--	--	--	--
comp15306_c0	CA	6.01253	1215	289742293	ADD19894.1	509	4.03202e-57	mitochondrial endonuclease [Glossina morsitans morsitans]	--	--	--	--	--	--	--	--	--	--	--	--	--	PF01223//PF11095	DNA/RNA non-specific endonuclease//Gem-associated protein 7 (Gemin7)	--	--	GO:0016787//GO:0003676//GO:0046872	hydrolase activity//nucleic acid binding//metal ion binding	GO:0032797	SMN complex	--	--
comp15308_c0	CA	0.69349	1150	289742059	ADD19777.1	884	1.31371e-113	tRNA-specific adenosine-34 deaminase subunit [Glossina morsitans morsitans]	--	--	--	--	--	--	--	--	--	Q8JFW4	417	1.39011e-45	Probable inactive tRNA-specific adenosine deaminase-like protein 3 OS=Danio rerio GN=adat3 PE=2 SV=2	PF02033//PF00383	Ribosome-binding factor A//Cytidine and deoxycytidylate deaminase zinc-binding region	GO:0006364	rRNA processing	GO:0008270//GO:0016787	zinc ion binding//hydrolase activity	--	--	KOG2771	Subunit of tRNA-specific adenosine-34 deaminase
comp15312_c0	CA	5.10022	2308	198464036	XP_001353048.2	848	1.69571e-103	GA16789 [Drosophila pseudoobscura pseudoobscura]	--	--	--	--	--	--	--	--	--	Q09024	779	1.98195e-95	Neural/ectodermal development factor IMP-L2 OS=Drosophila melanogaster GN=ImpL2 PE=2 SV=4	--	--	--	--	--	--	--	--	KOG3510	FOG: Immunoglobulin C-2 Type/fibronectin type III domains
comp153142_c0	CA	0.649559	442	--	--	--	--	--	--	--	--	--	--	--	--	--	--	--	--	--	--	--	--	--	--	--	--	--	--	--	--
comp15314_c0	CA	0.924654	345	--	--	--	--	--	--	--	--	--	--	--	--	--	--	--	--	--	--	--	--	--	--	--	--	--	--	--	--
comp15318_c0	CA	0.737301	649	--	--	--	--	--	--	--	--	--	--	--	--	--	--	--	--	--	--	--	--	--	--	--	--	--	--	--	--
comp153210_c0	CA	0.353143	271	--	--	--	--	--	--	--	--	--	--	--	--	--	--	--	--	--	--	--	--	--	--	--	--	--	--	--	--
comp15322_c0	CA	2.74145	384	--	--	--	--	--	--	--	--	--	--	--	--	--	--	--	--	--	--	--	--	--	--	--	--	--	--	--	--
comp15327_c0	CA	0.467407	273	--	--	--	--	--	--	--	--	--	--	--	--	--	--	--	--	--	--	--	--	--	--	--	--	--	--	--	--
comp15336_c0	CA	21.9473	1921	289740771	ADD19133.1	1332	2.51484e-178	putative protein carboxyl methylase [Glossina morsitans morsitans]	--	--	--	--	--	--	--	--	--	O43709	920	1.83904e-117	Uncharacterized methyltransferase WBSCR22 OS=Homo sapiens GN=WBSCR22 PE=1 SV=2	PF08241//PF01135//PF07757//PF02390//PF01555	Methyltransferase domain//Protein-L-isoaspartate(D-aspartate) O-methyltransferase (PCMT)//Predicted AdoMet-dependent methyltransferase//Putative methyltransferase//DNA methylase	GO:0008152//GO:0032259//GO:0006306//GO:0006464//GO:0006400//GO:0008033//GO:0009451//GO:0046500//GO:0006479	metabolic process//methylation//DNA methylation//cellular protein modification process//tRNA modification//tRNA processing//RNA modification//S-adenosylmethionine metabolic process//protein methylation	GO:0004719//GO:0008170//GO:0008168//GO:0008176//GO:0003677	protein-L-isoaspartate (D-aspartate) O-methyltransferase activity//N-methyltransferase activity//methyltransferase activity//tRNA (guanine-N7-)-methyltransferase activity//DNA binding	--	--	KOG1541	Predicted protein carboxyl methylase
comp15339_c0	CA	1.22475	1120	346471387	AEO35538.1	136	1.922e-06	hypothetical protein [Amblyomma maculatum]	--	--	--	--	--	--	--	--	--	--	--	--	--	--	--	--	--	--	--	--	--	--	--
comp15345_c0	CA	0.776346	535	--	--	--	--	--	--	--	--	--	--	--	--	--	--	--	--	--	--	--	--	--	--	--	--	--	--	--	--
comp153487_c0	CA	0.490778	325	--	--	--	--	--	--	--	--	--	--	--	--	--	--	--	--	--	--	--	--	--	--	--	--	--	--	--	--
comp15354_c0	CA	0.379768	252	--	--	--	--	--	--	--	--	--	--	--	--	--	--	--	--	--	--	--	--	--	--	--	--	--	--	--	--
comp15357_c0	CA	0.554104	403	--	--	--	--	--	--	--	--	--	--	--	--	--	--	--	--	--	--	--	--	--	--	--	--	--	--	--	--
comp15359_c0	CA	1.02173	281	--	--	--	--	--	--	--	--	--	--	--	--	--	--	--	--	--	--	--	--	--	--	--	--	--	--	--	--
comp15366_c0	CA	4.9704	2978	195166880	XP_002024262.1	1967	0	GL14949 [Drosophila persimilis]	--	--	--	--	--	--	--	--	--	Q9DAX9	1092	7.06593e-135	Amyloid protein-binding protein 2 OS=Mus musculus GN=Appbp2 PE=2 SV=1	PF00515//PF13181//PF13176	Tetratricopeptide repeat////	--	--	GO:0005515	protein binding	--	--	KOG1840	Kinesin light chain
comp15367_c0	CA	0.321147	298	--	--	--	--	--	--	--	--	--	--	--	--	--	--	--	--	--	--	--	--	--	--	--	--	--	--	--	--
comp153836_c0	CA	0.533729	777	--	--	--	--	--	--	--	--	--	--	--	--	--	--	--	--	--	--	--	--	--	--	--	--	--	--	--	--
comp15393_c0	CA	0.825014	464	195111420	XP_002000277.1	319	3.71448e-32	GI22613 [Drosophila mojavensis]	--	--	--	--	--	--	--	--	--	Q723X5	124	3.93311e-07	Internalin-I OS=Listeria monocytogenes serotype 4b (strain F2365) GN=inlI PE=3 SV=1	PF00560	Leucine Rich Repeat	--	--	GO:0005515	protein binding	--	--	KOG0619	FOG: Leucine rich repeat
comp15395_c0	CA	4.86876	629	21358059	NP_648022.1	444	2.17557e-53	CG6610, isoform A [Drosophila melanogaster]	--	--	--	--	--	K12624	LSM5	U6 snRNA-associated Sm-like protein LSm5	http://www.genome.jp/dbget-bin/www_bget?ko:K12624	Q5R628	379	9.31338e-45	U6 snRNA-associated Sm-like protein LSm5 OS=Pongo abelii GN=LSM5 PE=3 SV=3	PF03607	Doublecortin	GO:0000398//GO:0035556	mRNA splicing, via spliceosome//intracellular signal transduction	--	--	GO:0005688//GO:0005681	U6 snRNP//spliceosomal complex	KOG1775	U6 snRNA-associated Sm-like protein
comp154290_c0	CA	0.525112	243	--	--	--	--	--	--	--	--	--	--	--	--	--	--	--	--	--	--	--	--	--	--	--	--	--	--	--	--
comp15439_c0	CA	0.530203	722	--	--	--	--	--	--	--	--	--	--	--	--	--	--	--	--	--	--	--	--	--	--	--	--	--	--	--	--
comp15441_c0	CA	0.576516	498	--	--	--	--	--	--	--	--	--	--	--	--	--	--	--	--	--	--	--	--	--	--	--	--	--	--	--	--
comp15444_c0	CA	0.785728	203	--	--	--	--	--	--	--	--	--	--	--	--	--	--	--	--	--	--	--	--	--	--	--	--	--	--	--	--
comp15450_c0	CA	5.92328	824	195504820	XP_002099242.1	408	2.07937e-45	GE23478 [Drosophila yakuba]	--	--	--	--	--	--	--	--	--	--	--	--	--	--	--	--	--	--	--	--	--	--	--
comp154511_c0	CA	0.364578	350	--	--	--	--	--	--	--	--	--	--	--	--	--	--	--	--	--	--	--	--	--	--	--	--	--	--	--	--
comp15459_c0	CA	1.79055	3100	11544735	CAC17617.1	2255	0	Hunchback protein [Lucilia sericata]	14348746	AJ301662.2	112	3.41554e-49	Lucilia sericata hb gene for Hunchback protein	K09213	HB	hunchback	http://www.genome.jp/dbget-bin/www_bget?ko:K09213	Q01778	1817	0	Protein hunchback OS=Musca domestica GN=hb PE=3 SV=2	PF00096//PF00534	Zinc finger, C2H2 type//Glycosyl transferases group 1	GO:0009058	biosynthetic process	GO:0046872//GO:0003676//GO:0008270	metal ion binding//nucleic acid binding//zinc ion binding	GO:0005622	intracellular	KOG1721	FOG: Zn-finger
comp154640_c0	CA	0.842259	606	--	--	--	--	--	--	--	--	--	--	--	--	--	--	--	--	--	--	--	--	--	--	--	--	--	--	--	--
comp15465_c0	CA	0.585331	327	--	--	--	--	--	--	--	--	--	--	--	--	--	--	--	--	--	--	--	--	--	--	--	--	--	--	--	--
comp1546_c0	CA	0.344871	370	--	--	--	--	--	--	--	--	--	--	--	--	--	--	--	--	--	--	--	--	--	--	--	--	--	--	--	--
comp15470_c0	CA	0.405086	315	--	--	--	--	--	--	--	--	--	--	--	--	--	--	--	--	--	--	--	--	--	--	--	--	--	--	--	--
comp15471_c0	CA	0.496378	964	161076656	NP_608753.2	785	1.81433e-95	CG34393 [Drosophila melanogaster]	--	--	--	--	--	--	--	--	--	Q6DHR3	210	3.92213e-17	Ras-GEF domain-containing family member 1B-A OS=Danio rerio GN=rasgef1ba PE=2 SV=2	PF00617//PF03153	RasGEF domain//Transcription factor IIA, alpha/beta subunit	GO:0007264//GO:0043087//GO:0006367	small GTPase mediated signal transduction//regulation of GTPase activity//transcription initiation from RNA polymerase II promoter	GO:0005085	guanyl-nucleotide exchange factor activity	GO:0005622//GO:0005672	intracellular//transcription factor TFIIA complex	KOG3541	Predicted guanine nucleotide exchange factor
comp15477_c0	CA	0.635188	452	--	--	--	--	--	--	--	--	--	--	--	--	--	--	--	--	--	--	--	--	--	--	--	--	--	--	--	--
comp15478_c0	CA	0.726664	439	--	--	--	--	--	--	--	--	--	--	--	--	--	--	--	--	--	--	--	--	--	--	--	--	--	--	--	--
comp154822_c0	CA	0.643527	694	--	--	--	--	--	--	--	--	--	--	--	--	--	--	--	--	--	--	PF06783	Uncharacterised protein family (UPF0239)	--	--	--	--	GO:0016021	integral to membrane	--	--
comp15487_c0	CA	0.519553	307	--	--	--	--	--	--	--	--	--	--	--	--	--	--	--	--	--	--	--	--	--	--	--	--	--	--	--	--
comp15496_c0	CA	1.81374	264	--	--	--	--	--	--	--	--	--	--	--	--	--	--	--	--	--	--	--	--	--	--	--	--	--	--	--	--
comp15505_c0	CA	0.841333	455	--	--	--	--	--	--	--	--	--	--	--	--	--	--	--	--	--	--	--	--	--	--	--	--	--	--	--	--
comp15506_c0	CA	0.308218	207	--	--	--	--	--	--	--	--	--	--	--	--	--	--	--	--	--	--	--	--	--	--	--	--	--	--	--	--
comp15517_c0	CA	76.1693	895	--	--	--	--	--	--	--	--	--	--	--	--	--	--	--	--	--	--	--	--	--	--	--	--	--	--	--	--
comp15533_c0	CA	1.37266	581	--	--	--	--	--	--	--	--	--	--	--	--	--	--	--	--	--	--	--	--	--	--	--	--	--	--	--	--
comp15534_c0	CA	0.306736	208	--	--	--	--	--	--	--	--	--	--	--	--	--	--	--	--	--	--	--	--	--	--	--	--	--	--	--	--
comp15538_c0	CA	9.79147	1724	195389648	XP_002053488.1	659	1.73092e-79	GJ23913 [Drosophila virilis]	--	--	--	--	--	K14800	TSR2	pre-rRNA-processing protein TSR2	http://www.genome.jp/dbget-bin/www_bget?ko:K14800	P57054	169	2.72643e-12	Phosphatidylinositol N-acetylglucosaminyltransferase subunit P OS=Homo sapiens GN=PIGP PE=1 SV=3	PF07297	Dolichol phosphate-mannose biosynthesis regulatory protein (DPM2)	GO:0009059	macromolecule biosynthetic process	--	--	GO:0030176	integral to endoplasmic reticulum membrane	KOG4032	Uncharacterized conserved protein
comp15548_c0	CA	0.573173	492	--	--	--	--	--	--	--	--	--	--	--	--	--	--	--	--	--	--	--	--	--	--	--	--	--	--	--	--
comp15551_c0	CA	0.51596	1793	195381137	XP_002049311.1	451	5.60498e-47	GJ20823 [Drosophila virilis]	--	--	--	--	--	K09214	GL	glass	http://www.genome.jp/dbget-bin/www_bget?ko:K09214	Q14588	150	6.9225e-09	Zinc finger protein 234 OS=Homo sapiens GN=ZNF234 PE=2 SV=3	PF00096	Zinc finger, C2H2 type	--	--	GO:0046872	metal ion binding	--	--	--	--
comp155541_c0	CA	1.32714	649	--	--	--	--	--	--	--	--	--	--	--	--	--	--	--	--	--	--	--	--	--	--	--	--	--	--	--	--
comp15563_c0	CA	0.627258	356	--	--	--	--	--	--	--	--	--	--	--	--	--	--	--	--	--	--	--	--	--	--	--	--	--	--	--	--
comp15564_c0	CA	12.1693	1953	194754779	XP_001959672.1	1428	0	GF11927 [Drosophila ananassae]	380025037	XM_003696240.1	152	1.2428e-71	PREDICTED: Apis florea F-actin-capping protein subunit alpha-like (LOC100863938), mRNA	K10364	CAPZA	capping protein (actin filament) muscle Z-line, alpha	http://www.genome.jp/dbget-bin/www_bget?ko:K10364	Q9W2N0	1424	0	F-actin-capping protein subunit alpha OS=Drosophila melanogaster GN=cpa PE=2 SV=1	PF01267	F-actin capping protein alpha subunit	GO:0030036	actin cytoskeleton organization	GO:0003779	actin binding	GO:0008290//GO:0071203	F-actin capping protein complex//WASH complex	KOG0836	F-actin capping protein, alpha subunit
comp155660_c0	CA	0.833781	1724	195583786	XP_002081697.1	673	6.20156e-77	GD25575 [Drosophila simulans]	--	--	--	--	--	--	--	--	--	Q9U405	447	1.64073e-46	Transcription factor grauzone OS=Drosophila melanogaster GN=grau PE=1 SV=1	PF00096//PF06667//PF02892//PF07776	Zinc finger, C2H2 type//Phage shock protein B//BED zinc finger//Zinc-finger associated domain (zf-AD)	GO:0006355//GO:0009271	regulation of transcription, DNA-dependent//phage shock	GO:0003677//GO:0046872//GO:0008270	DNA binding//metal ion binding//zinc ion binding	GO:0005634	nucleus	--	--
comp155812_c0	CA	0.481881	331	--	--	--	--	--	--	--	--	--	--	--	--	--	--	--	--	--	--	--	--	--	--	--	--	--	--	--	--
comp15583_c0	CA	1.00835	348	--	--	--	--	--	--	--	--	--	--	--	--	--	--	--	--	--	--	--	--	--	--	--	--	--	--	--	--
comp15586_c0	CA	0.40794	330	--	--	--	--	--	--	--	--	--	--	--	--	--	--	--	--	--	--	--	--	--	--	--	--	--	--	--	--
comp15601_c0	CA	5.15757	668	298569364	ADI87393.1	228	1.72327e-20	putative lectin alpha-subunit [Lucilia sericata]	--	--	--	--	--	--	--	--	--	P05047	177	3.68157e-14	Lectin subunit alpha OS=Sarcophaga peregrina PE=1 SV=1	PF00059	Lectin C-type domain	--	--	GO:0030246	carbohydrate binding	--	--	--	--
comp15603_c0	CA	0.558027	343	--	--	--	--	--	--	--	--	--	--	--	--	--	--	--	--	--	--	--	--	--	--	--	--	--	--	--	--
comp15605_c0	CA	2.39921	359	--	--	--	--	--	--	--	--	--	--	--	--	--	--	--	--	--	--	--	--	--	--	--	--	--	--	--	--
comp156146_c0	CA	1.81025	793	195043119	XP_001991556.1	328	7.60821e-35	GH12727 [Drosophila grimshawi]	--	--	--	--	--	--	--	--	--	--	--	--	--	PF00997	Kappa casein	--	--	--	--	GO:0005576	extracellular region	--	--
comp15624_c0	CA	1.11807	513	--	--	--	--	--	--	--	--	--	--	--	--	--	--	--	--	--	--	--	--	--	--	--	--	--	--	--	--
comp15628_c0	CA	1.13391	422	198470108	XP_002133371.1	333	1.58804e-34	GA22859 [Drosophila pseudoobscura pseudoobscura]	--	--	--	--	--	K15001	CYP4	cytochrome P450, family 4	http://www.genome.jp/dbget-bin/www_bget?ko:K15001	Q27589	328	5.80148e-35	Cytochrome P450 4d2 OS=Drosophila melanogaster GN=Cyp4d2 PE=2 SV=2	PF00067	Cytochrome P450	GO:0055114	oxidation-reduction process	GO:0005506//GO:0020037//GO:0005488//GO:0016491//GO:0016705	iron ion binding//heme binding//binding//oxidoreductase activity//oxidoreductase activity, acting on paired donors, with incorporation or reduction of molecular oxygen	--	--	KOG0157	Cytochrome P450 CYP4/CYP19/CYP26 subfamilies
comp15639_c0	CA	0.784877	467	--	--	--	--	--	--	--	--	--	--	--	--	--	--	--	--	--	--	--	--	--	--	--	--	--	--	--	--
comp1563_c0	CA	1.16755	1694	--	--	--	--	--	--	--	--	--	--	--	--	--	--	--	--	--	--	--	--	--	--	--	--	--	--	--	--
comp15647_c0	CA	1.40394	818	--	--	--	--	--	--	--	--	--	--	--	--	--	--	--	--	--	--	--	--	--	--	--	--	--	--	--	--
comp1564_c0	CA	0.557702	572	356461064	AET07638.1	625	3.03492e-74	FI15220p1 [Drosophila melanogaster]	--	--	--	--	--	K13871	SLC7A14	solute carrier family 7 (cationic amino acid transporter), member 14	http://www.genome.jp/dbget-bin/www_bget?ko:K13871	Q8BXR1	344	1.15256e-35	Probable cationic amino acid transporter OS=Mus musculus GN=Slc7a14 PE=2 SV=1	PF13520//PF00324	//Amino acid permease	GO:0003333//GO:0055085//GO:0006865//GO:0006810	amino acid transmembrane transport//transmembrane transport//amino acid transport//transport	GO:0015171	amino acid transmembrane transporter activity	GO:0016020	membrane	KOG1286	Amino acid transporters
comp15650_c0	CA	0.312751	408	--	--	--	--	--	--	--	--	--	--	--	--	--	--	--	--	--	--	--	--	--	--	--	--	--	--	--	--
comp15662_c0	CA	1.648	1626	289742209	ADD19852.1	1320	2.32561e-176	transcription factor IIIA factor A [Glossina morsitans morsitans]	--	--	--	--	--	--	--	--	--	P34694	132	6.02083e-07	Transcription factor IIIA OS=Anaxyrus americanus GN=gtf3a PE=2 SV=1	PF00096	Zinc finger, C2H2 type	--	--	GO:0008270//GO:0003676//GO:0046872	zinc ion binding//nucleic acid binding//metal ion binding	GO:0005622	intracellular	KOG1721	FOG: Zn-finger
comp15672_c0	CA	1.00211	764	--	--	--	--	--	--	--	--	--	--	--	--	--	--	--	--	--	--	--	--	--	--	--	--	--	--	--	--
comp156740_c0	CA	0.389031	246	--	--	--	--	--	--	--	--	--	--	--	--	--	--	--	--	--	--	--	--	--	--	--	--	--	--	--	--
comp156825_c0	CA	1.30935	268	--	--	--	--	--	--	--	--	--	--	--	--	--	--	--	--	--	--	--	--	--	--	--	--	--	--	--	--
comp15685_c0	CA	1.70631	430	--	--	--	--	--	--	--	--	--	--	--	--	--	--	--	--	--	--	--	--	--	--	--	--	--	--	--	--
comp15687_c0	CA	1.23353	931	330864891	AEC46901.1	972	8.31323e-129	MIP04344p [Drosophila melanogaster]	--	--	--	--	--	--	--	--	--	P52741	120	7.08254e-06	Zinc finger protein 134 OS=Homo sapiens GN=ZNF134 PE=2 SV=2	PF00096//PF00935//PF04810//PF02892//PF00197//PF07535	Zinc finger, C2H2 type//Ribosomal protein L44//Sec23/Sec24 zinc finger//BED zinc finger//Trypsin and protease inhibitor//DBF zinc finger	GO:0042254//GO:0006412//GO:0006886//GO:0006888	ribosome biogenesis//translation//intracellular protein transport//ER to Golgi vesicle-mediated transport	GO:0003677//GO:0046872//GO:0003735//GO:0003676//GO:0004866//GO:0008270	DNA binding//metal ion binding//structural constituent of ribosome//nucleic acid binding//endopeptidase inhibitor activity//zinc ion binding	GO:0005840//GO:0005622//GO:0030127	ribosome//intracellular//COPII vesicle coat	KOG1721	FOG: Zn-finger
comp15691_c0	CA	0.839488	456	--	--	--	--	--	--	--	--	--	--	--	--	--	--	--	--	--	--	--	--	--	--	--	--	--	--	--	--
comp156_c0	CA	0.300691	1167	198465360	XP_001353601.2	171	1.10327e-10	GA16696 [Drosophila pseudoobscura pseudoobscura]	--	--	--	--	--	K09223	GFI1	growth factor independent 1	http://www.genome.jp/dbget-bin/www_bget?ko:K09223	Q9N658	178	1.04172e-12	Zinc finger protein sens OS=Drosophila melanogaster GN=sens PE=1 SV=1	PF00096//PF01844//PF02892//PF00130	Zinc finger, C2H2 type//HNH endonuclease//BED zinc finger//Phorbol esters/diacylglycerol binding domain (C1 domain)	GO:0035556	intracellular signal transduction	GO:0046872//GO:0003676//GO:0004519//GO:0003677//GO:0008270	metal ion binding//nucleic acid binding//endonuclease activity//DNA binding//zinc ion binding	GO:0005622	intracellular	KOG1721	FOG: Zn-finger
comp157008_c0	CA	0.631694	505	--	--	--	--	--	--	--	--	--	--	--	--	--	--	--	--	--	--	--	--	--	--	--	--	--	--	--	--
comp15706_c0	CA	1.06631	359	--	--	--	--	--	--	--	--	--	--	--	--	--	--	--	--	--	--	--	--	--	--	--	--	--	--	--	--
comp15709_c0	CA	1.07176	506	--	--	--	--	--	--	--	--	--	--	--	--	--	--	--	--	--	--	--	--	--	--	--	--	--	--	--	--
comp15714_c0	CA	1.12401	596	--	--	--	--	--	--	--	--	--	--	--	--	--	--	--	--	--	--	--	--	--	--	--	--	--	--	--	--
comp15733_c0	CA	0.770326	1408	17136486	NP_476730.1	813	5.58703e-102	sloppy paired 1 [Drosophila melanogaster]	--	--	--	--	--	--	--	--	--	P32030	809	1.42005e-102	Fork head domain transcription factor slp1 OS=Drosophila melanogaster GN=slp1 PE=2 SV=1	PF00250	Fork head domain	GO:0006355//GO:0000122//GO:0007380//GO:0001707//GO:0060914//GO:0006357	regulation of transcription, DNA-dependent//negative regulation of transcription from RNA polymerase II promoter//specification of segmental identity, head//mesoderm formation//heart formation//regulation of transcription from RNA polymerase II promoter	GO:0003700//GO:0003705//GO:0043565	sequence-specific DNA binding transcription factor activity//RNA polymerase II distal enhancer sequence-specific DNA binding transcription factor activity//sequence-specific DNA binding	GO:0005667	transcription factor complex	KOG2294	Transcription factor of the Forkhead/HNF3 family
comp157386_c0	CA	0.446713	1214	--	--	--	--	--	--	--	--	--	--	--	--	--	--	--	--	--	--	--	--	--	--	--	--	--	--	--	--
comp15748_c0	CA	0.491534	649	--	--	--	--	--	--	--	--	--	--	--	--	--	--	--	--	--	--	--	--	--	--	--	--	--	--	--	--
comp15756_c0	CA	7.82135	1089	289741805	ADD19650.1	1061	9.69396e-143	uncharacterized conserved protein [Glossina morsitans morsitans]	194758021	XM_001961225.1	136	5.3643e-63	Drosophila ananassae GF13777 (Dana\GF13777), mRNA	--	--	--	--	Q6DC39	662	9.86991e-84	Desumoylating isopeptidase 2 OS=Danio rerio GN=desi2 PE=2 SV=1	PF11640	Telomere-length maintenance and DNA damage repair	GO:0009069//GO:0016310	serine family amino acid metabolic process//phosphorylation	GO:0004674	protein serine/threonine kinase activity	--	--	KOG0324	Uncharacterized conserved protein
comp1575_c1	CA	0.377521	338	239791896	BAH72354.1	558	2.14059e-69	ACYPI002584 [Acyrthosiphon pisum]	365981574	XM_003667573.1	55	1.65728e-18	Naumovozyma dairenensis CBS 421 hypothetical protein (NDAI0A02200), mRNA	--	--	--	--	P31400	566	1.24257e-68	V-type proton ATPase catalytic subunit A OS=Manduca sexta GN=VHAA PE=2 SV=1	PF00306//PF00006	ATP synthase alpha/beta chain, C terminal domain//ATP synthase alpha/beta family, nucleotide-binding domain	GO:0015991	ATP hydrolysis coupled proton transport	GO:0005524//GO:0016820	ATP binding//hydrolase activity, acting on acid anhydrides, catalyzing transmembrane movement of substances	GO:0033178	proton-transporting two-sector ATPase complex, catalytic domain	KOG1352	Vacuolar H+-ATPase V1 sector, subunit A
comp15770_c0	CA	4.12734	1229	289742327	ADD19911.1	693	4.13066e-85	putative peptidoglycan-binding protein [Glossina morsitans morsitans]	--	--	--	--	--	--	--	--	--	Q6DCC7	132	3.17317e-07	LysM and putative peptidoglycan-binding domain-containing protein 4 OS=Xenopus laevis GN=lysmd4 PE=2 SV=1	PF01476	LysM domain	GO:0016998	cell wall macromolecule catabolic process	--	--	--	--	KOG2850	Predicted peptidoglycan-binding protein, contains LysM domain
comp15772_c0	CA	0.300005	319	--	--	--	--	--	--	--	--	--	--	--	--	--	--	--	--	--	--	--	--	--	--	--	--	--	--	--	--
comp157796_c0	CA	0.957753	433	--	--	--	--	--	--	--	--	--	--	--	--	--	--	--	--	--	--	--	--	--	--	--	--	--	--	--	--
comp15781_c0	CA	1.67593	552	--	--	--	--	--	--	--	--	--	--	--	--	--	--	--	--	--	--	--	--	--	--	--	--	--	--	--	--
comp15794_c0	CA	0.484259	527	--	--	--	--	--	--	--	--	--	--	--	--	--	--	--	--	--	--	--	--	--	--	--	--	--	--	--	--
comp15808_c0	CA	13.856	3406	195430914	XP_002063493.1	2358	0	GK21376 [Drosophila willistoni]	195430913	XM_002063457.1	212	9.6626e-105	Drosophila willistoni GK21376 (Dwil\GK21376), mRNA	--	--	--	--	Q9UQB3	1098	1.25846e-127	Catenin delta-2 OS=Homo sapiens GN=CTNND2 PE=1 SV=3	PF06479//PF00514//PF03031//PF02985	Ribonuclease 2-5A//Armadillo/beta-catenin-like repeat//NLI interacting factor-like phosphatase//HEAT repeat	GO:0006397//GO:0051252	mRNA processing//regulation of RNA metabolic process	GO:0005515//GO:0004540	protein binding//ribonuclease activity	--	--	KOG1048	Neural adherens junction protein Plakophilin and related Armadillo repeat proteins
comp15812_c0	CA	4.39241	2780	194896054	XP_001978402.1	367	8.305e-35	GG17701 [Drosophila erecta]	--	--	--	--	--	--	--	--	--	--	--	--	--	PF04103//PF04729//PF07544//PF04140	CD20-like family//ASF1 like histone chaperone//RNA polymerase II transcription mediator complex subunit 9//Isoprenylcysteine carboxyl methyltransferase (ICMT) family	GO:0006479//GO:0006357//GO:0006333//GO:0006481	protein methylation//regulation of transcription from RNA polymerase II promoter//chromatin assembly or disassembly//C-terminal protein methylation	GO:0004671//GO:0001104	protein C-terminal S-isoprenylcysteine carboxyl O-methyltransferase activity//RNA polymerase II transcription cofactor activity	GO:0016592//GO:0005634//GO:0016021	mediator complex//nucleus//integral to membrane	--	--
comp1584_c0	CA	0.353143	271	--	--	--	--	--	--	--	--	--	--	--	--	--	--	--	--	--	--	--	--	--	--	--	--	--	--	--	--
comp158506_c0	CA	1.84042	520	198454948	XP_001359790.2	136	1.70621e-07	GA15407 [Drosophila pseudoobscura pseudoobscura]	--	--	--	--	--	--	--	--	--	--	--	--	--	PF02230	Phospholipase/Carboxylesterase	--	--	GO:0016787	hydrolase activity	--	--	--	--
comp15852_c0	CA	1.10884	748	--	--	--	--	--	--	--	--	--	--	--	--	--	--	--	--	--	--	--	--	--	--	--	--	--	--	--	--
comp158553_c0	CA	0.363194	527	--	--	--	--	--	--	--	--	--	--	--	--	--	--	--	--	--	--	--	--	--	--	--	--	--	--	--	--
comp1585_c0	CA	1.18621	753	--	--	--	--	--	--	--	--	--	--	--	--	--	--	--	--	--	--	--	--	--	--	--	--	--	--	--	--
comp158613_c0	CA	1.21913	314	--	--	--	--	--	--	--	--	--	--	--	--	--	--	--	--	--	--	--	--	--	--	--	--	--	--	--	--
comp15864_c0	CA	0.643156	496	195446924	XP_002070984.1	255	9.36381e-25	GK25378 [Drosophila willistoni]	--	--	--	--	--	--	--	--	--	--	--	--	--	--	--	--	--	--	--	--	--	--	--
comp158709_c0	CA	0.414293	308	--	--	--	--	--	--	--	--	--	--	--	--	--	--	--	--	--	--	--	--	--	--	--	--	--	--	--	--
comp15878_c0	CA	1.1226	341	--	--	--	--	--	--	--	--	--	--	--	--	--	--	--	--	--	--	--	--	--	--	--	--	--	--	--	--
comp1587_c0	CA	0.302375	211	--	--	--	--	--	--	--	--	--	--	--	--	--	--	--	--	--	--	--	--	--	--	--	--	--	--	--	--
comp15880_c0	CA	2.06499	1344	--	--	--	--	--	--	--	--	--	--	--	--	--	--	--	--	--	--	--	--	--	--	--	--	--	--	--	--
comp15883_c0	CA	14.203	2556	195388430	XP_002052883.1	1911	0	GJ19630 [Drosophila virilis]	--	--	--	--	--	--	--	--	--	Q08509	538	3.0852e-56	Epidermal growth factor receptor kinase substrate 8 OS=Mus musculus GN=Eps8 PE=1 SV=2	PF08416//PF00018	Phosphotyrosine-binding domain//SH3 domain	--	--	GO:0005515	protein binding	--	--	KOG3557	Epidermal growth factor receptor kinase substrate
comp158843_c0	CA	2.37099	740	--	--	--	--	--	--	--	--	--	--	--	--	--	--	--	--	--	--	--	--	--	--	--	--	--	--	--	--
comp15885_c0	CA	0.352882	452	116007324	NP_001036358.1	163	7.6152e-12	bunched, isoform E [Drosophila melanogaster]	--	--	--	--	--	--	--	--	--	--	--	--	--	PF05843	Suppressor of forked protein (Suf)	GO:0006397	mRNA processing	--	--	GO:0005634	nucleus	--	--
comp158866_c0	CA	0.652935	342	--	--	--	--	--	--	--	--	--	--	--	--	--	--	--	--	--	--	--	--	--	--	--	--	--	--	--	--
comp15887_c0	CA	0.310468	411	--	--	--	--	--	--	--	--	--	--	--	--	--	--	--	--	--	--	--	--	--	--	--	--	--	--	--	--
comp158913_c0	CA	0.450573	354	--	--	--	--	--	--	--	--	--	--	--	--	--	--	--	--	--	--	--	--	--	--	--	--	--	--	--	--
comp15894_c0	CA	0.589154	2220	195051038	XP_001993019.1	2266	0	GH13599 [Drosophila grimshawi]	--	--	--	--	--	--	--	--	--	P17972	783	3.47381e-93	Potassium voltage-gated channel protein Shaw OS=Drosophila melanogaster GN=Shaw PE=2 SV=1	PF02214//PF00520	K+ channel tetramerisation domain//Ion transport protein	GO:0071805//GO:0034765//GO:0055085//GO:0006811//GO:0006813//GO:0051260	potassium ion transmembrane transport//regulation of ion transmembrane transport//transmembrane transport//ion transport//potassium ion transport//protein homooligomerization	GO:0005216//GO:0005249	ion channel activity//voltage-gated potassium channel activity	GO:0008076//GO:0016020	voltage-gated potassium channel complex//membrane	KOG3713	Voltage-gated K+ channel KCNB/KCNC
comp15896_c0	CA	0.540687	354	--	--	--	--	--	--	--	--	--	--	--	--	--	--	--	--	--	--	--	--	--	--	--	--	--	--	--	--
comp159188_c0	CA	0.52296	244	--	--	--	--	--	--	--	--	--	--	--	--	--	--	--	--	--	--	--	--	--	--	--	--	--	--	--	--
comp159293_c0	CA	0.478167	467	--	--	--	--	--	--	--	--	--	--	--	--	--	--	--	--	--	--	--	--	--	--	--	--	--	--	--	--
comp1592_c0	CA	0.429155	223	289743205	ADD20350.1	324	2.29296e-34	fumarase [Glossina morsitans morsitans]	--	--	--	--	--	--	--	--	--	O17214	265	2.75515e-27	Probable fumarate hydratase, mitochondrial OS=Caenorhabditis elegans GN=fum-1 PE=1 SV=1	--	--	GO:0006099//GO:0006106//GO:0019643	tricarboxylic acid cycle//fumarate metabolic process//reductive tricarboxylic acid cycle	GO:0004333	fumarate hydratase activity	GO:0045239	tricarboxylic acid cycle enzyme complex	KOG1317	Fumarase
comp15934_c0	CA	0.504756	316	--	--	--	--	--	--	--	--	--	--	--	--	--	--	--	--	--	--	--	--	--	--	--	--	--	--	--	--
comp15950_c0	CA	0.528963	784	24658242	NP_726214.1	1063	3.62384e-138	CG4329, isoform B [Drosophila melanogaster]	--	--	--	--	--	--	--	--	--	Q96MR6	191	7.78508e-15	WD repeat-containing protein 65 OS=Homo sapiens GN=WDR65 PE=1 SV=3	PF12131//PF04513//PF02183//PF07851	Protein of unknown function (DUF3586)//Baculovirus polyhedron envelope protein, PEP, C terminus//Homeobox associated leucine zipper//TMPIT-like protein	GO:0006355//GO:0007605//GO:0006508	regulation of transcription, DNA-dependent//sensory perception of sound//proteolysis	GO:0004197//GO:0003677//GO:0005198	cysteine-type endopeptidase activity//DNA binding//structural molecule activity	GO:0019031//GO:0005634//GO:0019028//GO:0016021	viral envelope//nucleus//viral capsid//integral to membrane	--	--
comp15964_c0	CA	0.340575	281	21214752	CAD32253.1	195	1.15182e-15	gag-pol polyprotein precursor [Drosophila melanogaster]	--	--	--	--	--	--	--	--	--	--	--	--	--	PF00098	Zinc knuckle	--	--	GO:0008270//GO:0003676	zinc ion binding//nucleic acid binding	--	--	--	--
comp15975_c0	CA	0.309714	206	--	--	--	--	--	--	--	--	--	--	--	--	--	--	--	--	--	--	--	--	--	--	--	--	--	--	--	--
comp16009_c0	CA	0.328872	291	--	--	--	--	--	--	--	--	--	--	--	--	--	--	--	--	--	--	--	--	--	--	--	--	--	--	--	--
comp160254_c0	CA	0.403804	237	--	--	--	--	--	--	--	--	--	--	--	--	--	--	--	--	--	--	--	--	--	--	--	--	--	--	--	--
comp16027_c0	CA	0.465702	274	--	--	--	--	--	--	--	--	--	--	--	--	--	--	--	--	--	--	--	--	--	--	--	--	--	--	--	--
comp16028_c0	CA	0.884644	1578	170030479	XP_001843116.1	207	2.4332e-15	conserved hypothetical protein [Culex quinquefasciatus]	--	--	--	--	--	--	--	--	--	--	--	--	--	--	--	--	--	--	--	--	--	--	--
comp16029_c0	CA	0.478269	667	--	--	--	--	--	--	--	--	--	--	--	--	--	--	--	--	--	--	--	--	--	--	--	--	--	--	--	--
comp16037_c0	CA	0.538298	2489	195381437	XP_002049455.1	2302	0	GJ20740 [Drosophila virilis]	--	--	--	--	--	K04131	CHRM3	muscarinic acetylcholine receptor M3	http://www.genome.jp/dbget-bin/www_bget?ko:K04131	P16395	2223	0	Muscarinic acetylcholine receptor DM1 OS=Drosophila melanogaster GN=mAcR-60C PE=2 SV=2	PF00001//PF05808	7 transmembrane receptor (rhodopsin family)//Podoplanin	GO:0007186	G-protein coupled receptor signaling pathway	GO:0004930	G-protein coupled receptor activity	GO:0016021	integral to membrane	KOG4220	Muscarinic acetylcholine receptor
comp16038_c0	CA	0.435998	439	--	--	--	--	--	--	--	--	--	--	--	--	--	--	--	--	--	--	--	--	--	--	--	--	--	--	--	--
comp16041_c0	CA	1.10593	2048	198470743	XP_001355384.2	215	1.54134e-15	GA17842 [Drosophila pseudoobscura pseudoobscura]	--	--	--	--	--	--	--	--	--	--	--	--	--	PF02553	Cobalt transport protein component CbiN	GO:0009236//GO:0006824	cobalamin biosynthetic process//cobalt ion transport	GO:0015087	cobalt ion transmembrane transporter activity	GO:0016020	membrane	--	--
comp16044_c0	CA	0.592318	377	--	--	--	--	--	--	--	--	--	--	--	--	--	--	--	--	--	--	PF14822		GO:0045765	regulation of angiogenesis	--	--	GO:0005737	cytoplasm	--	--
comp16045_c0	CA	0.614654	519	--	--	--	--	--	--	--	--	--	--	--	--	--	--	--	--	--	--	--	--	--	--	--	--	--	--	--	--
comp16046_c0	CA	0.484565	395	--	--	--	--	--	--	--	--	--	--	--	--	--	--	--	--	--	--	--	--	--	--	--	--	--	--	--	--
comp16047_c0	CA	0.602566	900	194746416	XP_001955676.1	758	1.00535e-96	GF18883 [Drosophila ananassae]	--	--	--	--	--	K09641	TMPRSS11D	transmembrane protease, serine 11D	http://www.genome.jp/dbget-bin/www_bget?ko:K09641	Q5R1M5	295	1.7516e-29	Chymotrypsin-like elastase family member 1 OS=Felis catus GN=CELA1 PE=2 SV=1	PF02907//PF00089	Hepatitis C virus NS3 protease//Trypsin	GO:0006508//GO:0019087	proteolysis//transformation of host cell by virus	GO:0004252//GO:0008233//GO:0008236	serine-type endopeptidase activity//peptidase activity//serine-type peptidase activity	--	--	KOG3627	Trypsin
comp16050_c0	CA	1.15026	416	--	--	--	--	--	--	--	--	--	--	--	--	--	--	--	--	--	--	--	--	--	--	--	--	--	--	--	--
comp16052_c0	CA	0.496231	450	--	--	--	--	--	--	--	--	--	--	--	--	--	--	--	--	--	--	--	--	--	--	--	--	--	--	--	--
comp16054_c0	CA	1.33073	863	--	--	--	--	--	--	--	--	--	--	--	--	--	--	--	--	--	--	--	--	--	--	--	--	--	--	--	--
comp16065_c0	CA	0.469126	408	--	--	--	--	--	--	--	--	--	--	--	--	--	--	--	--	--	--	--	--	--	--	--	--	--	--	--	--
comp16066_c0	CA	0.600455	2922	195438707	XP_002067274.1	735	3.261e-83	GK16334 [Drosophila willistoni]	--	--	--	--	--	--	--	--	--	Q9BWX1	506	1.28601e-54	PHD finger protein 7 OS=Homo sapiens GN=PHF7 PE=2 SV=1	--	--	--	--	--	--	--	--	--	--
comp16068_c0	CA	0.455722	420	--	--	--	--	--	--	--	--	--	--	--	--	--	--	--	--	--	--	--	--	--	--	--	--	--	--	--	--
comp16070_c0	CA	1.00633	317	2618774	AAC98528.1	299	9.47709e-31	cytochrome P450 CYP12A3 [Musca domestica]	--	--	--	--	--	K15004	CYP12	cytochrome P450, family 12	http://www.genome.jp/dbget-bin/www_bget?ko:K15004	O18635	297	3.50097e-31	Cytochrome P450 CYP12A2 OS=Musca domestica GN=CYP12A2 PE=2 SV=1	PF00067	Cytochrome P450	GO:0055114//GO:0006118	oxidation-reduction process//electron transport	GO:0004497//GO:0020037//GO:0009055//GO:0005506//GO:0016705	monooxygenase activity//heme binding//electron carrier activity//iron ion binding//oxidoreductase activity, acting on paired donors, with incorporation or reduction of molecular oxygen	--	--	KOG0159	Cytochrome P450 CYP11/CYP12/CYP24/CYP27 subfamilies
comp16073_c0	CA	0.821473	466	--	--	--	--	--	--	--	--	--	--	--	--	--	--	--	--	--	--	--	--	--	--	--	--	--	--	--	--
comp16074_c0	CA	12.0383	3111	195120800	XP_002004909.1	2410	0	GI20174 [Drosophila mojavensis]	--	--	--	--	--	K05737	GIT1	G protein-coupled receptor kinase interactor 1	http://www.genome.jp/dbget-bin/www_bget?ko:K05737	Q9JLQ2	158	2.10773e-09	ARF GTPase-activating protein GIT2 OS=Mus musculus GN=Git2 PE=1 SV=2	PF10473//PF13606//PF06005//PF04977//PF00023//PF07926//PF01412//PF00170//PF00769	Leucine-rich repeats of kinetochore protein Cenp-F/LEK1////Protein of unknown function (DUF904)//Septum formation initiator//Ankyrin repeat//TPR/MLP1/MLP2-like protein//Putative GTPase activating protein for Arf//bZIP transcription factor//Ezrin/radixin/moesin family	GO:0006355//GO:0007049//GO:0043093//GO:0000917//GO:0032312//GO:0006606	regulation of transcription, DNA-dependent//cell cycle//cytokinesis by binary fission//barrier septum assembly//regulation of ARF GTPase activity//protein import into nucleus	GO:0045502//GO:0005515//GO:0042803//GO:0008060//GO:0003700//GO:0008270//GO:0043565//GO:0008092//GO:0008134	dynein binding//protein binding//protein homodimerization activity//ARF GTPase activator activity//sequence-specific DNA binding transcription factor activity//zinc ion binding//sequence-specific DNA binding//cytoskeletal protein binding//transcription factor binding	GO:0005737//GO:0019898//GO:0005667//GO:0030286//GO:0005643	cytoplasm//extrinsic to membrane//transcription factor complex//dynein complex//nuclear pore	KOG0818	GTPase-activating proteins of the GIT family
comp160756_c0	CA	1.23341	569	--	--	--	--	--	--	--	--	--	--	--	--	--	--	--	--	--	--	--	--	--	--	--	--	--	--	--	--
comp16075_c0	CA	0.87525	1385	194753361	XP_001958982.1	259	1.65778e-61	GF12650 [Drosophila ananassae]	--	--	--	--	--	--	--	--	--	--	--	--	--	PF02944	BESS motif	--	--	GO:0003677	DNA binding	--	--	--	--
comp16078_c0	CA	1.19491	1762	195152257	XP_002017053.1	139	2.50983e-06	GL21719 [Drosophila persimilis]	--	--	--	--	--	--	--	--	--	P17035	138	2.07519e-07	Zinc finger protein 28 OS=Homo sapiens GN=ZNF28 PE=2 SV=5	PF07776//PF00130//PF00096	Zinc-finger associated domain (zf-AD)//Phorbol esters/diacylglycerol binding domain (C1 domain)//Zinc finger, C2H2 type	GO:0035556	intracellular signal transduction	GO:0046872//GO:0008270	metal ion binding//zinc ion binding	GO:0005634	nucleus	--	--
comp16079_c0	CA	0.785244	325	289740497	ADD18996.1	392	6.63158e-44	putative L-carnitine dehydratase/alpha-methylacyl-CoA racemase [Glossina morsitans morsitans]	--	--	--	--	--	--	--	--	--	P70473	264	5.68589e-27	Alpha-methylacyl-CoA racemase OS=Rattus norvegicus GN=Amacr PE=1 SV=3	PF02515	CoA-transferase family III	GO:0008152	metabolic process	GO:0003824	catalytic activity	--	--	--	--
comp16080_c0	CA	3.43273	3615	221468645	NP_001137754.1	3212	0	prominin, isoform D [Drosophila melanogaster]	195429680	XM_002062850.1	135	6.53556e-62	Drosophila willistoni GK19689 (Dwil\GK19689), mRNA	--	--	--	--	O54990	158	2.56843e-09	Prominin-1 OS=Mus musculus GN=Prom1 PE=1 SV=1	PF05478	Prominin	GO:0042052	rhabdomere development	--	--	GO:0016021	integral to membrane	--	--
comp16081_c0	CA	0.898607	568	--	--	--	--	--	--	--	--	--	--	--	--	--	--	--	--	--	--	--	--	--	--	--	--	--	--	--	--
comp160834_c0	CA	0.405344	787	--	--	--	--	--	--	--	--	--	--	--	--	--	--	--	--	--	--	--	--	--	--	--	--	--	--	--	--
comp16084_c0	CA	0.944289	1554	195112951	XP_002001035.1	399	0	GI22201 [Drosophila mojavensis]	--	--	--	--	--	--	--	--	--	P52963	791	7.92379e-95	Band 4.1-like protein 4A OS=Mus musculus GN=Epb41l4a PE=2 SV=2	--	--	--	--	--	--	GO:0005856	cytoskeleton	KOG3530	FERM domain protein EHM2
comp16086_c0	CA	0.464008	275	--	--	--	--	--	--	--	--	--	--	--	--	--	--	--	--	--	--	--	--	--	--	--	--	--	--	--	--
comp16090_c0	CA	2.40591	716	--	--	--	--	--	--	--	--	--	--	--	--	--	--	--	--	--	--	--	--	--	--	--	--	--	--	--	--
comp16091_c0	CA	1.02046	1438	195442479	XP_002068982.1	1215	1.5354e-160	GK12319 [Drosophila willistoni]	--	--	--	--	--	--	--	--	--	P97411	633	2.08703e-74	Islet cell autoantigen 1 OS=Mus musculus GN=Ica1 PE=2 SV=3	PF06456	Arfaptin-like domain	--	--	GO:0019904	protein domain specific binding	--	--	KOG3891	Secretory vesicle-associated protein ICA69, contains Arfaptin domain
comp16096_c0	CA	1.23886	412	--	--	--	--	--	--	--	--	--	--	--	--	--	--	--	--	--	--	--	--	--	--	--	--	--	--	--	--
comp16097_c0	CA	5.04725	651	--	--	--	--	--	--	--	--	--	--	--	--	--	--	--	--	--	--	PF02724	CDC45-like protein	GO:0006270	DNA replication initiation	--	--	--	--	--	--
comp16099_c0	CA	1.16164	357	--	--	--	--	--	--	--	--	--	--	--	--	--	--	--	--	--	--	--	--	--	--	--	--	--	--	--	--
comp16101_c0	CA	1.13931	504	--	--	--	--	--	--	--	--	--	--	--	--	--	--	--	--	--	--	--	--	--	--	--	--	--	--	--	--
comp16106_c1	CA	0.559064	1883	194741974	XP_001953484.1	369	3.55741e-34	GF17780 [Drosophila ananassae]	--	--	--	--	--	--	--	--	--	--	--	--	--	--	--	--	--	--	--	GO:0005856	cytoskeleton	--	--
comp16107_c0	CA	3.13896	437	--	--	--	--	--	--	--	--	--	--	--	--	--	--	--	--	--	--	--	--	--	--	--	--	--	--	--	--
comp16108_c0	CA	0.491618	584	--	--	--	--	--	--	--	--	--	--	--	--	--	--	--	--	--	--	--	--	--	--	--	--	--	--	--	--
comp161108_c0	CA	0.606907	841	--	--	--	--	--	--	--	--	--	--	--	--	--	--	--	--	--	--	--	--	--	--	--	--	--	--	--	--
comp16110_c0	CA	0.989616	548	--	--	--	--	--	--	--	--	--	--	--	--	--	--	--	--	--	--	--	--	--	--	--	--	--	--	--	--
comp16111_c0	CA	0.592122	431	--	--	--	--	--	--	--	--	--	--	--	--	--	--	--	--	--	--	--	--	--	--	--	--	--	--	--	--
comp161140_c0	CA	0.759537	294	--	--	--	--	--	--	--	--	--	--	--	--	--	--	--	--	--	--	--	--	--	--	--	--	--	--	--	--
comp16115_c0	CA	1.80273	407	--	--	--	--	--	--	--	--	--	--	--	--	--	--	--	--	--	--	--	--	--	--	--	--	--	--	--	--
comp16118_c0	CA	0.389031	410	--	--	--	--	--	--	--	--	--	--	--	--	--	--	--	--	--	--	--	--	--	--	--	--	--	--	--	--
comp1611_c0	CA	0.44204	433	195565105	XP_002106146.1	551	8.7935e-67	GD16702 [Drosophila simulans]	--	--	--	--	--	--	--	--	--	O13366	495	2.04154e-59	Pyruvate dehydrogenase E1 component subunit alpha, mitochondrial OS=Kluyveromyces lactis (strain ATCC 8585 / CBS 2359 / DSM 70799 / NBRC 1267 / NRRL Y-1140 / WM37) GN=PDA1 PE=3 SV=2	PF00676//PF02775//PF13292	Dehydrogenase E1 component//Thiamine pyrophosphate enzyme, C-terminal TPP binding domain//	GO:0016114//GO:0008152//GO:0006694	terpenoid biosynthetic process//metabolic process//steroid biosynthetic process	GO:0008661//GO:0016624//GO:0003824//GO:0030976	1-deoxy-D-xylulose-5-phosphate synthase activity//oxidoreductase activity, acting on the aldehyde or oxo group of donors, disulfide as acceptor//catalytic activity//thiamine pyrophosphate binding	--	--	KOG0225	Pyruvate dehydrogenase E1, alpha subunit
comp16123_c0	CA	0.424111	1730	442619891	NP_650784.3	1562	0	phosphopantothenoylcysteine synthetase, isoform C [Drosophila melanogaster]	--	--	--	--	--	--	--	--	--	Q9HAB8	617	5.2629e-73	Phosphopantothenate--cysteine ligase OS=Homo sapiens GN=PPCS PE=1 SV=2	--	--	GO:0030708//GO:0055091//GO:0022416//GO:0015940//GO:0015937//GO:0046843//GO:0007303//GO:0007476//GO:0007297//GO:0070328//GO:0030036//GO:0030713	germarium-derived female germ-line cyst encapsulation//phospholipid homeostasis//chaeta development//pantothenate biosynthetic process//coenzyme A biosynthetic process//dorsal appendage formation//cytoplasmic transport, nurse cell to oocyte//imaginal disc-derived wing morphogenesis//ovarian follicle cell migration//triglyceride homeostasis//actin cytoskeleton organization//ovarian follicle cell s…	GO:0004632	phosphopantothenate--cysteine ligase activity	--	--	KOG2728	Uncharacterized conserved protein with similarity to phosphopantothenoylcysteine synthetase/decarboxylase
comp16124_c0	CA	0.703689	408	--	--	--	--	--	--	--	--	--	--	--	--	--	--	--	--	--	--	--	--	--	--	--	--	--	--	--	--
comp16131_c0	CA	0.426679	1271	195431580	XP_002063814.1	621	1.18523e-73	GK15872 [Drosophila willistoni]	--	--	--	--	--	K10878	SPO11	meiotic recombination protein SPO11	http://www.genome.jp/dbget-bin/www_bget?ko:K10878	Q9WTK8	437	1.81226e-47	Meiotic recombination protein SPO11 OS=Mus musculus GN=Spo11 PE=2 SV=2	PF04406	Type IIB DNA topoisomerase	GO:0006259	DNA metabolic process	GO:0003824//GO:0003677//GO:0005524	catalytic activity//DNA binding//ATP binding	GO:0005694	chromosome	KOG2795	Catalytic subunit of the meiotic double strand break transesterase
comp16132_c0	CA	0.44204	433	--	--	--	--	--	--	--	--	--	--	--	--	--	--	--	--	--	--	--	--	--	--	--	--	--	--	--	--
comp16133_c0	CA	0.937267	953	--	--	--	--	--	--	--	--	--	--	--	--	--	--	--	--	--	--	--	--	--	--	--	--	--	--	--	--
comp16134_c0	CA	1.14936	1360	198454652	XP_001359664.2	1099	2.6674e-145	GA13190 [Drosophila pseudoobscura pseudoobscura]	--	--	--	--	--	--	--	--	--	P15364	135	1.77826e-07	Protein amalgam OS=Drosophila melanogaster GN=Ama PE=2 SV=2	PF05790//PF02480//PF01688	Immunoglobulin C2-set domain//Alphaherpesvirus glycoprotein E//Alphaherpesvirus glycoprotein I	GO:0007155	cell adhesion	--	--	GO:0016021//GO:0016020//GO:0043657	integral to membrane//membrane//host cell	KOG3510	FOG: Immunoglobulin C-2 Type/fibronectin type III domains
comp16136_c0	CA	0.553189	346	--	--	--	--	--	--	--	--	--	--	--	--	--	--	--	--	--	--	--	--	--	--	--	--	--	--	--	--
comp161401_c0	CA	0.603796	634	--	--	--	--	--	--	--	--	--	--	--	--	--	--	--	--	--	--	--	--	--	--	--	--	--	--	--	--
comp16142_c0	CA	1.15216	443	--	--	--	--	--	--	--	--	--	--	--	--	--	--	--	--	--	--	--	--	--	--	--	--	--	--	--	--
comp16146_c0	CA	0.325516	294	--	--	--	--	--	--	--	--	--	--	--	--	--	--	--	--	--	--	--	--	--	--	--	--	--	--	--	--
comp16146_c1	CA	0.764501	1377	--	--	--	--	--	--	--	--	--	--	--	--	--	--	--	--	--	--	--	--	--	--	--	--	--	--	--	--
comp16151_c0	CA	3.61821	1058	194764923	XP_001964577.1	1068	1.67038e-142	GF23257 [Drosophila ananassae]	--	--	--	--	--	--	--	--	--	Q9D3D0	190	1.11857e-14	Alpha-tocopherol transfer protein-like OS=Mus musculus GN=Ttpal PE=2 SV=3	--	--	--	--	--	--	--	--	--	--
comp16154_c0	CA	0.635699	552	--	--	--	--	--	--	--	--	--	--	--	--	--	--	--	--	--	--	--	--	--	--	--	--	--	--	--	--
comp16155_c0	CA	0.69349	322	--	--	--	--	--	--	--	--	--	--	--	--	--	--	--	--	--	--	--	--	--	--	--	--	--	--	--	--
comp16156_c0	CA	0.30454	419	--	--	--	--	--	--	--	--	--	--	--	--	--	--	--	--	--	--	--	--	--	--	--	--	--	--	--	--
comp16158_c0	CA	0.917059	487	--	--	--	--	--	--	--	--	--	--	--	--	--	--	--	--	--	--	--	--	--	--	--	--	--	--	--	--
comp16159_c0	CA	0.462327	621	195476901	XP_002100027.1	323	3.82465e-35	GE16391 [Drosophila yakuba]	--	--	--	--	--	K03671	trxA	thioredoxin 1	http://www.genome.jp/dbget-bin/www_bget?ko:K03671	P60226	323	2.58321e-36	Thioredoxin-1 OS=Drosophila yakuba GN=dhd PE=2 SV=2	PF00085//PF08534//PF00578//PF02966	Thioredoxin//Redoxin//AhpC/TSA family//Mitosis protein DIM1	GO:0044710//GO:0045454//GO:0007067//GO:0009987//GO:0055114	single-organism metabolic process//cell redox homeostasis//mitosis//cellular process//oxidation-reduction process	GO:0016209//GO:0016491	antioxidant activity//oxidoreductase activity	GO:0005681	spliceosomal complex	KOG0907	Thioredoxin
comp16161_c0	CA	1.60779	1250	195390993	XP_002054150.1	779	8.88088e-100	GJ24275 [Drosophila virilis]	--	--	--	--	--	--	--	--	--	--	--	--	--	PF03694	Erg28 like protein	--	--	--	--	GO:0016021	integral to membrane	--	--
comp16163_c0	CA	1.05352	757	195021039	XP_001985317.1	131	2.40463e-06	GH14573 [Drosophila grimshawi]	--	--	--	--	--	--	--	--	--	--	--	--	--	PF10018//PF00170	Vitamin-D-receptor interacting Mediator subunit 4//bZIP transcription factor	GO:0006355//GO:0006357	regulation of transcription, DNA-dependent//regulation of transcription from RNA polymerase II promoter	GO:0001104//GO:0003700//GO:0043565	RNA polymerase II transcription cofactor activity//sequence-specific DNA binding transcription factor activity//sequence-specific DNA binding	GO:0005667//GO:0016592	transcription factor complex//mediator complex	--	--
comp16164_c0	CA	0.407025	627	--	--	--	--	--	--	--	--	--	--	--	--	--	--	--	--	--	--	--	--	--	--	--	--	--	--	--	--
comp16166_c0	CA	0.829153	731	195342902	XP_002038037.1	598	2.92406e-74	GM17968 [Drosophila sechellia]	--	--	--	--	--	--	--	--	--	Q498J9	295	2.43845e-30	Metallo-beta-lactamase domain-containing protein 1 OS=Xenopus laevis GN=mblac1 PE=2 SV=2	PF00753	Metallo-beta-lactamase superfamily	--	--	GO:0016787	hydrolase activity	--	--	KOG4736	Uncharacterized conserved protein
comp16167_c0	CA	0.300949	318	--	--	--	--	--	--	--	--	--	--	--	--	--	--	--	--	--	--	--	--	--	--	--	--	--	--	--	--
comp16168_c0	CA	0.601897	689	--	--	--	--	--	--	--	--	--	--	--	--	--	--	--	--	--	--	--	--	--	--	--	--	--	--	--	--
comp16169_c0	CA	1.30428	587	--	--	--	--	--	--	--	--	--	--	--	--	--	--	--	--	--	--	--	--	--	--	--	--	--	--	--	--
comp16170_c0	CA	0.799735	359	--	--	--	--	--	--	--	--	--	--	--	--	--	--	--	--	--	--	--	--	--	--	--	--	--	--	--	--
comp16173_c0	CA	12.1573	2301	195429772	XP_002062931.1	1856	0	GK21661 [Drosophila willistoni]	--	--	--	--	--	K13783	SLC37A1_2	MFS transporter, OPA family, solute carrier family 37 (glycerol-3-phosphate transporter), member 1/2	http://www.genome.jp/dbget-bin/www_bget?ko:K13783	Q7SY29	1213	1.29468e-156	Sugar phosphate exchanger 2 OS=Danio rerio GN=slc37a2 PE=2 SV=1	PF01780//PF07690	Ribosomal L37ae protein family//Major Facilitator Superfamily	GO:0042254//GO:0006412//GO:0055085//GO:0006810	ribosome biogenesis//translation//transmembrane transport//transport	GO:0005215//GO:0003735	transporter activity//structural constituent of ribosome	GO:0016021//GO:0005622//GO:0005840	integral to membrane//intracellular//ribosome	KOG2533	Permease of the major facilitator superfamily
comp16174_c0	CA	0.321416	397	--	--	--	--	--	--	--	--	--	--	--	--	--	--	--	--	--	--	--	--	--	--	--	--	--	--	--	--
comp16175_c0	CA	0.417911	229	195385902	XP_002051643.1	207	2.29368e-17	GJ11158 [Drosophila virilis]	--	--	--	--	--	--	--	--	--	--	--	--	--	--	--	--	--	--	--	--	--	--	--
comp16182_c0	CA	1.49737	1960	195122076	XP_002005538.1	2412	0	GI19015 [Drosophila mojavensis]	--	--	--	--	--	--	--	--	--	P12428	2382	0	Protein brown OS=Drosophila melanogaster GN=bw PE=2 SV=1	PF03266//PF03193//PF02367//PF01061//PF00005	NTPase//Protein of unknown function, DUF258//Uncharacterised P-loop hydrolase UPF0079//ABC-2 type transporter//ABC transporter	GO:0070526//GO:0006200//GO:0006810	threonylcarbamoyladenosine biosynthetic process//ATP catabolic process//transport	GO:0016887//GO:0005525//GO:0003924//GO:0005524	ATPase activity//GTP binding//GTPase activity//ATP binding	GO:0016020	membrane	KOG0061	Transporter, ABC superfamily (Breast cancer resistance protein)
comp16187_c0	CA	0.450891	283	--	--	--	--	--	--	--	--	--	--	--	--	--	--	--	--	--	--	--	--	--	--	--	--	--	--	--	--
comp16192_c0	CA	1.11216	2266	195170473	XP_002026037.1	251	1.03057e-21	GL10085 [Drosophila persimilis]	--	--	--	--	--	--	--	--	--	--	--	--	--	--	--	--	--	--	--	--	--	--	--
comp16192_c1	CA	1.12767	1273	195124684	XP_002006821.1	720	2.93994e-83	GI21275 [Drosophila mojavensis]	386767757	NM_001259339.1	257	3.4294e-130	Drosophila melanogaster thisbe (ths), transcript variant B, mRNA	--	--	--	--	--	--	--	--	PF00167	Fibroblast growth factor	GO:0007165//GO:0040007//GO:0008283	signal transduction//growth//cell proliferation	GO:0008083	growth factor activity	--	--	--	--
comp16194_c0	CA	0.661415	627	--	--	--	--	--	--	--	--	--	--	--	--	--	--	--	--	--	--	--	--	--	--	--	--	--	--	--	--
comp16198_c0	CA	0.944663	439	194912248	XP_001982464.1	233	9.35246e-23	GG12828 [Drosophila erecta]	--	--	--	--	--	--	--	--	--	P82176	133	3.0453e-09	Inducible metalloproteinase inhibitor protein OS=Galleria mellonella GN=IMPI PE=1 SV=2	PF00219	Insulin-like growth factor binding protein	GO:0001558	regulation of cell growth	GO:0005520	insulin-like growth factor binding	GO:0016942//GO:0005576	insulin-like growth factor binding protein complex//extracellular region	--	--
comp16199_c0	CA	0.753207	720	--	--	--	--	--	--	--	--	--	--	--	--	--	--	--	--	--	--	PF07684	NOTCH protein	GO:0007219//GO:0030154//GO:0007275	Notch signaling pathway//cell differentiation//multicellular organismal development	--	--	GO:0016021	integral to membrane	--	--
comp16201_c0	CA	4.08981	546	56805551	BAD83398.1	421	1.42899e-49	CRLBP homologous protein [Phormia regina]	--	--	--	--	--	--	--	--	--	P54195	267	5.61953e-28	Pheromone-binding protein-related protein 5 OS=Drosophila melanogaster GN=Pbprp5 PE=2 SV=2	PF00293//PF07822//PF01395	NUDIX domain//Neurotoxin B-IV-like protein//PBP/GOBP family	GO:0009405//GO:0006810	pathogenesis//transport	GO:0019871//GO:0016787//GO:0005549	sodium channel inhibitor activity//hydrolase activity//odorant binding	GO:0005576	extracellular region	--	--
comp16208_c0	CA	0.643156	248	--	--	--	--	--	--	--	--	--	--	--	--	--	--	--	--	--	--	--	--	--	--	--	--	--	--	--	--
comp16208_c1	CA	0.4084	703	--	--	--	--	--	--	--	--	--	--	--	--	--	--	--	--	--	--	PF04947	Poxvirus Late Transcription Factor VLTF3 like	GO:0046782	regulation of viral transcription	--	--	--	--	--	--
comp16209_c0	CA	1.01451	283	--	--	--	--	--	--	--	--	--	--	--	--	--	--	--	--	--	--	--	--	--	--	--	--	--	--	--	--
comp16213_c0	CA	1.90003	638	--	--	--	--	--	--	--	--	--	--	--	--	--	--	--	--	--	--	--	--	--	--	--	--	--	--	--	--
comp16214_c0	CA	0.830744	1728	--	--	--	--	--	--	--	--	--	--	--	--	--	--	--	--	--	--	--	--	--	--	--	--	--	--	--	--
comp16215_c0	CA	0.444297	359	--	--	--	--	--	--	--	--	--	--	--	--	--	--	--	--	--	--	--	--	--	--	--	--	--	--	--	--
comp16218_c0	CA	0.583547	820	--	--	--	--	--	--	--	--	--	--	--	--	--	--	--	--	--	--	--	--	--	--	--	--	--	--	--	--
comp16220_c0	CA	0.718548	2131	195176355	XP_002028747.1	526	4.95794e-56	GL15642 [Drosophila persimilis]	--	--	--	--	--	--	--	--	--	P16424	164	1.35585e-10	Uncharacterized 50 kDa protein in type I retrotransposable element R1DM OS=Drosophila melanogaster PE=4 SV=1	PF08336//PF00098	Prolyl 4-Hydroxylase alpha-subunit, N-terminal region//Zinc knuckle	GO:0055114//GO:0018401//GO:0006560//GO:0006525	oxidation-reduction process//peptidyl-proline hydroxylation to 4-hydroxy-L-proline//proline metabolic process//arginine metabolic process	GO:0004656//GO:0008270//GO:0016702//GO:0003676	procollagen-proline 4-dioxygenase activity//zinc ion binding//oxidoreductase activity, acting on single donors with incorporation of molecular oxygen, incorporation of two atoms of oxygen//nucleic acid binding	GO:0005783	endoplasmic reticulum	KOG4400	E3 ubiquitin ligase interacting with arginine methyltransferase
comp16226_c0	CA	0.300005	319	224924346	ACN69123.1	270	2.93765e-27	Arc2-PA [Stomoxys calcitrans]	--	--	--	--	--	--	--	--	--	--	--	--	--	--	--	--	--	GO:0003676//GO:0008270	nucleic acid binding//zinc ion binding	--	--	--	--
comp16228_c0	CA	0.52468	304	--	--	--	--	--	--	--	--	--	--	--	--	--	--	--	--	--	--	--	--	--	--	--	--	--	--	--	--
comp16229_c0	CA	0.668775	477	--	--	--	--	--	--	--	--	--	--	--	--	--	--	--	--	--	--	--	--	--	--	--	--	--	--	--	--
comp162323_c0	CA	0.333608	284	--	--	--	--	--	--	--	--	--	--	--	--	--	--	--	--	--	--	--	--	--	--	--	--	--	--	--	--
comp16232_c0	CA	0.312751	408	--	--	--	--	--	--	--	--	--	--	--	--	--	--	--	--	--	--	--	--	--	--	--	--	--	--	--	--
comp16233_c0	CA	0.839488	304	--	--	--	--	--	--	--	--	--	--	--	--	--	--	--	--	--	--	--	--	--	--	--	--	--	--	--	--
comp162343_c0	CA	0.601897	318	--	--	--	--	--	--	--	--	--	--	--	--	--	--	--	--	--	--	--	--	--	--	--	--	--	--	--	--
comp16234_c0	CA	0.404658	946	--	--	--	--	--	--	--	--	--	--	--	--	--	--	--	--	--	--	PF00304	Gamma-thionin family	GO:0006952	defense response	--	--	--	--	--	--
comp16235_c0	CA	1.3205	459	--	--	--	--	--	--	--	--	--	--	--	--	--	--	--	--	--	--	--	--	--	--	--	--	--	--	--	--
comp16238_c0	CA	0.641862	497	--	--	--	--	--	--	--	--	--	--	--	--	--	--	--	--	--	--	--	--	--	--	--	--	--	--	--	--
comp16240_c0	CA	0.547313	408	--	--	--	--	--	--	--	--	--	--	--	--	--	--	--	--	--	--	--	--	--	--	--	--	--	--	--	--
comp16242_c0	CA	0.687883	371	--	--	--	--	--	--	--	--	--	--	--	--	--	--	--	--	--	--	--	--	--	--	--	--	--	--	--	--
comp16244_c0	CA	0.96878	461	--	--	--	--	--	--	--	--	--	--	--	--	--	--	--	--	--	--	--	--	--	--	--	--	--	--	--	--
comp16245_c0	CA	0.654903	491	--	--	--	--	--	--	--	--	--	--	--	--	--	--	--	--	--	--	--	--	--	--	--	--	--	--	--	--
comp16249_c0	CA	0.606186	421	--	--	--	--	--	--	--	--	--	--	--	--	--	--	--	--	--	--	--	--	--	--	--	--	--	--	--	--
comp16250_c0	CA	0.725013	1144	198468632	XP_001354765.2	358	3.57248e-35	GA15261 [Drosophila pseudoobscura pseudoobscura]	--	--	--	--	--	--	--	--	--	Q8C827	141	4.33842e-08	Zinc finger protein 62 OS=Mus musculus GN=Zfp62 PE=2 SV=1	PF00096//PF04147	Zinc finger, C2H2 type//Nop14-like family	--	--	GO:0046872	metal ion binding	GO:0032040	small-subunit processome	KOG1721	FOG: Zn-finger
comp16251_c0	CA	0.592583	316	--	--	--	--	--	--	--	--	--	--	--	--	--	--	--	--	--	--	--	--	--	--	--	--	--	--	--	--
comp16252_c0	CA	0.91362	419	--	--	--	--	--	--	--	--	--	--	--	--	--	--	--	--	--	--	--	--	--	--	--	--	--	--	--	--
comp16253_c0	CA	0.74476	257	--	--	--	--	--	--	--	--	--	--	--	--	--	--	--	--	--	--	--	--	--	--	--	--	--	--	--	--
comp16254_c0	CA	3.6589	462	--	--	--	--	--	--	--	--	--	--	--	--	--	--	--	--	--	--	--	--	--	--	--	--	--	--	--	--
comp16255_c0	CA	1.18589	538	--	--	--	--	--	--	--	--	--	--	--	--	--	--	--	--	--	--	--	--	--	--	--	--	--	--	--	--
comp16256_c0	CA	0.62245	615	--	--	--	--	--	--	--	--	--	--	--	--	--	--	--	--	--	--	--	--	--	--	--	--	--	--	--	--
comp16257_c0	CA	0.462327	207	--	--	--	--	--	--	--	--	--	--	--	--	--	--	--	--	--	--	--	--	--	--	--	--	--	--	--	--
comp16258_c0	CA	0.397763	401	--	--	--	--	--	--	--	--	--	--	--	--	--	--	--	--	--	--	--	--	--	--	--	--	--	--	--	--
comp16259_c0	CA	2.72784	421	--	--	--	--	--	--	--	--	--	--	--	--	--	--	--	--	--	--	--	--	--	--	--	--	--	--	--	--
comp16265_c0	CA	3.88578	503	--	--	--	--	--	--	--	--	--	--	--	--	--	--	--	--	--	--	PF09338	Glycine/sarcosine/betaine reductase component B subunits	GO:0055114	oxidation-reduction process	GO:0050485	oxidoreductase activity, acting on X-H and Y-H to form an X-Y bond, with a disulfide as acceptor	--	--	--	--
comp16266_c0	CA	4.58701	306	--	--	--	--	--	--	--	--	--	--	--	--	--	--	--	--	--	--	--	--	--	--	--	--	--	--	--	--
comp16269_c0	CA	1.32367	241	--	--	--	--	--	--	--	--	--	--	--	--	--	--	--	--	--	--	--	--	--	--	--	--	--	--	--	--
comp16272_c0	CA	4.61948	732	58532724	AAW78892.1	1323	0	testis beta tubulin [Drosophila ananassae]	219815271	EU938673.1	306	1.11647e-157	Bactrocera dorsalis beta-2 tubulin gene, complete cds	K07375	TUBB	tubulin beta	http://www.genome.jp/dbget-bin/www_bget?ko:K07375	P18700	1317	0	Tubulin beta chain (Fragment) OS=Strongylocentrotus purpuratus PE=2 SV=1	PF03953	Tubulin C-terminal domain	GO:0051258//GO:0007018//GO:0006184	protein polymerization//microtubule-based movement//GTP catabolic process	GO:0005198//GO:0005525//GO:0003924	structural molecule activity//GTP binding//GTPase activity	GO:0005874//GO:0043234	microtubule//protein complex	KOG1375	Beta tubulin
comp16272_c1	CA	4.93462	640	58532728	AAW78894.1	708	5.55793e-91	testis beta tubulin [Drosophila mauritiana]	380011811	XM_003689940.1	113	1.88221e-50	PREDICTED: Apis florea tubulin beta-1 chain-like (LOC100870892), mRNA	K07375	TUBB	tubulin beta	http://www.genome.jp/dbget-bin/www_bget?ko:K07375	P61857	712	3.20399e-90	Tubulin beta-2 chain OS=Drosophila melanogaster GN=betaTub85D PE=1 SV=1	--	--	GO:0007018//GO:0051258	microtubule-based movement//protein polymerization	GO:0005198//GO:0005525	structural molecule activity//GTP binding	GO:0005874	microtubule	KOG1375	Beta tubulin
comp16272_c2	CA	0.746836	598	23573629	AAN38750.1	148	1.62176e-10	beta-1 tubulin [Spodoptera frugiperda]	510353	X79930.1	56	8.50458e-19	O.gibsoni Tbb gene	K07375	TUBB	tubulin beta	http://www.genome.jp/dbget-bin/www_bget?ko:K07375	P02556	147	1.10319e-10	Tubulin beta chain (Fragment) OS=Lytechinus pictus PE=2 SV=1	--	--	--	--	--	--	--	--	KOG1375	Beta tubulin
comp16276_c0	CA	1.23406	517	--	--	--	--	--	--	--	--	--	--	--	--	--	--	--	--	--	--	--	--	--	--	--	--	--	--	--	--
comp16277_c0	CA	1.69983	2496	--	--	--	--	--	--	--	--	--	--	--	--	--	--	--	--	--	--	--	--	--	--	--	--	--	--	--	--
comp16278_c0	CA	1.48628	880	--	--	--	--	--	--	--	--	--	--	--	--	--	--	--	--	--	--	--	--	--	--	--	--	--	--	--	--
comp16279_c0	CA	2.88462	376	--	--	--	--	--	--	--	--	--	--	--	--	--	--	--	--	--	--	--	--	--	--	--	--	--	--	--	--
comp16280_c0	CA	1.06014	662	195470965	XP_002087777.1	524	2.27978e-64	GE14946 [Drosophila yakuba]	--	--	--	--	--	--	--	--	--	Q9CX13	297	6.72193e-32	Protein cornichon homolog 4 OS=Mus musculus GN=Cnih4 PE=2 SV=1	PF03311	Cornichon protein	GO:0035556	intracellular signal transduction	--	--	GO:0005622//GO:0016020	intracellular//membrane	KOG2729	ER vesicle integral membrane protein involved in establishing cell polarity, signaling and protein degradation
comp16285_c0	CA	0.561629	284	--	--	--	--	--	--	--	--	--	--	--	--	--	--	--	--	--	--	--	--	--	--	--	--	--	--	--	--
comp16289_c0	CA	0.975377	556	--	--	--	--	--	--	--	--	--	--	--	--	--	--	--	--	--	--	--	--	--	--	--	--	--	--	--	--
comp16293_c0	CA	0.966683	561	--	--	--	--	--	--	--	--	--	--	--	--	--	--	--	--	--	--	--	--	--	--	--	--	--	--	--	--
comp16297_c0	CA	0.952933	703	--	--	--	--	--	--	--	--	--	--	--	--	--	--	--	--	--	--	PF02284	Cytochrome c oxidase subunit Va	GO:0006123//GO:0015992	mitochondrial electron transport, cytochrome c to oxygen//proton transport	GO:0004129	cytochrome-c oxidase activity	GO:0045277//GO:0005743	respiratory chain complex IV//mitochondrial inner membrane	--	--
comp16298_c0	CA	2.14506	417	157118698	XP_001653217.1	392	5.04655e-46	acylphosphatase, putative [Aedes aegypti]	--	--	--	--	--	K01512	acyP	acylphosphatase	http://www.genome.jp/dbget-bin/www_bget?ko:K01512	Q9VF36	334	6.30293e-39	Acylphosphatase-2 OS=Drosophila melanogaster GN=Acyp2 PE=1 SV=1	--	--	--	--	GO:0016787	hydrolase activity	--	--	--	--
comp16302_c0	CA	0.479193	466	--	--	--	--	--	--	--	--	--	--	--	--	--	--	--	--	--	--	--	--	--	--	--	--	--	--	--	--
comp16305_c0	CA	0.778062	328	--	--	--	--	--	--	--	--	--	--	--	--	--	--	--	--	--	--	--	--	--	--	--	--	--	--	--	--
comp163078_c0	CA	0.415642	614	--	--	--	--	--	--	--	--	--	--	--	--	--	--	--	--	--	--	--	--	--	--	--	--	--	--	--	--
comp16307_c0	CA	0.554257	518	--	--	--	--	--	--	--	--	--	--	--	--	--	--	--	--	--	--	PF01926	GTPase of unknown function	--	--	GO:0005525	GTP binding	--	--	--	--
comp16309_c0	CA	0.546867	350	--	--	--	--	--	--	--	--	--	--	--	--	--	--	--	--	--	--	--	--	--	--	--	--	--	--	--	--
comp16311_c0	CA	1.46374	2114	442634058	NP_001262191.1	2272	0	Syntrophin-like 1, isoform C [Drosophila melanogaster]	--	--	--	--	--	--	--	--	--	Q99L88	412	9.85161e-42	Beta-1-syntrophin OS=Mus musculus GN=Sntb1 PE=1 SV=4	PF00595//PF13180	PDZ domain (Also known as DHR or GLGF)//	GO:0048149//GO:0071632//GO:0009408//GO:0008355//GO:0008049//GO:0016079//GO:0008582//GO:0007613	behavioral response to ethanol//optomotor response//response to heat//olfactory learning//male courtship behavior//synaptic vesicle exocytosis//regulation of synaptic growth at neuromuscular junction//memory	GO:0003824//GO:0005515//GO:0005524//GO:0008307//GO:0008092//GO:0005543	catalytic activity//protein binding//ATP binding//structural constituent of muscle//cytoskeletal protein binding//phospholipid binding	GO:0008021//GO:0016013//GO:0043195	synaptic vesicle//syntrophin complex//terminal bouton	KOG3551	Syntrophins (type beta)
comp16313_c1	CA	0.601897	318	1359462	BAA09819.1	281	1.03818e-28	ADH [Sarcophaga peregrina]	--	--	--	--	--	--	--	--	--	Q9NAR7	179	1.44746e-15	Alcohol dehydrogenase OS=Bactrocera oleae GN=ADH PE=2 SV=1	--	--	GO:0008152	metabolic process	GO:0016491	oxidoreductase activity	--	--	--	--
comp16314_c0	CA	1.18667	457	195121022	XP_002005020.1	160	8.77851e-11	GI19290 [Drosophila mojavensis]	--	--	--	--	--	--	--	--	--	--	--	--	--	PF11057//PF03739//PF06644//PF10471	Cortexin of kidney//Predicted permease YjgP/YjgQ family//ATP11 protein//Anaphase-promoting complex APC subunit 1	GO:0031145//GO:0006461//GO:0030071	anaphase-promoting complex-dependent proteasomal ubiquitin-dependent protein catabolic process//protein complex assembly//regulation of mitotic metaphase/anaphase transition	--	--	GO:0005680//GO:0031224//GO:0005739//GO:0016021	anaphase-promoting complex//intrinsic to membrane//mitochondrion//integral to membrane	--	--
comp16315_c0	CA	1.10638	346	--	--	--	--	--	--	--	--	--	--	--	--	--	--	--	--	--	--	--	--	--	--	--	--	--	--	--	--
comp16316_c0	CA	0.791577	403	--	--	--	--	--	--	--	--	--	--	--	--	--	--	--	--	--	--	--	--	--	--	--	--	--	--	--	--
comp16317_c0	CA	0.525112	486	--	--	--	--	--	--	--	--	--	--	--	--	--	--	--	--	--	--	--	--	--	--	--	--	--	--	--	--
comp16318_c0	CA	0.45387	492	--	--	--	--	--	--	--	--	--	--	--	--	--	--	--	--	--	--	--	--	--	--	--	--	--	--	--	--
comp16318_c1	CA	0.889421	538	195043365	XP_001991606.1	369	1.09564e-38	GH11971 [Drosophila grimshawi]	--	--	--	--	--	K09362	K09362	homeo domain only family, other	http://www.genome.jp/dbget-bin/www_bget?ko:K09362	Q24762	365	2.67372e-39	Regulatory protein zeste OS=Drosophila virilis GN=z PE=3 SV=1	PF00249	Myb-like DNA-binding domain	--	--	GO:0003682	chromatin binding	GO:0000785	chromatin	--	--
comp16319_c0	CA	0.403804	316	--	--	--	--	--	--	--	--	--	--	--	--	--	--	--	--	--	--	--	--	--	--	--	--	--	--	--	--
comp16320_c0	CA	0.545309	234	442614469	NP_001259071.1	124	2.03117e-06	bent, isoform H [Drosophila melanogaster]	--	--	--	--	--	--	--	--	--	--	--	--	--	--	--	--	--	--	--	--	--	--	--
comp16321_c0	CA	0.923662	1865	195590202	XP_002084835.1	999	2.15116e-124	GD12629 [Drosophila simulans]	195590199	XM_002084798.1	74	2.71628e-28	Drosophila simulans GD12630 (Dsim\GD12630), mRNA	K09267	SOX1S	transcription factor SOX1/2/3/14/21 (SOX group B)	http://www.genome.jp/dbget-bin/www_bget?ko:K09267	Q6RVD7	423	7.24677e-46	Transcription factor Sox-21-B OS=Danio rerio GN=sox21b PE=2 SV=1	PF01293	Phosphoenolpyruvate carboxykinase	GO:0015976//GO:0006099//GO:0006094	carbon utilization//tricarboxylic acid cycle//gluconeogenesis	GO:0005524//GO:0004612	ATP binding//phosphoenolpyruvate carboxykinase (ATP) activity	--	--	KOG0527	HMG-box transcription factor
comp16322_c0	CA	0.523914	548	--	--	--	--	--	--	--	--	--	--	--	--	--	--	--	--	--	--	--	--	--	--	--	--	--	--	--	--
comp16323_c0	CA	4.41343	412	157103382	XP_001647954.1	165	2.09482e-12	galactose-specific C-type lectin, putative [Aedes aegypti]	--	--	--	--	--	--	--	--	--	P86854	135	1.20697e-09	Perlucin-like protein OS=Mytilus galloprovincialis PE=1 SV=1	PF03419//PF00059//PF03943	Sporulation factor SpoIIGA//Lectin C-type domain//TAP C-terminal domain	GO:0030436//GO:0051028//GO:0006508	asexual sporulation//mRNA transport//proteolysis	GO:0030246//GO:0005515//GO:0004190	carbohydrate binding//protein binding//aspartic-type endopeptidase activity	GO:0005634	nucleus	KOG1215	Low-density lipoprotein receptors containing Ca2+-binding EGF-like domains
comp16325_c0	CA	0.583547	492	--	--	--	--	--	--	--	--	--	--	--	--	--	--	--	--	--	--	--	--	--	--	--	--	--	--	--	--
comp16327_c0	CA	0.392275	566	--	--	--	--	--	--	--	--	--	--	--	--	--	--	--	--	--	--	--	--	--	--	--	--	--	--	--	--
comp16328_c0	CA	2.23428	257	--	--	--	--	--	--	--	--	--	--	--	--	--	--	--	--	--	--	--	--	--	--	--	--	--	--	--	--
comp16329_c0	CA	1.32919	2088	198468839	XP_002134138.1	679	2.39535e-76	GA22224 [Drosophila pseudoobscura pseudoobscura]	--	--	--	--	--	K09228	KRAB	KRAB domain-containing zinc finger protein	http://www.genome.jp/dbget-bin/www_bget?ko:K09228	Q9UJW7	142	1.01219e-07	Zinc finger protein 229 OS=Homo sapiens GN=ZNF229 PE=2 SV=3	PF05495//PF06573//PF00096	CHY zinc finger//Churchill protein//Zinc finger, C2H2 type	GO:0045893//GO:0007275	positive regulation of transcription, DNA-dependent//multicellular organismal development	GO:0008270//GO:0046872	zinc ion binding//metal ion binding	--	--	--	--
comp16330_c0	CA	1.33289	359	289724637	ADD18298.1	192	5.21619e-16	chymotrypsin-like serine protease precursor [Glossina morsitans morsitans]	--	--	--	--	--	--	--	--	--	Q4TTV7	180	1.3821e-15	Lectizyme OS=Glossina austeni GN=Gpl PE=2 SV=1	PF00089	Trypsin	GO:0006508	proteolysis	GO:0008236//GO:0004252	serine-type peptidase activity//serine-type endopeptidase activity	--	--	KOG3627	Trypsin
comp16330_c1	CA	3.88625	636	289724637	ADD18298.1	580	2.3661e-71	chymotrypsin-like serine protease precursor [Glossina morsitans morsitans]	--	--	--	--	--	--	--	--	--	Q8MUG0	533	1.84474e-65	Lectizyme OS=Glossina fuscipes fuscipes GN=Gpl PE=2 SV=1	PF00089	Trypsin	GO:0006508	proteolysis	GO:0004252//GO:0008236	serine-type endopeptidase activity//serine-type peptidase activity	--	--	KOG3627	Trypsin
comp16333_c0	CA	0.645387	346	--	--	--	--	--	--	--	--	--	--	--	--	--	--	--	--	--	--	--	--	--	--	--	--	--	--	--	--
comp163393_c0	CA	0.643864	545	--	--	--	--	--	--	--	--	--	--	--	--	--	--	--	--	--	--	--	--	--	--	--	--	--	--	--	--
comp16340_c0	CA	1.0265	404	--	--	--	--	--	--	--	--	--	--	--	--	--	--	--	--	--	--	--	--	--	--	--	--	--	--	--	--
comp16344_c0	CA	0.601025	690	--	--	--	--	--	--	--	--	--	--	--	--	--	--	--	--	--	--	--	--	--	--	--	--	--	--	--	--
comp16345_c0	CA	0.383699	429	--	--	--	--	--	--	--	--	--	--	--	--	--	--	--	--	--	--	--	--	--	--	--	--	--	--	--	--
comp16347_c0	CA	1.08585	468	--	--	--	--	--	--	--	--	--	--	--	--	--	--	--	--	--	--	--	--	--	--	--	--	--	--	--	--
comp16349_c0	CA	0.526798	545	--	--	--	--	--	--	--	--	--	--	--	--	--	--	--	--	--	--	PF09412	Endoribonuclease XendoU	--	--	GO:0016788	hydrolase activity, acting on ester bonds	--	--	--	--
comp16350_c0	CA	2.01479	2232	198455076	XP_001359847.2	1696	0	GA18679 [Drosophila pseudoobscura pseudoobscura]	--	--	--	--	--	--	--	--	--	Q58EN8	392	1.43412e-38	Vacuolar protein sorting-associated protein 33B OS=Danio rerio GN=vps33b PE=2 SV=1	PF00995	Sec1 family	GO:0006904//GO:0016192	vesicle docking involved in exocytosis//vesicle-mediated transport	--	--	--	--	KOG1302	Vacuolar sorting protein VPS33/slp1 (Sec1 family)
comp163531_c0	CA	1.22403	2528	--	--	--	--	--	--	--	--	--	--	--	--	--	--	--	--	--	--	--	--	--	--	--	--	--	--	--	--
comp16354_c0	CA	0.778062	410	--	--	--	--	--	--	--	--	--	--	--	--	--	--	--	--	--	--	--	--	--	--	--	--	--	--	--	--
comp16358_c0	CA	1.17741	1734	289741883	ADD19689.1	1373	0	transcription factor grauzone [Glossina morsitans morsitans]	--	--	--	--	--	--	--	--	--	Q9U405	1066	3.68668e-136	Transcription factor grauzone OS=Drosophila melanogaster GN=grau PE=1 SV=1	PF07776//PF00096	Zinc-finger associated domain (zf-AD)//Zinc finger, C2H2 type	--	--	GO:0008270//GO:0046872	zinc ion binding//metal ion binding	GO:0005634	nucleus	--	--
comp16360_c0	CA	0.920208	312	--	--	--	--	--	--	--	--	--	--	--	--	--	--	--	--	--	--	PF14102		GO:0045227	capsule polysaccharide biosynthetic process	--	--	GO:0016020	membrane	--	--
comp16364_c0	CA	0.433039	442	--	--	--	--	--	--	--	--	--	--	--	--	--	--	--	--	--	--	PF04043//PF02892	Plant invertase/pectin methylesterase inhibitor//BED zinc finger	GO:0005982//GO:0005985	starch metabolic process//sucrose metabolic process	GO:0003677//GO:0004857//GO:0030599	DNA binding//enzyme inhibitor activity//pectinesterase activity	--	--	--	--
comp16366_c0	CA	1.18827	349	--	--	--	--	--	--	--	--	--	--	--	--	--	--	--	--	--	--	--	--	--	--	--	--	--	--	--	--
comp16367_c0	CA	0.909588	982	195376707	XP_002047134.1	177	1.19517e-11	GJ13264 [Drosophila virilis]	--	--	--	--	--	--	--	--	--	--	--	--	--	PF04408	Helicase associated domain (HA2)	--	--	GO:0008236//GO:0004386	serine-type peptidase activity//helicase activity	--	--	--	--
comp16367_c1	CA	1.44352	2674	195126172	XP_002007548.1	1861	0	GI12326 [Drosophila mojavensis]	--	--	--	--	--	--	--	--	--	Q9QYZ9	448	1.29215e-47	Serine protease 30 OS=Mus musculus GN=Prss30 PE=2 SV=2	PF00089//PF06072//PF00957//PF14552	Trypsin//Alphaherpesvirus tegument protein US9//Synaptobrevin//	GO:0006508//GO:0006725//GO:0016192	proteolysis//cellular aromatic compound metabolic process//vesicle-mediated transport	GO:0004252//GO:0016853	serine-type endopeptidase activity//isomerase activity	GO:0019033//GO:0016021	viral tegument//integral to membrane	KOG3627	Trypsin
comp16370_c0	CA	0.544791	3162	270016032	EFA12480.1	255	1.85974e-101	hypothetical protein TcasGA2_TC001504 [Tribolium castaneum]	--	--	--	--	--	--	--	--	--	Q03277	347	9.11323e-32	Retrovirus-related Pol polyprotein from type-1 retrotransposable element R1 (Fragment) OS=Sciara coprophila PE=4 SV=1	PF05301//PF00078//PF07355//PF00098	Touch receptor neuron protein Mec-17//Reverse transcriptase (RNA-dependent DNA polymerase)//Glycine/sarcosine/betaine reductase selenoprotein B (GRDB)//Zinc knuckle	GO:0071929//GO:0042967//GO:0006278//GO:0055114	alpha-tubulin acetylation//acyl-carrier-protein biosynthetic process//RNA-dependent DNA replication//oxidation-reduction process	GO:0019799//GO:0003723//GO:0050485//GO:0003964//GO:0030699//GO:0003676//GO:0008270	tubulin N-acetyltransferase activity//RNA binding//oxidoreductase activity, acting on X-H and Y-H to form an X-Y bond, with a disulfide as acceptor//RNA-directed DNA polymerase activity//glycine reductase activity//nucleic acid binding//zinc ion binding	GO:0045298//GO:0030700	tubulin complex//glycine reductase complex	KOG1075	FOG: Reverse transcriptase
comp16374_c0	CA	2.41328	423	--	--	--	--	--	--	--	--	--	--	--	--	--	--	--	--	--	--	--	--	--	--	--	--	--	--	--	--
comp16375_c0	CA	0.677294	471	--	--	--	--	--	--	--	--	--	--	--	--	--	--	--	--	--	--	--	--	--	--	--	--	--	--	--	--
comp16377_c0	CA	0.394646	485	--	--	--	--	--	--	--	--	--	--	--	--	--	--	--	--	--	--	--	--	--	--	--	--	--	--	--	--
comp163803_c0	CA	0.443063	216	--	--	--	--	--	--	--	--	--	--	--	--	--	--	--	--	--	--	--	--	--	--	--	--	--	--	--	--
comp16380_c0	CA	0.717932	2355	195043045	XP_001991542.1	626	6.38895e-72	GH12013 [Drosophila grimshawi]	195447341	XM_002071135.1	186	1.89018e-90	Drosophila willistoni GK25653 (Dwil\GK25653), mRNA	--	--	--	--	--	--	--	--	--	--	--	--	--	--	--	--	--	--
comp163814_c0	CA	0.848419	376	--	--	--	--	--	--	--	--	--	--	--	--	--	--	--	--	--	--	--	--	--	--	--	--	--	--	--	--
comp16381_c0	CA	0.504357	253	109894386	ABG47223.1	253	2.38067e-25	cytochrome b [Musca domestica]	158344510	EU154477.1	253	1.02441e-128	Musca domestica mitochondrion, partial genome	--	--	--	--	Q9MFN9	237	1.34614e-23	Cytochrome b OS=Cochliomyia hominivorax GN=MT-CYB PE=3 SV=1	PF00032	Cytochrome b(C-terminal)/b6/petD	GO:0022904//GO:0006118	respiratory electron transport chain//electron transport	GO:0046872//GO:0009055//GO:0016491	metal ion binding//electron carrier activity//oxidoreductase activity	GO:0016020//GO:0005739//GO:0016021//GO:0070469	membrane//mitochondrion//integral to membrane//respiratory chain	KOG4663	Cytochrome b
comp16382_c0	CA	1.68743	794	--	--	--	--	--	--	--	--	--	--	--	--	--	--	--	--	--	--	--	--	--	--	--	--	--	--	--	--
comp16390_c0	CA	0.345993	461	--	--	--	--	--	--	--	--	--	--	--	--	--	--	--	--	--	--	--	--	--	--	--	--	--	--	--	--
comp16394_c0	CA	2.67041	442	--	--	--	--	--	--	--	--	--	--	--	--	--	--	--	--	--	--	--	--	--	--	--	--	--	--	--	--
comp16399_c1	CA	1.19627	560	--	--	--	--	--	--	--	--	--	--	--	--	--	--	--	--	--	--	--	--	--	--	--	--	--	--	--	--
comp16400_c0	CA	4.08127	383	--	--	--	--	--	--	--	--	--	--	--	--	--	--	--	--	--	--	--	--	--	--	--	--	--	--	--	--
comp164014_c0	CA	0.308792	1343	--	--	--	--	--	--	--	--	--	--	--	--	--	--	--	--	--	--	--	--	--	--	--	--	--	--	--	--
comp16401_c0	CA	0.408981	234	298569358	ADI87390.1	304	7.44263e-33	putative ferritin heavy chain-like protein [Lucilia sericata]	--	--	--	--	--	--	--	--	--	--	--	--	--	--	--	GO:0006879//GO:0055114//GO:0006826	cellular iron ion homeostasis//oxidation-reduction process//iron ion transport	GO:0008199//GO:0016491	ferric iron binding//oxidoreductase activity	--	--	--	--
comp16403_c0	CA	1.3452	332	--	--	--	--	--	--	--	--	--	--	--	--	--	--	--	--	--	--	PF01484	Nematode cuticle collagen N-terminal domain	--	--	GO:0042302	structural constituent of cuticle	--	--	--	--
comp16406_c0	CA	0.563614	283	--	--	--	--	--	--	--	--	--	--	--	--	--	--	--	--	--	--	--	--	--	--	--	--	--	--	--	--
comp16407_c0	CA	0.837651	1371	195427375	XP_002061752.1	482	6.08038e-53	GK17024 [Drosophila willistoni]	--	--	--	--	--	--	--	--	--	--	--	--	--	PF01637//PF02367//PF00004//PF01926//PF00931//PF00005//PF00910//PF07728//PF03193//PF04851	Archaeal ATPase//Uncharacterised P-loop hydrolase UPF0079//ATPase family associated with various cellular activities (AAA)//GTPase of unknown function//NB-ARC domain//ABC transporter//RNA helicase//AAA domain (dynein-related subfamily)//Protein of unknown function, DUF258//Type III restriction enzyme, res subunit	GO:0070526	threonylcarbamoyladenosine biosynthetic process	GO:0016887//GO:0003924//GO:0005525//GO:0003677//GO:0043531//GO:0005524//GO:0016787//GO:0003723//GO:0003724	ATPase activity//GTPase activity//GTP binding//DNA binding//ADP binding//ATP binding//hydrolase activity//RNA binding//RNA helicase activity	--	--	--	--
comp1640_c0	CA	0.349276	274	--	--	--	--	--	--	--	--	--	--	--	--	--	--	--	--	--	--	PF02947//PF10104	flt3 ligand//Di-sulfide bridge nucleocytoplasmic transport domain	GO:0006406//GO:0006998//GO:0006611//GO:0007165	mRNA export from nucleus//nuclear envelope organization//protein export from nucleus//signal transduction	GO:0005125	cytokine activity	GO:0031965//GO:0016020	nuclear membrane//membrane	--	--
comp16410_c0	CA	0.902846	530	--	--	--	--	--	--	--	--	--	--	--	--	--	--	--	--	--	--	--	--	--	--	--	--	--	--	--	--
comp16410_c1	CA	0.378081	675	--	--	--	--	--	--	--	--	--	--	--	--	--	--	--	--	--	--	--	--	--	--	--	--	--	--	--	--
comp16413_c0	CA	3.68292	589	--	--	--	--	--	--	--	--	--	--	--	--	--	--	--	--	--	--	--	--	--	--	--	--	--	--	--	--
comp16414_c0	CA	1.15303	415	--	--	--	--	--	--	--	--	--	--	--	--	--	--	--	--	--	--	--	--	--	--	--	--	--	--	--	--
comp16416_c0	CA	4.55722	504	289740051	ADD18773.1	475	7.17454e-54	carboxylesterase [Glossina morsitans morsitans]	--	--	--	--	--	--	--	--	--	P37967	201	4.56125e-17	Para-nitrobenzyl esterase OS=Bacillus subtilis (strain 168) GN=pnbA PE=1 SV=2	--	--	--	--	GO:0016787	hydrolase activity	--	--	KOG1516	Carboxylesterase and related proteins
comp16417_c0	CA	0.350556	364	--	--	--	--	--	--	--	--	--	--	--	--	--	--	--	--	--	--	--	--	--	--	--	--	--	--	--	--
comp164185_c0	CA	0.719561	266	--	--	--	--	--	--	--	--	--	--	--	--	--	--	--	--	--	--	--	--	--	--	--	--	--	--	--	--
comp16419_c0	CA	2.68173	1594	195135047	XP_002011947.1	497	9.7248e-55	GI14474 [Drosophila mojavensis]	--	--	--	--	--	--	--	--	--	Q9VR59	436	7.81776e-44	Inositol hexakisphosphate and diphosphoinositol-pentakisphosphate kinase OS=Drosophila melanogaster GN=l(1)G0196 PE=1 SV=2	PF05404	Translocon-associated protein, delta subunit precursor (TRAP-delta)	--	--	--	--	GO:0016021//GO:0005783	integral to membrane//endoplasmic reticulum	--	--
comp16420_c0	CA	0.402108	238	--	--	--	--	--	--	--	--	--	--	--	--	--	--	--	--	--	--	--	--	--	--	--	--	--	--	--	--
comp16422_c0	CA	2.94687	1115	195113669	XP_002001390.1	517	1.12443e-59	GI10766 [Drosophila mojavensis]	--	--	--	--	--	--	--	--	--	Q7TQA3	280	8.9703e-27	Epidermal retinol dehydrogenase 2 OS=Mus musculus GN=Sdr16c5 PE=2 SV=1	PF02737//PF00106//PF00070//PF05891	3-hydroxyacyl-CoA dehydrogenase, NAD binding domain//short chain dehydrogenase//Pyridine nucleotide-disulphide oxidoreductase//AdoMet dependent proline di-methyltransferase	GO:0006550//GO:0055114//GO:0018874//GO:0006574//GO:0006552//GO:0006568//GO:0008152//GO:0006554//GO:0006631//GO:0006633	isoleucine catabolic process//oxidation-reduction process//benzoate metabolic process//valine catabolic process//leucine catabolic process//tryptophan metabolic process//metabolic process//lysine catabolic process//fatty acid metabolic process//fatty acid biosynthetic process	GO:0008168//GO:0050660//GO:0003857//GO:0016491	methyltransferase activity//flavin adenine dinucleotide binding//3-hydroxyacyl-CoA dehydrogenase activity//oxidoreductase activity	--	--	KOG1201	Hydroxysteroid 17-beta dehydrogenase 11
comp16425_c0	CA	1.30363	416	--	--	--	--	--	--	--	--	--	--	--	--	--	--	--	--	--	--	--	--	--	--	--	--	--	--	--	--
comp16428_c0	CA	1.51291	3205	194868374	XP_001972279.1	1114	1.33103e-130	GG13972 [Drosophila erecta]	--	--	--	--	--	--	--	--	--	Q9JJY4	786	6.76057e-88	Probable ATP-dependent RNA helicase DDX20 OS=Mus musculus GN=Ddx20 PE=1 SV=2	PF00271//PF00004//PF04851//PF00270	Helicase conserved C-terminal domain//ATPase family associated with various cellular activities (AAA)//Type III restriction enzyme, res subunit//DEAD/DEAH box helicase	--	--	GO:0008026//GO:0004386//GO:0016787//GO:0003677//GO:0003676//GO:0005524	ATP-dependent helicase activity//helicase activity//hydrolase activity//DNA binding//nucleic acid binding//ATP binding	--	--	KOG4284	DEAD box protein
comp16429_c0	CA	1.60598	437	--	--	--	--	--	--	--	--	--	--	--	--	--	--	--	--	--	--	--	--	--	--	--	--	--	--	--	--
comp16430_c0	CA	2.51096	559	195114278	XP_002001694.1	131	1.13099e-06	GI15616 [Drosophila mojavensis]	--	--	--	--	--	--	--	--	--	--	--	--	--	PF00719//PF00646//PF00076	Inorganic pyrophosphatase//F-box domain//RNA recognition motif. (a.k.a. RRM, RBD, or RNP domain)	GO:0006119//GO:0006796	oxidative phosphorylation//phosphate-containing compound metabolic process	GO:0000287//GO:0004427//GO:0005515//GO:0003676	magnesium ion binding//inorganic diphosphatase activity//protein binding//nucleic acid binding	GO:0005737	cytoplasm	--	--
comp16430_c1	CA	2.3216	1484	218136539	ACK57533.1	254	1.16868e-20	sub2-63 [Ceratitis capitata]	--	--	--	--	--	--	--	--	--	--	--	--	--	PF02532	Photosystem II reaction centre I protein (PSII 4.8 kDa protein)	GO:0015979	photosynthesis	--	--	GO:0016020//GO:0009539//GO:0009523	membrane//photosystem II reaction center//photosystem II	KOG1947	Leucine rich repeat proteins, some proteins contain F-box
comp16432_c0	CA	0.741873	387	--	--	--	--	--	--	--	--	--	--	--	--	--	--	--	--	--	--	--	--	--	--	--	--	--	--	--	--
comp16434_c0	CA	0.379768	252	--	--	--	--	--	--	--	--	--	--	--	--	--	--	--	--	--	--	--	--	--	--	--	--	--	--	--	--
comp16435_c0	CA	1.26089	759	195391524	XP_002054410.1	404	8.78244e-47	GJ22822 [Drosophila virilis]	--	--	--	--	--	--	--	--	--	Q07892	354	2.08637e-40	Eclosion hormone OS=Drosophila melanogaster GN=Eh PE=2 SV=1	PF14634//PF04736//PF13639	//Eclosion hormone//	GO:0018990//GO:0007218	ecdysis, chitin-based cuticle//neuropeptide signaling pathway	GO:0008255//GO:0008270//GO:0005515	ecdysis-triggering hormone activity//zinc ion binding//protein binding	--	--	--	--
comp16438_c0	CA	1.98316	563	--	--	--	--	--	--	--	--	--	--	--	--	--	--	--	--	--	--	--	--	--	--	--	--	--	--	--	--
comp16439_c0	CA	0.564158	622	--	--	--	--	--	--	--	--	--	--	--	--	--	--	--	--	--	--	--	--	--	--	--	--	--	--	--	--
comp16445_c0	CA	0.722666	309	--	--	--	--	--	--	--	--	--	--	--	--	--	--	--	--	--	--	--	--	--	--	--	--	--	--	--	--
comp16446_c0	CA	0.416094	920	--	--	--	--	--	--	--	--	--	--	--	--	--	--	--	--	--	--	--	--	--	--	--	--	--	--	--	--
comp16447_c0	CA	0.562951	340	--	--	--	--	--	--	--	--	--	--	--	--	--	--	--	--	--	--	--	--	--	--	--	--	--	--	--	--
comp164480_c0	CA	0.429155	223	--	--	--	--	--	--	--	--	--	--	--	--	--	--	--	--	--	--	--	--	--	--	--	--	--	--	--	--
comp16448_c0	CA	0.800851	239	--	--	--	--	--	--	--	--	--	--	--	--	--	--	--	--	--	--	--	--	--	--	--	--	--	--	--	--
comp16449_c0	CA	1.09498	437	--	--	--	--	--	--	--	--	--	--	--	--	--	--	--	--	--	--	--	--	--	--	--	--	--	--	--	--
comp1644_c0	CA	0.35924	444	--	--	--	--	--	--	--	--	--	--	--	--	--	--	--	--	--	--	--	--	--	--	--	--	--	--	--	--
comp16450_c0	CA	2.2588	805	195160936	XP_002021327.1	173	1.07887e-12	GL24867 [Drosophila persimilis]	--	--	--	--	--	--	--	--	--	--	--	--	--	PF03739	Predicted permease YjgP/YjgQ family	--	--	--	--	GO:0016021	integral to membrane	--	--
comp164519_c0	CA	0.908848	351	--	--	--	--	--	--	--	--	--	--	--	--	--	--	--	--	--	--	--	--	--	--	--	--	--	--	--	--
comp16452_c0	CA	0.765001	834	--	--	--	--	--	--	--	--	--	--	--	--	--	--	--	--	--	--	PF02444	Hepatitis E virus ORF-2 (Putative capsid protein)	--	--	--	--	GO:0030430	host cell cytoplasm	--	--
comp16453_c0	CA	2.1267	285	--	--	--	--	--	--	--	--	--	--	--	--	--	--	--	--	--	--	--	--	--	--	--	--	--	--	--	--
comp164547_c0	CA	0.658265	630	--	--	--	--	--	--	--	--	--	--	--	--	--	--	--	--	--	--	--	--	--	--	--	--	--	--	--	--
comp16454_c0	CA	2.65997	1667	4838511	AAD31018.1	1879	0	sodium channel auxiliary subunit [Musca domestica]	--	--	--	--	--	--	--	--	--	P48613	1771	0	Protein tipE OS=Drosophila melanogaster GN=tipE PE=2 SV=1	PF03185	Calcium-activated potassium channel, beta subunit	GO:0006813//GO:0006811	potassium ion transport//ion transport	GO:0005216//GO:0015269	ion channel activity//calcium-activated potassium channel activity	GO:0016020	membrane	--	--
comp16455_c0	CA	2.34563	340	195347558	XP_002040319.1	199	3.64598e-16	GM19119 [Drosophila sechellia]	--	--	--	--	--	--	--	--	--	--	--	--	--	PF07941	Potassium channel Kv1.4 tandem inactivation domain	GO:0006813	potassium ion transport	GO:0030955//GO:0005249	potassium ion binding//voltage-gated potassium channel activity	GO:0016021//GO:0008076	integral to membrane//voltage-gated potassium channel complex	--	--
comp16455_c1	CA	4.6254	1738	195043129	XP_001991558.1	568	1.2881e-61	GH12002 [Drosophila grimshawi]	--	--	--	--	--	--	--	--	--	--	--	--	--	PF00767//PF01347	Potyvirus coat protein//Lipoprotein amino terminal region	GO:0006869	lipid transport	GO:0005319	lipid transporter activity	GO:0019028	viral capsid	--	--
comp16457_c0	CA	0.77607	781	--	--	--	--	--	--	--	--	--	--	--	--	--	--	--	--	--	--	PF02990	Endomembrane protein 70	--	--	--	--	GO:0016021	integral to membrane	--	--
comp16458_c0	CA	1.13161	592	--	--	--	--	--	--	--	--	--	--	--	--	--	--	--	--	--	--	--	--	--	--	--	--	--	--	--	--
comp16459_c0	CA	0.904064	247	--	--	--	--	--	--	--	--	--	--	--	--	--	--	--	--	--	--	--	--	--	--	--	--	--	--	--	--
comp1645_c0	CA	0.472101	473	--	--	--	--	--	--	--	--	--	--	--	--	--	--	--	--	--	--	--	--	--	--	--	--	--	--	--	--
comp16461_c0	CA	2.02435	2805	195478855	XP_002100674.1	1055	9.60396e-127	GE16043 [Drosophila yakuba]	--	--	--	--	--	--	--	--	--	Q22557	594	8.53459e-67	SprT-like domain-containing protein Spartan OS=Caenorhabditis elegans GN=dvc-1 PE=1 SV=1	PF02990//PF04378//PF01005//PF00517	Endomembrane protein 70//Protein of unknown function (DUF519)//Flavivirus non-structural protein NS2A//Retroviral envelope protein	GO:0070475//GO:0006396//GO:0000154	rRNA base methylation//RNA processing//rRNA modification	GO:0003725//GO:0005198//GO:0008649	double-stranded RNA binding//structural molecule activity//rRNA methyltransferase activity	GO:0019031//GO:0016021	viral envelope//integral to membrane	KOG3931	Uncharacterized conserved protein
comp16462_c0	CA	0.34769	734	--	--	--	--	--	--	--	--	--	--	--	--	--	--	--	--	--	--	--	--	--	--	--	--	--	--	--	--
comp16467_c0	CA	1.6238	3104	442624604	NP_726389.4	1766	0	alpha-catenin related, isoform C [Drosophila melanogaster]	--	--	--	--	--	--	--	--	--	O88327	364	3.25266e-34	Alpha-catulin OS=Mus musculus GN=Ctnnal1 PE=2 SV=1	PF01044//PF00335//PF11568	Vinculin family//Tetraspanin family//Mediator complex subunit 29	GO:0007155	cell adhesion	GO:0005198	structural molecule activity	GO:0015629//GO:0016021//GO:0016592	actin cytoskeleton//integral to membrane//mediator complex	--	--
comp16479_c0	CA	0.61743	465	--	--	--	--	--	--	--	--	--	--	--	--	--	--	--	--	--	--	--	--	--	--	--	--	--	--	--	--
comp164818_c0	CA	1.89274	809	195057667	XP_001995301.1	475	4.63861e-55	GH23079 [Drosophila grimshawi]	--	--	--	--	--	--	--	--	--	P35035	342	1.87563e-36	Trypsin-1 OS=Anopheles gambiae GN=TRYP1 PE=2 SV=3	PF00089	Trypsin	GO:0006508	proteolysis	GO:0004252//GO:0016787	serine-type endopeptidase activity//hydrolase activity	--	--	KOG3627	Trypsin
comp16483_c0	CA	0.803602	1310	195108675	XP_001998918.1	507	1.25876e-56	GI23363 [Drosophila mojavensis]	--	--	--	--	--	--	--	--	--	--	--	--	--	--	--	--	--	--	--	--	--	--	--
comp164859_c0	CA	0.417001	306	--	--	--	--	--	--	--	--	--	--	--	--	--	--	--	--	--	--	--	--	--	--	--	--	--	--	--	--
comp16489_c0	CA	0.532945	419	--	--	--	--	--	--	--	--	--	--	--	--	--	--	--	--	--	--	--	--	--	--	--	--	--	--	--	--
comp16491_c0	CA	0.958514	1065	--	--	--	--	--	--	--	--	--	--	--	--	--	--	--	--	--	--	--	--	--	--	--	--	--	--	--	--
comp16492_c0	CA	0.830443	1240	194766033	XP_001965129.1	444	4.91104e-49	GF21548 [Drosophila ananassae]	--	--	--	--	--	--	--	--	--	--	--	--	--	PF02354	Latrophilin Cytoplasmic C-terminal region	GO:0007186	G-protein coupled receptor signaling pathway	GO:0004930	G-protein coupled receptor activity	GO:0016020	membrane	--	--
comp164942_c0	CA	1.4537	395	--	--	--	--	--	--	--	--	--	--	--	--	--	--	--	--	--	--	--	--	--	--	--	--	--	--	--	--
comp16498_c0	CA	0.400398	243	--	--	--	--	--	--	--	--	--	--	--	--	--	--	--	--	--	--	--	--	--	--	--	--	--	--	--	--
comp16500_c0	CA	0.395461	242	--	--	--	--	--	--	--	--	--	--	--	--	--	--	--	--	--	--	--	--	--	--	--	--	--	--	--	--
comp16504_c0	CA	1.16002	935	--	--	--	--	--	--	--	--	--	--	--	--	--	--	--	--	--	--	--	--	--	--	--	--	--	--	--	--
comp16505_c0	CA	0.96086	664	--	--	--	--	--	--	--	--	--	--	--	--	--	--	--	--	--	--	--	--	--	--	--	--	--	--	--	--
comp16507_c0	CA	0.680964	609	--	--	--	--	--	--	--	--	--	--	--	--	--	--	--	--	--	--	--	--	--	--	--	--	--	--	--	--
comp16509_c0	CA	0.634837	201	--	--	--	--	--	--	--	--	--	--	--	--	--	--	--	--	--	--	--	--	--	--	--	--	--	--	--	--
comp16510_c0	CA	1.13089	677	195430778	XP_002063425.1	317	2.58956e-30	GK21901 [Drosophila willistoni]	--	--	--	--	--	--	--	--	--	P38040	272	5.71763e-29	Guanine nucleotide-binding protein subunit gamma-1 OS=Drosophila melanogaster GN=Ggamma1 PE=2 SV=1	PF00631	GGL domain	GO:0007165//GO:0007186//GO:0007017//GO:0007018	signal transduction//G-protein coupled receptor signaling pathway//microtubule-based process//microtubule-based movement	GO:0004871//GO:0005524//GO:0003777	signal transducer activity//ATP binding//microtubule motor activity	GO:0005874//GO:0005875//GO:0005834	microtubule//microtubule associated complex//heterotrimeric G-protein complex	KOG4119	G protein gamma subunit
comp16512_c0	CA	0.482428	529	--	--	--	--	--	--	--	--	--	--	--	--	--	--	--	--	--	--	--	--	--	--	--	--	--	--	--	--
comp16512_c1	CA	0.558806	1313	--	--	--	--	--	--	--	--	--	--	--	--	--	--	--	--	--	--	--	--	--	--	--	--	--	--	--	--
comp16516_c0	CA	0.680182	469	--	--	--	--	--	--	--	--	--	--	--	--	--	--	--	--	--	--	--	--	--	--	--	--	--	--	--	--
comp165201_c0	CA	2.9289	1329	195389084	XP_002053208.1	719	5.22475e-87	GJ23472 [Drosophila virilis]	--	--	--	--	--	--	--	--	--	--	--	--	--	--	--	--	--	--	--	--	--	--	--
comp16520_c0	CA	0.388505	739	--	--	--	--	--	--	--	--	--	--	--	--	--	--	--	--	--	--	--	--	--	--	--	--	--	--	--	--
comp16522_c0	CA	0.444516	1220	--	--	--	--	--	--	--	--	--	--	--	--	--	--	--	--	--	--	--	--	--	--	--	--	--	--	--	--
comp16526_c0	CA	0.747669	512	--	--	--	--	--	--	--	--	--	--	--	--	--	--	--	--	--	--	--	--	--	--	--	--	--	--	--	--
comp16527_c0	CA	1.55778	471	--	--	--	--	--	--	--	--	--	--	--	--	--	--	--	--	--	--	--	--	--	--	--	--	--	--	--	--
comp16528_c0	CA	0.356431	537	--	--	--	--	--	--	--	--	--	--	--	--	--	--	--	--	--	--	--	--	--	--	--	--	--	--	--	--
comp16530_c0	CA	0.518708	369	--	--	--	--	--	--	--	--	--	--	--	--	--	--	--	--	--	--	--	--	--	--	--	--	--	--	--	--
comp16532_c1	CA	0.375301	680	--	--	--	--	--	--	--	--	--	--	--	--	--	--	--	--	--	--	--	--	--	--	--	--	--	--	--	--
comp16533_c0	CA	0.370076	1293	195376695	XP_002047128.1	1100	3.56403e-141	GJ13259 [Drosophila virilis]	--	--	--	--	--	--	--	--	--	Q8R116	625	1.85477e-73	Protein notum homolog OS=Mus musculus GN=Notum PE=2 SV=2	PF02714	Domain of unknown function DUF221	--	--	--	--	GO:0016020	membrane	--	--
comp16533_c1	CA	0.368793	1211	195126184	XP_002007554.1	417	1.70734e-42	GI12321 [Drosophila mojavensis]	--	--	--	--	--	--	--	--	--	Q8R116	137	1.00821e-07	Protein notum homolog OS=Mus musculus GN=Notum PE=2 SV=2	--	--	--	--	--	--	--	--	--	--
comp16534_c0	CA	0.305756	313	--	--	--	--	--	--	--	--	--	--	--	--	--	--	--	--	--	--	--	--	--	--	--	--	--	--	--	--
comp16535_c0	CA	0.646111	512	--	--	--	--	--	--	--	--	--	--	--	--	--	--	--	--	--	--	--	--	--	--	--	--	--	--	--	--
comp16537_c0	CA	0.95463	401	--	--	--	--	--	--	--	--	--	--	--	--	--	--	--	--	--	--	--	--	--	--	--	--	--	--	--	--
comp16538_c0	CA	0.505289	947	--	--	--	--	--	--	--	--	--	--	--	--	--	--	--	--	--	--	--	--	--	--	--	--	--	--	--	--
comp16540_c0	CA	2.00036	303	--	--	--	--	--	--	--	--	--	--	--	--	--	--	--	--	--	--	--	--	--	--	--	--	--	--	--	--
comp16544_c0	CA	0.880764	2644	195576440	XP_002078084.1	174	3.11173e-10	GD22726 [Drosophila simulans]	--	--	--	--	--	--	--	--	--	B4DXR9	233	1.45583e-18	Zinc finger protein 732 OS=Homo sapiens GN=ZNF732 PE=2 SV=1	PF00096	Zinc finger, C2H2 type	--	--	GO:0046872//GO:0005488	metal ion binding//binding	--	--	--	--
comp16547_c0	CA	0.487031	393	--	--	--	--	--	--	--	--	--	--	--	--	--	--	--	--	--	--	--	--	--	--	--	--	--	--	--	--
comp165494_c0	CA	1.36473	374	--	--	--	--	--	--	--	--	--	--	--	--	--	--	--	--	--	--	--	--	--	--	--	--	--	--	--	--
comp16551_c0	CA	1.05002	638	--	--	--	--	--	--	--	--	--	--	--	--	--	--	--	--	--	--	--	--	--	--	--	--	--	--	--	--
comp16558_c0	CA	0.804554	793	--	--	--	--	--	--	--	--	--	--	--	--	--	--	--	--	--	--	--	--	--	--	--	--	--	--	--	--
comp16565_c0	CA	1.10002	406	--	--	--	--	--	--	--	--	--	--	--	--	--	--	--	--	--	--	--	--	--	--	--	--	--	--	--	--
comp16567_c0	CA	0.735036	434	--	--	--	--	--	--	--	--	--	--	--	--	--	--	--	--	--	--	--	--	--	--	--	--	--	--	--	--
comp16568_c0	CA	0.478167	467	--	--	--	--	--	--	--	--	--	--	--	--	--	--	--	--	--	--	--	--	--	--	--	--	--	--	--	--
comp16572_c0	CA	0.334387	477	--	--	--	--	--	--	--	--	--	--	--	--	--	--	--	--	--	--	--	--	--	--	--	--	--	--	--	--
comp16573_c0	CA	2.34851	326	118777462	XP_308086.3	262	1.31656e-25	AGAP011050-PA [Anopheles gambiae str. PEST]	--	--	--	--	--	--	--	--	--	P28475	224	1.1285e-21	NADP-dependent D-sorbitol-6-phosphate dehydrogenase OS=Malus domestica GN=S6PDH PE=2 SV=1	--	--	--	--	--	--	--	--	KOG1577	Aldo/keto reductase family proteins
comp16573_c1	CA	0.312751	204	289743279	ADD20387.1	282	3.8909e-29	aldo-keto reductase [Glossina morsitans morsitans]	--	--	--	--	--	--	--	--	--	P23457	205	1.26819e-19	3-alpha-hydroxysteroid dehydrogenase OS=Rattus norvegicus GN=Akr1c9 PE=1 SV=1	--	--	GO:0055114	oxidation-reduction process	GO:0016491	oxidoreductase activity	--	--	KOG1577	Aldo/keto reductase family proteins
comp16573_c2	CA	3.9344	600	195018165	XP_001984735.1	552	8.76463e-67	GH16629 [Drosophila grimshawi]	--	--	--	--	--	--	--	--	--	Q28FD1	426	4.20214e-49	Alcohol dehydrogenase [NADP(+)] OS=Xenopus tropicalis GN=akr1a1 PE=2 SV=1	--	--	--	--	--	--	--	--	KOG1577	Aldo/keto reductase family proteins
comp16578_c0	CA	0.848419	376	--	--	--	--	--	--	--	--	--	--	--	--	--	--	--	--	--	--	--	--	--	--	--	--	--	--	--	--
comp16579_c0	CA	0.752372	1060	--	--	--	--	--	--	--	--	--	--	--	--	--	--	--	--	--	--	--	--	--	--	--	--	--	--	--	--
comp16587_c0	CA	0.706285	271	--	--	--	--	--	--	--	--	--	--	--	--	--	--	--	--	--	--	--	--	--	--	--	--	--	--	--	--
comp16589_c0	CA	0.575057	1054	195166872	XP_002024258.1	595	2.62055e-69	GL14945 [Drosophila persimilis]	--	--	--	--	--	K09228	KRAB	KRAB domain-containing zinc finger protein	http://www.genome.jp/dbget-bin/www_bget?ko:K09228	Q9UJU3	274	7.84269e-25	Zinc finger protein 112 OS=Homo sapiens GN=ZNF112 PE=2 SV=2	PF06467//PF00096	MYM-type Zinc finger with FCS sequence motif//Zinc finger, C2H2 type	--	--	GO:0008270//GO:0046872	zinc ion binding//metal ion binding	--	--	--	--
comp16594_c1	CA	0.303815	315	--	--	--	--	--	--	--	--	--	--	--	--	--	--	--	--	--	--	--	--	--	--	--	--	--	--	--	--
comp16600_c0	CA	0.584095	710	--	--	--	--	--	--	--	--	--	--	--	--	--	--	--	--	--	--	--	--	--	--	--	--	--	--	--	--
comp16608_c0	CA	0.507509	440	--	--	--	--	--	--	--	--	--	--	--	--	--	--	--	--	--	--	--	--	--	--	--	--	--	--	--	--
comp16615_c0	CA	1.11152	287	--	--	--	--	--	--	--	--	--	--	--	--	--	--	--	--	--	--	--	--	--	--	--	--	--	--	--	--
comp16616_c0	CA	0.307327	519	--	--	--	--	--	--	--	--	--	--	--	--	--	--	--	--	--	--	--	--	--	--	--	--	--	--	--	--
comp16617_c0	CA	0.454794	491	195172796	XP_002027182.1	144	1.74842e-08	GL20111 [Drosophila persimilis]	--	--	--	--	--	--	--	--	--	Q96JC4	154	5.74187e-11	Zinc finger protein 479 OS=Homo sapiens GN=ZNF479 PE=2 SV=1	PF00096//PF07975//PF01363//PF06467//PF02892	Zinc finger, C2H2 type//TFIIH C1-like domain//FYVE zinc finger//MYM-type Zinc finger with FCS sequence motif//BED zinc finger	GO:0006281	DNA repair	GO:0046872//GO:0003676//GO:0003677//GO:0008270	metal ion binding//nucleic acid binding//DNA binding//zinc ion binding	GO:0005622	intracellular	KOG1721	FOG: Zn-finger
comp16620_c0	CA	0.457684	697	201066235	ACH92526.1	180	1.03058e-13	IP16239p [Drosophila melanogaster]	--	--	--	--	--	--	--	--	--	--	--	--	--	--	--	--	--	--	--	--	--	--	--
comp166213_c0	CA	0.468142	477	--	--	--	--	--	--	--	--	--	--	--	--	--	--	--	--	--	--	--	--	--	--	--	--	--	--	--	--
comp16623_c0	CA	0.730547	524	--	--	--	--	--	--	--	--	--	--	--	--	--	--	--	--	--	--	--	--	--	--	--	--	--	--	--	--
comp16625_c0	CA	0.816694	1289	--	--	--	--	--	--	--	--	--	--	--	--	--	--	--	--	--	--	--	--	--	--	--	--	--	--	--	--
comp16630_c0	CA	0.439402	363	--	--	--	--	--	--	--	--	--	--	--	--	--	--	--	--	--	--	--	--	--	--	--	--	--	--	--	--
comp16632_c0	CA	1.07708	1007	194753273	XP_001958941.1	923	6.22214e-122	GF12307 [Drosophila ananassae]	--	--	--	--	--	--	--	--	--	Q8R5H8	403	1.97425e-45	Fas apoptotic inhibitory molecule 1 OS=Rattus norvegicus GN=Faim PE=2 SV=1	PF06905	Fas apoptotic inhibitory molecule (FAIM1)	GO:0043066	negative regulation of apoptotic process	--	--	--	--	KOG4352	Fas-mediated apoptosis inhibitor FAIM
comp16637_c0	CA	1.01071	505	--	--	--	--	--	--	--	--	--	--	--	--	--	--	--	--	--	--	--	--	--	--	--	--	--	--	--	--
comp16638_c0	CA	0.399756	399	--	--	--	--	--	--	--	--	--	--	--	--	--	--	--	--	--	--	--	--	--	--	--	--	--	--	--	--
comp16640_c0	CA	0.450457	779	--	--	--	--	--	--	--	--	--	--	--	--	--	--	--	--	--	--	--	--	--	--	--	--	--	--	--	--
comp16642_c0	CA	0.522603	1465	--	--	--	--	--	--	--	--	--	--	--	--	--	--	--	--	--	--	--	--	--	--	--	--	--	--	--	--
comp16646_c0	CA	0.379768	420	--	--	--	--	--	--	--	--	--	--	--	--	--	--	--	--	--	--	--	--	--	--	--	--	--	--	--	--
comp16647_c0	CA	0.659598	532	--	--	--	--	--	--	--	--	--	--	--	--	--	--	--	--	--	--	--	--	--	--	--	--	--	--	--	--
comp16650_c0	CA	0.473101	472	--	--	--	--	--	--	--	--	--	--	--	--	--	--	--	--	--	--	--	--	--	--	--	--	--	--	--	--
comp16653_c0	CA	0.393834	243	--	--	--	--	--	--	--	--	--	--	--	--	--	--	--	--	--	--	--	--	--	--	--	--	--	--	--	--
comp16655_c0	CA	0.620633	257	--	--	--	--	--	--	--	--	--	--	--	--	--	--	--	--	--	--	--	--	--	--	--	--	--	--	--	--
comp16656_c0	CA	0.390221	327	195133114	XP_002010984.1	297	5.6384e-29	GI16255 [Drosophila mojavensis]	--	--	--	--	--	--	--	--	--	--	--	--	--	PF03854//PF10399	P-11 zinc finger//Ubiquitinol-cytochrome C reductase Fe-S subunit TAT signal	GO:0006119//GO:0055114//GO:0006118//GO:0015992	oxidative phosphorylation//oxidation-reduction process//electron transport//proton transport	GO:0008121//GO:0003723//GO:0008270	ubiquinol-cytochrome-c reductase activity//RNA binding//zinc ion binding	--	--	--	--
comp16657_c0	CA	0.976548	686	--	--	--	--	--	--	--	--	--	--	--	--	--	--	--	--	--	--	--	--	--	--	--	--	--	--	--	--
comp16659_c0	CA	0.526412	303	--	--	--	--	--	--	--	--	--	--	--	--	--	--	--	--	--	--	--	--	--	--	--	--	--	--	--	--
comp16664_c0	CA	0.678735	564	--	--	--	--	--	--	--	--	--	--	--	--	--	--	--	--	--	--	--	--	--	--	--	--	--	--	--	--
comp16665_c0	CA	0.450891	283	--	--	--	--	--	--	--	--	--	--	--	--	--	--	--	--	--	--	--	--	--	--	--	--	--	--	--	--
comp16671_c0	CA	0.592947	269	--	--	--	--	--	--	--	--	--	--	--	--	--	--	--	--	--	--	--	--	--	--	--	--	--	--	--	--
comp16674_c0	CA	0.675144	378	--	--	--	--	--	--	--	--	--	--	--	--	--	--	--	--	--	--	--	--	--	--	--	--	--	--	--	--
comp16678_c0	CA	0.457356	279	--	--	--	--	--	--	--	--	--	--	--	--	--	--	--	--	--	--	--	--	--	--	--	--	--	--	--	--
comp16679_c0	CA	2.31703	771	170056773	XP_001864182.1	263	4.04258e-23	conserved hypothetical protein [Culex quinquefasciatus]	--	--	--	--	--	--	--	--	--	--	--	--	--	--	--	--	--	--	--	--	--	--	--
comp16679_c1	CA	1.8112	546	328703655	XP_001949281.2	131	3.71281e-22	PREDICTED: hypothetical protein LOC100165086 [Acyrthosiphon pisum]	--	--	--	--	--	--	--	--	--	--	--	--	--	--	--	--	--	--	--	--	--	--	--
comp16680_c0	CA	1.10833	662	--	--	--	--	--	--	--	--	--	--	--	--	--	--	--	--	--	--	--	--	--	--	--	--	--	--	--	--
comp16683_c0	CA	2.53343	617	--	--	--	--	--	--	--	--	--	--	--	--	--	--	--	--	--	--	--	--	--	--	--	--	--	--	--	--
comp16686_c0	CA	0.439402	363	--	--	--	--	--	--	--	--	--	--	--	--	--	--	--	--	--	--	--	--	--	--	--	--	--	--	--	--
comp16688_c0	CA	0.480611	531	--	--	--	--	--	--	--	--	--	--	--	--	--	--	--	--	--	--	--	--	--	--	--	--	--	--	--	--
comp16689_c0	CA	0.402108	238	--	--	--	--	--	--	--	--	--	--	--	--	--	--	--	--	--	--	--	--	--	--	--	--	--	--	--	--
comp16691_c0	CA	0.300005	319	--	--	--	--	--	--	--	--	--	--	--	--	--	--	--	--	--	--	--	--	--	--	--	--	--	--	--	--
comp16694_c0	CA	0.519765	491	195146320	XP_002014134.1	454	8.13202e-54	GL24514 [Drosophila persimilis]	--	--	--	--	--	--	--	--	--	--	--	--	--	--	--	--	--	--	--	--	--	--	--
comp16696_c0	CA	0.369504	259	--	--	--	--	--	--	--	--	--	--	--	--	--	--	--	--	--	--	--	--	--	--	--	--	--	--	--	--
comp16700_c0	CA	0.32288	494	--	--	--	--	--	--	--	--	--	--	--	--	--	--	--	--	--	--	--	--	--	--	--	--	--	--	--	--
comp16701_c0	CA	0.595477	375	--	--	--	--	--	--	--	--	--	--	--	--	--	--	--	--	--	--	--	--	--	--	--	--	--	--	--	--
comp167035_c0	CA	0.37238	257	--	--	--	--	--	--	--	--	--	--	--	--	--	--	--	--	--	--	--	--	--	--	--	--	--	--	--	--
comp16705_c0	CA	0.62003	1029	--	--	--	--	--	--	--	--	--	--	--	--	--	--	--	--	--	--	--	--	--	--	--	--	--	--	--	--
comp16705_c1	CA	0.642685	546	--	--	--	--	--	--	--	--	--	--	--	--	--	--	--	--	--	--	--	--	--	--	--	--	--	--	--	--
comp16707_c0	CA	0.330148	773	--	--	--	--	--	--	--	--	--	--	--	--	--	--	--	--	--	--	--	--	--	--	--	--	--	--	--	--
comp16712_c0	CA	0.878501	581	--	--	--	--	--	--	--	--	--	--	--	--	--	--	--	--	--	--	--	--	--	--	--	--	--	--	--	--
comp16715_c0	CA	0.359781	532	--	--	--	--	--	--	--	--	--	--	--	--	--	--	--	--	--	--	--	--	--	--	--	--	--	--	--	--
comp16716_c1	CA	0.324412	590	--	--	--	--	--	--	--	--	--	--	--	--	--	--	--	--	--	--	--	--	--	--	--	--	--	--	--	--
comp16718_c0	CA	0.65836	533	--	--	--	--	--	--	--	--	--	--	--	--	--	--	--	--	--	--	--	--	--	--	--	--	--	--	--	--
comp16725_c0	CA	1.42267	1166	386764144	NP_001245603.1	937	7.79304e-120	CG15312, isoform D [Drosophila melanogaster]	--	--	--	--	--	--	--	--	--	--	--	--	--	PF00041//PF02936	Fibronectin type III domain//Cytochrome c oxidase subunit IV	GO:0006123//GO:0007476//GO:0015992	mitochondrial electron transport, cytochrome c to oxygen//imaginal disc-derived wing morphogenesis//proton transport	GO:0005515//GO:0004129	protein binding//cytochrome-c oxidase activity	GO:0045277	respiratory chain complex IV	--	--
comp16730_c0	CA	0.974559	491	195388958	XP_002053145.1	341	2.68867e-34	GJ23725 [Drosophila virilis]	--	--	--	--	--	--	--	--	--	Q9VXG1	114	7.74223e-06	Zinc finger protein hangover OS=Drosophila melanogaster GN=hang PE=1 SV=3	PF07776	Zinc-finger associated domain (zf-AD)	--	--	GO:0005488//GO:0008270	binding//zinc ion binding	GO:0005634//GO:0005622	nucleus//intracellular	--	--
comp16731_c0	CA	0.399381	639	--	--	--	--	--	--	--	--	--	--	--	--	--	--	--	--	--	--	--	--	--	--	--	--	--	--	--	--
comp16734_c0	CA	0.338467	377	--	--	--	--	--	--	--	--	--	--	--	--	--	--	--	--	--	--	--	--	--	--	--	--	--	--	--	--
comp16736_c0	CA	0.419744	228	--	--	--	--	--	--	--	--	--	--	--	--	--	--	--	--	--	--	--	--	--	--	--	--	--	--	--	--
comp16745_c0	CA	1.1247	312	157382738	ABV48807.1	222	1.44328e-19	cytochrome P450 CYP4D4v2 [Musca domestica]	--	--	--	--	--	K15001	CYP4	cytochrome P450, family 4	http://www.genome.jp/dbget-bin/www_bget?ko:K15001	Q27589	210	3.82289e-19	Cytochrome P450 4d2 OS=Drosophila melanogaster GN=Cyp4d2 PE=2 SV=2	PF00067	Cytochrome P450	GO:0055114	oxidation-reduction process	GO:0005506//GO:0020037//GO:0005488//GO:0016491//GO:0016705	iron ion binding//heme binding//binding//oxidoreductase activity//oxidoreductase activity, acting on paired donors, with incorporation or reduction of molecular oxygen	--	--	KOG0157	Cytochrome P450 CYP4/CYP19/CYP26 subfamilies
comp16747_c0	CA	1.45003	440	--	--	--	--	--	--	--	--	--	--	--	--	--	--	--	--	--	--	--	--	--	--	--	--	--	--	--	--
comp16749_c0	CA	0.365622	349	--	--	--	--	--	--	--	--	--	--	--	--	--	--	--	--	--	--	--	--	--	--	--	--	--	--	--	--
comp16750_c0	CA	0.592947	538	--	--	--	--	--	--	--	--	--	--	--	--	--	--	--	--	--	--	--	--	--	--	--	--	--	--	--	--
comp16752_c0	CA	0.341792	280	--	--	--	--	--	--	--	--	--	--	--	--	--	--	--	--	--	--	--	--	--	--	--	--	--	--	--	--
comp16755_c0	CA	0.574046	778	--	--	--	--	--	--	--	--	--	--	--	--	--	--	--	--	--	--	--	--	--	--	--	--	--	--	--	--
comp16755_c2	CA	0.444091	431	223890347	ACN23228.1	239	1.84745e-22	MIP05755p [Drosophila melanogaster]	--	--	--	--	--	--	--	--	--	--	--	--	--	--	--	--	--	--	--	--	--	--	--
comp16757_c0	CA	0.864301	406	--	--	--	--	--	--	--	--	--	--	--	--	--	--	--	--	--	--	--	--	--	--	--	--	--	--	--	--
comp16758_c0	CA	0.416094	460	--	--	--	--	--	--	--	--	--	--	--	--	--	--	--	--	--	--	PF03626	Prokaryotic Cytochrome C oxidase subunit IV	--	--	--	--	GO:0016021	integral to membrane	--	--
comp16763_c0	CA	0.578289	219	--	--	--	--	--	--	--	--	--	--	--	--	--	--	--	--	--	--	PF04805	E10-like protein conserved region	GO:0055114	oxidation-reduction process	GO:0016972	thiol oxidase activity	--	--	--	--
comp167649_c0	CA	0.59516	268	195057475	XP_001995265.1	248	7.55629e-23	GH22725 [Drosophila grimshawi]	--	--	--	--	--	K06252	TN	tenascin	http://www.genome.jp/dbget-bin/www_bget?ko:K06252	Q00546	257	3.15483e-25	Tenascin-R OS=Gallus gallus GN=TNR PE=1 SV=1	--	--	--	--	--	--	--	--	--	--
comp167688_c0	CA	0.604177	264	--	--	--	--	--	--	--	--	--	--	--	--	--	--	--	--	--	--	--	--	--	--	--	--	--	--	--	--
comp16770_c0	CA	0.716135	490	--	--	--	--	--	--	--	--	--	--	--	--	--	--	--	--	--	--	--	--	--	--	--	--	--	--	--	--
comp16771_c0	CA	0.725013	440	--	--	--	--	--	--	--	--	--	--	--	--	--	--	--	--	--	--	--	--	--	--	--	--	--	--	--	--
comp16774_c0	CA	0.641896	1560	--	--	--	--	--	--	--	--	--	--	--	--	--	--	--	--	--	--	--	--	--	--	--	--	--	--	--	--
comp16776_c0	CA	1.97048	599	--	--	--	--	--	--	--	--	--	--	--	--	--	--	--	--	--	--	PF02623	FliW protein	GO:0044780	bacterial-type flagellum assembly	--	--	--	--	--	--
comp16777_c0	CA	1.84238	935	195499936	XP_002097160.1	443	1.77646e-47	GE24650 [Drosophila yakuba]	--	--	--	--	--	K00699	UGT	glucuronosyltransferase	http://www.genome.jp/dbget-bin/www_bget?ko:K00699	Q83140	156	2.42812e-10	Ecdysteroid UDP-glucosyltransferase OS=Mamestra brassicae nuclear polyhedrosis virus GN=EGT PE=3 SV=1	PF00201	UDP-glucoronosyl and UDP-glucosyl transferase	GO:0008152	metabolic process	GO:0016758	transferase activity, transferring hexosyl groups	--	--	KOG1192	UDP-glucuronosyl and UDP-glucosyl transferase
comp16777_c1	CA	0.600638	478	289741769	ADD19632.1	309	6.30647e-31	UDP-glucuronosyl and UDP-glucosyl transferase [Glossina morsitans morsitans]	--	--	--	--	--	K00699	UGT	glucuronosyltransferase	http://www.genome.jp/dbget-bin/www_bget?ko:K00699	P19488	248	1.83492e-23	UDP-glucuronosyltransferase 2B37 OS=Rattus norvegicus GN=Ugt2b37 PE=2 SV=1	PF04101//PF00201	Glycosyltransferase family 28 C-terminal domain//UDP-glucoronosyl and UDP-glucosyl transferase	GO:0008152//GO:0005975//GO:0030259	metabolic process//carbohydrate metabolic process//lipid glycosylation	GO:0030246//GO:0016740//GO:0016758	carbohydrate binding//transferase activity//transferase activity, transferring hexosyl groups	--	--	KOG1192	UDP-glucuronosyl and UDP-glucosyl transferase
comp16783_c0	CA	0.708901	405	--	--	--	--	--	--	--	--	--	--	--	--	--	--	--	--	--	--	--	--	--	--	--	--	--	--	--	--
comp16784_c0	CA	0.430657	520	--	--	--	--	--	--	--	--	--	--	--	--	--	--	--	--	--	--	--	--	--	--	--	--	--	--	--	--
comp16785_c0	CA	0.577386	663	--	--	--	--	--	--	--	--	--	--	--	--	--	--	--	--	--	--	--	--	--	--	--	--	--	--	--	--
comp16787_c0	CA	0.489106	587	--	--	--	--	--	--	--	--	--	--	--	--	--	--	--	--	--	--	--	--	--	--	--	--	--	--	--	--
comp167885_c0	CA	0.489701	456	--	--	--	--	--	--	--	--	--	--	--	--	--	--	--	--	--	--	--	--	--	--	--	--	--	--	--	--
comp16789_c0	CA	0.998728	543	--	--	--	--	--	--	--	--	--	--	--	--	--	--	--	--	--	--	--	--	--	--	--	--	--	--	--	--
comp16790_c0	CA	0.350556	455	--	--	--	--	--	--	--	--	--	--	--	--	--	--	--	--	--	--	--	--	--	--	--	--	--	--	--	--
comp16792_c0	CA	0.635891	1204	195133854	XP_002011354.1	879	3.15426e-114	GI16485 [Drosophila mojavensis]	168062327	XM_001783081.1	38	1.78551e-08	Physcomitrella patens subsp. patens predicted protein (PHYPADRAFT_152083) mRNA, complete cds	K07976	RAB	Rab family, other	http://www.genome.jp/dbget-bin/www_bget?ko:K07976	P51159	706	2.20392e-89	Ras-related protein Rab-27A OS=Homo sapiens GN=RAB27A PE=1 SV=3	PF00071//PF00025//PF00009//PF04670//PF08477	Ras family//ADP-ribosylation factor family//Elongation factor Tu GTP binding domain//Gtr1/RagA G protein conserved region//Miro-like protein	GO:0007264//GO:0015031	small GTPase mediated signal transduction//protein transport	GO:0003924//GO:0005525	GTPase activity//GTP binding	GO:0005737//GO:0005622//GO:0005634	cytoplasm//intracellular//nucleus	KOG0081	GTPase Rab27, small G protein superfamily
comp16794_c0	CA	0.565613	282	--	--	--	--	--	--	--	--	--	--	--	--	--	--	--	--	--	--	--	--	--	--	--	--	--	--	--	--
comp16800_c0	CA	0.457028	349	--	--	--	--	--	--	--	--	--	--	--	--	--	--	--	--	--	--	--	--	--	--	--	--	--	--	--	--
comp168020_c0	CA	0.35763	446	--	--	--	--	--	--	--	--	--	--	--	--	--	--	--	--	--	--	--	--	--	--	--	--	--	--	--	--
comp16806_c0	CA	0.307722	311	--	--	--	--	--	--	--	--	--	--	--	--	--	--	--	--	--	--	--	--	--	--	--	--	--	--	--	--
comp16807_c0	CA	0.489226	253	--	--	--	--	--	--	--	--	--	--	--	--	--	--	--	--	--	--	--	--	--	--	--	--	--	--	--	--
comp1680_c0	CA	0.807609	237	--	--	--	--	--	--	--	--	--	--	--	--	--	--	--	--	--	--	--	--	--	--	--	--	--	--	--	--
comp16810_c0	CA	0.825014	348	--	--	--	--	--	--	--	--	--	--	--	--	--	--	--	--	--	--	--	--	--	--	--	--	--	--	--	--
comp16812_c0	CA	0.644456	396	--	--	--	--	--	--	--	--	--	--	--	--	--	--	--	--	--	--	--	--	--	--	--	--	--	--	--	--
comp16813_c0	CA	0.754255	719	195385160	XP_002051276.1	577	6.22418e-72	GJ14991 [Drosophila virilis]	--	--	--	--	--	--	--	--	--	Q812B2	149	4.44397e-11	Glycoprotein hormone beta-5 OS=Mus musculus GN=Gphb5 PE=2 SV=1	--	--	GO:0007165	signal transduction	GO:0005179	hormone activity	GO:0005576	extracellular region	--	--
comp16816_c0	CA	0.590751	270	--	--	--	--	--	--	--	--	--	--	--	--	--	--	--	--	--	--	--	--	--	--	--	--	--	--	--	--
comp16817_c0	CA	0.308218	414	--	--	--	--	--	--	--	--	--	--	--	--	--	--	--	--	--	--	PF12474	Polo kinase kinase	GO:0009069//GO:0016310	serine family amino acid metabolic process//phosphorylation	GO:0004674	protein serine/threonine kinase activity	--	--	--	--
comp168183_c0	CA	0.389031	328	--	--	--	--	--	--	--	--	--	--	--	--	--	--	--	--	--	--	--	--	--	--	--	--	--	--	--	--
comp16819_c0	CA	1.00739	285	--	--	--	--	--	--	--	--	--	--	--	--	--	--	--	--	--	--	--	--	--	--	--	--	--	--	--	--
comp16821_c0	CA	2.14874	386	--	--	--	--	--	--	--	--	--	--	--	--	--	--	--	--	--	--	--	--	--	--	--	--	--	--	--	--
comp16828_c0	CA	0.402954	475	--	--	--	--	--	--	--	--	--	--	--	--	--	--	--	--	--	--	--	--	--	--	--	--	--	--	--	--
comp16835_c0	CA	0.562255	1078	--	--	--	--	--	--	--	--	--	--	--	--	--	--	--	--	--	--	--	--	--	--	--	--	--	--	--	--
comp16839_c0	CA	1.32367	241	--	--	--	--	--	--	--	--	--	--	--	--	--	--	--	--	--	--	--	--	--	--	--	--	--	--	--	--
comp16841_c0	CA	0.342097	373	--	--	--	--	--	--	--	--	--	--	--	--	--	--	--	--	--	--	--	--	--	--	--	--	--	--	--	--
comp16842_c0	CA	0.446786	357	--	--	--	--	--	--	--	--	--	--	--	--	--	--	--	--	--	--	--	--	--	--	--	--	--	--	--	--
comp16846_c0	CA	0.408327	625	--	--	--	--	--	--	--	--	--	--	--	--	--	--	--	--	--	--	--	--	--	--	--	--	--	--	--	--
comp16847_c0	CA	1.0226	1435	170035023	XP_001845371.1	365	1.96106e-35	predicted protein [Culex quinquefasciatus]	--	--	--	--	--	--	--	--	--	--	--	--	--	PF06584//PF05699	DIRP//hAT family dimerisation domain	GO:0007049//GO:0006351	cell cycle//transcription, DNA-dependent	GO:0046983	protein dimerization activity	GO:0017053	transcriptional repressor complex	--	--
comp16852_c0	CA	1.06929	537	195143811	XP_002012890.1	563	1.3026e-70	GL23837 [Drosophila persimilis]	--	--	--	--	--	--	--	--	--	Q8K5B3	147	4.85727e-11	Multiple coagulation factor deficiency protein 2 homolog OS=Rattus norvegicus GN=Mcfd2 PE=2 SV=1	PF00036//PF13202//PF13499//PF10591//PF13405	EF hand//////Secreted protein acidic and rich in cysteine Ca binding region//	GO:0007165	signal transduction	GO:0005509	calcium ion binding	GO:0005578	proteinaceous extracellular matrix	--	--
comp16853_c0	CA	2.16734	471	--	--	--	--	--	--	--	--	--	--	--	--	--	--	--	--	--	--	--	--	--	--	--	--	--	--	--	--
comp16858_c0	CA	1.65873	1327	--	--	--	--	--	--	--	--	--	--	--	--	--	--	--	--	--	--	--	--	--	--	--	--	--	--	--	--
comp16860_c0	CA	0.446432	726	--	--	--	--	--	--	--	--	--	--	--	--	--	--	--	--	--	--	--	--	--	--	--	--	--	--	--	--
comp168612_c0	CA	0.624481	613	--	--	--	--	--	--	--	--	--	--	--	--	--	--	--	--	--	--	--	--	--	--	--	--	--	--	--	--
comp168628_c0	CA	0.409732	545	--	--	--	--	--	--	--	--	--	--	--	--	--	--	--	--	--	--	--	--	--	--	--	--	--	--	--	--
comp16864_c0	CA	0.846341	490	--	--	--	--	--	--	--	--	--	--	--	--	--	--	--	--	--	--	--	--	--	--	--	--	--	--	--	--
comp16869_c0	CA	0.515912	371	--	--	--	--	--	--	--	--	--	--	--	--	--	--	--	--	--	--	--	--	--	--	--	--	--	--	--	--
comp16872_c0	CA	0.436994	292	--	--	--	--	--	--	--	--	--	--	--	--	--	--	--	--	--	--	--	--	--	--	--	--	--	--	--	--
comp16873_c0	CA	0.703042	363	--	--	--	--	--	--	--	--	--	--	--	--	--	--	--	--	--	--	--	--	--	--	--	--	--	--	--	--
comp16876_c0	CA	0.317103	503	--	--	--	--	--	--	--	--	--	--	--	--	--	--	--	--	--	--	--	--	--	--	--	--	--	--	--	--
comp1687_c0	CA	0.350556	273	--	--	--	--	--	--	--	--	--	--	--	--	--	--	--	--	--	--	--	--	--	--	--	--	--	--	--	--
comp16880_c0	CA	0.866078	221	--	--	--	--	--	--	--	--	--	--	--	--	--	--	--	--	--	--	--	--	--	--	--	--	--	--	--	--
comp16881_c0	CA	0.478987	333	--	--	--	--	--	--	--	--	--	--	--	--	--	--	--	--	--	--	--	--	--	--	--	--	--	--	--	--
comp16883_c0	CA	0.303815	315	--	--	--	--	--	--	--	--	--	--	--	--	--	--	--	--	--	--	--	--	--	--	--	--	--	--	--	--
comp16885_c0	CA	4.34391	470	--	--	--	--	--	--	--	--	--	--	--	--	--	--	--	--	--	--	--	--	--	--	--	--	--	--	--	--
comp16887_c0	CA	2.46698	375	289740595	ADD19045.1	262	9.41e-25	alkaline phosphatase [Glossina morsitans morsitans]	--	--	--	--	--	--	--	--	--	--	--	--	--	--	--	--	--	GO:0016787	hydrolase activity	--	--	--	--
comp16889_c0	CA	0.314808	304	--	--	--	--	--	--	--	--	--	--	--	--	--	--	--	--	--	--	PF09236	Alpha-haemoglobin stabilising protein	GO:0006457//GO:0030097//GO:0020027//GO:0050821	protein folding//hemopoiesis//hemoglobin metabolic process//protein stabilization	GO:0030492	hemoglobin binding	GO:0005833	hemoglobin complex	--	--
comp16889_c1	CA	0.599288	692	--	--	--	--	--	--	--	--	--	--	--	--	--	--	--	--	--	--	--	--	--	--	--	--	--	--	--	--
comp16890_c0	CA	7.84719	1496	--	--	--	--	--	--	--	--	--	--	--	--	--	--	--	--	--	--	--	--	--	--	--	--	--	--	--	--
comp16890_c1	CA	1.71695	2211	195456880	XP_002075328.1	1047	3.05912e-129	GK15791 [Drosophila willistoni]	--	--	--	--	--	--	--	--	--	Q3MHQ0	352	1.00559e-33	Harmonin OS=Bos taurus GN=USH1C PE=2 SV=1	PF00595//PF13180	PDZ domain (Also known as DHR or GLGF)//	--	--	GO:0005515	protein binding	--	--	KOG0504	FOG: Ankyrin repeat
comp16891_c0	CA	0.55001	754	--	--	--	--	--	--	--	--	--	--	--	--	--	--	--	--	--	--	--	--	--	--	--	--	--	--	--	--
comp16894_c0	CA	0.850681	300	--	--	--	--	--	--	--	--	--	--	--	--	--	--	--	--	--	--	--	--	--	--	--	--	--	--	--	--
comp16899_c0	CA	1.1815	324	--	--	--	--	--	--	--	--	--	--	--	--	--	--	--	--	--	--	--	--	--	--	--	--	--	--	--	--
comp16901_c0	CA	1.69472	640	--	--	--	--	--	--	--	--	--	--	--	--	--	--	--	--	--	--	--	--	--	--	--	--	--	--	--	--
comp16902_c0	CA	0.502012	699	--	--	--	--	--	--	--	--	--	--	--	--	--	--	--	--	--	--	PF05208//PF02096	ALG3 protein//60Kd inner membrane protein	GO:0051205	protein insertion into membrane	GO:0016758	transferase activity, transferring hexosyl groups	GO:0005783//GO:0016021	endoplasmic reticulum//integral to membrane	--	--
comp16905_c0	CA	0.740797	689	--	--	--	--	--	--	--	--	--	--	--	--	--	--	--	--	--	--	PF01701//PF05649	Photosystem I reaction centre subunit IX / PsaJ//Peptidase family M13	GO:0015979//GO:0006508	photosynthesis//proteolysis	--	--	GO:0009522	photosystem I	--	--
comp16911_c0	CA	0.504756	316	--	--	--	--	--	--	--	--	--	--	--	--	--	--	--	--	--	--	--	--	--	--	--	--	--	--	--	--
comp16915_c0	CA	0.406895	784	195053316	XP_001993572.1	275	2.20485e-26	GH20395 [Drosophila grimshawi]	--	--	--	--	--	--	--	--	--	--	--	--	--	--	--	--	--	--	--	--	--	--	--
comp16916_c0	CA	1.71672	367	195474217	XP_002089388.1	204	1.14943e-16	GE24399 [Drosophila yakuba]	--	--	--	--	--	--	--	--	--	--	--	--	--	PF01757	Acyltransferase family	--	--	GO:0016747	transferase activity, transferring acyl groups other than amino-acyl groups	--	--	--	--
comp16918_c0	CA	0.311225	410	--	--	--	--	--	--	--	--	--	--	--	--	--	--	--	--	--	--	--	--	--	--	--	--	--	--	--	--
comp16919_c0	CA	1.5857	342	--	--	--	--	--	--	--	--	--	--	--	--	--	--	--	--	--	--	--	--	--	--	--	--	--	--	--	--
comp16921_c0	CA	0.544644	410	--	--	--	--	--	--	--	--	--	--	--	--	--	--	--	--	--	--	--	--	--	--	--	--	--	--	--	--
comp16927_c0	CA	1.32494	626	194897432	XP_001978654.1	583	8.27767e-74	GG17559 [Drosophila erecta]	--	--	--	--	--	--	--	--	--	--	--	--	--	--	--	--	--	--	--	--	--	--	--
comp16929_c0	CA	1.55778	471	--	--	--	--	--	--	--	--	--	--	--	--	--	--	--	--	--	--	--	--	--	--	--	--	--	--	--	--
comp16929_c1	CA	1.80229	708	--	--	--	--	--	--	--	--	--	--	--	--	--	--	--	--	--	--	PF08283	Geminivirus rep protein central domain	GO:0006308	DNA catabolic process	GO:0016888	endodeoxyribonuclease activity, producing 5'-phosphomonoesters	--	--	--	--
comp16930_c0	CA	0.3742	341	--	--	--	--	--	--	--	--	--	--	--	--	--	--	--	--	--	--	--	--	--	--	--	--	--	--	--	--
comp16936_c0	CA	0.476128	1340	198456256	XP_002136346.1	126	2.96515e-06	GA27769 [Drosophila pseudoobscura pseudoobscura]	--	--	--	--	--	--	--	--	--	--	--	--	--	--	--	--	--	--	--	--	--	--	--
comp16940_c0	CA	0.574785	222	--	--	--	--	--	--	--	--	--	--	--	--	--	--	--	--	--	--	--	--	--	--	--	--	--	--	--	--
comp16943_c0	CA	1.88629	575	--	--	--	--	--	--	--	--	--	--	--	--	--	--	--	--	--	--	--	--	--	--	--	--	--	--	--	--
comp16944_c1	CA	0.3742	341	--	--	--	--	--	--	--	--	--	--	--	--	--	--	--	--	--	--	--	--	--	--	--	--	--	--	--	--
comp16946_c0	CA	1.3566	776	--	--	--	--	--	--	--	--	--	--	--	--	--	--	--	--	--	--	--	--	--	--	--	--	--	--	--	--
comp16947_c0	CA	0.513605	559	--	--	--	--	--	--	--	--	--	--	--	--	--	--	--	--	--	--	--	--	--	--	--	--	--	--	--	--
comp16949_c1	CA	1.05062	668	--	--	--	--	--	--	--	--	--	--	--	--	--	--	--	--	--	--	--	--	--	--	--	--	--	--	--	--
comp16954_c0	CA	0.682365	374	--	--	--	--	--	--	--	--	--	--	--	--	--	--	--	--	--	--	PF01410	Fibrillar collagen C-terminal domain	--	--	GO:0005201	extracellular matrix structural constituent	GO:0005578//GO:0005581	proteinaceous extracellular matrix//collagen	--	--
comp16957_c0	CA	0.703219	499	--	--	--	--	--	--	--	--	--	--	--	--	--	--	--	--	--	--	--	--	--	--	--	--	--	--	--	--
comp16963_c0	CA	0.82526	1121	198470203	XP_001355265.2	141	7.16809e-07	GA15565 [Drosophila pseudoobscura pseudoobscura]	--	--	--	--	--	--	--	--	--	--	--	--	--	--	--	--	--	GO:0016740	transferase activity	--	--	--	--
comp16966_c0	CA	0.661837	482	--	--	--	--	--	--	--	--	--	--	--	--	--	--	--	--	--	--	--	--	--	--	--	--	--	--	--	--
comp16967_c0	CA	0.938252	374	--	--	--	--	--	--	--	--	--	--	--	--	--	--	--	--	--	--	--	--	--	--	--	--	--	--	--	--
comp16971_c0	CA	0.447727	570	--	--	--	--	--	--	--	--	--	--	--	--	--	--	--	--	--	--	--	--	--	--	--	--	--	--	--	--
comp16972_c0	CA	0.570927	447	--	--	--	--	--	--	--	--	--	--	--	--	--	--	--	--	--	--	--	--	--	--	--	--	--	--	--	--
comp16974_c0	CA	0.670414	571	194770489	XP_001967325.1	523	1.80462e-63	GF13877 [Drosophila ananassae]	--	--	--	--	--	K06252	TN	tenascin	http://www.genome.jp/dbget-bin/www_bget?ko:K06252	Q00546	430	9.26746e-47	Tenascin-R OS=Gallus gallus GN=TNR PE=1 SV=1	--	--	--	--	--	--	--	--	KOG2579	Ficolin and related extracellular proteins
comp169758_c0	CA	0.601897	212	--	--	--	--	--	--	--	--	--	--	--	--	--	--	--	--	--	--	--	--	--	--	--	--	--	--	--	--
comp16975_c0	CA	0.588933	325	--	--	--	--	--	--	--	--	--	--	--	--	--	--	--	--	--	--	--	--	--	--	--	--	--	--	--	--
comp16977_c0	CA	1.89791	1227	--	--	--	--	--	--	--	--	--	--	--	--	--	--	--	--	--	--	--	--	--	--	--	--	--	--	--	--
comp16978_c0	CA	1.64295	233	--	--	--	--	--	--	--	--	--	--	--	--	--	--	--	--	--	--	--	--	--	--	--	--	--	--	--	--
comp16982_c0	CA	0.331434	385	--	--	--	--	--	--	--	--	--	--	--	--	--	--	--	--	--	--	--	--	--	--	--	--	--	--	--	--
comp16986_c0	CA	1.32023	2078	195446115	XP_002070634.1	2631	0	GK12171 [Drosophila willistoni]	442634275	NM_001275305.1	489	0	Drosophila melanogaster nicotinic acetylcholine receptor alpha 80B (nAcRalpha-80B), transcript variant G, mRNA	--	--	--	--	P91766	1747	0	Acetylcholine receptor subunit alpha-like OS=Manduca sexta GN=ARA1 PE=2 SV=1	PF02931//PF02932	Neurotransmitter-gated ion-channel ligand binding domain//Neurotransmitter-gated ion-channel transmembrane region	GO:0006812//GO:0006810//GO:0006811//GO:0007165	cation transport//transport//ion transport//signal transduction	GO:0005230//GO:0004889	extracellular ligand-gated ion channel activity//acetylcholine-activated cation-selective channel activity	GO:0016021//GO:0030054//GO:0005886//GO:0016020//GO:0045211	integral to membrane//cell junction//plasma membrane//membrane//postsynaptic membrane	KOG3645	Acetylcholine receptor
comp16995_c0	CA	0.385505	331	--	--	--	--	--	--	--	--	--	--	--	--	--	--	--	--	--	--	--	--	--	--	--	--	--	--	--	--
comp16997_c0	CA	0.648625	541	--	--	--	--	--	--	--	--	--	--	--	--	--	--	--	--	--	--	--	--	--	--	--	--	--	--	--	--
comp1699_c0	CA	0.341792	280	--	--	--	--	--	--	--	--	--	--	--	--	--	--	--	--	--	--	--	--	--	--	--	--	--	--	--	--
comp17001_c0	CA	0.821421	2602	441627782	XP_004089302.1	184	2.47735e-11	PREDICTED: zinc finger protein 91-like isoform 2 [Nomascus leucogenys]	--	--	--	--	--	--	--	--	--	Q05481	137	5.7217e-07	Zinc finger protein 91 OS=Homo sapiens GN=ZNF91 PE=2 SV=2	PF07776//PF02892//PF04810//PF00096//PF07975	Zinc-finger associated domain (zf-AD)//BED zinc finger//Sec23/Sec24 zinc finger//Zinc finger, C2H2 type//TFIIH C1-like domain	GO:0006886//GO:0006888//GO:0006281	intracellular protein transport//ER to Golgi vesicle-mediated transport//DNA repair	GO:0003677//GO:0046872//GO:0008270	DNA binding//metal ion binding//zinc ion binding	GO:0030127//GO:0005634	COPII vesicle coat//nucleus	--	--
comp170045_c0	CA	0.326946	683	--	--	--	--	--	--	--	--	--	--	--	--	--	--	--	--	--	--	PF10541	Nuclear envelope localisation domain	--	--	GO:0003779	actin binding	GO:0016021	integral to membrane	--	--
comp17005_c0	CA	1.42713	380	--	--	--	--	--	--	--	--	--	--	--	--	--	--	--	--	--	--	--	--	--	--	--	--	--	--	--	--
comp17006_c0	CA	0.509593	626	--	--	--	--	--	--	--	--	--	--	--	--	--	--	--	--	--	--	--	--	--	--	--	--	--	--	--	--
comp17009_c0	CA	0.305268	418	195427195	XP_002061663.1	321	6.44162e-32	GK17115 [Drosophila willistoni]	--	--	--	--	--	--	--	--	--	--	--	--	--	PF00018	SH3 domain	--	--	GO:0005515	protein binding	--	--	--	--
comp17011_c0	CA	0.878869	1343	195126196	XP_002007560.1	535	1.25251e-59	GI12317 [Drosophila mojavensis]	--	--	--	--	--	--	--	--	--	Q9XYF4	457	1.26002e-49	Caspase Nc OS=Drosophila melanogaster GN=Nc PE=1 SV=1	PF00619//PF00656	Caspase recruitment domain//Caspase domain	GO:0042981//GO:0006508	regulation of apoptotic process//proteolysis	GO:0005515//GO:0004197	protein binding//cysteine-type endopeptidase activity	GO:0005622	intracellular	--	--
comp17012_c0	CA	0.475115	470	--	--	--	--	--	--	--	--	--	--	--	--	--	--	--	--	--	--	PF04218	CENP-B N-terminal DNA-binding domain	--	--	GO:0003677	DNA binding	--	--	--	--
comp17012_c1	CA	0.497034	706	195487626	XP_002091985.1	393	3.06194e-43	GE11918 [Drosophila yakuba]	--	--	--	--	--	--	--	--	--	--	--	--	--	PF06083	Interleukin-17	GO:0006954//GO:0007165	inflammatory response//signal transduction	GO:0005125	cytokine activity	GO:0005576	extracellular region	--	--
comp17014_c0	CA	0.639076	599	--	--	--	--	--	--	--	--	--	--	--	--	--	--	--	--	--	--	--	--	--	--	--	--	--	--	--	--
comp17015_c0	CA	0.956454	567	--	--	--	--	--	--	--	--	--	--	--	--	--	--	--	--	--	--	--	--	--	--	--	--	--	--	--	--
comp17019_c0	CA	0.64113	1841	70907192	AAZ15237.1	97	1.74149e-23	reverse transcriptase [Aedes aegypti]	--	--	--	--	--	--	--	--	--	--	--	--	--	PF00078	Reverse transcriptase (RNA-dependent DNA polymerase)	GO:0006278	RNA-dependent DNA replication	GO:0003964//GO:0003723	RNA-directed DNA polymerase activity//RNA binding	--	--	--	--
comp170220_c0	CA	0.926265	861	195454823	XP_002074422.1	410	3.13461e-46	GK10593 [Drosophila willistoni]	--	--	--	--	--	--	--	--	--	P81829	369	1.5202e-41	Leucokinin OS=Drosophila melanogaster GN=Lk PE=1 SV=3	--	--	--	--	--	--	--	--	--	--
comp17022_c0	CA	0.300949	318	--	--	--	--	--	--	--	--	--	--	--	--	--	--	--	--	--	--	--	--	--	--	--	--	--	--	--	--
comp17023_c0	CA	6.73988	360	--	--	--	--	--	--	--	--	--	--	--	--	--	--	--	--	--	--	--	--	--	--	--	--	--	--	--	--
comp17025_c0	CA	0.337572	378	--	--	--	--	--	--	--	--	--	--	--	--	--	--	--	--	--	--	--	--	--	--	--	--	--	--	--	--
comp17032_c0	CA	0.756535	253	--	--	--	--	--	--	--	--	--	--	--	--	--	--	--	--	--	--	--	--	--	--	--	--	--	--	--	--
comp17033_c0	CA	0.434828	807	--	--	--	--	--	--	--	--	--	--	--	--	--	--	--	--	--	--	--	--	--	--	--	--	--	--	--	--
comp17036_c0	CA	1.98003	290	--	--	--	--	--	--	--	--	--	--	--	--	--	--	--	--	--	--	--	--	--	--	--	--	--	--	--	--
comp17037_c0	CA	0.832188	345	--	--	--	--	--	--	--	--	--	--	--	--	--	--	--	--	--	--	--	--	--	--	--	--	--	--	--	--
comp17039_c0	CA	1.31854	3121	221331148	NP_001137947.1	3016	0	dyschronic, isoform E [Drosophila melanogaster]	442632174	NM_001144475.2	351	0	Drosophila melanogaster dyschronic (dysc), transcript variant E, mRNA	--	--	--	--	Q80VW5	152	1.13175e-08	Whirlin OS=Mus musculus GN=Dfnb31 PE=1 SV=3	PF00595//PF13180//PF04684//PF04592//PF09726	PDZ domain (Also known as DHR or GLGF)////BAF1 / ABF1 chromatin reorganising factor//Selenoprotein P, N terminal region//Transmembrane protein	GO:0046716//GO:0032414//GO:0006338//GO:0042052//GO:0045475//GO:0072499	muscle cell cellular homeostasis//positive regulation of ion transmembrane transporter activity//chromatin remodeling//rhabdomere development//locomotor rhythm//photoreceptor cell axon guidance	GO:0008430//GO:0005515//GO:0003677	selenium binding//protein binding//DNA binding	GO:0016021//GO:0005634	integral to membrane//nucleus	KOG3528	FOG: PDZ domain
comp17039_c1	CA	0.319006	700	--	--	--	--	--	--	--	--	--	--	--	--	--	--	--	--	--	--	--	--	--	--	--	--	--	--	--	--
comp17040_c0	CA	1.11443	229	--	--	--	--	--	--	--	--	--	--	--	--	--	--	--	--	--	--	--	--	--	--	--	--	--	--	--	--
comp17041_c0	CA	0.678735	329	--	--	--	--	--	--	--	--	--	--	--	--	--	--	--	--	--	--	--	--	--	--	--	--	--	--	--	--
comp17043_c0	CA	0.583191	547	--	--	--	--	--	--	--	--	--	--	--	--	--	--	--	--	--	--	--	--	--	--	--	--	--	--	--	--
comp17044_c0	CA	1.17186	980	195120738	XP_002004878.1	127	4.08729e-06	GI20158 [Drosophila mojavensis]	--	--	--	--	--	--	--	--	--	--	--	--	--	PF03554	UL73 viral envelope glycoprotein	--	--	--	--	GO:0019031	viral envelope	--	--
comp17045_c0	CA	1.6174	927	--	--	--	--	--	--	--	--	--	--	--	--	--	--	--	--	--	--	--	--	--	--	--	--	--	--	--	--
comp17046_c0	CA	0.680113	1970	195118802	XP_002003925.1	2134	0	GI20390 [Drosophila mojavensis]	--	--	--	--	--	--	--	--	--	Q8BHD4	711	1.432e-82	FERM domain-containing protein 3 OS=Mus musculus GN=Frmd3 PE=1 SV=1	--	--	--	--	--	--	GO:0044424	intracellular part	KOG3530	FERM domain protein EHM2
comp170514_c0	CA	0.611791	365	--	--	--	--	--	--	--	--	--	--	--	--	--	--	--	--	--	--	--	--	--	--	--	--	--	--	--	--
comp17051_c0	CA	1.28754	7755	328716627	XP_003245995.1	2870	0	PREDICTED: hypothetical protein LOC100570266 [Acyrthosiphon pisum]	--	--	--	--	--	--	--	--	--	Q9YMJ7	147	1.18245e-07	Envelope fusion protein OS=Lymantria dispar multicapsid nuclear polyhedrosis virus GN=LdOrf-130 PE=4 SV=1	PF00078//PF00665	Reverse transcriptase (RNA-dependent DNA polymerase)//Integrase core domain	GO:0015074//GO:0006278	DNA integration//RNA-dependent DNA replication	GO:0003964//GO:0003723	RNA-directed DNA polymerase activity//RNA binding	--	--	--	--
comp17052_c0	CA	2.95155	1070	195037204	XP_001990054.1	249	1.46006e-23	GH18448 [Drosophila grimshawi]	--	--	--	--	--	--	--	--	--	--	--	--	--	--	--	--	--	--	--	--	--	--	--
comp17053_c0	CA	6.15104	2256	195452040	XP_002073186.1	1201	2.42062e-154	GK13284 [Drosophila willistoni]	--	--	--	--	--	--	--	--	--	Q6TXF1	271	5.19954e-24	Arrestin domain-containing protein 3 OS=Rattus norvegicus GN=Arrdc3 PE=2 SV=1	--	--	--	--	--	--	--	--	KOG3780	Thioredoxin binding protein TBP-2/VDUP1
comp170551_c0	CA	0.574046	389	--	--	--	--	--	--	--	--	--	--	--	--	--	--	--	--	--	--	--	--	--	--	--	--	--	--	--	--
comp17055_c0	CA	5.96237	1916	195148116	XP_002015020.1	1482	0	GL18644 [Drosophila persimilis]	--	--	--	--	--	K11713	PGTB1	geranylgeranyl transferase type-1 subunit beta	http://www.genome.jp/dbget-bin/www_bget?ko:K11713	P53610	861	2.58625e-107	Geranylgeranyl transferase type-1 subunit beta OS=Rattus norvegicus GN=Pggt1b PE=1 SV=1	PF00432	Prenyltransferase and squalene oxidase repeat	GO:0008152	metabolic process	GO:0003824	catalytic activity	--	--	KOG0367	Protein geranylgeranyltransferase Type I, beta subunit
comp17056_c0	CA	5.10409	675	195175403	XP_002028444.1	739	1.36508e-96	GL21288 [Drosophila persimilis]	--	--	--	--	--	--	--	--	--	A5PJA1	466	1.458e-56	Adenylate kinase isoenzyme 6 OS=Bos taurus GN=TAF9 PE=2 SV=1	PF00004//PF03266//PF01695//PF01121//PF01580//PF01078//PF03029//PF07728//PF00493//PF05710//PF05496//PF00910	ATPase family associated with various cellular activities (AAA)//NTPase//IstB-like ATP binding protein//Dephospho-CoA kinase//FtsK/SpoIIIE family//Magnesium chelatase, subunit ChlI//Conserved hypothetical ATP binding protein//AAA domain (dynein-related subfamily)//MCM2/3/5 family//Coiled coil//Holliday junction DNA helicase ruvB N-terminus//RNA helicase	GO:0015937//GO:0006260//GO:0006310//GO:0015994//GO:0015995//GO:0006281//GO:0051301//GO:0015979//GO:0015940//GO:0007059//GO:0007049	coenzyme A biosynthetic process//DNA replication//DNA recombination//chlorophyll metabolic process//chlorophyll biosynthetic process//DNA repair//cell division//photosynthesis//pantothenate biosynthetic process//chromosome segregation//cell cycle	GO:0016851//GO:0016887//GO:0003677//GO:0000166//GO:0003723//GO:0009378//GO:0005524//GO:0005515//GO:0003724//GO:0004140	magnesium chelatase activity//ATPase activity//DNA binding//nucleotide binding//RNA binding//four-way junction helicase activity//ATP binding//protein binding//RNA helicase activity//dephospho-CoA kinase activity	GO:0009379//GO:0016021//GO:0010007//GO:0005657	Holliday junction helicase complex//integral to membrane//magnesium chelatase complex//replication fork	KOG3347	Predicted nucleotide kinase/nuclear protein involved oxidative stress response
comp17057_c0	CA	3.86673	297	--	--	--	--	--	--	--	--	--	--	--	--	--	--	--	--	--	--	--	--	--	--	--	--	--	--	--	--
comp170580_c0	CA	0.834001	306	--	--	--	--	--	--	--	--	--	--	--	--	--	--	--	--	--	--	--	--	--	--	--	--	--	--	--	--
comp17058_c0	CA	9.4277	2575	194749679	XP_001957266.1	1216	8.97279e-155	GF24140 [Drosophila ananassae]	--	--	--	--	--	K08814	TRIB	tribbles	http://www.genome.jp/dbget-bin/www_bget?ko:K08814	Q96RU8	406	1.97031e-41	Tribbles homolog 1 OS=Homo sapiens GN=TRIB1 PE=1 SV=2	PF07714//PF06293//PF00069	Protein tyrosine kinase//Lipopolysaccharide kinase (Kdo/WaaP) family//Protein kinase domain	GO:0006468//GO:0009103	protein phosphorylation//lipopolysaccharide biosynthetic process	GO:0016773//GO:0005524//GO:0004672//GO:0016772	phosphotransferase activity, alcohol group as acceptor//ATP binding//protein kinase activity//transferase activity, transferring phosphorus-containing groups	GO:0016020	membrane	KOG0583	Serine/threonine protein kinase
comp170594_c0	CA	0.308218	207	--	--	--	--	--	--	--	--	--	--	--	--	--	--	--	--	--	--	--	--	--	--	--	--	--	--	--	--
comp17059_c0	CA	10.514	1068	195038035	XP_001990466.1	929	1.30871e-119	GH19367 [Drosophila grimshawi]	--	--	--	--	--	--	--	--	--	--	--	--	--	--	--	--	--	--	--	--	--	--	--
comp17059_c1	CA	7.90932	601	289741133	ADD19314.1	663	4.3493e-82	hypothetical conserved protein [Glossina morsitans morsitans]	--	--	--	--	--	--	--	--	--	--	--	--	--	--	--	--	--	GO:0016772	transferase activity, transferring phosphorus-containing groups	--	--	--	--
comp17060_c0	CA	8.48311	2117	195125432	XP_002007182.1	1963	0	GI12524 [Drosophila mojavensis]	66810479	XM_633858.1	36	4.11206e-07	Dictyostelium discoideum AX4 hypothetical protein (ddx3) mRNA, complete cds	K13178	DDX17	ATP-dependent RNA helicase DDX17	http://www.genome.jp/dbget-bin/www_bget?ko:K13178	P19109	1717	0	ATP-dependent RNA helicase p62 OS=Drosophila melanogaster GN=Rm62 PE=1 SV=3	PF04851//PF00271//PF00270	Type III restriction enzyme, res subunit//Helicase conserved C-terminal domain//DEAD/DEAH box helicase	--	--	GO:0008026//GO:0016787//GO:0004386//GO:0003677//GO:0005524//GO:0003676	ATP-dependent helicase activity//hydrolase activity//helicase activity//DNA binding//ATP binding//nucleic acid binding	--	--	KOG0331	ATP-dependent RNA helicase
comp17062_c0	CA	0.723916	661	--	--	--	--	--	--	--	--	--	--	--	--	--	--	--	--	--	--	--	--	--	--	--	--	--	--	--	--
comp17065_c0	CA	5.07219	730	--	--	--	--	--	--	--	--	--	--	--	--	--	--	--	--	--	--	--	--	--	--	--	--	--	--	--	--
comp17067_c0	CA	6.08447	6129	195446954	XP_002070999.1	4279	0	GK25559 [Drosophila willistoni]	--	--	--	--	--	--	--	--	--	Q8BZ05	396	7.27226e-37	Arf-GAP with Rho-GAP domain, ANK repeat and PH domain-containing protein 2 OS=Mus musculus GN=Arap2 PE=1 SV=2	PF00620//PF00788	RhoGAP domain//Ras association (RalGDS/AF-6) domain	GO:0007165	signal transduction	--	--	--	--	KOG1117	Rho- and Arf-GTPase activating protein ARAP3
comp17069_c0	CA	6.69696	886	194758323	XP_001961411.1	951	7.96842e-127	GF14944 [Drosophila ananassae]	290561958	BT121447.1	104	2.66379e-45	Lepeophtheirus salmonis Atlantic form clone lsaA-evu-503-375 Ras-related protein Rab-30 putative mRNA, complete cds	K07917	RAB30	Ras-related protein Rab-30	http://www.genome.jp/dbget-bin/www_bget?ko:K07917	Q923S9	708	1.7904e-91	Ras-related protein Rab-30 OS=Mus musculus GN=Rab30 PE=2 SV=1	PF03029//PF00009//PF07728//PF03193//PF00025//PF00004//PF01926//PF04670//PF08477//PF00071//PF02367//PF02421	Conserved hypothetical ATP binding protein//Elongation factor Tu GTP binding domain//AAA domain (dynein-related subfamily)//Protein of unknown function, DUF258//ADP-ribosylation factor family//ATPase family associated with various cellular activities (AAA)//GTPase of unknown function//Gtr1/RagA G protein conserved region//Miro-like protein//Ras family//Uncharacterised P-loop hydrolase UPF0079//Fe…	GO:0015684//GO:0015031//GO:0007264//GO:0070526	ferrous iron transport//protein transport//small GTPase mediated signal transduction//threonylcarbamoyladenosine biosynthetic process	GO:0015093//GO:0005524//GO:0000166//GO:0016887//GO:0005525//GO:0003924	ferrous iron transmembrane transporter activity//ATP binding//nucleotide binding//ATPase activity//GTP binding//GTPase activity	GO:0005634//GO:0016021//GO:0005622//GO:0005737	nucleus//integral to membrane//intracellular//cytoplasm	KOG0095	GTPase Rab30, small G protein superfamily
comp17070_c0	CA	3.03815	588	89112793	ABD60990.1	303	2.30152e-31	lectin [Glossina morsitans morsitans]	--	--	--	--	--	--	--	--	--	P05047	291	7.42537e-30	Lectin subunit alpha OS=Sarcophaga peregrina PE=1 SV=1	PF00059	Lectin C-type domain	--	--	GO:0030246	carbohydrate binding	--	--	--	--
comp17072_c0	CA	0.345805	369	--	--	--	--	--	--	--	--	--	--	--	--	--	--	--	--	--	--	--	--	--	--	--	--	--	--	--	--
comp17073_c0	CA	10.0892	2752	62471715	NP_001014525.1	2083	0	vesicular monoamine transporter, isoform D [Drosophila melanogaster]	--	--	--	--	--	--	--	--	--	Q01827	1091	2.14975e-136	Synaptic vesicular amine transporter OS=Rattus norvegicus GN=Slc18a2 PE=1 SV=2	PF07690	Major Facilitator Superfamily	GO:0015844//GO:0051608//GO:0006836//GO:0055085//GO:0015872//GO:0015842//GO:0015893	monoamine transport//histamine transport//neurotransmitter transport//transmembrane transport//dopamine transport//synaptic vesicle amine transport//drug transport	GO:0008504//GO:0005430//GO:0015238	monoamine transmembrane transporter activity//synaptic vesicle amine transmembrane transporter activity//drug transmembrane transporter activity	GO:0031594//GO:0016021//GO:0008021	neuromuscular junction//integral to membrane//synaptic vesicle	KOG3764	Vesicular amine transporter
comp170741_c0	CA	0.499422	1022	--	--	--	--	--	--	--	--	--	--	--	--	--	--	--	--	--	--	--	--	--	--	--	--	--	--	--	--
comp17074_c0	CA	2.42856	775	289739991	ADD18743.1	550	6.06649e-68	hypothetical conserved protein [Glossina morsitans morsitans]	--	--	--	--	--	--	--	--	--	--	--	--	--	PF03367	ZPR1 zinc-finger domain	--	--	GO:0008270	zinc ion binding	--	--	--	--
comp17075_c0	CA	6.5147	7433	195393796	XP_002055539.1	258	2.62693e-19	GJ18731 [Drosophila virilis]	--	--	--	--	--	K08267	RICTOR	rapamycin-insensitive companion of mTOR	http://www.genome.jp/dbget-bin/www_bget?ko:K08267	Q6R327	141	6.94727e-07	Rapamycin-insensitive companion of mTOR OS=Homo sapiens GN=RICTOR PE=1 SV=1	--	--	--	--	--	--	--	--	KOG3694	Protein required for meiosis
comp17078_c0	CA	0.859081	557	156537327	XP_001607369.1	167	6.19887e-13	PREDICTED: chymotrypsin inhibitor-like [Nasonia vitripennis]	--	--	--	--	--	--	--	--	--	P83516	133	1.21293e-09	Chymotrypsin-elastase inhibitor ixodidin OS=Boophilus microplus PE=1 SV=2	--	--	--	--	--	--	--	--	--	--
comp17083_c0	CA	13.0236	872	--	--	--	--	--	--	--	--	--	--	--	--	--	--	--	--	--	--	--	--	--	--	--	--	--	--	--	--
comp17084_c0	CA	22.1885	4008	195381111	XP_002049298.1	4027	0	GJ21512 [Drosophila virilis]	195381110	XM_002049262.1	599	0	Drosophila virilis GJ21512 (Dvir\GJ21512), mRNA	K13803	TRPL	transient-receptor-potential-like protein	http://www.genome.jp/dbget-bin/www_bget?ko:K13803	P48994	3983	0	Transient-receptor-potential-like protein OS=Drosophila melanogaster GN=trpl PE=1 SV=2	PF13606//PF00930//PF00023//PF00520	//Dipeptidyl peptidase IV (DPP IV) N-terminal region//Ankyrin repeat//Ion transport protein	GO:0006508//GO:0006811//GO:0070588//GO:0006816//GO:0055085	proteolysis//ion transport//calcium ion transmembrane transport//calcium ion transport//transmembrane transport	GO:0005262//GO:0005216//GO:0005515	calcium channel activity//ion channel activity//protein binding	GO:0016021//GO:0016020	integral to membrane//membrane	KOG3609	Receptor-activated Ca2+-permeable cation channels (STRPC family)
comp17085_c0	CA	15.0937	689	--	--	--	--	--	--	--	--	--	--	--	--	--	--	--	--	--	--	--	--	--	--	--	--	--	--	--	--
comp17088_c0	CA	4.85774	1181	195378066	XP_002047808.1	655	3.28495e-81	GJ11723 [Drosophila virilis]	--	--	--	--	--	--	--	--	--	--	--	--	--	PF14089		GO:0045881	positive regulation of sporulation resulting in formation of a cellular spore	--	--	--	--	--	--
comp17089_c0	CA	0.613472	208	--	--	--	--	--	--	--	--	--	--	--	--	--	--	--	--	--	--	--	--	--	--	--	--	--	--	--	--
comp17090_c0	CA	7.34529	1133	195434340	XP_002065161.1	718	2.9022e-89	GK14818 [Drosophila willistoni]	--	--	--	--	--	--	--	--	--	Q4V8C7	131	3.44108e-07	Interferon-inducible double stranded RNA-dependent protein kinase activator A OS=Rattus norvegicus GN=Prkra PE=1 SV=1	--	--	--	--	--	--	--	--	--	--
comp17091_c0	CA	13.6775	1966	195437944	XP_002066899.1	1826	0	GK24723 [Drosophila willistoni]	--	--	--	--	--	--	--	--	--	Q27367	790	1.24864e-95	Protein croquemort OS=Drosophila melanogaster GN=crq PE=1 SV=2	PF03768//PF01130	Attacin, N-terminal region//CD36 family	GO:0007155	cell adhesion	--	--	GO:0005576//GO:0016021//GO:0016020	extracellular region//integral to membrane//membrane	KOG3776	Plasma membrane glycoprotein CD36 and related membrane receptors
comp17093_c0	CA	1.3131	413	257153420	ACV44467.1	306	5.29852e-30	RE41524p [Drosophila melanogaster]	--	--	--	--	--	K04437	FLNA	filamin	http://www.genome.jp/dbget-bin/www_bget?ko:K04437	--	--	--	--	PF04689	DNA binding protein S1FA	GO:0006355	regulation of transcription, DNA-dependent	GO:0003677	DNA binding	GO:0005634	nucleus	--	--
comp17094_c0	CA	7.46727	478	--	--	--	--	--	--	--	--	--	--	--	--	--	--	--	--	--	--	--	--	--	--	--	--	--	--	--	--
comp17095_c0	CA	5.55999	1566	289741557	ADD19526.1	1582	0	putative E3 ubiquitin ligase [Glossina morsitans morsitans]	--	--	--	--	--	K10695	RNF1_2	E3 ubiquitin-protein ligase RNF1/2	http://www.genome.jp/dbget-bin/www_bget?ko:K10695	Q9VB08	720	3.42502e-87	E3 ubiquitin-protein ligase RING1 OS=Drosophila melanogaster GN=Sce PE=1 SV=1	PF03153//PF13639//PF12678//PF02891//PF01396//PF14634//PF00097	Transcription factor IIA, alpha/beta subunit////RING-H2 zinc finger//MIZ/SP-RING zinc finger//Topoisomerase DNA binding C4 zinc finger////Zinc finger, C3HC4 type (RING finger)	GO:0006265//GO:0006367	DNA topological change//transcription initiation from RNA polymerase II promoter	GO:0008270//GO:0005515//GO:0003916//GO:0003677//GO:0046872//GO:0016874	zinc ion binding//protein binding//DNA topoisomerase activity//DNA binding//metal ion binding//ligase activity	GO:0005672//GO:0005694	transcription factor TFIIA complex//chromosome	KOG0311	Predicted E3 ubiquitin ligase
comp17099_c0	CA	19.6622	706	195114318	XP_002001714.1	287	3.48308e-29	GI17001 [Drosophila mojavensis]	--	--	--	--	--	--	--	--	--	--	--	--	--	--	--	--	--	--	--	--	--	--	--
comp17101_c0	CA	5.88296	770	198450590	XP_001358052.2	722	5.42968e-93	GA17387 [Drosophila pseudoobscura pseudoobscura]	--	--	--	--	--	--	--	--	--	Q5I047	480	1.79494e-57	Protein FAM173B OS=Xenopus laevis GN=fam173b PE=2 SV=1	PF05175//PF08241	Methyltransferase small domain//Methyltransferase domain	GO:0008152//GO:0032259	metabolic process//methylation	GO:0008168	methyltransferase activity	--	--	--	--
comp17102_c0	CA	7.56214	1938	--	--	--	--	--	--	--	--	--	--	--	--	--	--	--	--	--	--	--	--	--	--	--	--	--	--	--	--
comp17105_c0	CA	1.84459	294	21780323	AAM77681.1	381	9.44029e-41	aminopeptidase 1 [Lucilia cuprina]	--	--	--	--	--	--	--	--	--	P15541	121	3.95742e-07	Aminopeptidase N OS=Oryctolagus cuniculus GN=ANPEP PE=1 SV=4	PF01433	Peptidase family M1	GO:0006508	proteolysis	GO:0008270//GO:0008237//GO:0004177//GO:0004222	zinc ion binding//metallopeptidase activity//aminopeptidase activity//metalloendopeptidase activity	--	--	KOG1046	Puromycin-sensitive aminopeptidase and related aminopeptidases
comp171061_c0	CA	0.658713	339	--	--	--	--	--	--	--	--	--	--	--	--	--	--	--	--	--	--	--	--	--	--	--	--	--	--	--	--
comp17107_c0	CA	8.33323	4268	195445272	XP_002070252.1	6808	0	GK11135 [Drosophila willistoni]	195113970	XM_002001505.1	1377	0	Drosophila mojavensis GI10855 (Dmoj\GI10855), mRNA	K05749	CYFIP	cytoplasmic FMR1 interacting protein	http://www.genome.jp/dbget-bin/www_bget?ko:K05749	Q299G2	6801	0	Cytoplasmic FMR1-interacting protein OS=Drosophila pseudoobscura pseudoobscura GN=Sra-1 PE=3 SV=1	--	--	--	--	--	--	GO:0005737	cytoplasm	KOG3534	p53 inducible protein PIR121
comp17108_c0	CA	3.63795	1631	195119255	XP_002004147.1	1101	4.8761e-142	GI18289 [Drosophila mojavensis]	--	--	--	--	--	K03848	ALG6	alpha-1,3-glucosyltransferase	http://www.genome.jp/dbget-bin/www_bget?ko:K03848	Q9VKX7	1086	6.70645e-141	Probable dolichyl pyrophosphate Man9GlcNAc2 alpha-1,3-glucosyltransferase OS=Drosophila melanogaster GN=CG5091 PE=2 SV=2	PF03155//PF09594	ALG6, ALG8 glycosyltransferase family//Protein of unknown function (DUF2029)	--	--	GO:0016758	transferase activity, transferring hexosyl groups	GO:0005789	endoplasmic reticulum membrane	KOG2575	Glucosyltransferase - Alg6p
comp17109_c0	CA	11.0746	1109	195564700	XP_002105952.1	1114	5.37484e-150	GD16585 [Drosophila simulans]	--	--	--	--	--	--	--	--	--	Q5EAK8	367	2.12625e-39	DNA damage-regulated autophagy modulator protein 1 OS=Xenopus tropicalis GN=dram1 PE=2 SV=1	--	--	--	--	--	--	--	--	KOG4320	Uncharacterized conserved protein
comp17110_c0	CA	9.65745	1133	289741505	ADD19500.1	1318	1.28609e-179	hydroxymethylglutaryl-CoA lyase [Glossina morsitans morsitans]	--	--	--	--	--	--	--	--	--	Q8HXZ6	1024	3.28602e-136	Hydroxymethylglutaryl-CoA lyase, mitochondrial OS=Macaca fascicularis GN=HMGCL PE=2 SV=1	PF00682	HMGL-like	GO:0008152	metabolic process	GO:0003824//GO:0016829	catalytic activity//lyase activity	--	--	KOG2367	Alpha-isopropylmalate synthase/homocitrate synthase
comp17111_c0	CA	13.2698	601	--	--	--	--	--	--	--	--	--	--	--	--	--	--	--	--	--	--	--	--	--	--	--	--	--	--	--	--
comp17112_c0	CA	6.36007	1592	194763176	XP_001963709.1	736	2.76989e-91	GF21161 [Drosophila ananassae]	340376729	XM_003386837.1	57	6.51781e-19	PREDICTED: Amphimedon queenslandica ubiquitin-conjugating enzyme E2 S-like (LOC100636283), mRNA	--	--	--	--	B3MQV3	736	1.87081e-92	Ubiquitin-conjugating enzyme E2 S OS=Drosophila ananassae GN=GF21161 PE=3 SV=1	PF00179	Ubiquitin-conjugating enzyme	GO:0010458//GO:0051301//GO:0031145//GO:0016567	exit from mitosis//cell division//anaphase-promoting complex-dependent proteasomal ubiquitin-dependent protein catabolic process//protein ubiquitination	GO:0004842//GO:0005524//GO:0016881	ubiquitin-protein ligase activity//ATP binding//acid-amino acid ligase activity	--	--	KOG0417	Ubiquitin-protein ligase
comp17114_c0	CA	6.84302	1268	195116169	XP_002002628.1	810	8.58223e-96	GI11716 [Drosophila mojavensis]	194864199	XM_001970784.1	210	4.57739e-104	Drosophila erecta GG10852 (Dere\GG10852), mRNA	--	--	--	--	O75175	567	2.14386e-63	CCR4-NOT transcription complex subunit 3 OS=Homo sapiens GN=CNOT3 PE=1 SV=1	PF04153	NOT2 / NOT3 / NOT5 family	GO:0006355	regulation of transcription, DNA-dependent	--	--	GO:0005634	nucleus	KOG2150	CCR4-NOT transcriptional regulation complex, NOT5 subunit
comp17116_c0	CA	12.6804	1039	195145528	XP_002013744.1	823	1.77631e-107	GL24304 [Drosophila persimilis]	--	--	--	--	--	--	--	--	--	Q93015	253	1.75052e-23	N-acetyltransferase 6 OS=Homo sapiens GN=NAT6 PE=2 SV=2	PF13508//PF00583//PF13673	//Acetyltransferase (GNAT) family//	GO:0042967	acyl-carrier-protein biosynthetic process	GO:0008080	N-acetyltransferase activity	--	--	--	--
comp17117_c0	CA	3.50824	391	--	--	--	--	--	--	--	--	--	--	--	--	--	--	--	--	--	--	--	--	--	--	--	--	--	--	--	--
comp17119_c0	CA	9.61858	5844	195381295	XP_002049388.1	7018	0	GJ21556 [Drosophila virilis]	--	--	--	--	--	K11886	ECM29	proteasome component ECM29	http://www.genome.jp/dbget-bin/www_bget?ko:K11886	Q9V677	6924	0	Proteasome-associated protein ECM29 homolog OS=Drosophila melanogaster GN=CG8858 PE=1 SV=1	PF02985	HEAT repeat	--	--	GO:0005515	protein binding	--	--	KOG0915	Uncharacterized conserved protein
comp1711_c0	CA	0.336681	379	--	--	--	--	--	--	--	--	--	--	--	--	--	--	--	--	--	--	--	--	--	--	--	--	--	--	--	--
comp17120_c0	CA	13.5518	2354	289740713	ADD19104.1	2562	0	ABC 1 protein [Glossina morsitans morsitans]	--	--	--	--	--	--	--	--	--	Q60936	1241	1.58344e-158	Chaperone activity of bc1 complex-like, mitochondrial OS=Mus musculus GN=Adck3 PE=2 SV=2	--	--	--	--	GO:0016772	transferase activity, transferring phosphorus-containing groups	--	--	KOG1234	ABC (ATP binding cassette) 1 protein
comp17121_c0	CA	5.60942	5323	386768546	NP_001246487.1	1089	1.2292e-129	something that sticks like glue, isoform B [Drosophila melanogaster]	345486441	XM_003425428.1	38	8.06666e-08	PREDICTED: Nasonia vitripennis hypothetical protein LOC100119777, transcript variant 2 (LOC100119777), mRNA	K10624	RBBP6	E3 ubiquitin-protein ligase RBBP6	http://www.genome.jp/dbget-bin/www_bget?ko:K10624	P97868	658	7.6808e-68	E3 ubiquitin-protein ligase RBBP6 OS=Mus musculus GN=Rbbp6 PE=1 SV=5	PF13639//PF08783//PF14634//PF00098//PF00097	//DWNN domain////Zinc knuckle//Zinc finger, C3HC4 type (RING finger)	GO:0022008//GO:0035736//GO:0006915	neurogenesis//cell proliferation involved in compound eye morphogenesis//apoptotic process	GO:0008270//GO:0005488//GO:0003676//GO:0005515//GO:0046872	zinc ion binding//binding//nucleic acid binding//protein binding//metal ion binding	GO:0005634	nucleus	KOG0314	Predicted E3 ubiquitin ligase
comp17122_c0	CA	0.591969	970	--	--	--	--	--	--	--	--	--	--	--	--	--	--	--	--	--	--	--	--	--	--	--	--	--	--	--	--
comp17124_c0	CA	5.25959	279	--	--	--	--	--	--	--	--	--	--	--	--	--	--	--	--	--	--	--	--	--	--	--	--	--	--	--	--
comp17125_c0	CA	7.3134	699	195397481	XP_002057357.1	294	6.82762e-30	GJ16391 [Drosophila virilis]	--	--	--	--	--	--	--	--	--	--	--	--	--	--	--	--	--	--	--	--	--	--	--
comp17126_c0	CA	15.6557	1463	194770519	XP_001967340.1	984	7.58657e-127	GF13873 [Drosophila ananassae]	--	--	--	--	--	--	--	--	--	Q969T3	207	2.29345e-16	Sorting nexin-21 OS=Homo sapiens GN=SNX21 PE=2 SV=1	PF00787	PX domain	GO:0007154	cell communication	GO:0035091	phosphatidylinositol binding	--	--	KOG2273	Membrane coat complex Retromer, subunit VPS5/SNX1, Sorting nexins, and related PX domain-containing proteins
comp17127_c0	CA	8.32578	3207	195353032	XP_002043014.1	3175	0	GM16296 [Drosophila sechellia]	--	--	--	--	--	--	--	--	--	Q4KMC4	2492	0	Glutamine--fructose-6-phosphate aminotransferase [isomerizing] 2 OS=Rattus norvegicus GN=Gfpt2 PE=2 SV=3	PF00310//PF13580//PF13537//PF01380	Glutamine amidotransferases class-II//////SIS domain	GO:0008152//GO:0005975//GO:0006040//GO:0016051	metabolic process//carbohydrate metabolic process//amino sugar metabolic process//carbohydrate biosynthetic process	GO:0030246//GO:0004360	carbohydrate binding//glutamine-fructose-6-phosphate transaminase (isomerizing) activity	GO:0005737	cytoplasm	KOG1268	Glucosamine 6-phosphate synthetases, contain amidotransferase and phosphosugar isomerase domains
comp17128_c0	CA	9.13058	2590	195044947	XP_001991908.1	398	7.00255e-39	GH12915 [Drosophila grimshawi]	--	--	--	--	--	--	--	--	--	--	--	--	--	--	--	--	--	--	--	--	--	--	--
comp17128_c1	CA	4.29342	691	320543121	NP_001189262.1	420	1.27076e-48	pre-mod(mdg4)-V, partial [Drosophila melanogaster]	--	--	--	--	--	--	--	--	--	--	--	--	--	PF00114//PF02310	Pilin (bacterial filament)//B12 binding domain	GO:0007155	cell adhesion	GO:0046872//GO:0031419	metal ion binding//cobalamin binding	GO:0009289	pilus	--	--
comp17129_c0	CA	3.92995	1315	195391074	XP_002054188.1	429	4.44666e-48	GJ24301 [Drosophila virilis]	--	--	--	--	--	--	--	--	--	Q9VMA0	358	1.06732e-37	Non-structural maintenance of chromosomes element 1 homolog OS=Drosophila melanogaster GN=CG11329 PE=1 SV=1	PF02765//PF00130//PF02150//PF13639//PF12678//PF01485//PF00097//PF01096//PF07574//PF12861	Telomeric single stranded DNA binding POT1/CDC13//Phorbol esters/diacylglycerol binding domain (C1 domain)//RNA polymerases M/15 Kd subunit////RING-H2 zinc finger//IBR domain//Zinc finger, C3HC4 type (RING finger)//Transcription factor S-II (TFIIS)//Nse1 non-SMC component of SMC5-6 complex//Anaphase-promoting complex subunit 11 RING-H2 finger	GO:0016567//GO:0006144//GO:0006206//GO:0006281//GO:0006351//GO:0035556//GO:0000723	protein ubiquitination//purine nucleobase metabolic process//pyrimidine nucleobase metabolic process//DNA repair//transcription, DNA-dependent//intracellular signal transduction//telomere maintenance	GO:0008270//GO:0046872//GO:0005515//GO:0004842//GO:0003676//GO:0003899//GO:0003677	zinc ion binding//metal ion binding//protein binding//ubiquitin-protein ligase activity//nucleic acid binding//DNA-directed RNA polymerase activity//DNA binding	GO:0005730//GO:0000784//GO:0005634//GO:0005680//GO:0030915	nucleolus//nuclear chromosome, telomeric region//nucleus//anaphase-promoting complex//Smc5-Smc6 complex	KOG2907	RNA polymerase I transcription factor TFIIS, subunit A12.2/RPA12
comp17130_c0	CA	10.9598	539	--	--	--	--	--	--	--	--	--	--	--	--	--	--	--	--	--	--	--	--	--	--	--	--	--	--	--	--
comp171326_c0	CA	1.44274	398	--	--	--	--	--	--	--	--	--	--	--	--	--	--	--	--	--	--	--	--	--	--	--	--	--	--	--	--
comp17132_c0	CA	5.07958	1614	195019836	XP_001985065.1	1265	1.89573e-168	GH14708 [Drosophila grimshawi]	--	--	--	--	--	K08657	TASP1	taspase, threonine aspartase, 1	http://www.genome.jp/dbget-bin/www_bget?ko:K08657	Q9H6P5	602	7.15376e-70	Threonine aspartase 1 OS=Homo sapiens GN=TASP1 PE=1 SV=1	PF01112//PF01019	Asparaginase//Gamma-glutamyltranspeptidase	GO:0006693//GO:0006749//GO:0019530//GO:0006691	prostaglandin metabolic process//glutathione metabolic process//taurine metabolic process//leukotriene metabolic process	GO:0016787//GO:0003840	hydrolase activity//gamma-glutamyltransferase activity	--	--	KOG1592	Asparaginase
comp17135_c0	CA	7.86127	790	--	--	--	--	--	--	--	--	--	--	--	--	--	--	--	--	--	--	--	--	--	--	--	--	--	--	--	--
comp17136_c0	CA	3.27567	1237	195113143	XP_002001128.1	295	3.17007e-29	GI22141 [Drosophila mojavensis]	--	--	--	--	--	--	--	--	--	--	--	--	--	--	--	--	--	--	--	--	--	--	--
comp17138_c0	CA	9.37971	670	194755297	XP_001959928.1	350	4.22878e-39	GF13112 [Drosophila ananassae]	--	--	--	--	--	--	--	--	--	A1L2P2	129	1.3778e-08	Small integral membrane protein 12-A OS=Xenopus laevis GN=smim12-a PE=3 SV=1	--	--	--	--	--	--	--	--	--	--
comp17139_c0	CA	13.5402	728	195377898	XP_002047724.1	590	8.72301e-74	GJ13593 [Drosophila virilis]	328778126	XM_624484.2	161	4.47106e-77	PREDICTED: Apis mellifera ferredoxin (Fdxh), mRNA	--	--	--	--	P37193	576	6.11082e-73	Adrenodoxin-like protein, mitochondrial OS=Drosophila melanogaster GN=Fdxh PE=2 SV=3	PF00111	2Fe-2S iron-sulfur cluster binding domain	GO:0006118	electron transport	GO:0051537//GO:0009055//GO:0046872//GO:0051536	2 iron, 2 sulfur cluster binding//electron carrier activity//metal ion binding//iron-sulfur cluster binding	--	--	KOG3309	Ferredoxin
comp17140_c0	CA	0.41162	620	--	--	--	--	--	--	--	--	--	--	--	--	--	--	--	--	--	--	--	--	--	--	--	--	--	--	--	--
comp17141_c0	CA	15.9971	1431	195386222	XP_002051803.1	1142	7.16958e-150	GJ17193 [Drosophila virilis]	--	--	--	--	--	--	--	--	--	Q28717	854	3.5207e-109	Serine/threonine-protein phosphatase 2A activator OS=Oryctolagus cuniculus GN=PPP2R4 PE=1 SV=1	PF13495//PF03095	//Phosphotyrosyl phosphate activator (PTPA) protein	GO:0015074	DNA integration	GO:0019211//GO:0003677	phosphatase activator activity//DNA binding	--	--	KOG2867	Phosphotyrosyl phosphatase activator
comp17142_c0	CA	1.19254	856	194746717	XP_001955823.1	139	1.57332e-08	GF18946 [Drosophila ananassae]	--	--	--	--	--	--	--	--	--	--	--	--	--	--	--	--	--	--	--	--	--	--	--
comp171431_c0	CA	1.23363	5870	89355887	ABD72267.1	2283	0	pol polyprotein [Drosophila buzzatii]	--	--	--	--	--	K16489	SFI1	protein SFI1	http://www.genome.jp/dbget-bin/www_bget?ko:K16489	P20825	782	4.51736e-84	Retrovirus-related Pol polyprotein from transposon 297 OS=Drosophila melanogaster GN=pol PE=4 SV=1	PF02419//PF00665//PF00078	PsbL protein//Integrase core domain//Reverse transcriptase (RNA-dependent DNA polymerase)	GO:0006278//GO:0015979//GO:0015074	RNA-dependent DNA replication//photosynthesis//DNA integration	GO:0003723//GO:0003964	RNA binding//RNA-directed DNA polymerase activity	GO:0009523//GO:0016020//GO:0009539	photosystem II//membrane//photosystem II reaction center	KOG0017	FOG: Transposon-encoded proteins with TYA, reverse transcriptase, integrase domains in various combinations
comp17143_c0	CA	1.99002	529	--	--	--	--	--	--	--	--	--	--	--	--	--	--	--	--	--	--	--	--	--	--	--	--	--	--	--	--
comp17145_c0	CA	5.24477	517	195144968	XP_002013468.1	367	3.45241e-42	GL23390 [Drosophila persimilis]	--	--	--	--	--	K12622	LSM3	U6 snRNA-associated Sm-like protein LSm3	http://www.genome.jp/dbget-bin/www_bget?ko:K12622	P62311	304	5.10536e-34	U6 snRNA-associated Sm-like protein LSm3 OS=Mus musculus GN=Lsm3 PE=2 SV=2	PF00462	Glutaredoxin	GO:0006118//GO:0045454	electron transport//cell redox homeostasis	GO:0009055//GO:0015035	electron carrier activity//protein disulfide oxidoreductase activity	--	--	KOG3460	Small nuclear ribonucleoprotein (snRNP) LSM3
comp17146_c0	CA	5.53319	1695	195452092	XP_002073209.1	603	3.88009e-69	GK13273 [Drosophila willistoni]	--	--	--	--	--	--	--	--	--	Q5BJM8	442	3.42988e-47	Zinc transporter 7 OS=Rattus norvegicus GN=Slc30a7 PE=2 SV=2	PF01545	Cation efflux family	GO:0055085//GO:0006812	transmembrane transport//cation transport	GO:0008324	cation transmembrane transporter activity	GO:0016021	integral to membrane	KOG1484	Putative Zn2+ transporter MSC2 (cation diffusion facilitator superfamily)
comp17147_c0	CA	5.36566	2866	195147240	XP_002014588.1	439	1.27597e-42	GL18875 [Drosophila persimilis]	390332335	XM_789820.3	71	1.95318e-26	PREDICTED: Strongylocentrotus purpuratus transducin (beta)-like 1 X-linked receptor 1 (TBL1XR1), mRNA	K04508	TBL1	transducin (beta)-like 1	http://www.genome.jp/dbget-bin/www_bget?ko:K04508	Q95RJ9	449	5.30667e-45	F-box-like/WD repeat-containing protein ebi OS=Drosophila melanogaster GN=ebi PE=1 SV=2	PF00400	WD domain, G-beta repeat	--	--	GO:0005515	protein binding	--	--	KOG0273	Beta-transducin family (WD-40 repeat) protein
comp17149_c0	CA	2.03104	1445	195393054	XP_002055169.1	708	1.97926e-81	GJ19219 [Drosophila virilis]	--	--	--	--	--	--	--	--	--	--	--	--	--	PF06467//PF03884//PF02665	MYM-type Zinc finger with FCS sequence motif//Domain of unknown function (DUF329)//Nitrate reductase gamma subunit	GO:0042126//GO:0055114//GO:0006118	nitrate metabolic process//oxidation-reduction process//electron transport	GO:0008940//GO:0008270	nitrate reductase activity//zinc ion binding	GO:0009325	nitrate reductase complex	--	--
comp171506_c0	CA	0.313776	305	--	--	--	--	--	--	--	--	--	--	--	--	--	--	--	--	--	--	--	--	--	--	--	--	--	--	--	--
comp17150_c0	CA	10.8082	487	195036876	XP_001989894.1	300	2.21352e-32	GH18544 [Drosophila grimshawi]	--	--	--	--	--	K09659	DPM3	dolichyl-phosphate mannosyltransferase polypeptide 3	http://www.genome.jp/dbget-bin/www_bget?ko:K09659	Q3ZC71	150	7.38774e-12	Dolichol-phosphate mannosyltransferase subunit 3 OS=Bos taurus GN=DPM3 PE=3 SV=1	--	--	--	--	--	--	--	--	KOG4841	Dolichol-phosphate mannosyltransferase, subunit 3
comp17151_c0	CA	11.1448	359	--	--	--	--	--	--	--	--	--	--	--	--	--	--	--	--	--	--	--	--	--	--	--	--	--	--	--	--
comp17152_c0	CA	1.95709	326	--	--	--	--	--	--	--	--	--	--	--	--	--	--	--	--	--	--	--	--	--	--	--	--	--	--	--	--
comp17153_c0	CA	2.49625	1738	17136852	NP_476948.1	585	5.61832e-68	dacapo [Drosophila melanogaster]	--	--	--	--	--	--	--	--	--	--	--	--	--	PF03153//PF02234	Transcription factor IIA, alpha/beta subunit//Cyclin-dependent kinase inhibitor	GO:0045859//GO:0051318//GO:0007424//GO:0007488//GO:0007218//GO:0007294//GO:0035308//GO:0000079//GO:0000082//GO:0006367//GO:0045035//GO:0007050//GO:0045749	regulation of protein kinase activity//G1 phase//open tracheal system development//histoblast morphogenesis//neuropeptide signaling pathway//germarium-derived oocyte fate determination//negative regulation of protein dephosphorylation//regulation of cyclin-dependent protein serine/threonine kinase activity//G1/S transition of mitotic cell cycle//transcription initiation from RNA polymerase II pro…	GO:0005184//GO:0004861	neuropeptide hormone activity//cyclin-dependent protein serine/threonine kinase inhibitor activity	GO:0005672//GO:0005634	transcription factor TFIIA complex//nucleus	KOG4743	Cyclin-dependent kinase inhibitor
comp17155_c0	CA	5.84187	486	--	--	--	--	--	--	--	--	--	--	--	--	--	--	--	--	--	--	--	--	--	--	--	--	--	--	--	--
comp17156_c0	CA	9.80004	2373	195156928	XP_002019348.1	2216	0	GL12358 [Drosophila persimilis]	442634483	NM_001015132.2	124	5.56505e-56	Drosophila melanogaster verthandi (vtd), mRNA	--	--	--	--	O60216	175	1.0252e-11	Double-strand-break repair protein rad21 homolog OS=Homo sapiens GN=RAD21 PE=1 SV=2	PF04825//PF04824	N terminus of Rad21 / Rec8 like protein//Conserved region of Rad21 / Rec8 like protein	--	--	GO:0005515	protein binding	GO:0000228	nuclear chromosome	KOG1213	Sister chromatid cohesion complex Cohesin, subunit RAD21/SCC1
comp17159_c0	CA	1.68096	1689	195040156	XP_001991013.1	1265	1.93422e-167	GH12307 [Drosophila grimshawi]	--	--	--	--	--	K14137	PTAR1	protein prenyltransferase alpha subunit repeat containing protein 1	http://www.genome.jp/dbget-bin/www_bget?ko:K14137	A3KPW7	353	4.62493e-35	Protein prenyltransferase alpha subunit repeat-containing protein 1 OS=Danio rerio GN=ptar1 PE=2 SV=1	PF01239	Protein prenyltransferase alpha subunit repeat	GO:0018342	protein prenylation	GO:0008318	protein prenyltransferase activity	--	--	KOG0529	Protein geranylgeranyltransferase type II, alpha subunit
comp17160_c0	CA	6.26419	1431	--	--	--	--	--	--	--	--	--	--	--	--	--	--	--	--	--	--	PF03032	Brevenin/esculentin/gaegurin/rugosin family	GO:0042742//GO:0006952	defense response to bacterium//defense response	--	--	GO:0005576	extracellular region	--	--
comp17161_c0	CA	0.312751	1530	--	--	--	--	--	--	--	--	--	--	--	--	--	--	--	--	--	--	--	--	--	--	--	--	--	--	--	--
comp17161_c1	CA	2.60096	1852	17944999	AAL48562.1	933	2.30476e-116	RE03814p [Drosophila melanogaster]	--	--	--	--	--	K13101	GPKOW	G patch domain and KOW motifs-containing protein	http://www.genome.jp/dbget-bin/www_bget?ko:K13101	Q90X38	279	9.0329e-25	G patch domain and KOW motifs-containing protein OS=Danio rerio GN=gpkow PE=2 SV=2	PF01585	G-patch domain	--	--	GO:0003676	nucleic acid binding	--	--	KOG4315	G-patch nucleic acid binding protein
comp17167_c0	CA	0.763577	376	--	--	--	--	--	--	--	--	--	--	--	--	--	--	--	--	--	--	--	--	--	--	--	--	--	--	--	--
comp17169_c0	CA	4.58726	1669	195108305	XP_001998733.1	944	7.3311e-119	GI23467 [Drosophila mojavensis]	--	--	--	--	--	--	--	--	--	Q5R5L7	279	2.42346e-25	Arrestin domain-containing protein 3 OS=Pongo abelii GN=ARRDC3 PE=2 SV=1	--	--	--	--	--	--	--	--	KOG3780	Thioredoxin binding protein TBP-2/VDUP1
comp17170_c0	CA	5.99748	1484	289741409	ADD19452.1	1790	0	putative oxidoreductase [Glossina morsitans morsitans]	--	--	--	--	--	--	--	--	--	Q3B7J2	780	6.16424e-97	Glucose-fructose oxidoreductase domain-containing protein 2 OS=Homo sapiens GN=GFOD2 PE=2 SV=1	PF02894//PF01118//PF01408//PF03447	Oxidoreductase family, C-terminal alpha/beta domain//Semialdehyde dehydrogenase, NAD binding domain//Oxidoreductase family, NAD-binding Rossmann fold//Homoserine dehydrogenase, NAD binding domain	GO:0008152//GO:0055114	metabolic process//oxidation-reduction process	GO:0050661//GO:0000166//GO:0016491//GO:0016620//GO:0051287	NADP binding//nucleotide binding//oxidoreductase activity//oxidoreductase activity, acting on the aldehyde or oxo group of donors, NAD or NADP as acceptor//NAD binding	--	--	KOG2742	Predicted oxidoreductase
comp17171_c0	CA	4.88274	392	--	--	--	--	--	--	--	--	--	--	--	--	--	--	--	--	--	--	--	--	--	--	--	--	--	--	--	--
comp17172_c0	CA	2.55408	4384	195429363	XP_002062732.1	2126	0	GK19541 [Drosophila willistoni]	--	--	--	--	--	K05336	SLC6AN	solute carrier family 6 (neurotransmitter transporter), invertebrate	http://www.genome.jp/dbget-bin/www_bget?ko:K05336	Q99884	198	5.12702e-14	Sodium-dependent proline transporter OS=Homo sapiens GN=SLC6A7 PE=2 SV=2	PF00209	Sodium:neurotransmitter symporter family	GO:0006812//GO:0006836	cation transport//neurotransmitter transport	GO:0005328	neurotransmitter:sodium symporter activity	GO:0016021	integral to membrane	KOG3660	Sodium-neurotransmitter symporter
comp17173_c0	CA	3.47035	478	--	--	--	--	--	--	--	--	--	--	--	--	--	--	--	--	--	--	--	--	--	--	--	--	--	--	--	--
comp171770_c0	CA	0.716866	712	--	--	--	--	--	--	--	--	--	--	--	--	--	--	--	--	--	--	--	--	--	--	--	--	--	--	--	--
comp17178_c0	CA	15.4141	238	--	--	--	--	--	--	--	--	--	--	--	--	--	--	--	--	--	--	--	--	--	--	--	--	--	--	--	--
comp17179_c0	CA	0.317418	201	--	--	--	--	--	--	--	--	--	--	--	--	--	--	--	--	--	--	--	--	--	--	--	--	--	--	--	--
comp17182_c0	CA	4.51219	3999	194770365	XP_001967264.1	402	7.00834e-37	GF15956 [Drosophila ananassae]	350421484	XM_003492809.1	519	0	PREDICTED: Bombus impatiens pre-mRNA-splicing factor ATP-dependent RNA helicase PRP16-like (LOC100747343), mRNA	--	--	--	--	Q17R09	3579	0	Pre-mRNA-splicing factor ATP-dependent RNA helicase PRP16 OS=Bos taurus GN=DHX38 PE=2 SV=1	PF00931//PF00005//PF00448//PF04408//PF00270//PF04851//PF00437//PF07652//PF01580//PF01637//PF00271	NB-ARC domain//ABC transporter//SRP54-type protein, GTPase domain//Helicase associated domain (HA2)//DEAD/DEAH box helicase//Type III restriction enzyme, res subunit//Type II/IV secretion system protein//Flavivirus DEAD domain//FtsK/SpoIIIE family//Archaeal ATPase//Helicase conserved C-terminal domain	GO:0019079//GO:0051301//GO:0006810//GO:0007059//GO:0006614//GO:0007049	viral genome replication//cell division//transport//chromosome segregation//SRP-dependent cotranslational protein targeting to membrane//cell cycle	GO:0016887//GO:0005525//GO:0003677//GO:0043531//GO:0000166//GO:0004386//GO:0003676//GO:0016787//GO:0008026//GO:0005524	ATPase activity//GTP binding//DNA binding//ADP binding//nucleotide binding//helicase activity//nucleic acid binding//hydrolase activity//ATP-dependent helicase activity//ATP binding	GO:0016021	integral to membrane	KOG0924	mRNA splicing factor ATP-dependent RNA helicase
comp171836_c0	CA	2.74258	221	--	--	--	--	--	--	--	--	--	--	--	--	--	--	--	--	--	--	--	--	--	--	--	--	--	--	--	--
comp17183_c0	CA	7.41384	1364	195389084	XP_002053208.1	830	2.05802e-103	GJ23472 [Drosophila virilis]	--	--	--	--	--	--	--	--	--	--	--	--	--	--	--	--	--	--	--	--	--	--	--
comp17185_c0	CA	3.64578	980	195390532	XP_002053922.1	409	2.09805e-45	GJ24148 [Drosophila virilis]	--	--	--	--	--	--	--	--	--	Q9D9B4	181	2.82333e-14	Leucine-rich repeat-containing protein C10orf11 homolog OS=Mus musculus PE=2 SV=1	PF00560	Leucine Rich Repeat	--	--	GO:0005515	protein binding	--	--	KOG0619	FOG: Leucine rich repeat
comp17186_c0	CA	1.81998	753	195425813	XP_002061161.1	174	1.52489e-13	GK10295 [Drosophila willistoni]	--	--	--	--	--	--	--	--	--	--	--	--	--	PF00049	Insulin/IGF/Relaxin family	GO:0007165	signal transduction	GO:0005179	hormone activity	GO:0005576	extracellular region	--	--
comp17187_c0	CA	2.94374	531	--	--	--	--	--	--	--	--	--	--	--	--	--	--	--	--	--	--	--	--	--	--	--	--	--	--	--	--
comp17188_c0	CA	0.666446	718	--	--	--	--	--	--	--	--	--	--	--	--	--	--	--	--	--	--	--	--	--	--	--	--	--	--	--	--
comp17189_c0	CA	1.36392	421	--	--	--	--	--	--	--	--	--	--	--	--	--	--	--	--	--	--	--	--	--	--	--	--	--	--	--	--
comp17190_c0	CA	0.516376	1112	156393440	XP_001636336.1	465	6.77132e-53	predicted protein [Nematostella vectensis]	--	--	--	--	--	K10104	FCN	ficolin	http://www.genome.jp/dbget-bin/www_bget?ko:K10104	Q5I2E5	431	1.18038e-47	Ficolin-2 OS=Bos taurus GN=FCN2 PE=2 SV=1	PF06874//PF01496	Firmicute fructose-1,6-bisphosphatase//V-type ATPase 116kDa subunit family	GO:0015976//GO:0006096//GO:0015991//GO:0006000//GO:0006094//GO:0015992//GO:0006098//GO:0006013	carbon utilization//glycolysis//ATP hydrolysis coupled proton transport//fructose metabolic process//gluconeogenesis//proton transport//pentose-phosphate shunt//mannose metabolic process	GO:0042132//GO:0015078	fructose 1,6-bisphosphate 1-phosphatase activity//hydrogen ion transmembrane transporter activity	GO:0033179	proton-transporting V-type ATPase, V0 domain	KOG2579	Ficolin and related extracellular proteins
comp17195_c0	CA	1.70631	430	--	--	--	--	--	--	--	--	--	--	--	--	--	--	--	--	--	--	--	--	--	--	--	--	--	--	--	--
comp17196_c0	CA	6.87574	1248	194765691	XP_001964960.1	1499	0	GF22874 [Drosophila ananassae]	195035292	XM_001989076.1	97	2.95036e-41	Drosophila grimshawi GH10224 (Dgri\GH10224), mRNA	K05542	DUS1	tRNA-dihydrouridine synthase 1	http://www.genome.jp/dbget-bin/www_bget?ko:K05542	Q8C2P3	1082	3.03714e-142	tRNA-dihydrouridine(16/17) synthase [NAD(P)(+)]-like OS=Mus musculus GN=Dus1l PE=2 SV=1	PF00977//PF01207//PF02511	Histidine biosynthesis protein//Dihydrouridine synthase (Dus)//Thymidylate synthase complementing protein	GO:0006206//GO:0000105//GO:0002943//GO:0006231//GO:0055114//GO:0008033	pyrimidine nucleobase metabolic process//histidine biosynthetic process//tRNA dihydrouridine synthesis//dTMP biosynthetic process//oxidation-reduction process//tRNA processing	GO:0017150//GO:0050797//GO:0050660	tRNA dihydrouridine synthase activity//thymidylate synthase (FAD) activity//flavin adenine dinucleotide binding	--	--	KOG2335	tRNA-dihydrouridine synthase
comp171982_c0	CA	0.465023	343	--	--	--	--	--	--	--	--	--	--	--	--	--	--	--	--	--	--	--	--	--	--	--	--	--	--	--	--
comp17199_c0	CA	4.40406	1934	195445446	XP_002070328.1	686	2.49135e-80	GK12001 [Drosophila willistoni]	--	--	--	--	--	--	--	--	--	Q2HJC0	146	9.1141e-09	Neugrin OS=Bos taurus GN=NGRN PE=2 SV=2	PF00069	Protein kinase domain	GO:0006468	protein phosphorylation	GO:0005524//GO:0004672	ATP binding//protein kinase activity	--	--	--	--
comp17202_c0	CA	1.35063	496	--	--	--	--	--	--	--	--	--	--	--	--	--	--	--	--	--	--	--	--	--	--	--	--	--	--	--	--
comp17205_c0	CA	4.8356	884	195388000	XP_002052680.1	431	2.43451e-49	GJ17688 [Drosophila virilis]	--	--	--	--	--	--	--	--	--	Q9VLT8	430	3.21056e-50	WASH complex subunit CCDC53 homolog OS=Drosophila melanogaster GN=CG7429 PE=2 SV=2	PF10152	Predicted coiled-coil domain-containing protein (DUF2360)	--	--	--	--	GO:0071203	WASH complex	KOG4496	Predicted coiled-coil protein
comp17208_c0	CA	5.774	1630	289742163	ADD19829.1	750	1.65783e-93	hypothetical conserved protein [Glossina morsitans morsitans]	--	--	--	--	--	K12185	VPS37	ESCRT-I complex subunit VPS37	http://www.genome.jp/dbget-bin/www_bget?ko:K12185	Q8R105	170	9.67761e-12	Vacuolar protein sorting-associated protein 37C OS=Mus musculus GN=Vps37c PE=2 SV=1	PF05868//PF03824	Rotavirus major outer capsid protein VP7//High-affinity nickel-transport protein	GO:0015675//GO:0006824//GO:0055085	nickel cation transport//cobalt ion transport//transmembrane transport	GO:0015099//GO:0015087//GO:0046872	nickel cation transmembrane transporter activity//cobalt ion transmembrane transporter activity//metal ion binding	GO:0016021//GO:0019012	integral to membrane//virion	KOG3270	Uncharacterized conserved protein
comp17210_c0	CA	1.78882	214	32395295	AAO72734.1	198	1.56917e-17	antigen 5 precursor [Stomoxys calcitrans]	--	--	--	--	--	--	--	--	--	--	--	--	--	--	--	--	--	--	--	--	--	--	--
comp17211_c0	CA	7.52485	2391	195447260	XP_002071134.1	2922	0	GK25633 [Drosophila willistoni]	195045709	XM_001991987.1	180	4.15499e-87	Drosophila grimshawi GH24539 (Dgri\GH24539), mRNA	--	--	--	--	Q80SX5	171	2.96747e-11	Otopetrin-2 OS=Mus musculus GN=Otop2 PE=2 SV=1	--	--	--	--	--	--	--	--	KOG4740	Uncharacterized conserved protein
comp17213_c0	CA	0.391418	489	--	--	--	--	--	--	--	--	--	--	--	--	--	--	--	--	--	--	PF09165	Ubiquinol-cytochrome c reductase 8 kDa, N-terminal	GO:0006119//GO:0055114//GO:0015992//GO:0006118	oxidative phosphorylation//oxidation-reduction process//proton transport//electron transport	GO:0008121	ubiquinol-cytochrome-c reductase activity	--	--	--	--
comp17214_c0	CA	3.2259	1780	380706219	AFD97361.1	1210	2.71117e-158	neverland [Drosophila acanthoptera]	--	--	--	--	--	K14938	NVD	cholesterol 7-dehydrogenase	http://www.genome.jp/dbget-bin/www_bget?ko:K14938	P71875	329	5.58369e-32	3-ketosteroid-9-alpha-monooxygenase oxygenase subunit OS=Mycobacterium tuberculosis GN=kshA PE=1 SV=2	PF00355	Rieske [2Fe-2S] domain	GO:0055114	oxidation-reduction process	GO:0016491//GO:0051537	oxidoreductase activity//2 iron, 2 sulfur cluster binding	--	--	--	--
comp17215_c0	CA	10.7916	1682	195473921	XP_002089240.1	286	3.6802e-91	GE25311 [Drosophila yakuba]	--	--	--	--	--	K15005	CYP28	cytochrome P450, family 28	http://www.genome.jp/dbget-bin/www_bget?ko:K15005	Q9VMT5	288	1.36938e-89	Probable cytochrome P450 28d1 OS=Drosophila melanogaster GN=Cyp28d1 PE=2 SV=1	PF00067	Cytochrome P450	GO:0055114	oxidation-reduction process	GO:0016705//GO:0020037//GO:0005506	oxidoreductase activity, acting on paired donors, with incorporation or reduction of molecular oxygen//heme binding//iron ion binding	--	--	KOG0158	Cytochrome P450 CYP3/CYP5/CYP6/CYP9 subfamilies
comp17217_c0	CA	6.81716	1708	195446315	XP_002070723.1	799	3.77438e-98	GK10870 [Drosophila willistoni]	--	--	--	--	--	--	--	--	--	--	--	--	--	PF04977//PF01166	Septum formation initiator//TSC-22/dip/bun family	GO:0007049//GO:0006355	cell cycle//regulation of transcription, DNA-dependent	GO:0003700	sequence-specific DNA binding transcription factor activity	GO:0005667	transcription factor complex	--	--
comp17219_c0	CA	3.75942	2342	195374780	XP_002046181.1	1487	0	GJ12653 [Drosophila virilis]	--	--	--	--	--	--	--	--	--	Q8R2N2	738	1.9598e-84	Cirhin OS=Mus musculus GN=Cirh1a PE=2 SV=3	PF00400	WD domain, G-beta repeat	--	--	GO:0005515	protein binding	--	--	KOG2048	WD40 repeat protein
comp17220_c0	CA	10.8403	1080	--	--	--	--	--	--	--	--	--	--	--	--	--	--	--	--	--	--	PF01529	DHHC zinc finger domain	--	--	GO:0008270	zinc ion binding	--	--	--	--
comp17221_c0	CA	2.49755	843	--	--	--	--	--	--	--	--	--	--	--	--	--	--	--	--	--	--	--	--	--	--	--	--	--	--	--	--
comp172228_c0	CA	0.577386	442	--	--	--	--	--	--	--	--	--	--	--	--	--	--	--	--	--	--	--	--	--	--	--	--	--	--	--	--
comp17222_c0	CA	0.684561	233	198470108	XP_002133371.1	135	4.16319e-08	GA22859 [Drosophila pseudoobscura pseudoobscura]	--	--	--	--	--	--	--	--	--	Q27589	124	6.14436e-08	Cytochrome P450 4d2 OS=Drosophila melanogaster GN=Cyp4d2 PE=2 SV=2	--	--	--	--	--	--	--	--	--	--
comp17224_c0	CA	6.46769	1894	195111332	XP_002000233.1	1324	2.27783e-176	GI22635 [Drosophila mojavensis]	--	--	--	--	--	--	--	--	--	Q5IS35	239	1.65915e-20	Mitochondrial thiamine pyrophosphate carrier OS=Macaca fascicularis GN=SLC25A19 PE=2 SV=1	--	--	GO:0055085	transmembrane transport	--	--	GO:0016021	integral to membrane	KOG0752	Mitochondrial solute carrier protein
comp17225_c0	CA	6.84592	1356	289741799	ADD19647.1	962	7.66622e-124	hypothetical conserved protein [Glossina morsitans morsitans]	--	--	--	--	--	--	--	--	--	Q7TPD2	157	3.48928e-10	Protein FAM185A OS=Mus musculus GN=Fam185a PE=2 SV=1	PF08503	Tetrahydrodipicolinate succinyltransferase N-terminal	GO:0006522//GO:0006531//GO:0042967	alanine metabolic process//aspartate metabolic process//acyl-carrier-protein biosynthetic process	GO:0047200	tetrahydrodipicolinate N-acetyltransferase activity	--	--	--	--
comp17227_c0	CA	19.3511	333	--	--	--	--	--	--	--	--	--	--	--	--	--	--	--	--	--	--	--	--	--	--	--	--	--	--	--	--
comp17228_c0	CA	11.4451	1533	194873844	XP_001973289.1	815	1.42849e-101	GG16017 [Drosophila erecta]	--	--	--	--	--	--	--	--	--	Q9VVV2	811	3.01537e-102	Organic solute transporter alpha-like protein OS=Drosophila melanogaster GN=CG6836 PE=2 SV=1	--	--	--	--	--	--	--	--	--	--
comp17229_c0	CA	2.73589	701	195434054	XP_002065018.1	227	5.27223e-20	GK14899 [Drosophila willistoni]	--	--	--	--	--	--	--	--	--	--	--	--	--	PF15341		GO:0000462	maturation of SSU-rRNA from tricistronic rRNA transcript (SSU-rRNA, 5.8S rRNA, LSU-rRNA)	--	--	GO:0030688//GO:0030686//GO:0005730	preribosome, small subunit precursor//90S preribosome//nucleolus	--	--
comp17231_c0	CA	7.75272	1255	289741129	ADD19312.1	1296	4.62427e-175	RNA 3&apos;-terminal phosphate cyclase [Glossina morsitans morsitans]	--	--	--	--	--	--	--	--	--	O77264	945	3.57275e-123	RNA 3&apos;-terminal phosphate cyclase OS=Drosophila melanogaster GN=CG4061 PE=2 SV=1	--	--	GO:0006396	RNA processing	GO:0003963	RNA-3'-phosphate cyclase activity	--	--	KOG3980	RNA 3'-terminal phosphate cyclase
comp17234_c0	CA	50.6748	610	7416081	BAA93690.1	253	3.03176e-24	haustellum specific protein A [Sarcophaga peregrina]	--	--	--	--	--	--	--	--	--	--	--	--	--	PF00059	Lectin C-type domain	--	--	GO:0030246	carbohydrate binding	--	--	KOG4297	C-type lectin
comp17235_c0	CA	0.613472	260	--	--	--	--	--	--	--	--	--	--	--	--	--	--	--	--	--	--	--	--	--	--	--	--	--	--	--	--
comp17237_c0	CA	4.73506	1435	289741083	ADD19289.1	1477	0	galectin [Glossina morsitans morsitans]	--	--	--	--	--	--	--	--	--	Q09581	255	3.98433e-23	32 kDa beta-galactoside-binding lectin lec-3 OS=Caenorhabditis elegans GN=lec-3 PE=2 SV=3	PF00337	Galactoside-binding lectin	--	--	GO:0030246	carbohydrate binding	--	--	KOG3587	Galectin, galactose-binding lectin
comp17238_c0	CA	5.69653	448	195444372	XP_002069836.1	515	7.9011e-60	GK11735 [Drosophila willistoni]	--	--	--	--	--	--	--	--	--	Q9VCA2	471	1.23692e-54	Organic cation transporter protein OS=Drosophila melanogaster GN=Orct PE=1 SV=1	PF07690//PF00083	Major Facilitator Superfamily//Sugar (and other) transporter	GO:0055085	transmembrane transport	GO:0022857	transmembrane transporter activity	GO:0016021	integral to membrane	KOG0255	Synaptic vesicle transporter SVOP and related transporters (major facilitator superfamily)
comp17238_c1	CA	4.36876	613	1934852	CAA73031.1	413	1.59793e-44	putative organic cation transporter [Drosophila melanogaster]	--	--	--	--	--	--	--	--	--	Q9VCA2	411	2.24334e-45	Organic cation transporter protein OS=Drosophila melanogaster GN=Orct PE=1 SV=1	PF07690//PF00083	Major Facilitator Superfamily//Sugar (and other) transporter	GO:0055085	transmembrane transport	GO:0022857	transmembrane transporter activity	GO:0016021	integral to membrane	KOG0255	Synaptic vesicle transporter SVOP and related transporters (major facilitator superfamily)
comp17239_c0	CA	3.58677	587	194744413	XP_001954689.1	393	9.17872e-44	GF18398 [Drosophila ananassae]	--	--	--	--	--	--	--	--	--	Q9R0M5	183	3.25949e-15	Thiamin pyrophosphokinase 1 OS=Mus musculus GN=Tpk1 PE=1 SV=1	PF04263	Thiamin pyrophosphokinase, catalytic domain	GO:0006772//GO:0009229//GO:0071704//GO:0044237	thiamine metabolic process//thiamine diphosphate biosynthetic process//organic substance metabolic process//cellular metabolic process	GO:0004788//GO:0005524	thiamine diphosphokinase activity//ATP binding	--	--	KOG3153	Thiamine pyrophosphokinase
comp17239_c1	CA	2.62473	632	442618619	NP_001262483.1	462	1.05688e-53	CG14721, isoform B [Drosophila melanogaster]	--	--	--	--	--	--	--	--	--	Q9H3S4	268	9.67525e-27	Thiamin pyrophosphokinase 1 OS=Homo sapiens GN=TPK1 PE=1 SV=1	PF04265//PF04263	Thiamin pyrophosphokinase, vitamin B1 binding domain//Thiamin pyrophosphokinase, catalytic domain	GO:0009229//GO:0006772	thiamine diphosphate biosynthetic process//thiamine metabolic process	GO:0005524//GO:0004788	ATP binding//thiamine diphosphokinase activity	--	--	KOG3153	Thiamine pyrophosphokinase
comp17242_c0	CA	20.3966	1630	195124081	XP_002006522.1	1149	1.93458e-150	GI21103 [Drosophila mojavensis]	--	--	--	--	--	--	--	--	--	Q9BTT6	147	1.42659e-08	Leucine-rich repeat-containing protein 1 OS=Homo sapiens GN=LRRC1 PE=1 SV=1	PF06925//PF00560	Monogalactosyldiacylglycerol (MGDG) synthase//Leucine Rich Repeat	GO:0009247	glycolipid biosynthetic process	GO:0005515//GO:0016758	protein binding//transferase activity, transferring hexosyl groups	--	--	KOG0619	FOG: Leucine rich repeat
comp17243_c0	CA	1.06544	509	--	--	--	--	--	--	--	--	--	--	--	--	--	--	--	--	--	--	--	--	--	--	--	--	--	--	--	--
comp17244_c0	CA	5.52458	3505	28571155	NP_788894.1	2629	0	CG17754, isoform D [Drosophila melanogaster]	--	--	--	--	--	K10442	KLHL1_4_5	kelch-like protein 1/4/5	http://www.genome.jp/dbget-bin/www_bget?ko:K10442	Q96PQ7	151	1.4657e-08	Kelch-like protein 5 OS=Homo sapiens GN=KLHL5 PE=2 SV=3	PF02257//PF07646//PF00651//PF01344	RFX DNA-binding domain//Kelch motif//BTB/POZ domain//Kelch motif	GO:0006355//GO:0006911	regulation of transcription, DNA-dependent//phagocytosis, engulfment	GO:0003677//GO:0005515	DNA binding//protein binding	--	--	KOG4441	Proteins containing BTB/POZ and Kelch domains, involved in regulatory/signal transduction processes
comp17245_c0	CA	4.46081	1938	195168396	XP_002025017.1	468	1.22781e-48	GL26808 [Drosophila persimilis]	--	--	--	--	--	--	--	--	--	Q68DY1	233	6.09363e-19	Zinc finger protein 626 OS=Homo sapiens GN=ZNF626 PE=2 SV=2	PF00096//PF07776	Zinc finger, C2H2 type//Zinc-finger associated domain (zf-AD)	--	--	GO:0046872//GO:0008270	metal ion binding//zinc ion binding	GO:0005634	nucleus	KOG1721	FOG: Zn-finger
comp17248_c0	CA	1.16937	679	--	--	--	--	--	--	--	--	--	--	--	--	--	--	--	--	--	--	--	--	--	--	--	--	--	--	--	--
comp172499_c0	CA	0.440008	435	--	--	--	--	--	--	--	--	--	--	--	--	--	--	--	--	--	--	--	--	--	--	--	--	--	--	--	--
comp17249_c0	CA	9.64177	6594	198464712	XP_002134824.1	1173	2.35167e-129	GA23590 [Drosophila pseudoobscura pseudoobscura]	--	--	--	--	--	--	--	--	--	Q3ULZ2	766	1.65324e-81	FH2 domain-containing protein 1 OS=Mus musculus GN=Fhdc1 PE=2 SV=3	PF06367//PF00974//PF04277//PF00517//PF06371	Diaphanous FH3 Domain//Rhabdovirus spike glycoprotein//Oxaloacetate decarboxylase, gamma chain//Retroviral envelope protein//Diaphanous GTPase-binding Domain	GO:0006814//GO:0030036//GO:0006560//GO:0006090//GO:0071436//GO:0006525//GO:0016043	sodium ion transport//actin cytoskeleton organization//proline metabolic process//pyruvate metabolic process//sodium ion export//arginine metabolic process//cellular component organization	GO:0005198//GO:0008948//GO:0017048//GO:0003779//GO:0015081	structural molecule activity//oxaloacetate decarboxylase activity//Rho GTPase binding//actin binding//sodium ion transmembrane transporter activity	GO:0016020//GO:0019031	membrane//viral envelope	KOG1922	Rho GTPase effector BNI1 and related formins
comp17250_c0	CA	18.1263	711	--	--	--	--	--	--	--	--	--	--	--	--	--	--	--	--	--	--	PF13361//PF03233	//Aphid transmission protein	GO:0019089	transmission of virus	GO:0016787//GO:0005524	hydrolase activity//ATP binding	--	--	--	--
comp17251_c0	CA	6.25893	2056	198463684	XP_001352904.2	167	1.04476e-09	GA10535 [Drosophila pseudoobscura pseudoobscura]	--	--	--	--	--	--	--	--	--	--	--	--	--	PF15245//PF07545	//Vestigial/Tondu family	GO:0006355	regulation of transcription, DNA-dependent	--	--	GO:0005634	nucleus	--	--
comp17254_c0	CA	3.18883	2601	195443716	XP_002069542.1	2369	0	GK11583 [Drosophila willistoni]	--	--	--	--	--	K10276	FBXL10_11	F-box and leucine-rich repeat protein 10/11	http://www.genome.jp/dbget-bin/www_bget?ko:K10276	Q9VHH9	1223	2.06301e-147	JmjC domain-containing histone demethylation protein 1 OS=Drosophila melanogaster GN=Kdm2 PE=1 SV=2	PF00646//PF01790//PF02008//PF00560	F-box domain//Prolipoprotein diacylglyceryl transferase//CXXC zinc finger domain//Leucine Rich Repeat	GO:0009249//GO:0042158	protein lipoylation//lipoprotein biosynthetic process	GO:0005488//GO:0008270//GO:0005515//GO:0016757//GO:0003677	binding//zinc ion binding//protein binding//transferase activity, transferring glycosyl groups//DNA binding	GO:0016020	membrane	KOG1947	Leucine rich repeat proteins, some proteins contain F-box
comp17254_c1	CA	2.30626	1978	195499321	XP_002096899.1	2194	0	GE25927 [Drosophila yakuba]	255722574	XM_002546176.1	47	2.94578e-13	Candida tropicalis MYA-3404 conserved hypothetical protein, mRNA	K10276	FBXL10_11	F-box and leucine-rich repeat protein 10/11	http://www.genome.jp/dbget-bin/www_bget?ko:K10276	Q9VHH9	2206	0	JmjC domain-containing histone demethylation protein 1 OS=Drosophila melanogaster GN=Kdm2 PE=1 SV=2	PF03239//PF02373	Iron permease FTR1 family//JmjC domain	GO:0055085	transmembrane transport	GO:0008270//GO:0003677//GO:0005515	zinc ion binding//DNA binding//protein binding	GO:0016020	membrane	KOG1633	F-box protein JEMMA and related proteins with JmjC, PHD, F-box and LRR domains
comp17255_c0	CA	14.1623	410	--	--	--	--	--	--	--	--	--	--	--	--	--	--	--	--	--	--	--	--	--	--	--	--	--	--	--	--
comp17256_c0	CA	2.21217	1269	125773267	XP_001357892.1	1022	5.83796e-136	GA18989 [Drosophila pseudoobscura pseudoobscura]	195113616	XM_002001328.1	237	4.4849e-119	Drosophila mojavensis GI22015 (Dmoj\GI22015), mRNA	K04392	RAC1	Ras-related C3 botulinum toxin substrate 1	http://www.genome.jp/dbget-bin/www_bget?ko:K04392	Q6RUV5	766	1.46404e-98	Ras-related C3 botulinum toxin substrate 1 OS=Rattus norvegicus GN=Rac1 PE=1 SV=1	PF00025//PF00071//PF08477//PF00009	ADP-ribosylation factor family//Ras family//Miro-like protein//Elongation factor Tu GTP binding domain	GO:0007264	small GTPase mediated signal transduction	GO:0005525//GO:0003924	GTP binding//GTPase activity	GO:0005622//GO:0016020	intracellular//membrane	KOG0393	Ras-related small GTPase, Rho type
comp172585_c0	CA	0.521251	306	--	--	--	--	--	--	--	--	--	--	--	--	--	--	--	--	--	--	--	--	--	--	--	--	--	--	--	--
comp17258_c0	CA	79.0913	3754	195088015	XP_001997460.1	638	1.80927e-68	GH23829 [Drosophila grimshawi]	--	--	--	--	--	--	--	--	--	Q2KIY7	400	2.00494e-42	Transcription factor BTF3 homolog 4 OS=Bos taurus GN=BTF3L4 PE=2 SV=1	--	--	--	--	--	--	--	--	KOG2240	RNA polymerase II general transcription factor BTF3 and related proteins
comp17259_c0	CA	80.3232	2887	161077224	NP_001097366.1	2248	0	CG30118, isoform C [Drosophila melanogaster]	--	--	--	--	--	--	--	--	--	--	--	--	--	--	--	--	--	--	--	--	--	--	--
comp17260_c0	CA	134.043	2521	385842592	AFI80736.1	2017	0	trehalase [Bactrocera dorsalis]	385842591	JQ228448.1	176	7.33625e-85	Bactrocera dorsalis trehalase mRNA, complete cds	--	--	--	--	Q9W2M2	1781	0	Trehalase OS=Drosophila melanogaster GN=Treh PE=1 SV=1	PF03200//PF01204//PF06202	Mannosyl oligosaccharide glucosidase//Trehalase//Amylo-alpha-1,6-glucosidase	GO:0005991//GO:0005985//GO:0009311//GO:0005982//GO:0005980	trehalose metabolic process//sucrose metabolic process//oligosaccharide metabolic process//starch metabolic process//glycogen catabolic process	GO:0004134//GO:0004573//GO:0004135//GO:0004555	4-alpha-glucanotransferase activity//mannosyl-oligosaccharide glucosidase activity//amylo-alpha-1,6-glucosidase activity//alpha,alpha-trehalase activity	--	--	KOG0602	Neutral trehalase
comp17261_c0	CA	40.9005	1469	289743639	ADD20567.1	1219	1.08755e-163	putative cargo transport protein ERV29 [Glossina morsitans morsitans]	--	--	--	--	--	--	--	--	--	O18405	1156	2.78394e-155	Surfeit locus protein 4 homolog OS=Drosophila melanogaster GN=Surf4 PE=2 SV=1	PF02077	SURF4 family	--	--	--	--	GO:0016021	integral to membrane	KOG3998	Putative cargo transport protein ERV29
comp17262_c0	CA	44.4069	906	194766351	XP_001965288.1	873	3.89701e-115	GF24340 [Drosophila ananassae]	--	--	--	--	--	K02734	PSMB2	20S proteasome subunit beta 4	http://www.genome.jp/dbget-bin/www_bget?ko:K02734	Q9VQE5	666	5.89386e-85	Probable proteasome subunit beta type-2 OS=Drosophila melanogaster GN=Prosbeta4R2 PE=2 SV=3	PF00227	Proteasome subunit	GO:0051603	proteolysis involved in cellular protein catabolic process	GO:0004298	threonine-type endopeptidase activity	GO:0005737//GO:0005634//GO:0005839	cytoplasm//nucleus//proteasome core complex	KOG0177	20S proteasome, regulatory subunit beta type PSMB2/PRE1
comp17266_c0	CA	36.4301	533	--	--	--	--	--	--	--	--	--	--	--	--	--	--	--	--	--	--	PF02067	Metallothionein family 5	--	--	GO:0046872	metal ion binding	--	--	--	--
[truncated: 17,269 more rows]
