# Supplementary material for: The developmental transcriptome of the synanthropic fly Chrysomya megacephala and insights into olfactory proteins
Source: BMC Genomics. 2015 Jan 23;16(1):20. doi: 10.1186/s12864-014-1200-y (PMC4311427; doi:10.1186/s12864-014-1200-y)
Supplement: Additional file 4: — S4-SC1 GO. [file 12864_2014_1200_MOESM4_ESM.xlsx]

## Sheet: GO_classification
GO ID (Lev1)	GO Term (Lev1)	GO ID (Lev2)	GO Term (Lev2)	GO ID (Lev3)	GO Term (Lev3)	GO ID (Lev4)	GO Term (Lev4)	Gene Number	Gene List
GO:0008150	Biological Process	GO:0032501	multicellular organismal process	GO:0044706	multi-multicellular organism process	GO:0009856	pollination	5	Cmeg28893_c0,Cmeg31810_c3,Cmeg32220_c2,Cmeg32220_c6,Cmeg32220_c4
GO:0008150	Biological Process	GO:0032501	multicellular organismal process	GO:0044706	multi-multicellular organism process	GO:0033057	multicellular organismal reproductive behavior	14	Cmeg673192_c0,Cmeg2176_c0,Cmeg22693_c0,Cmeg30825_c1,Cmeg17319_c0,Cmeg16311_c0,Cmeg570888_c0,Cmeg28852_c1,Cmeg32342_c3,Cmeg28852_c0,Cmeg31305_c0,Cmeg24996_c2,Cmeg28630_c0,Cmeg26837_c1
GO:0008150	Biological Process	GO:0032501	multicellular organismal process	GO:0032504	multicellular organism reproduction	GO:0022412	cellular process involved in reproduction in multicellular organism	95	Cmeg31019_c0,Cmeg29907_c1,Cmeg29411_c0,Cmeg30682_c1,Cmeg9925_c0,Cmeg30774_c0,Cmeg24667_c0,Cmeg205081_c0,Cmeg24214_c0,Cmeg31102_c2,Cmeg32342_c3,Cmeg30746_c0,Cmeg29224_c2,Cmeg32233_c0,Cmeg32538_c3,Cmeg31643_c0,Cmeg31345_c0,Cmeg31407_c1,Cmeg34713_c0,Cmeg32220_c1,Cmeg29843_c0,Cmeg17153_c0,Cmeg33108_c0,Cmeg31611_c2,Cmeg1543_c0,Cmeg33555_c0,Cmeg32246_c1,Cmeg25496_c0,Cmeg101235_c0,Cmeg17345_c0,Cmeg19046…
GO:0008150	Biological Process	GO:0032501	multicellular organismal process	GO:0032504	multicellular organism reproduction	GO:0048609	multicellular organismal reproductive process	131	Cmeg32772_c0,Cmeg28852_c1,Cmeg33519_c0,Cmeg33477_c0,Cmeg24859_c0,Cmeg33375_c0,Cmeg28003_c0,Cmeg31704_c0,Cmeg32516_c0,Cmeg31305_c0,Cmeg20640_c0,Cmeg30308_c0,Cmeg32022_c0,Cmeg21018_c0,Cmeg31810_c0,Cmeg31251_c0,Cmeg30514_c0,Cmeg33353_c3,Cmeg28253_c0,Cmeg31517_c0,Cmeg26837_c1,Cmeg27807_c0,Cmeg19567_c0,Cmeg32429_c0,Cmeg28267_c0,Cmeg27975_c0,Cmeg27804_c0,Cmeg30008_c0,Cmeg57911_c0,Cmeg29585_c0,Cmeg24604…
GO:0008150	Biological Process	GO:0032501	multicellular organismal process	GO:0044707	single-multicellular organism process	GO:0044236	multicellular organismal metabolic process	1	Cmeg32478_c0
GO:0008150	Biological Process	GO:0032501	multicellular organismal process	GO:0044707	single-multicellular organism process	GO:0030537	larval behavior	7	Cmeg31119_c1,Cmeg31639_c1,Cmeg31639_c0,Cmeg28580_c0,Cmeg22534_c1,Cmeg33398_c0,Cmeg29067_c0
GO:0008150	Biological Process	GO:0032501	multicellular organismal process	GO:0044707	single-multicellular organism process	GO:0007275	multicellular organismal development	372	Cmeg31836_c0,Cmeg20640_c0,Cmeg27242_c0,Cmeg31093_c0,Cmeg27882_c0,Cmeg30808_c1,Cmeg31798_c1,Cmeg29996_c1,Cmeg32685_c1,Cmeg33174_c1,Cmeg31704_c0,Cmeg32590_c0,Cmeg30890_c0,Cmeg28003_c0,Cmeg33375_c0,Cmeg24859_c0,Cmeg33519_c0,Cmeg33131_c2,Cmeg28852_c1,Cmeg4364_c0,Cmeg21113_c1,Cmeg624259_c0,Cmeg25897_c0,Cmeg22302_c0,Cmeg29652_c1,Cmeg24776_c0,Cmeg28461_c0,Cmeg23571_c0,Cmeg620153_c0,Cmeg29585_c0,Cmeg1870…
GO:0008150	Biological Process	GO:0032501	multicellular organismal process	GO:0044707	single-multicellular organism process	GO:0009791	post-embryonic development	131	Cmeg32404_c0,Cmeg31810_c3,Cmeg24221_c1,Cmeg33382_c0,Cmeg29441_c2,Cmeg424445_c0,Cmeg29538_c3,Cmeg28094_c0,Cmeg32135_c1,Cmeg17267_c0,Cmeg32313_c3,Cmeg32063_c1,Cmeg32599_c0,Cmeg33468_c0,Cmeg32745_c2,Cmeg29973_c3,Cmeg33111_c0,Cmeg33308_c0,Cmeg26779_c0,Cmeg29453_c0,Cmeg20902_c1,Cmeg31467_c0,Cmeg124172_c0,Cmeg31121_c0,Cmeg32220_c4,Cmeg20633_c0,Cmeg32876_c0,Cmeg321326_c0,Cmeg36148_c0,Cmeg30715_c0,Cmeg16…
GO:0008150	Biological Process	GO:0032501	multicellular organismal process	GO:0044707	single-multicellular organism process	GO:0035264	multicellular organism growth	6	Cmeg26079_c0,Cmeg28003_c0,Cmeg30715_c0,Cmeg32769_c3,Cmeg32342_c3,Cmeg31020_c1
GO:0008150	Biological Process	GO:0032501	multicellular organismal process	GO:0044707	single-multicellular organism process	GO:0001763	morphogenesis of a branching structure	8	Cmeg30342_c1,Cmeg32996_c0,Cmeg28003_c0,Cmeg30715_c0,Cmeg31704_c0,Cmeg27902_c0,Cmeg33468_c0,Cmeg32696_c0
GO:0008150	Biological Process	GO:0032501	multicellular organismal process	GO:0044707	single-multicellular organism process	GO:0030431	sleep	8	Cmeg28699_c1,Cmeg31251_c0,Cmeg31119_c1,Cmeg29717_c4,Cmeg28699_c0,Cmeg30466_c0,Cmeg29470_c0,Cmeg21594_c1
GO:0008150	Biological Process	GO:0032501	multicellular organismal process	GO:0044707	single-multicellular organism process	GO:0051241	negative regulation of multicellular organismal process	10	Cmeg32404_c0,Cmeg28094_c0,Cmeg31020_c1,Cmeg33320_c0,Cmeg25667_c1,Cmeg32313_c3,Cmeg31704_c0,Cmeg33046_c0,Cmeg25667_c0,Cmeg32791_c1
GO:0008150	Biological Process	GO:0032501	multicellular organismal process	GO:0044707	single-multicellular organism process	GO:0051240	positive regulation of multicellular organismal process	13	Cmeg28003_c0,Cmeg30715_c0,Cmeg31472_c0,Cmeg31119_c1,Cmeg27430_c0,Cmeg28699_c1,Cmeg30746_c0,Cmeg33131_c4,Cmeg13935_c0,Cmeg28699_c0,Cmeg32342_c3,Cmeg32769_c3,Cmeg30487_c0
GO:0008150	Biological Process	GO:0032501	multicellular organismal process	GO:0044707	single-multicellular organism process	GO:0048771	tissue remodeling	1	Cmeg31810_c1
GO:0008150	Biological Process	GO:0032501	multicellular organismal process	GO:0044707	single-multicellular organism process	GO:0003008	system process	227	Cmeg5873_c0,Cmeg30774_c0,Cmeg31617_c0,Cmeg30849_c0,Cmeg32478_c0,Cmeg31643_c0,Cmeg20199_c1,Cmeg9388_c0,Cmeg32470_c0,Cmeg32122_c1,Cmeg7134_c0,Cmeg25417_c0,Cmeg2456_c0,Cmeg28166_c0,Cmeg29423_c0,Cmeg4186_c1,Cmeg32375_c0,Cmeg32542_c1,Cmeg22634_c0,Cmeg24251_c0,Cmeg30432_c1,Cmeg28536_c0,Cmeg30682_c1,Cmeg32394_c0,Cmeg31511_c0,Cmeg488_c0,Cmeg25409_c2,Cmeg33542_c0,Cmeg21281_c2,Cmeg26737_c1,Cmeg19389_c0,Cme…
GO:0008150	Biological Process	GO:0032501	multicellular organismal process	GO:0044707	single-multicellular organism process	GO:0030588	pseudocleavage	1	Cmeg23583_c0
GO:0008150	Biological Process	GO:0032501	multicellular organismal process	GO:0044707	single-multicellular organism process	GO:0001816	cytokine production	2	Cmeg25667_c0,Cmeg25667_c1
GO:0008150	Biological Process	GO:0032501	multicellular organismal process	GO:0044707	single-multicellular organism process	GO:0030534	adult behavior	25	Cmeg668690_c0,Cmeg32666_c1,Cmeg23074_c0,Cmeg29672_c0,Cmeg199169_c0,Cmeg425837_c0,Cmeg28580_c0,Cmeg28852_c1,Cmeg16311_c0,Cmeg25362_c0,Cmeg29067_c0,Cmeg30371_c0,Cmeg32559_c0,Cmeg9388_c0,Cmeg805321_c0,Cmeg23583_c0,Cmeg5343_c0,Cmeg28630_c0,Cmeg28852_c0,Cmeg21594_c1,Cmeg21316_c0,Cmeg30799_c1,Cmeg32432_c7,Cmeg523256_c0,Cmeg17414_c0
GO:0008150	Biological Process	GO:0032501	multicellular organismal process	GO:0044707	single-multicellular organism process	GO:0050817	coagulation	36	Cmeg230310_c0,Cmeg348201_c0,Cmeg788587_c0,Cmeg28102_c0,Cmeg17507_c0,Cmeg32108_c0,Cmeg18011_c0,Cmeg30671_c0,Cmeg32446_c1,Cmeg30272_c0,Cmeg851786_c0,Cmeg29185_c0,Cmeg21893_c0,Cmeg6816_c0,Cmeg31704_c0,Cmeg21117_c0,Cmeg25033_c0,Cmeg13915_c0,Cmeg18140_c0,Cmeg31997_c0,Cmeg26278_c1,Cmeg26931_c0,Cmeg26736_c0,Cmeg32135_c0,Cmeg23393_c0,Cmeg33459_c0,Cmeg29465_c0,Cmeg10114_c0,Cmeg23934_c0,Cmeg31231_c0,Cmeg19…
GO:0008150	Biological Process	GO:0032501	multicellular organismal process	GO:0044707	single-multicellular organism process	GO:0019827	stem cell maintenance	12	Cmeg28094_c0,Cmeg28253_c0,Cmeg32876_c0,Cmeg24214_c0,Cmeg32772_c0,Cmeg31704_c0,Cmeg17345_c0,Cmeg20902_c1,Cmeg30951_c0,Cmeg32313_c3,Cmeg21018_c0,Cmeg32246_c1
GO:0008150	Biological Process	GO:0032501	multicellular organismal process	GO:0044707	single-multicellular organism process	GO:0008037	cell recognition	39	Cmeg29812_c0,Cmeg32059_c0,Cmeg20391_c1,Cmeg26747_c0,Cmeg5343_c0,Cmeg20640_c0,Cmeg32559_c0,Cmeg32220_c6,Cmeg30964_c3,Cmeg32608_c0,Cmeg31643_c0,Cmeg29224_c2,Cmeg30746_c0,Cmeg32220_c4,Cmeg26775_c0,Cmeg668690_c0,Cmeg18730_c0,Cmeg28893_c0,Cmeg33545_c0,Cmeg29955_c0,Cmeg32886_c1,Cmeg28461_c0,Cmeg30487_c0,Cmeg27804_c0,Cmeg32911_c0,Cmeg22951_c0,Cmeg33404_c2,Cmeg32220_c2,Cmeg31626_c0,Cmeg26243_c3,Cmeg30653…
GO:0008150	Biological Process	GO:0032501	multicellular organismal process	GO:0044707	single-multicellular organism process	GO:0007632	visual behavior	1	Cmeg16311_c0
GO:0008150	Biological Process	GO:0032501	multicellular organismal process	GO:0044707	single-multicellular organism process	GO:0050878	regulation of body fluid levels	36	Cmeg23876_c0,Cmeg943_c0,Cmeg19179_c0,Cmeg31231_c0,Cmeg586546_c0,Cmeg28546_c1,Cmeg29866_c0,Cmeg32135_c0,Cmeg26736_c0,Cmeg23393_c0,Cmeg23934_c0,Cmeg10114_c0,Cmeg33459_c0,Cmeg29465_c0,Cmeg31997_c0,Cmeg26931_c0,Cmeg26278_c1,Cmeg21117_c0,Cmeg18140_c0,Cmeg13915_c0,Cmeg25033_c0,Cmeg29185_c0,Cmeg851786_c0,Cmeg30272_c0,Cmeg31704_c0,Cmeg6816_c0,Cmeg21893_c0,Cmeg32108_c0,Cmeg17507_c0,Cmeg32446_c1,Cmeg30671_…
GO:0008150	Biological Process	GO:0032501	multicellular organismal process	GO:0044707	single-multicellular organism process	GO:0007389	pattern specification process	93	Cmeg28852_c0,Cmeg33315_c5,Cmeg321326_c0,Cmeg30715_c0,Cmeg28003_c0,Cmeg31704_c0,Cmeg2176_c0,Cmeg15733_c0,Cmeg36148_c0,Cmeg33477_c0,Cmeg32876_c0,Cmeg33519_c0,Cmeg29999_c0,Cmeg28852_c1,Cmeg32220_c4,Cmeg24859_c0,Cmeg33375_c0,Cmeg27841_c0,Cmeg32772_c0,Cmeg23299_c0,Cmeg32996_c0,Cmeg24840_c0,Cmeg19874_c0,Cmeg33111_c0,Cmeg29585_c0,Cmeg33468_c0,Cmeg27807_c0,Cmeg33545_c0,Cmeg31467_c0,Cmeg20902_c1,Cmeg19567…
GO:0008150	Biological Process	GO:0032501	multicellular organismal process	GO:0044707	single-multicellular organism process	GO:0071684	organism emergence from protective structure	3	Cmeg31119_c1,Cmeg29411_c0,Cmeg29441_c2
GO:0008150	Biological Process	GO:0032501	multicellular organismal process	GO:0044707	single-multicellular organism process	GO:0035637	multicellular organismal signaling	122	Cmeg17073_c0,Cmeg31395_c2,Cmeg30698_c0,Cmeg32070_c1,Cmeg25409_c0,Cmeg32404_c0,Cmeg863_c0,Cmeg3845_c0,Cmeg32666_c1,Cmeg33382_c0,Cmeg33540_c0,Cmeg29441_c2,Cmeg26837_c1,Cmeg21281_c0,Cmeg31639_c1,Cmeg28094_c0,Cmeg28721_c0,Cmeg25409_c3,Cmeg28253_c0,Cmeg31252_c0,Cmeg22534_c1,Cmeg31806_c0,Cmeg29351_c0,Cmeg33046_c0,Cmeg20902_c1,Cmeg25784_c0,Cmeg515851_c0,Cmeg33468_c0,Cmeg33347_c0,Cmeg23571_c0,Cmeg22717_c…
GO:0008150	Biological Process	GO:0032501	multicellular organismal process	GO:0044707	single-multicellular organism process	GO:0042303	molting cycle	17	Cmeg20902_c1,Cmeg31918_c0,Cmeg31119_c1,Cmeg16435_c0,Cmeg23540_c2,Cmeg30530_c0,Cmeg33055_c4,Cmeg31810_c0,Cmeg32220_c2,Cmeg32220_c1,Cmeg30774_c0,Cmeg32220_c3,Cmeg30772_c0,Cmeg31810_c3,Cmeg33477_c0,Cmeg33519_c0,Cmeg32220_c4
GO:0008150	Biological Process	GO:0032501	multicellular organismal process	GO:0044707	single-multicellular organism process	GO:0048871	multicellular organismal homeostasis	12	Cmeg32666_c1,Cmeg23074_c0,Cmeg31611_c2,Cmeg32859_c0,Cmeg31798_c1,Cmeg28803_c0,Cmeg31866_c2,Cmeg32478_c0,Cmeg32063_c1,Cmeg27534_c1,Cmeg32791_c1,Cmeg9388_c0
GO:0008150	Biological Process	GO:0032501	multicellular organismal process	GO:0044707	single-multicellular organism process	GO:0035265	organ growth	12	Cmeg29187_c1,Cmeg17679_c1,Cmeg32404_c0,Cmeg32876_c0,Cmeg33320_c0,Cmeg32342_c3,Cmeg21018_c0,Cmeg33131_c4,Cmeg32996_c0,Cmeg32791_c1,Cmeg27430_c0,Cmeg31704_c0
GO:0008150	Biological Process	GO:0032501	multicellular organismal process	GO:0044707	single-multicellular organism process	GO:0090130	tissue migration	26	Cmeg32429_c0,Cmeg32246_c1,Cmeg31704_c0,Cmeg31119_c1,Cmeg30715_c0,Cmeg28003_c0,Cmeg31019_c0,Cmeg33468_c0,Cmeg29451_c0,Cmeg22951_c0,Cmeg33108_c0,Cmeg29907_c1,Cmeg31798_c1,Cmeg32996_c0,Cmeg33131_c4,Cmeg26243_c3,Cmeg32478_c0,Cmeg32419_c4,Cmeg25980_c0,Cmeg30308_c0,Cmeg32947_c0,Cmeg31407_c1,Cmeg24214_c0,Cmeg16123_c0,Cmeg32696_c0,Cmeg32876_c0
GO:0008150	Biological Process	GO:0032501	multicellular organismal process	GO:0044707	single-multicellular organism process	GO:0022404	molting cycle process	13	Cmeg32220_c2,Cmeg31119_c1,Cmeg32220_c1,Cmeg31918_c0,Cmeg31810_c0,Cmeg33519_c0,Cmeg33477_c0,Cmeg33055_c4,Cmeg32220_c4,Cmeg32220_c3,Cmeg30772_c0,Cmeg16435_c0,Cmeg31810_c3
GO:0008150	Biological Process	GO:0022610	biological adhesion	GO:0051825	adhesion to other organism involved in symbiotic interaction	GO:0044406	adhesion to host	27	Cmeg29188_c0,Cmeg101636_c0,Cmeg31656_c0,Cmeg32780_c0,Cmeg28421_c0,Cmeg24239_c0,Cmeg33221_c0,Cmeg1196980_c0,Cmeg30667_c0,Cmeg9690_c0,Cmeg26460_c0,Cmeg28692_c0,Cmeg32425_c0,Cmeg30201_c0,Cmeg29573_c0,Cmeg26059_c0,Cmeg25678_c1,Cmeg983028_c0,Cmeg27965_c0,Cmeg32048_c0,Cmeg28483_c0,Cmeg27584_c0,Cmeg28759_c0,Cmeg30820_c1,Cmeg12312_c0,Cmeg25425_c0,Cmeg31611_c2
GO:0008150	Biological Process	GO:0022610	biological adhesion	GO:0007155	cell adhesion	GO:0045785	positive regulation of cell adhesion	1	Cmeg26243_c3
GO:0008150	Biological Process	GO:0022610	biological adhesion	GO:0007155	cell adhesion	GO:0016337	cell-cell adhesion	48	Cmeg33521_c0,Cmeg36127_c0,Cmeg23613_c0,Cmeg17331_c0,Cmeg28135_c0,Cmeg32876_c0,Cmeg11644_c0,Cmeg24611_c1,Cmeg5039_c1,Cmeg22663_c0,Cmeg417010_c0,Cmeg20078_c0,Cmeg30682_c1,Cmeg32979_c0,Cmeg26683_c0,Cmeg33268_c0,Cmeg22221_c0,Cmeg551267_c0,Cmeg398705_c0,Cmeg30567_c1,Cmeg20391_c1,Cmeg24611_c0,Cmeg20518_c0,Cmeg32597_c1,Cmeg19323_c2,Cmeg33358_c0,Cmeg26243_c3,Cmeg10116_c0,Cmeg16290_c0,Cmeg18583_c0,Cmeg803…
GO:0008150	Biological Process	GO:0022610	biological adhesion	GO:0007155	cell adhesion	GO:0031589	cell-substrate adhesion	7	Cmeg33081_c0,Cmeg30560_c0,Cmeg31221_c1,Cmeg33412_c0,Cmeg32886_c1,Cmeg27253_c0,Cmeg32175_c0
GO:0008150	Biological Process	GO:0022610	biological adhesion	GO:0007155	cell adhesion	GO:0033627	cell adhesion mediated by integrin	1	Cmeg33545_c0
GO:0008150	Biological Process	GO:0022610	biological adhesion	GO:0007155	cell adhesion	GO:0030155	regulation of cell adhesion	1	Cmeg26243_c3
GO:0008150	Biological Process	GO:0001906	cell killing	GO:0031640	killing of cells of other organism	GO:0051883	killing of cells in other organism involved in symbiotic interaction	14	Cmeg27873_c0,Cmeg25371_c0,Cmeg24579_c0,Cmeg1190913_c0,Cmeg24629_c0,Cmeg76271_c0,Cmeg30162_c0,Cmeg30239_c0,Cmeg32444_c0,Cmeg30955_c0,Cmeg1083240_c0,Cmeg33208_c0,Cmeg33451_c1,Cmeg27559_c0
GO:0008150	Biological Process	GO:0001906	cell killing	GO:0031640	killing of cells of other organism	GO:0051715	cytolysis in other organism	15	Cmeg24629_c0,Cmeg1190913_c0,Cmeg30162_c0,Cmeg76271_c0,Cmeg27873_c0,Cmeg25371_c0,Cmeg24579_c0,Cmeg33208_c0,Cmeg33451_c1,Cmeg27559_c0,Cmeg32586_c1,Cmeg30239_c0,Cmeg32444_c0,Cmeg30955_c0,Cmeg1083240_c0
GO:0008150	Biological Process	GO:0051704	multi-organism process	GO:0043901	negative regulation of multi-organism process	GO:0044146	negative regulation of growth of symbiont involved in interaction with host	1	Cmeg31119_c1
GO:0008150	Biological Process	GO:0051704	multi-organism process	GO:0043901	negative regulation of multi-organism process	GO:0048525	negative regulation of viral process	1	Cmeg30153_c0
GO:0008150	Biological Process	GO:0051704	multi-organism process	GO:0044706	multi-multicellular organism process	GO:0009856	pollination	5	Cmeg28893_c0,Cmeg31810_c3,Cmeg32220_c2,Cmeg32220_c6,Cmeg32220_c4
GO:0008150	Biological Process	GO:0051704	multi-organism process	GO:0044706	multi-multicellular organism process	GO:0033057	multicellular organismal reproductive behavior	14	Cmeg673192_c0,Cmeg2176_c0,Cmeg22693_c0,Cmeg30825_c1,Cmeg17319_c0,Cmeg16311_c0,Cmeg570888_c0,Cmeg28852_c1,Cmeg32342_c3,Cmeg28852_c0,Cmeg31305_c0,Cmeg24996_c2,Cmeg28630_c0,Cmeg26837_c1
GO:0008150	Biological Process	GO:0051704	multi-organism process	GO:0044419	interspecies interaction between organisms	GO:0051701	interaction with host	172	Cmeg32780_c0,Cmeg3685_c0,Cmeg33282_c0,Cmeg30092_c1,Cmeg33451_c1,Cmeg30649_c0,Cmeg31656_c0,Cmeg27873_c0,Cmeg31147_c0,Cmeg31071_c0,Cmeg76271_c0,Cmeg30385_c0,Cmeg1153959_c0,Cmeg26014_c0,Cmeg7764_c0,Cmeg22059_c0,Cmeg33139_c1,Cmeg30675_c0,Cmeg32923_c0,Cmeg33106_c0,Cmeg21644_c0,Cmeg24164_c0,Cmeg16047_c0,Cmeg32003_c1,Cmeg1083240_c0,Cmeg28051_c0,Cmeg28421_c0,Cmeg8018_c0,Cmeg101636_c0,Cmeg27509_c2,Cmeg209…
GO:0008150	Biological Process	GO:0051704	multi-organism process	GO:0044419	interspecies interaction between organisms	GO:0044403	symbiosis, enCmegassing mutualism through parasitism	400	Cmeg32438_c1,Cmeg28742_c0,Cmeg460456_c0,Cmeg983028_c0,Cmeg579734_c0,Cmeg924904_c0,Cmeg29290_c0,Cmeg31696_c0,Cmeg22943_c0,Cmeg24485_c0,Cmeg26613_c0,Cmeg146690_c0,Cmeg33572_c0,Cmeg31881_c0,Cmeg28188_c0,Cmeg30766_c2,Cmeg8472_c0,Cmeg29903_c0,Cmeg29840_c0,Cmeg17250_c0,Cmeg30784_c0,Cmeg20902_c0,Cmeg27422_c0,Cmeg33088_c0,Cmeg24965_c1,Cmeg23837_c0,Cmeg32394_c0,Cmeg33253_c1,Cmeg28454_c0,Cmeg33294_c0,Cmeg1…
GO:0008150	Biological Process	GO:0051704	multi-organism process	GO:0044766	multi-organism transport	GO:0075733	intracellular transport of viral material	4	Cmeg25421_c0,Cmeg25667_c1,Cmeg28079_c0,Cmeg25667_c0
GO:0008150	Biological Process	GO:0051704	multi-organism process	GO:0044764	multi-organism cellular process	GO:0048874	homeostasis of number of cells in a free-living population	1	Cmeg28247_c0
GO:0008150	Biological Process	GO:0051704	multi-organism process	GO:0044764	multi-organism cellular process	GO:0009292	genetic transfer	4	Cmeg17959_c0,Cmeg27245_c0,Cmeg33381_c2,Cmeg27193_c0
GO:0008150	Biological Process	GO:0051704	multi-organism process	GO:0044764	multi-organism cellular process	GO:0000746	conjugation	3	Cmeg27193_c0,Cmeg17959_c0,Cmeg27245_c0
GO:0008150	Biological Process	GO:0051704	multi-organism process	GO:0044764	multi-organism cellular process	GO:0016032	viral process	297	Cmeg29840_c0,Cmeg20902_c0,Cmeg30784_c0,Cmeg17250_c0,Cmeg27422_c0,Cmeg33572_c0,Cmeg8472_c0,Cmeg31696_c0,Cmeg29290_c0,Cmeg22943_c0,Cmeg146690_c0,Cmeg26613_c0,Cmeg28742_c0,Cmeg32438_c1,Cmeg460456_c0,Cmeg983028_c0,Cmeg579734_c0,Cmeg12819_c0,Cmeg30467_c0,Cmeg513823_c0,Cmeg28060_c0,Cmeg27213_c0,Cmeg32446_c1,Cmeg31364_c3,Cmeg21115_c0,Cmeg25421_c0,Cmeg17182_c0,Cmeg28296_c1,Cmeg30313_c2,Cmeg10882_c0,Cmeg2…
GO:0008150	Biological Process	GO:0051704	multi-organism process	GO:0051705	multi-organism behavior	GO:0007617	mating behavior	14	Cmeg32342_c3,Cmeg28852_c0,Cmeg28852_c1,Cmeg31305_c0,Cmeg24996_c2,Cmeg28630_c0,Cmeg26837_c1,Cmeg673192_c0,Cmeg30825_c1,Cmeg16311_c0,Cmeg17319_c0,Cmeg570888_c0,Cmeg22693_c0,Cmeg2176_c0
GO:0008150	Biological Process	GO:0051704	multi-organism process	GO:0051705	multi-organism behavior	GO:0035737	injection of substance in to other organism	1	Cmeg26045_c0
GO:0008150	Biological Process	GO:0051704	multi-organism process	GO:0051705	multi-organism behavior	GO:0002118	aggressive behavior	10	Cmeg32696_c0,Cmeg27804_c0,Cmeg26775_c0,Cmeg24438_c0,Cmeg20640_c0,Cmeg29742_c0,Cmeg205081_c0,Cmeg22697_c0,Cmeg31643_c0,Cmeg29224_c2
GO:0008150	Biological Process	GO:0051704	multi-organism process	GO:0007618	mating	GO:0007617	mating behavior	14	Cmeg32342_c3,Cmeg28852_c0,Cmeg28852_c1,Cmeg31305_c0,Cmeg24996_c2,Cmeg28630_c0,Cmeg26837_c1,Cmeg673192_c0,Cmeg30825_c1,Cmeg16311_c0,Cmeg17319_c0,Cmeg570888_c0,Cmeg22693_c0,Cmeg2176_c0
GO:0008150	Biological Process	GO:0051704	multi-organism process	GO:0043900	regulation of multi-organism process	GO:1900424	regulation of defense response to bacterium	4	Cmeg28253_c0,Cmeg22745_c0,Cmeg31754_c2,Cmeg32404_c0
GO:0008150	Biological Process	GO:0051704	multi-organism process	GO:0043900	regulation of multi-organism process	GO:1900150	regulation of defense response to fungus	3	Cmeg32745_c2,Cmeg28852_c0,Cmeg28852_c1
GO:0008150	Biological Process	GO:0051704	multi-organism process	GO:0043900	regulation of multi-organism process	GO:0043901	negative regulation of multi-organism process	3	Cmeg30153_c0,Cmeg32102_c3,Cmeg31119_c1
GO:0008150	Biological Process	GO:0051704	multi-organism process	GO:0043900	regulation of multi-organism process	GO:0002759	regulation of antimicrobial humoral response	9	Cmeg32745_c2,Cmeg32404_c0,Cmeg28852_c1,Cmeg22745_c0,Cmeg32859_c0,Cmeg28852_c0,Cmeg28253_c0,Cmeg31754_c2,Cmeg32102_c3
GO:0008150	Biological Process	GO:0051704	multi-organism process	GO:0043900	regulation of multi-organism process	GO:0043903	regulation of symbiosis, enCmegassing mutualism through parasitism	13	Cmeg16938_c0,Cmeg32723_c0,Cmeg30153_c0,Cmeg28500_c0,Cmeg26670_c0,Cmeg31119_c1,Cmeg29246_c1,Cmeg26379_c0,Cmeg29290_c0,Cmeg804415_c0,Cmeg604993_c0,Cmeg27298_c0,Cmeg16208_c1
GO:0008150	Biological Process	GO:0051704	multi-organism process	GO:0044110	growth involved in symbiotic interaction	GO:0044116	growth of symbiont involved in interaction with host	1	Cmeg31119_c1
GO:0008150	Biological Process	GO:0051704	multi-organism process	GO:0035821	modification of morphology or physiology of other organism	GO:0051817	modification of morphology or physiology of other organism involved in symbiotic interaction	79	Cmeg31371_c0,Cmeg32449_c1,Cmeg31628_c0,Cmeg14121_c0,Cmeg23849_c0,Cmeg28360_c0,Cmeg21568_c0,Cmeg33460_c0,Cmeg30955_c0,Cmeg30827_c0,Cmeg27664_c0,Cmeg21115_c0,Cmeg25740_c0,Cmeg30313_c2,Cmeg10882_c0,Cmeg24565_c0,Cmeg18146_c0,Cmeg608814_c0,Cmeg460827_c0,Cmeg32444_c0,Cmeg31576_c0,Cmeg146690_c0,Cmeg33353_c2,Cmeg33315_c0,Cmeg33208_c0,Cmeg12532_c0,Cmeg22469_c0,Cmeg28742_c0,Cmeg31232_c0,Cmeg33265_c0,Cmeg27…
GO:0008150	Biological Process	GO:0051704	multi-organism process	GO:0035821	modification of morphology or physiology of other organism	GO:0044364	disruption of cells of other organism	18	Cmeg32147_c0,Cmeg33451_c1,Cmeg27559_c0,Cmeg30239_c0,Cmeg32586_c1,Cmeg1083240_c0,Cmeg32444_c0,Cmeg678053_c0,Cmeg1190913_c0,Cmeg24629_c0,Cmeg76271_c0,Cmeg30162_c0,Cmeg26250_c0,Cmeg25371_c0,Cmeg27873_c0,Cmeg33208_c0,Cmeg30955_c0,Cmeg24579_c0
GO:0008150	Biological Process	GO:0051704	multi-organism process	GO:0035821	modification of morphology or physiology of other organism	GO:0044531	modulation of programmed cell death in other organism	5	Cmeg30683_c2,Cmeg31576_c0,Cmeg30784_c0,Cmeg28667_c1,Cmeg23849_c0
GO:0008150	Biological Process	GO:0051704	multi-organism process	GO:0051825	adhesion to other organism involved in symbiotic interaction	GO:0044406	adhesion to host	27	Cmeg29188_c0,Cmeg101636_c0,Cmeg31656_c0,Cmeg32780_c0,Cmeg28421_c0,Cmeg24239_c0,Cmeg33221_c0,Cmeg1196980_c0,Cmeg30667_c0,Cmeg9690_c0,Cmeg26460_c0,Cmeg28692_c0,Cmeg32425_c0,Cmeg30201_c0,Cmeg29573_c0,Cmeg26059_c0,Cmeg25678_c1,Cmeg983028_c0,Cmeg27965_c0,Cmeg32048_c0,Cmeg28483_c0,Cmeg27584_c0,Cmeg28759_c0,Cmeg30820_c1,Cmeg12312_c0,Cmeg25425_c0,Cmeg31611_c2
GO:0008150	Biological Process	GO:0051704	multi-organism process	GO:0051707	response to other organism	GO:0009615	response to virus	21	Cmeg8615_c0,Cmeg27280_c0,Cmeg32926_c1,Cmeg17277_c0,Cmeg30717_c0,Cmeg33550_c0,Cmeg29819_c0,Cmeg614177_c0,Cmeg31754_c2,Cmeg155660_c0,Cmeg31781_c0,Cmeg27029_c1,Cmeg32367_c0,Cmeg3069_c0,Cmeg198699_c0,Cmeg32612_c0,Cmeg27056_c0,Cmeg29133_c0,Cmeg589981_c0,Cmeg33217_c0,Cmeg32491_c0
GO:0008150	Biological Process	GO:0051704	multi-organism process	GO:0051707	response to other organism	GO:0075136	response to host	26	Cmeg25454_c0,Cmeg26624_c0,Cmeg31071_c0,Cmeg27269_c0,Cmeg26836_c0,Cmeg30313_c2,Cmeg18146_c0,Cmeg33315_c2,Cmeg29903_c0,Cmeg33282_c0,Cmeg32059_c0,Cmeg430400_c0,Cmeg24425_c0,Cmeg14121_c0,Cmeg31373_c0,Cmeg28773_c0,Cmeg33353_c2,Cmeg33112_c0,Cmeg8506_c0,Cmeg30675_c0,Cmeg5279_c0,Cmeg33315_c0,Cmeg28742_c0,Cmeg33460_c0,Cmeg29351_c1,Cmeg31232_c0
GO:0008150	Biological Process	GO:0051704	multi-organism process	GO:0051707	response to other organism	GO:0052173	response to defenses of other organism involved in symbiotic interaction	26	Cmeg33282_c0,Cmeg26836_c0,Cmeg30313_c2,Cmeg18146_c0,Cmeg33315_c2,Cmeg29903_c0,Cmeg26624_c0,Cmeg25454_c0,Cmeg31071_c0,Cmeg27269_c0,Cmeg28742_c0,Cmeg33460_c0,Cmeg29351_c1,Cmeg31232_c0,Cmeg5279_c0,Cmeg33315_c0,Cmeg14121_c0,Cmeg31373_c0,Cmeg28773_c0,Cmeg33353_c2,Cmeg8506_c0,Cmeg30675_c0,Cmeg33112_c0,Cmeg430400_c0,Cmeg24425_c0,Cmeg32059_c0
GO:0008150	Biological Process	GO:0051704	multi-organism process	GO:0051707	response to other organism	GO:0009620	response to fungus	6	Cmeg28852_c0,Cmeg25957_c0,Cmeg32147_c0,Cmeg28852_c1,Cmeg30336_c0,Cmeg32745_c2
GO:0008150	Biological Process	GO:0051704	multi-organism process	GO:0051707	response to other organism	GO:0009617	response to bacterium	46	Cmeg26164_c0,Cmeg21657_c1,Cmeg21834_c0,Cmeg26036_c0,Cmeg195286_c0,Cmeg33432_c0,Cmeg32404_c0,Cmeg13076_c0,Cmeg28253_c0,Cmeg31079_c0,Cmeg28800_c0,Cmeg564677_c0,Cmeg32147_c0,Cmeg24765_c0,Cmeg23262_c0,Cmeg32936_c1,Cmeg32745_c2,Cmeg22692_c0,Cmeg33105_c0,Cmeg26615_c0,Cmeg31370_c1,Cmeg26252_c0,Cmeg24984_c0,Cmeg31872_c0,Cmeg4655_c0,Cmeg4136_c0,Cmeg28093_c0,Cmeg21924_c0,Cmeg33488_c2,Cmeg31754_c2,Cmeg8057_…
GO:0008150	Biological Process	GO:0051704	multi-organism process	GO:0051707	response to other organism	GO:0001562	response to protozoan	1	Cmeg32147_c0
GO:0008150	Biological Process	GO:0051704	multi-organism process	GO:0051707	response to other organism	GO:0019730	antimicrobial humoral response	10	Cmeg32745_c2,Cmeg32404_c0,Cmeg28852_c1,Cmeg32859_c0,Cmeg22745_c0,Cmeg28253_c0,Cmeg28852_c0,Cmeg31754_c2,Cmeg32102_c3,Cmeg32147_c0
GO:0008150	Biological Process	GO:0051234	establishment of localization	GO:0051236	establishment of RNA localization	GO:0050658	RNA transport	26	Cmeg41303_c0,Cmeg31845_c0,Cmeg604494_c0,Cmeg21222_c0,Cmeg17392_c0,Cmeg28097_c0,Cmeg29886_c1,Cmeg17513_c0,Cmeg1640_c0,Cmeg28906_c0,Cmeg18811_c0,Cmeg24524_c1,Cmeg9592_c0,Cmeg21243_c0,Cmeg30975_c0,Cmeg26565_c0,Cmeg27166_c0,Cmeg23877_c0,Cmeg32327_c0,Cmeg43435_c0,Cmeg28851_c0,Cmeg24283_c0,Cmeg32688_c2,Cmeg34713_c0,Cmeg33322_c2,Cmeg16323_c0
GO:0008150	Biological Process	GO:0051234	establishment of localization	GO:0051656	establishment of organelle localization	GO:0040023	establishment of nucleus localization	5	Cmeg33375_c0,Cmeg33554_c1,Cmeg32327_c0,Cmeg32985_c0,Cmeg30890_c0
GO:0008150	Biological Process	GO:0051234	establishment of localization	GO:0051656	establishment of organelle localization	GO:0051650	establishment of vesicle localization	21	Cmeg32327_c0,Cmeg16311_c0,Cmeg32996_c0,Cmeg17073_c0,Cmeg31511_c0,Cmeg488_c0,Cmeg33398_c0,Cmeg17513_c0,Cmeg29351_c0,Cmeg31806_c0,Cmeg28985_c0,Cmeg27672_c0,Cmeg21732_c0,Cmeg28630_c0,Cmeg25784_c0,Cmeg32393_c2,Cmeg28416_c0,Cmeg29423_c0,Cmeg33111_c0,Cmeg31227_c0,Cmeg31093_c0
GO:0008150	Biological Process	GO:0051234	establishment of localization	GO:0051656	establishment of organelle localization	GO:0051293	establishment of spindle localization	2	Cmeg23583_c0,Cmeg29547_c0
GO:0008150	Biological Process	GO:0051234	establishment of localization	GO:0051656	establishment of organelle localization	GO:0051303	establishment of chromosome localization	2	Cmeg32423_c0,Cmeg30159_c0
GO:0008150	Biological Process	GO:0051234	establishment of localization	GO:0051656	establishment of organelle localization	GO:0033753	establishment of ribosome localization	1	Cmeg23734_c0
GO:0008150	Biological Process	GO:0051234	establishment of localization	GO:0006810	transport	GO:0016192	vesicle-mediated transport	194	Cmeg25418_c0,Cmeg31943_c0,Cmeg17001_c0,Cmeg21104_c0,Cmeg27001_c0,Cmeg29616_c0,Cmeg30844_c0,Cmeg32127_c0,Cmeg30926_c0,Cmeg32977_c0,Cmeg26182_c0,Cmeg28985_c0,Cmeg17290_c0,Cmeg26961_c0,Cmeg21732_c0,Cmeg29717_c4,Cmeg29779_c0,Cmeg31911_c1,Cmeg21316_c0,Cmeg1606615_c0,Cmeg28337_c0,Cmeg24382_c0,Cmeg32961_c0,Cmeg19179_c0,Cmeg23296_c0,Cmeg30819_c0,Cmeg788587_c0,Cmeg356598_c0,Cmeg31407_c1,Cmeg27203_c0,Cmeg3…
GO:0008150	Biological Process	GO:0051234	establishment of localization	GO:0006810	transport	GO:0051051	negative regulation of transport	8	Cmeg28852_c0,Cmeg28852_c1,Cmeg33375_c0,Cmeg31019_c0,Cmeg32954_c0,Cmeg27918_c0,Cmeg31226_c1,Cmeg31407_c1
GO:0008150	Biological Process	GO:0051234	establishment of localization	GO:0006810	transport	GO:0071705	nitrogen Cmegound transport	115	Cmeg31879_c0,Cmeg25116_c0,Cmeg22234_c0,Cmeg34791_c0,Cmeg92133_c0,Cmeg29552_c0,Cmeg32021_c4,Cmeg21022_c0,Cmeg515129_c0,Cmeg16323_c0,Cmeg18146_c0,Cmeg19029_c2,Cmeg31825_c5,Cmeg31226_c1,Cmeg7502_c0,Cmeg34713_c0,Cmeg28945_c0,Cmeg24439_c0,Cmeg570888_c0,Cmeg19526_c0,Cmeg28845_c0,Cmeg32274_c6,Cmeg604494_c0,Cmeg32146_c0,Cmeg32811_c0,Cmeg30975_c0,Cmeg9592_c0,Cmeg29207_c0,Cmeg30272_c0,Cmeg31295_c1,Cmeg1085…
GO:0008150	Biological Process	GO:0051234	establishment of localization	GO:0006810	transport	GO:0044765	single-organism transport	1773	Cmeg1695_c0,Cmeg31874_c0,Cmeg32173_c0,Cmeg519177_c0,Cmeg9414_c0,Cmeg30544_c0,Cmeg33323_c0,Cmeg23823_c1,Cmeg26194_c0,Cmeg47709_c0,Cmeg30453_c0,Cmeg25409_c2,Cmeg16656_c0,Cmeg33050_c1,Cmeg37859_c0,Cmeg33398_c0,Cmeg32446_c0,Cmeg25256_c0,Cmeg31902_c0,Cmeg1517_c0,Cmeg23302_c0,Cmeg24556_c0,Cmeg32569_c0,Cmeg19407_c0,Cmeg33008_c0,Cmeg1573_c0,Cmeg13439_c0,Cmeg31611_c2,Cmeg33546_c0,Cmeg31928_c0,Cmeg30265_c0…
GO:0008150	Biological Process	GO:0051234	establishment of localization	GO:0006810	transport	GO:0071702	organic substance transport	746	Cmeg33135_c0,Cmeg30105_c0,Cmeg32034_c0,Cmeg32919_c0,Cmeg41303_c0,Cmeg24613_c0,Cmeg33594_c0,Cmeg27359_c1,Cmeg564020_c0,Cmeg1174080_c0,Cmeg32727_c0,Cmeg31932_c0,Cmeg31677_c0,Cmeg26089_c0,Cmeg30436_c1,Cmeg590894_c0,Cmeg29470_c0,Cmeg32575_c0,Cmeg29694_c1,Cmeg27927_c0,Cmeg26248_c0,Cmeg28844_c1,Cmeg300553_c0,Cmeg514382_c0,Cmeg30483_c0,Cmeg27832_c0,Cmeg30386_c0,Cmeg30042_c0,Cmeg4474_c0,Cmeg17307_c0,Cmeg…
GO:0008150	Biological Process	GO:0051234	establishment of localization	GO:0006810	transport	GO:0046907	intracellular transport	493	Cmeg29600_c0,Cmeg29505_c0,Cmeg264_c0,Cmeg17267_c0,Cmeg32225_c0,Cmeg29069_c0,Cmeg32222_c0,Cmeg25312_c0,Cmeg33115_c0,Cmeg31104_c0,Cmeg14700_c0,Cmeg17437_c0,Cmeg25667_c0,Cmeg32329_c0,Cmeg32458_c2,Cmeg22573_c0,Cmeg32169_c1,Cmeg21594_c1,Cmeg18060_c1,Cmeg29839_c0,Cmeg28835_c0,Cmeg28664_c0,Cmeg26799_c0,Cmeg17684_c0,Cmeg24898_c0,Cmeg20902_c1,Cmeg32387_c0,Cmeg32234_c1,Cmeg30767_c0,Cmeg7490_c0,Cmeg28717_c0…
GO:0008150	Biological Process	GO:0051234	establishment of localization	GO:0006810	transport	GO:0051050	positive regulation of transport	21	Cmeg18060_c1,Cmeg29843_c0,Cmeg28416_c0,Cmeg28166_c0,Cmeg28985_c0,Cmeg30251_c1,Cmeg19181_c1,Cmeg29812_c0,Cmeg28682_c1,Cmeg33161_c0,Cmeg27742_c0,Cmeg17039_c0,Cmeg17437_c0,Cmeg25418_c0,Cmeg29691_c1,Cmeg29970_c0,Cmeg23192_c1,Cmeg26192_c2,Cmeg32327_c0,Cmeg28012_c0,Cmeg27001_c0
GO:0008150	Biological Process	GO:0051234	establishment of localization	GO:0006810	transport	GO:0044766	multi-organism transport	4	Cmeg28079_c0,Cmeg25421_c0,Cmeg25667_c1,Cmeg25667_c0
GO:0008150	Biological Process	GO:0051234	establishment of localization	GO:0006810	transport	GO:0051049	regulation of transport	56	Cmeg8475_c0,Cmeg28852_c1,Cmeg20384_c1,Cmeg33375_c0,Cmeg32342_c0,Cmeg27918_c0,Cmeg31226_c1,Cmeg23299_c0,Cmeg29492_c0,Cmeg31407_c1,Cmeg23930_c0,Cmeg29970_c0,Cmeg28012_c0,Cmeg28852_c0,Cmeg31019_c0,Cmeg31141_c0,Cmeg28416_c0,Cmeg28166_c0,Cmeg28630_c0,Cmeg30532_c1,Cmeg28930_c0,Cmeg29812_c0,Cmeg30251_c1,Cmeg27221_c0,Cmeg30283_c0,Cmeg27742_c0,Cmeg28699_c1,Cmeg33161_c0,Cmeg17039_c0,Cmeg32666_c1,Cmeg32404_…
GO:0008150	Biological Process	GO:0051234	establishment of localization	GO:0051649	establishment of localization in cell	GO:0051650	establishment of vesicle localization	21	Cmeg32327_c0,Cmeg16311_c0,Cmeg32996_c0,Cmeg17073_c0,Cmeg31511_c0,Cmeg488_c0,Cmeg33398_c0,Cmeg17513_c0,Cmeg29351_c0,Cmeg31806_c0,Cmeg28985_c0,Cmeg27672_c0,Cmeg21732_c0,Cmeg28630_c0,Cmeg25784_c0,Cmeg32393_c2,Cmeg28416_c0,Cmeg29423_c0,Cmeg33111_c0,Cmeg31227_c0,Cmeg31093_c0
GO:0008150	Biological Process	GO:0051234	establishment of localization	GO:0051649	establishment of localization in cell	GO:0046907	intracellular transport	493	Cmeg29600_c0,Cmeg29505_c0,Cmeg264_c0,Cmeg17267_c0,Cmeg32225_c0,Cmeg29069_c0,Cmeg32222_c0,Cmeg25312_c0,Cmeg33115_c0,Cmeg31104_c0,Cmeg14700_c0,Cmeg17437_c0,Cmeg25667_c0,Cmeg32329_c0,Cmeg32458_c2,Cmeg22573_c0,Cmeg32169_c1,Cmeg21594_c1,Cmeg18060_c1,Cmeg29839_c0,Cmeg28835_c0,Cmeg28664_c0,Cmeg26799_c0,Cmeg17684_c0,Cmeg24898_c0,Cmeg20902_c1,Cmeg32387_c0,Cmeg32234_c1,Cmeg30767_c0,Cmeg7490_c0,Cmeg28717_c0…
GO:0008150	Biological Process	GO:0051234	establishment of localization	GO:0051649	establishment of localization in cell	GO:0051293	establishment of spindle localization	2	Cmeg23583_c0,Cmeg29547_c0
GO:0008150	Biological Process	GO:0051234	establishment of localization	GO:0051649	establishment of localization in cell	GO:0051303	establishment of chromosome localization	2	Cmeg32423_c0,Cmeg30159_c0
GO:0008150	Biological Process	GO:0051234	establishment of localization	GO:0051649	establishment of localization in cell	GO:0032940	secretion by cell	74	Cmeg16350_c0,Cmeg14839_c0,Cmeg32063_c1,Cmeg28975_c0,Cmeg33382_c0,Cmeg31198_c0,Cmeg31586_c0,Cmeg27439_c0,Cmeg17437_c0,Cmeg24254_c0,Cmeg29172_c0,Cmeg29785_c0,Cmeg27459_c0,Cmeg30061_c1,Cmeg20133_c1,Cmeg31806_c0,Cmeg31956_c1,Cmeg29351_c0,Cmeg40667_c0,Cmeg30264_c0,Cmeg33111_c0,Cmeg28699_c0,Cmeg33468_c0,Cmeg21600_c0,Cmeg21415_c0,Cmeg27832_c0,Cmeg16311_c0,Cmeg28852_c1,Cmeg772330_c0,Cmeg31244_c0,Cmeg3020…
GO:0008150	Biological Process	GO:0051234	establishment of localization	GO:0051649	establishment of localization in cell	GO:0033753	establishment of ribosome localization	1	Cmeg23734_c0
GO:0008150	Biological Process	GO:0051234	establishment of localization	GO:0051649	establishment of localization in cell	GO:0040023	establishment of nucleus localization	5	Cmeg33375_c0,Cmeg33554_c1,Cmeg32327_c0,Cmeg32985_c0,Cmeg30890_c0
GO:0008150	Biological Process	GO:0051234	establishment of localization	GO:0045184	establishment of protein localization	GO:0015031	protein transport	446	Cmeg32063_c1,Cmeg32458_c2,Cmeg32169_c1,Cmeg22573_c0,Cmeg32225_c0,Cmeg29600_c0,Cmeg29505_c0,Cmeg264_c0,Cmeg17267_c0,Cmeg31104_c0,Cmeg33115_c0,Cmeg27439_c0,Cmeg17437_c0,Cmeg14700_c0,Cmeg32222_c0,Cmeg29069_c0,Cmeg25312_c0,Cmeg32387_c0,Cmeg17684_c0,Cmeg20902_c1,Cmeg28717_c0,Cmeg7490_c0,Cmeg32417_c0,Cmeg40667_c0,Cmeg32234_c1,Cmeg29839_c0,Cmeg18060_c1,Cmeg28664_c0,Cmeg26799_c0,Cmeg28835_c0,Cmeg42229_c0…
GO:0008150	Biological Process	GO:0051234	establishment of localization	GO:0045184	establishment of protein localization	GO:0072594	establishment of protein localization to organelle	73	Cmeg31131_c0,Cmeg30677_c0,Cmeg33244_c0,Cmeg29196_c0,Cmeg30449_c0,Cmeg26979_c0,Cmeg109012_c0,Cmeg45142_c0,Cmeg31051_c0,Cmeg25901_c0,Cmeg30444_c2,Cmeg28400_c0,Cmeg27511_c0,Cmeg117525_c0,Cmeg24130_c0,Cmeg26042_c0,Cmeg32732_c0,Cmeg17784_c0,Cmeg32624_c0,Cmeg17182_c0,Cmeg1250979_c0,Cmeg14015_c0,Cmeg21316_c0,Cmeg31748_c0,Cmeg25622_c0,Cmeg27487_c0,Cmeg30926_c0,Cmeg37859_c0,Cmeg27485_c0,Cmeg26045_c0,Cmeg2…
GO:0008150	Biological Process	GO:0051234	establishment of localization	GO:0045184	establishment of protein localization	GO:0070201	regulation of establishment of protein localization	20	Cmeg29843_c0,Cmeg32954_c0,Cmeg28166_c0,Cmeg18060_c1,Cmeg28852_c0,Cmeg27742_c0,Cmeg20902_c1,Cmeg30251_c1,Cmeg19181_c1,Cmeg28985_c0,Cmeg28682_c1,Cmeg27918_c0,Cmeg17437_c0,Cmeg33375_c0,Cmeg28852_c1,Cmeg26192_c2,Cmeg28012_c0,Cmeg25418_c0,Cmeg29970_c0,Cmeg23192_c1
GO:0008150	Biological Process	GO:0009987	cellular process	GO:0048523	negative regulation of cellular process	GO:0010639	negative regulation of organelle organization	12	Cmeg30746_c0,Cmeg31781_c0,Cmeg23899_c0,Cmeg23299_c0,Cmeg1005041_c0,Cmeg2805_c0,Cmeg25634_c0,Cmeg36729_c0,Cmeg30487_c0,Cmeg28201_c0,Cmeg29907_c1,Cmeg28683_c0
GO:0008150	Biological Process	GO:0009987	cellular process	GO:0048523	negative regulation of cellular process	GO:0031345	negative regulation of cell projection organization	2	Cmeg33545_c0,Cmeg23540_c2
GO:0008150	Biological Process	GO:0009987	cellular process	GO:0048523	negative regulation of cellular process	GO:0048525	negative regulation of viral process	1	Cmeg30153_c0
GO:0008150	Biological Process	GO:0009987	cellular process	GO:0048523	negative regulation of cellular process	GO:0010648	negative regulation of cell communication	45	Cmeg33320_c0,Cmeg28253_c0,Cmeg31733_c5,Cmeg17267_c0,Cmeg26323_c0,Cmeg33438_c0,Cmeg27553_c0,Cmeg29455_c0,Cmeg24221_c1,Cmeg32791_c1,Cmeg19188_c0,Cmeg21039_c0,Cmeg25667_c0,Cmeg32313_c3,Cmeg32020_c0,Cmeg31322_c0,Cmeg32461_c0,Cmeg30534_c5,Cmeg30924_c1,Cmeg31458_c7,Cmeg33046_c0,Cmeg27807_c0,Cmeg20902_c1,Cmeg32863_c0,Cmeg27131_c0,Cmeg29213_c3,Cmeg796092_c0,Cmeg32876_c0,Cmeg33375_c0,Cmeg33554_c1,Cmeg2533…
GO:0008150	Biological Process	GO:0009987	cellular process	GO:0048523	negative regulation of cellular process	GO:0060548	negative regulation of cell death	20	Cmeg30683_c2,Cmeg30784_c0,Cmeg34827_c0,Cmeg31020_c1,Cmeg23288_c0,Cmeg33038_c0,Cmeg9388_c0,Cmeg32122_c1,Cmeg21018_c0,Cmeg31823_c0,Cmeg31576_c0,Cmeg29907_c1,Cmeg29799_c0,Cmeg23849_c0,Cmeg17290_c0,Cmeg30715_c0,Cmeg31918_c0,Cmeg29033_c0,Cmeg28667_c1,Cmeg16632_c0
GO:0008150	Biological Process	GO:0009987	cellular process	GO:0048523	negative regulation of cellular process	GO:0045786	negative regulation of cell cycle	23	Cmeg851786_c0,Cmeg27856_c0,Cmeg32547_c0,Cmeg17392_c0,Cmeg25962_c0,Cmeg25634_c0,Cmeg17783_c0,Cmeg17153_c0,Cmeg29907_c1,Cmeg24211_c0,Cmeg25220_c0,Cmeg31781_c0,Cmeg25667_c1,Cmeg30634_c0,Cmeg1005041_c0,Cmeg25667_c0,Cmeg31429_c0,Cmeg18691_c0,Cmeg32726_c1,Cmeg36729_c0,Cmeg31275_c0,Cmeg28201_c0,Cmeg32756_c0
GO:0008150	Biological Process	GO:0009987	cellular process	GO:0048523	negative regulation of cellular process	GO:0010948	negative regulation of cell cycle process	22	Cmeg23899_c0,Cmeg2805_c0,Cmeg19992_c0,Cmeg29907_c1,Cmeg28683_c0,Cmeg25634_c0,Cmeg27835_c0,Cmeg32781_c0,Cmeg31998_c2,Cmeg31206_c0,Cmeg29867_c0,Cmeg1005041_c0,Cmeg25667_c0,Cmeg31980_c1,Cmeg31781_c0,Cmeg25667_c1,Cmeg28201_c0,Cmeg28601_c0,Cmeg17267_c0,Cmeg464797_c0,Cmeg36729_c0,Cmeg20420_c1
GO:0008150	Biological Process	GO:0009987	cellular process	GO:0048523	negative regulation of cellular process	GO:0090288	negative regulation of cellular response to growth factor stimulus	5	Cmeg24221_c1,Cmeg25667_c1,Cmeg25667_c0,Cmeg28253_c0,Cmeg9925_c0
GO:0008150	Biological Process	GO:0009987	cellular process	GO:0048523	negative regulation of cellular process	GO:0045596	negative regulation of cell differentiation	22	Cmeg24214_c0,Cmeg31121_c0,Cmeg28094_c0,Cmeg28253_c0,Cmeg32876_c0,Cmeg17267_c0,Cmeg30951_c0,Cmeg21018_c0,Cmeg32313_c3,Cmeg28160_c0,Cmeg32772_c0,Cmeg32393_c2,Cmeg321326_c0,Cmeg31611_c2,Cmeg29907_c1,Cmeg23540_c2,Cmeg30450_c2,Cmeg32246_c1,Cmeg31704_c0,Cmeg20902_c1,Cmeg17345_c0,Cmeg33545_c0
GO:0008150	Biological Process	GO:0009987	cellular process	GO:0048523	negative regulation of cellular process	GO:0031324	negative regulation of cellular metabolic process	119	Cmeg27920_c0,Cmeg33131_c0,Cmeg31119_c1,Cmeg27994_c1,Cmeg21757_c2,Cmeg32246_c1,Cmeg26805_c0,Cmeg26751_c0,Cmeg21407_c0,Cmeg17153_c0,Cmeg32553_c0,Cmeg30534_c5,Cmeg29451_c0,Cmeg17679_c1,Cmeg27991_c0,Cmeg32102_c3,Cmeg32220_c2,Cmeg31969_c4,Cmeg26990_c0,Cmeg386826_c0,Cmeg33131_c4,Cmeg614177_c0,Cmeg32859_c0,Cmeg30286_c0,Cmeg30445_c0,Cmeg27399_c0,Cmeg25796_c0,Cmeg32220_c3,Cmeg28068_c0,Cmeg33438_c0,Cmeg316…
GO:0008150	Biological Process	GO:0009987	cellular process	GO:0048523	negative regulation of cellular process	GO:1900077	negative regulation of cellular response to insulin stimulus	2	Cmeg33320_c0,Cmeg31458_c7
GO:0008150	Biological Process	GO:0009987	cellular process	GO:0048523	negative regulation of cellular process	GO:0051271	negative regulation of cellular Cmegonent movement	1	Cmeg31216_c0
GO:0008150	Biological Process	GO:0009987	cellular process	GO:0048523	negative regulation of cellular process	GO:0060969	negative regulation of gene silencing	2	Cmeg19567_c0,Cmeg24164_c0
GO:0008150	Biological Process	GO:0009987	cellular process	GO:0048523	negative regulation of cellular process	GO:0008285	negative regulation of cell proliferation	3	Cmeg17267_c0,Cmeg32432_c1,Cmeg32404_c0
GO:0008150	Biological Process	GO:0009987	cellular process	GO:0048523	negative regulation of cellular process	GO:0043242	negative regulation of protein Cmeglex disassembly	3	Cmeg30487_c0,Cmeg27991_c0,Cmeg30746_c0
GO:0008150	Biological Process	GO:0009987	cellular process	GO:0048523	negative regulation of cellular process	GO:0051964	negative regulation of synapse assembly	4	Cmeg33033_c0,Cmeg31511_c0,Cmeg20902_c1,Cmeg23571_c0
GO:0008150	Biological Process	GO:0009987	cellular process	GO:0048522	positive regulation of cellular process	GO:0060148	positive regulation of posttranscriptional gene silencing	2	Cmeg32432_c1,Cmeg32478_c0
GO:0008150	Biological Process	GO:0009987	cellular process	GO:0048522	positive regulation of cellular process	GO:0045921	positive regulation of exocytosis	1	Cmeg32327_c0
GO:0008150	Biological Process	GO:0009987	cellular process	GO:0048522	positive regulation of cellular process	GO:0051965	positive regulation of synapse assembly	4	Cmeg28852_c1,Cmeg28253_c0,Cmeg28852_c0,Cmeg28094_c0
GO:0008150	Biological Process	GO:0009987	cellular process	GO:0048522	positive regulation of cellular process	GO:0031325	positive regulation of cellular metabolic process	139	Cmeg32876_c0,Cmeg30003_c0,Cmeg32220_c4,Cmeg30699_c0,Cmeg27745_c0,Cmeg31121_c0,Cmeg29672_c0,Cmeg668690_c0,Cmeg32501_c1,Cmeg17319_c0,Cmeg17318_c0,Cmeg22296_c0,Cmeg22745_c0,Cmeg28852_c0,Cmeg29648_c0,Cmeg5343_c0,Cmeg25634_c0,Cmeg238082_c0,Cmeg28094_c0,Cmeg32336_c0,Cmeg24929_c0,Cmeg29617_c0,Cmeg29441_c2,Cmeg32404_c0,Cmeg817639_c0,Cmeg27671_c0,Cmeg31810_c3,Cmeg25667_c0,Cmeg1248_c0,Cmeg27430_c0,Cmeg3071…
GO:0008150	Biological Process	GO:0009987	cellular process	GO:0048522	positive regulation of cellular process	GO:0008284	positive regulation of cell proliferation	2	Cmeg28580_c0,Cmeg30582_c0
GO:0008150	Biological Process	GO:0009987	cellular process	GO:0048522	positive regulation of cellular process	GO:0043243	positive regulation of protein Cmeglex disassembly	2	Cmeg23639_c0,Cmeg29330_c0
GO:0008150	Biological Process	GO:0009987	cellular process	GO:0048522	positive regulation of cellular process	GO:0031346	positive regulation of cell projection organization	3	Cmeg29411_c0,Cmeg33276_c5,Cmeg26718_c1
GO:0008150	Biological Process	GO:0009987	cellular process	GO:0048522	positive regulation of cellular process	GO:0045785	positive regulation of cell adhesion	1	Cmeg26243_c3
GO:0008150	Biological Process	GO:0009987	cellular process	GO:0048522	positive regulation of cellular process	GO:0045597	positive regulation of cell differentiation	7	Cmeg30715_c0,Cmeg28580_c0,Cmeg28003_c0,Cmeg31472_c0,Cmeg32222_c0,Cmeg17088_c0,Cmeg29451_c0
GO:0008150	Biological Process	GO:0009987	cellular process	GO:0048522	positive regulation of cellular process	GO:0010647	positive regulation of cell communication	22	Cmeg29970_c0,Cmeg25667_c0,Cmeg12296_c0,Cmeg31987_c0,Cmeg30746_c0,Cmeg32020_c0,Cmeg25980_c0,Cmeg25667_c1,Cmeg32876_c0,Cmeg29999_c0,Cmeg24753_c0,Cmeg27918_c0,Cmeg21511_c0,Cmeg27807_c0,Cmeg9925_c0,Cmeg516806_c0,Cmeg29453_c0,Cmeg21316_c0,Cmeg30487_c0,Cmeg31506_c1,Cmeg32432_c1,Cmeg32393_c2
GO:0008150	Biological Process	GO:0009987	cellular process	GO:0048522	positive regulation of cellular process	GO:0090068	positive regulation of cell cycle process	4	Cmeg205081_c0,Cmeg25667_c1,Cmeg25667_c0,Cmeg31102_c2
GO:0008150	Biological Process	GO:0009987	cellular process	GO:0048522	positive regulation of cellular process	GO:0010942	positive regulation of cell death	23	Cmeg23849_c0,Cmeg33055_c4,Cmeg57911_c0,Cmeg32429_c0,Cmeg31119_c1,Cmeg32016_c0,Cmeg101235_c0,Cmeg31810_c3,Cmeg32220_c3,Cmeg29441_c2,Cmeg27918_c0,Cmeg32220_c4,Cmeg31020_c1,Cmeg33519_c0,Cmeg33477_c0,Cmeg4364_c0,Cmeg31810_c0,Cmeg29067_c0,Cmeg32419_c4,Cmeg32220_c1,Cmeg30306_c6,Cmeg26148_c0,Cmeg32220_c2
GO:0008150	Biological Process	GO:0009987	cellular process	GO:0048522	positive regulation of cellular process	GO:0010638	positive regulation of organelle organization	10	Cmeg33281_c0,Cmeg32022_c0,Cmeg17408_c0,Cmeg26804_c0,Cmeg23299_c0,Cmeg25833_c0,Cmeg29330_c0,Cmeg29250_c0,Cmeg31742_c0,Cmeg622954_c0
GO:0008150	Biological Process	GO:0009987	cellular process	GO:0048522	positive regulation of cellular process	GO:0050714	positive regulation of protein secretion	1	Cmeg17437_c0
GO:0008150	Biological Process	GO:0009987	cellular process	GO:0048522	positive regulation of cellular process	GO:0045787	positive regulation of cell cycle	2	Cmeg32246_c1,Cmeg33438_c0
GO:0008150	Biological Process	GO:0009987	cellular process	GO:0048610	cellular process involved in reproduction	GO:0044771	meiotic cell cycle phase transition	1	Cmeg31102_c2
GO:0008150	Biological Process	GO:0009987	cellular process	GO:0048610	cellular process involved in reproduction	GO:0048134	germ-line cyst formation	5	Cmeg32327_c0,Cmeg24604_c0,Cmeg205081_c0,Cmeg30746_c0,Cmeg32772_c0
GO:0008150	Biological Process	GO:0009987	cellular process	GO:0048610	cellular process involved in reproduction	GO:0035036	sperm-egg recognition	6	Cmeg33373_c0,Cmeg20391_c1,Cmeg26747_c0,Cmeg32608_c0,Cmeg30653_c1,Cmeg18730_c0
GO:0008150	Biological Process	GO:0009987	cellular process	GO:0048610	cellular process involved in reproduction	GO:0070192	chromosome organization involved in meiosis	6	Cmeg23897_c0,Cmeg30930_c0,Cmeg348201_c0,Cmeg24565_c0,Cmeg30060_c0,Cmeg27784_c0
GO:0008150	Biological Process	GO:0009987	cellular process	GO:0048610	cellular process involved in reproduction	GO:0007531	mating type determination	1	Cmeg25913_c1
GO:0008150	Biological Process	GO:0009987	cellular process	GO:0048610	cellular process involved in reproduction	GO:0045132	meiotic chromosome segregation	8	Cmeg264_c0,Cmeg17267_c0,Cmeg26653_c0,Cmeg30159_c0,Cmeg57911_c0,Cmeg101235_c0,Cmeg31472_c0,Cmeg21018_c0
GO:0008150	Biological Process	GO:0009987	cellular process	GO:0048610	cellular process involved in reproduction	GO:0009875	pollen-pistil interaction	5	Cmeg32220_c4,Cmeg32220_c6,Cmeg32220_c2,Cmeg31810_c3,Cmeg28893_c0
GO:0008150	Biological Process	GO:0009987	cellular process	GO:0048610	cellular process involved in reproduction	GO:0051321	meiotic cell cycle	36	Cmeg25974_c0,Cmeg32144_c0,Cmeg31102_c2,Cmeg30159_c0,Cmeg24214_c0,Cmeg30394_c0,Cmeg31472_c0,Cmeg28639_c0,Cmeg24565_c0,Cmeg23897_c0,Cmeg19462_c0,Cmeg348201_c0,Cmeg30008_c0,Cmeg57911_c0,Cmeg26653_c0,Cmeg29451_c0,Cmeg24604_c0,Cmeg943_c0,Cmeg29843_c0,Cmeg25456_c0,Cmeg17345_c0,Cmeg20902_c1,Cmeg101235_c0,Cmeg30930_c0,Cmeg27302_c0,Cmeg251357_c0,Cmeg28253_c0,Cmeg264_c0,Cmeg17267_c0,Cmeg27938_c0,Cmeg30060_…
GO:0008150	Biological Process	GO:0009987	cellular process	GO:0048610	cellular process involved in reproduction	GO:0019072	viral genome packaging	11	Cmeg20457_c2,Cmeg29840_c0,Cmeg28333_c0,Cmeg26455_c0,Cmeg23491_c0,Cmeg27265_c0,Cmeg28296_c1,Cmeg30380_c1,Cmeg32514_c0,Cmeg33561_c0,Cmeg27803_c0
GO:0008150	Biological Process	GO:0009987	cellular process	GO:0048610	cellular process involved in reproduction	GO:0007135	meiosis II	1	Cmeg29451_c0
GO:0008150	Biological Process	GO:0009987	cellular process	GO:0048610	cellular process involved in reproduction	GO:0007131	reciprocal meiotic recombination	1	Cmeg26653_c0
GO:0008150	Biological Process	GO:0009987	cellular process	GO:0048610	cellular process involved in reproduction	GO:0022412	cellular process involved in reproduction in multicellular organism	95	Cmeg31019_c0,Cmeg29907_c1,Cmeg29411_c0,Cmeg30682_c1,Cmeg9925_c0,Cmeg30774_c0,Cmeg24667_c0,Cmeg205081_c0,Cmeg24214_c0,Cmeg31102_c2,Cmeg32342_c3,Cmeg30746_c0,Cmeg29224_c2,Cmeg32233_c0,Cmeg32538_c3,Cmeg31643_c0,Cmeg31345_c0,Cmeg31407_c1,Cmeg34713_c0,Cmeg32220_c1,Cmeg29843_c0,Cmeg17153_c0,Cmeg33108_c0,Cmeg31611_c2,Cmeg1543_c0,Cmeg33555_c0,Cmeg32246_c1,Cmeg25496_c0,Cmeg101235_c0,Cmeg17345_c0,Cmeg19046…
GO:0008150	Biological Process	GO:0009987	cellular process	GO:0048610	cellular process involved in reproduction	GO:0051307	meiotic chromosome separation	1	Cmeg26653_c0
GO:0008150	Biological Process	GO:0009987	cellular process	GO:0048610	cellular process involved in reproduction	GO:0000212	meiotic spindle organization	1	Cmeg30008_c0
GO:0008150	Biological Process	GO:0009987	cellular process	GO:0048610	cellular process involved in reproduction	GO:0019068	virion assembly	22	Cmeg30701_c0,Cmeg32563_c1,Cmeg30380_c1,Cmeg26382_c0,Cmeg33561_c0,Cmeg15915_c0,Cmeg27803_c0,Cmeg32392_c0,Cmeg25634_c0,Cmeg23491_c0,Cmeg28333_c0,Cmeg27265_c0,Cmeg24962_c0,Cmeg108454_c0,Cmeg28296_c1,Cmeg32514_c0,Cmeg31140_c2,Cmeg31275_c0,Cmeg29840_c0,Cmeg20457_c2,Cmeg26455_c0,Cmeg26908_c0
GO:0008150	Biological Process	GO:0009987	cellular process	GO:0048610	cellular process involved in reproduction	GO:0007126	meiosis	29	Cmeg57911_c0,Cmeg30008_c0,Cmeg26653_c0,Cmeg29451_c0,Cmeg943_c0,Cmeg25456_c0,Cmeg101235_c0,Cmeg20902_c1,Cmeg17345_c0,Cmeg27302_c0,Cmeg30930_c0,Cmeg31102_c2,Cmeg32144_c0,Cmeg28253_c0,Cmeg30159_c0,Cmeg251357_c0,Cmeg30060_c0,Cmeg17267_c0,Cmeg264_c0,Cmeg25805_c0,Cmeg28639_c0,Cmeg31472_c0,Cmeg30394_c0,Cmeg27784_c0,Cmeg24565_c0,Cmeg21018_c0,Cmeg348201_c0,Cmeg19462_c0,Cmeg23897_c0
GO:0008150	Biological Process	GO:0009987	cellular process	GO:0048610	cellular process involved in reproduction	GO:0033206	meiotic cytokinesis	3	Cmeg29843_c0,Cmeg29451_c0,Cmeg24214_c0
GO:0008150	Biological Process	GO:0009987	cellular process	GO:0048610	cellular process involved in reproduction	GO:0007127	meiosis I	18	Cmeg29451_c0,Cmeg943_c0,Cmeg57911_c0,Cmeg26653_c0,Cmeg30930_c0,Cmeg25456_c0,Cmeg101235_c0,Cmeg28253_c0,Cmeg31102_c2,Cmeg30060_c0,Cmeg348201_c0,Cmeg19462_c0,Cmeg23897_c0,Cmeg25805_c0,Cmeg28639_c0,Cmeg27784_c0,Cmeg30394_c0,Cmeg24565_c0
GO:0008150	Biological Process	GO:0009987	cellular process	GO:0044763	single-organism cellular process	GO:0022402	cell cycle process	190	Cmeg40891_c0,Cmeg26182_c0,Cmeg32726_c1,Cmeg32220_c3,Cmeg36729_c0,Cmeg32504_c0,Cmeg33550_c0,Cmeg32419_c4,Cmeg28046_c0,Cmeg30634_c0,Cmeg21117_c0,Cmeg28683_c0,Cmeg32657_c3,Cmeg21710_c0,Cmeg26392_c0,Cmeg32553_c0,Cmeg12308_c0,Cmeg17153_c0,Cmeg101235_c0,Cmeg17345_c0,Cmeg26854_c0,Cmeg27302_c0,Cmeg8386_c0,Cmeg31020_c1,Cmeg32144_c0,Cmeg30159_c0,Cmeg31102_c2,Cmeg31275_c0,Cmeg27133_c0,Cmeg24214_c0,Cmeg18691…
GO:0008150	Biological Process	GO:0009987	cellular process	GO:0044763	single-organism cellular process	GO:0097194	execution phase of apoptosis	1	Cmeg30871_c0
GO:0008150	Biological Process	GO:0009987	cellular process	GO:0044763	single-organism cellular process	GO:0022406	membrane docking	20	Cmeg16350_c0,Cmeg21415_c0,Cmeg29627_c0,Cmeg21104_c0,Cmeg32531_c0,Cmeg28764_c0,Cmeg28975_c0,Cmeg30804_c0,Cmeg31198_c0,Cmeg27459_c0,Cmeg29785_c0,Cmeg719331_c0,Cmeg30061_c1,Cmeg32592_c0,Cmeg30203_c0,Cmeg32129_c0,Cmeg31715_c0,Cmeg25782_c0,Cmeg28630_c0,Cmeg13419_c0
GO:0008150	Biological Process	GO:0009987	cellular process	GO:0044763	single-organism cellular process	GO:0006276	plasmid maintenance	1	Cmeg24146_c0
GO:0008150	Biological Process	GO:0009987	cellular process	GO:0044763	single-organism cellular process	GO:0006996	organelle organization	519	Cmeg20872_c0,Cmeg23897_c0,Cmeg32624_c0,Cmeg32233_c0,Cmeg25362_c0,Cmeg26928_c0,Cmeg8386_c0,Cmeg21560_c0,Cmeg24667_c0,Cmeg27326_c0,Cmeg31051_c0,Cmeg33160_c0,Cmeg31242_c0,Cmeg32436_c0,Cmeg32432_c1,Cmeg32102_c3,Cmeg32419_c4,Cmeg31500_c0,Cmeg28895_c0,Cmeg26519_c0,Cmeg22181_c0,Cmeg30878_c0,Cmeg26745_c1,Cmeg33370_c0,Cmeg32232_c1,Cmeg74673_c0,Cmeg22082_c0,Cmeg32305_c0,Cmeg30313_c0,Cmeg32022_c1,Cmeg622954…
GO:0008150	Biological Process	GO:0009987	cellular process	GO:0044763	single-organism cellular process	GO:0022411	cellular Cmegonent disassembly	24	Cmeg18146_c0,Cmeg21112_c0,Cmeg31216_c0,Cmeg32774_c1,Cmeg30746_c0,Cmeg718032_c0,Cmeg28354_c0,Cmeg27290_c0,Cmeg24221_c1,Cmeg799207_c0,Cmeg23639_c0,Cmeg28280_c0,Cmeg28932_c0,Cmeg23837_c0,Cmeg29876_c0,Cmeg29330_c0,Cmeg31115_c2,Cmeg30802_c0,Cmeg30871_c0,Cmeg26511_c0,Cmeg30487_c0,Cmeg30530_c0,Cmeg27991_c0,Cmeg27018_c0
GO:0008150	Biological Process	GO:0009987	cellular process	GO:0044763	single-organism cellular process	GO:0007028	cytoplasm organization	7	Cmeg29411_c0,Cmeg29585_c0,Cmeg32342_c3,Cmeg34713_c0,Cmeg24214_c0,Cmeg32022_c0,Cmeg24859_c0
GO:0008150	Biological Process	GO:0009987	cellular process	GO:0044763	single-organism cellular process	GO:0032196	transposition	30	Cmeg694_c0,Cmeg26775_c0,Cmeg32769_c4,Cmeg33143_c0,Cmeg4328_c0,Cmeg29529_c0,Cmeg32070_c1,Cmeg938823_c0,Cmeg12296_c0,Cmeg22501_c0,Cmeg11117_c0,Cmeg29859_c0,Cmeg23452_c0,Cmeg1499_c0,Cmeg31521_c0,Cmeg33317_c1,Cmeg25_c0,Cmeg30387_c2,Cmeg28691_c0,Cmeg20640_c0,Cmeg21422_c0,Cmeg26145_c0,Cmeg3592_c0,Cmeg30306_c2,Cmeg666398_c0,Cmeg27719_c0,Cmeg23624_c0,Cmeg19007_c1,Cmeg15915_c0,Cmeg30681_c1
GO:0008150	Biological Process	GO:0009987	cellular process	GO:0044763	single-organism cellular process	GO:0007155	cell adhesion	61	Cmeg31221_c1,Cmeg5039_c0,Cmeg29734_c0,Cmeg30613_c0,Cmeg21370_c1,Cmeg33545_c0,Cmeg33149_c0,Cmeg33105_c0,Cmeg27253_c0,Cmeg33547_c0,Cmeg33461_c0,Cmeg19874_c0,Cmeg20890_c0,Cmeg33492_c0,Cmeg18377_c0,Cmeg32886_c1,Cmeg620153_c0,Cmeg32443_c0,Cmeg19323_c2,Cmeg33081_c0,Cmeg32597_c1,Cmeg33358_c0,Cmeg26243_c3,Cmeg16290_c0,Cmeg10116_c0,Cmeg803684_c0,Cmeg18583_c0,Cmeg30560_c0,Cmeg32644_c1,Cmeg32135_c1,Cmeg2746…
GO:0008150	Biological Process	GO:0009987	cellular process	GO:0044763	single-organism cellular process	GO:0030030	cell projection organization	138	Cmeg8498_c0,Cmeg31760_c0,Cmeg32220_c3,Cmeg26865_c0,Cmeg32419_c4,Cmeg28046_c0,Cmeg33131_c4,Cmeg26243_c3,Cmeg979104_c0,Cmeg28795_c0,Cmeg28683_c0,Cmeg27625_c0,Cmeg32367_c0,Cmeg31482_c0,Cmeg19832_c0,Cmeg20683_c0,Cmeg31119_c1,Cmeg29717_c4,Cmeg23801_c0,Cmeg28580_c0,Cmeg32342_c3,Cmeg29224_c2,Cmeg30746_c0,Cmeg30964_c3,Cmeg20872_c0,Cmeg31407_c1,Cmeg32432_c1,Cmeg4286_c0,Cmeg31808_c0,Cmeg29812_c0,Cmeg23899_…
GO:0008150	Biological Process	GO:0009987	cellular process	GO:0044763	single-organism cellular process	GO:0006928	cellular Cmegonent movement	198	Cmeg30964_c3,Cmeg17292_c0,Cmeg32538_c3,Cmeg29224_c2,Cmeg30746_c0,Cmeg31407_c1,Cmeg24214_c0,Cmeg32108_c0,Cmeg32342_c3,Cmeg30159_c0,Cmeg23801_c0,Cmeg29072_c0,Cmeg22663_c0,Cmeg20274_c0,Cmeg29812_c0,Cmeg32432_c1,Cmeg35337_c0,Cmeg1312201_c0,Cmeg397968_c0,Cmeg9277_c0,Cmeg4286_c0,Cmeg29353_c2,Cmeg29907_c1,Cmeg32733_c0,Cmeg26233_c0,Cmeg33131_c4,Cmeg21117_c0,Cmeg26243_c3,Cmeg32419_c4,Cmeg3524_c0,Cmeg23733…
GO:0008150	Biological Process	GO:0009987	cellular process	GO:0044763	single-organism cellular process	GO:0007154	cell communication	1526	Cmeg28253_c0,Cmeg29080_c0,Cmeg33192_c1,Cmeg28568_c0,Cmeg25913_c1,Cmeg863_c0,Cmeg39461_c0,Cmeg23084_c0,Cmeg27534_c1,Cmeg30308_c0,Cmeg25409_c0,Cmeg785029_c0,Cmeg31930_c0,Cmeg32596_c1,Cmeg32538_c1,Cmeg28512_c0,Cmeg32689_c2,Cmeg31054_c1,Cmeg27132_c0,Cmeg8515_c0,Cmeg32863_c0,Cmeg19984_c1,Cmeg10748_c0,Cmeg30359_c0,Cmeg24753_c0,Cmeg11688_c0,Cmeg29706_c0,Cmeg30036_c0,Cmeg29965_c0,Cmeg32506_c1,Cmeg960005_…
GO:0008150	Biological Process	GO:0009987	cellular process	GO:0044763	single-organism cellular process	GO:0007017	microtubule-based process	176	Cmeg33497_c0,Cmeg28253_c0,Cmeg26278_c1,Cmeg31517_c0,Cmeg17278_c0,Cmeg27459_c0,Cmeg33154_c0,Cmeg946760_c0,Cmeg31216_c0,Cmeg17518_c0,Cmeg945506_c0,Cmeg424577_c0,Cmeg693096_c0,Cmeg1165170_c0,Cmeg30008_c0,Cmeg24604_c0,Cmeg1553398_c0,Cmeg2805_c0,Cmeg33046_c0,Cmeg547065_c0,Cmeg20936_c0,Cmeg32840_c0,Cmeg827964_c0,Cmeg21559_c1,Cmeg25332_c1,Cmeg4357_c0,Cmeg252713_c0,Cmeg33586_c0,Cmeg586551_c0,Cmeg31287_c1…
GO:0008150	Biological Process	GO:0009987	cellular process	GO:0044763	single-organism cellular process	GO:0003001	generation of a signal involved in cell-cell signaling	22	Cmeg16311_c0,Cmeg32327_c0,Cmeg32218_c1,Cmeg17437_c0,Cmeg31511_c0,Cmeg488_c0,Cmeg33382_c0,Cmeg28852_c1,Cmeg772330_c0,Cmeg17513_c0,Cmeg29351_c0,Cmeg31806_c0,Cmeg21732_c0,Cmeg28985_c0,Cmeg33468_c0,Cmeg32393_c2,Cmeg28416_c0,Cmeg28630_c0,Cmeg31093_c0,Cmeg28852_c0,Cmeg31227_c0,Cmeg33111_c0
GO:0008150	Biological Process	GO:0009987	cellular process	GO:0044763	single-organism cellular process	GO:0016044	cellular membrane organization	71	Cmeg29600_c0,Cmeg31179_c0,Cmeg28094_c0,Cmeg24402_c0,Cmeg23877_c0,Cmeg29517_c0,Cmeg863_c0,Cmeg31094_c0,Cmeg31781_c0,Cmeg21594_c1,Cmeg32231_c0,Cmeg21243_c0,Cmeg29805_c0,Cmeg11104_c0,Cmeg30003_c0,Cmeg28852_c1,Cmeg21113_c1,Cmeg27166_c0,Cmeg32985_c1,Cmeg17507_c0,Cmeg31264_c0,Cmeg26163_c0,Cmeg30342_c1,Cmeg1625_c0,Cmeg13748_c0,Cmeg17375_c0,Cmeg28852_c0,Cmeg41303_c0,Cmeg28578_c0,Cmeg30715_c0,Cmeg17513_c0…
GO:0008150	Biological Process	GO:0009987	cellular process	GO:0044763	single-organism cellular process	GO:0045229	external encapsulating structure organization	9	Cmeg29446_c0,Cmeg22631_c0,Cmeg513329_c0,Cmeg31729_c0,Cmeg21440_c0,Cmeg21830_c0,Cmeg42014_c0,Cmeg16360_c0,Cmeg286293_c0
GO:0008150	Biological Process	GO:0009987	cellular process	GO:0044763	single-organism cellular process	GO:0016458	gene silencing	24	Cmeg33438_c0,Cmeg32944_c2,Cmeg30040_c0,Cmeg31903_c0,Cmeg23801_c0,Cmeg33131_c2,Cmeg30053_c0,Cmeg30153_c0,Cmeg32478_c0,Cmeg31781_c0,Cmeg28427_c0,Cmeg32772_c0,Cmeg24575_c0,Cmeg17679_c1,Cmeg32432_c1,Cmeg29187_c1,Cmeg25104_c0,Cmeg31869_c0,Cmeg33111_c0,Cmeg24164_c0,Cmeg34657_c0,Cmeg18700_c0,Cmeg33131_c0,Cmeg19567_c0
GO:0008150	Biological Process	GO:0009987	cellular process	GO:0044763	single-organism cellular process	GO:0001775	cell activation	34	Cmeg33459_c0,Cmeg29465_c0,Cmeg23934_c0,Cmeg10114_c0,Cmeg26736_c0,Cmeg32135_c0,Cmeg29866_c0,Cmeg28546_c1,Cmeg19179_c0,Cmeg23876_c0,Cmeg943_c0,Cmeg18140_c0,Cmeg25033_c0,Cmeg13915_c0,Cmeg21117_c0,Cmeg26278_c1,Cmeg26931_c0,Cmeg31997_c0,Cmeg21893_c0,Cmeg25549_c0,Cmeg6816_c0,Cmeg29185_c0,Cmeg30272_c0,Cmeg851786_c0,Cmeg5451_c0,Cmeg28102_c0,Cmeg788587_c0,Cmeg230310_c0,Cmeg348201_c0,Cmeg30671_c0,Cmeg31102…
GO:0008150	Biological Process	GO:0009987	cellular process	GO:0044763	single-organism cellular process	GO:0032940	secretion by cell	74	Cmeg16350_c0,Cmeg14839_c0,Cmeg32063_c1,Cmeg28975_c0,Cmeg33382_c0,Cmeg31198_c0,Cmeg31586_c0,Cmeg27439_c0,Cmeg17437_c0,Cmeg24254_c0,Cmeg29172_c0,Cmeg29785_c0,Cmeg27459_c0,Cmeg30061_c1,Cmeg20133_c1,Cmeg31806_c0,Cmeg31956_c1,Cmeg29351_c0,Cmeg40667_c0,Cmeg30264_c0,Cmeg33111_c0,Cmeg28699_c0,Cmeg33468_c0,Cmeg21600_c0,Cmeg21415_c0,Cmeg27832_c0,Cmeg16311_c0,Cmeg28852_c1,Cmeg772330_c0,Cmeg31244_c0,Cmeg3020…
GO:0008150	Biological Process	GO:0009987	cellular process	GO:0044763	single-organism cellular process	GO:0007049	cell cycle	217	Cmeg30634_c0,Cmeg28046_c0,Cmeg32419_c4,Cmeg21117_c0,Cmeg33550_c0,Cmeg32504_c0,Cmeg36729_c0,Cmeg32220_c3,Cmeg26182_c0,Cmeg32726_c1,Cmeg40891_c0,Cmeg27302_c0,Cmeg26186_c0,Cmeg17345_c0,Cmeg101235_c0,Cmeg26854_c0,Cmeg17153_c0,Cmeg32553_c0,Cmeg12308_c0,Cmeg28683_c0,Cmeg32657_c3,Cmeg21710_c0,Cmeg26392_c0,Cmeg23627_c0,Cmeg23897_c0,Cmeg33520_c0,Cmeg26928_c0,Cmeg24565_c0,Cmeg23583_c0,Cmeg24391_c0,Cmeg3147…
GO:0008150	Biological Process	GO:0009987	cellular process	GO:0044763	single-organism cellular process	GO:0051716	cellular response to stimulus	1734	Cmeg23969_c0,Cmeg32658_c2,Cmeg30664_c1,Cmeg32171_c0,Cmeg25431_c1,Cmeg6151_c0,Cmeg27835_c0,Cmeg24996_c1,Cmeg28489_c0,Cmeg29786_c0,Cmeg32140_c0,Cmeg21308_c0,Cmeg17069_c0,Cmeg3583_c0,Cmeg32888_c0,Cmeg935728_c0,Cmeg17819_c0,Cmeg28376_c0,Cmeg4967_c0,Cmeg27239_c1,Cmeg23572_c0,Cmeg22247_c0,Cmeg27736_c0,Cmeg28288_c0,Cmeg32999_c0,Cmeg17056_c0,Cmeg27149_c0,Cmeg29867_c0,Cmeg28396_c1,Cmeg33191_c0,Cmeg1157335…
GO:0008150	Biological Process	GO:0009987	cellular process	GO:0044763	single-organism cellular process	GO:0006903	vesicle targeting	1	Cmeg28630_c0
GO:0008150	Biological Process	GO:0009987	cellular process	GO:0044763	single-organism cellular process	GO:0033059	cellular pigmentation	3	Cmeg30863_c0,Cmeg30324_c0,Cmeg30308_c0
GO:0008150	Biological Process	GO:0009987	cellular process	GO:0044763	single-organism cellular process	GO:0043954	cellular Cmegonent maintenance	5	Cmeg30487_c0,Cmeg32791_c1,Cmeg24214_c0,Cmeg29843_c0,Cmeg30746_c0
GO:0008150	Biological Process	GO:0009987	cellular process	GO:0044763	single-organism cellular process	GO:0034330	cell junction organization	10	Cmeg32769_c3,Cmeg29192_c4,Cmeg30532_c1,Cmeg28952_c0,Cmeg32404_c0,Cmeg32666_c1,Cmeg23074_c0,Cmeg24214_c0,Cmeg30682_c1,Cmeg32791_c1
GO:0008150	Biological Process	GO:0009987	cellular process	GO:0044763	single-organism cellular process	GO:0006949	syncytium formation	5	Cmeg33550_c0,Cmeg30682_c1,Cmeg291677_c0,Cmeg31345_c0,Cmeg33108_c0
GO:0008150	Biological Process	GO:0009987	cellular process	GO:0044763	single-organism cellular process	GO:0051651	maintenance of location in cell	36	Cmeg32954_c0,Cmeg22241_c0,Cmeg33468_c0,Cmeg33046_c0,Cmeg33497_c0,Cmeg31760_c2,Cmeg29768_c0,Cmeg22181_c0,Cmeg3445_c0,Cmeg31517_c0,Cmeg32423_c0,Cmeg32741_c0,Cmeg32597_c0,Cmeg25711_c0,Cmeg247711_c0,Cmeg32059_c0,Cmeg28852_c0,Cmeg29411_c0,Cmeg37121_c0,Cmeg9335_c0,Cmeg8476_c0,Cmeg28852_c1,Cmeg13092_c0,Cmeg25332_c1,Cmeg33501_c0,Cmeg33375_c0,Cmeg31147_c0,Cmeg17507_c0,Cmeg26029_c0,Cmeg31653_c0,Cmeg33307_c…
GO:0008150	Biological Process	GO:0009987	cellular process	GO:0044763	single-organism cellular process	GO:0008037	cell recognition	39	Cmeg29812_c0,Cmeg32059_c0,Cmeg20391_c1,Cmeg26747_c0,Cmeg5343_c0,Cmeg20640_c0,Cmeg32559_c0,Cmeg32220_c6,Cmeg30964_c3,Cmeg32608_c0,Cmeg31643_c0,Cmeg29224_c2,Cmeg30746_c0,Cmeg32220_c4,Cmeg26775_c0,Cmeg668690_c0,Cmeg18730_c0,Cmeg28893_c0,Cmeg33545_c0,Cmeg29955_c0,Cmeg32886_c1,Cmeg28461_c0,Cmeg30487_c0,Cmeg27804_c0,Cmeg32911_c0,Cmeg22951_c0,Cmeg33404_c2,Cmeg32220_c2,Cmeg31626_c0,Cmeg26243_c3,Cmeg30653…
GO:0008150	Biological Process	GO:0009987	cellular process	GO:0044763	single-organism cellular process	GO:0035638	signal maturation	1	Cmeg21316_c0
GO:0008150	Biological Process	GO:0009987	cellular process	GO:0044763	single-organism cellular process	GO:0030029	actin filament-based process	70	Cmeg291677_c0,Cmeg32070_c1,Cmeg32022_c0,Cmeg31781_c0,Cmeg28586_c0,Cmeg29953_c0,Cmeg28253_c0,Cmeg29465_c0,Cmeg26637_c0,Cmeg32429_c0,Cmeg31866_c2,Cmeg33400_c3,Cmeg27131_c0,Cmeg33111_c0,Cmeg24604_c0,Cmeg33468_c0,Cmeg27841_c0,Cmeg23299_c0,Cmeg32947_c0,Cmeg30227_c6,Cmeg30003_c0,Cmeg32876_c0,Cmeg622954_c0,Cmeg33375_c0,Cmeg28219_c0,Cmeg31002_c1,Cmeg26804_c0,Cmeg17408_c0,Cmeg17249_c0,Cmeg29399_c0,Cmeg327…
GO:0008150	Biological Process	GO:0009987	cellular process	GO:0044763	single-organism cellular process	GO:0051301	cell division	63	Cmeg29585_c0,Cmeg4452_c0,Cmeg32657_c3,Cmeg29451_c0,Cmeg29843_c0,Cmeg396652_c0,Cmeg12308_c0,Cmeg24776_c0,Cmeg17153_c0,Cmeg26471_c0,Cmeg24604_c0,Cmeg26854_c0,Cmeg30673_c0,Cmeg31767_c1,Cmeg17345_c0,Cmeg32246_c1,Cmeg32429_c0,Cmeg31806_c0,Cmeg32135_c0,Cmeg16074_c0,Cmeg28253_c0,Cmeg28094_c0,Cmeg34910_c0,Cmeg28874_c0,Cmeg32666_c1,Cmeg32382_c0,Cmeg18196_c0,Cmeg32423_c0,Cmeg27902_c0,Cmeg28952_c0,Cmeg32724…
GO:0008150	Biological Process	GO:0009987	cellular process	GO:0044763	single-organism cellular process	GO:0008219	cell death	106	Cmeg101235_c0,Cmeg17290_c0,Cmeg31119_c1,Cmeg32246_c1,Cmeg30871_c0,Cmeg29033_c0,Cmeg30825_c1,Cmeg21316_c0,Cmeg31576_c0,Cmeg33132_c1,Cmeg30094_c0,Cmeg32220_c2,Cmeg26148_c0,Cmeg31206_c0,Cmeg32419_c4,Cmeg21695_c0,Cmeg30784_c0,Cmeg32220_c3,Cmeg277686_c0,Cmeg29084_c1,Cmeg24935_c0,Cmeg32767_c1,Cmeg30208_c0,Cmeg16632_c0,Cmeg33319_c4,Cmeg29907_c1,Cmeg30530_c0,Cmeg33055_c4,Cmeg25932_c0,Cmeg23849_c0,Cmeg326…
GO:0008150	Biological Process	GO:0009987	cellular process	GO:0044763	single-organism cellular process	GO:0007163	establishment or maintenance of cell polarity	46	Cmeg32220_c3,Cmeg28952_c0,Cmeg26865_c0,Cmeg32404_c0,Cmeg31810_c3,Cmeg32327_c0,Cmeg32419_c4,Cmeg31810_c0,Cmeg32220_c2,Cmeg32791_c1,Cmeg32782_c0,Cmeg24776_c0,Cmeg33468_c0,Cmeg33111_c0,Cmeg19874_c0,Cmeg27804_c0,Cmeg21316_c0,Cmeg32429_c0,Cmeg32246_c1,Cmeg20902_c1,Cmeg33545_c0,Cmeg29547_c0,Cmeg27918_c0,Cmeg30774_c0,Cmeg33375_c0,Cmeg24214_c0,Cmeg33519_c0,Cmeg26775_c0,Cmeg32876_c0,Cmeg33477_c0,Cmeg32220…
GO:0008150	Biological Process	GO:0009987	cellular process	GO:0044763	single-organism cellular process	GO:0071804	cellular potassium ion transport	10	Cmeg20477_c0,Cmeg15271_c0,Cmeg11921_c0,Cmeg15894_c0,Cmeg23930_c0,Cmeg18706_c1,Cmeg27414_c0,Cmeg24824_c0,Cmeg25772_c0,Cmeg30283_c0
GO:0008150	Biological Process	GO:0009987	cellular process	GO:0044763	single-organism cellular process	GO:0071554	cell wall organization or biogenesis	75	Cmeg24070_c0,Cmeg27583_c0,Cmeg33334_c0,Cmeg23754_c0,Cmeg23486_c0,Cmeg31729_c0,Cmeg27381_c0,Cmeg3844_c0,Cmeg31937_c1,Cmeg29824_c0,Cmeg34234_c0,Cmeg27863_c2,Cmeg29144_c0,Cmeg28811_c0,Cmeg261_c0,Cmeg19473_c0,Cmeg32317_c0,Cmeg21440_c0,Cmeg22631_c0,Cmeg29446_c0,Cmeg21587_c0,Cmeg27863_c1,Cmeg30499_c0,Cmeg23519_c0,Cmeg32251_c0,Cmeg28501_c0,Cmeg27863_c3,Cmeg31754_c2,Cmeg25951_c0,Cmeg31513_c1,Cmeg20771_c0…
GO:0008150	Biological Process	GO:0009987	cellular process	GO:0044763	single-organism cellular process	GO:0051641	cellular localization	615	Cmeg31915_c1,Cmeg23299_c0,Cmeg28239_c0,Cmeg33501_c0,Cmeg13092_c0,Cmeg29684_c0,Cmeg27661_c0,Cmeg28630_c0,Cmeg31019_c1,Cmeg17375_c0,Cmeg24164_c0,Cmeg24047_c1,Cmeg247711_c0,Cmeg33162_c0,Cmeg32985_c0,Cmeg851976_c0,Cmeg29351_c0,Cmeg29465_c0,Cmeg25555_c0,Cmeg28083_c0,Cmeg110975_c0,Cmeg33468_c0,Cmeg32781_c0,Cmeg32837_c0,Cmeg14577_c0,Cmeg33111_c0,Cmeg17784_c0,Cmeg26379_c0,Cmeg675533_c0,Cmeg30061_c0,Cmeg2…
GO:0008150	Biological Process	GO:0009987	cellular process	GO:0044763	single-organism cellular process	GO:0055085	transmembrane transport	383	Cmeg203287_c0,Cmeg32196_c0,Cmeg31587_c1,Cmeg31928_c0,Cmeg36229_c0,Cmeg27032_c0,Cmeg19408_c1,Cmeg24219_c0,Cmeg33008_c0,Cmeg23060_c0,Cmeg19407_c0,Cmeg28803_c0,Cmeg32446_c0,Cmeg33870_c0,Cmeg23611_c0,Cmeg32964_c0,Cmeg967228_c0,Cmeg31131_c0,Cmeg30835_c0,Cmeg30661_c3,Cmeg30002_c3,Cmeg7221_c0,Cmeg30921_c0,Cmeg33973_c0,Cmeg26929_c0,Cmeg28715_c0,Cmeg550801_c0,Cmeg7372_c0,Cmeg33343_c1,Cmeg1359720_c0,Cmeg25…
GO:0008150	Biological Process	GO:0009987	cellular process	GO:0044763	single-organism cellular process	GO:0032535	regulation of cellular Cmegonent size	29	Cmeg26718_c1,Cmeg33400_c3,Cmeg17408_c0,Cmeg31667_c0,Cmeg25833_c0,Cmeg26804_c0,Cmeg28930_c0,Cmeg33545_c0,Cmeg25000_c0,Cmeg30715_c0,Cmeg30932_c0,Cmeg321326_c0,Cmeg32769_c3,Cmeg17276_c0,Cmeg33281_c0,Cmeg31781_c0,Cmeg28586_c0,Cmeg24166_c0,Cmeg32022_c0,Cmeg30227_c6,Cmeg23299_c0,Cmeg33033_c0,Cmeg32841_c0,Cmeg29250_c0,Cmeg31742_c0,Cmeg21560_c0,Cmeg33320_c0,Cmeg32342_c3,Cmeg622954_c0
GO:0008150	Biological Process	GO:0009987	cellular process	GO:0044763	single-organism cellular process	GO:0050808	synapse organization	28	Cmeg28094_c0,Cmeg28253_c0,Cmeg33398_c0,Cmeg28852_c1,Cmeg30003_c0,Cmeg24214_c0,Cmeg32666_c1,Cmeg23074_c0,Cmeg33033_c0,Cmeg26837_c1,Cmeg31511_c0,Cmeg32772_c0,Cmeg30964_c3,Cmeg16311_c0,Cmeg30746_c0,Cmeg21018_c0,Cmeg32886_c1,Cmeg23571_c0,Cmeg30487_c0,Cmeg28852_c0,Cmeg31923_c0,Cmeg33046_c0,Cmeg32867_c0,Cmeg20902_c1,Cmeg29812_c0,Cmeg33570_c0,Cmeg29351_c0,Cmeg31482_c0
GO:0008150	Biological Process	GO:0009987	cellular process	GO:0044763	single-organism cellular process	GO:0043062	extracellular structure organization	10	Cmeg22631_c0,Cmeg19567_c0,Cmeg29087_c0,Cmeg30746_c0,Cmeg30530_c0,Cmeg1543_c0,Cmeg24604_c0,Cmeg24221_c1,Cmeg27902_c0,Cmeg29843_c0
GO:0008150	Biological Process	GO:0009987	cellular process	GO:0044763	single-organism cellular process	GO:0007059	chromosome segregation	36	Cmeg1174731_c0,Cmeg28232_c0,Cmeg31472_c0,Cmeg17507_c0,Cmeg31147_c0,Cmeg31653_c0,Cmeg25332_c1,Cmeg30159_c0,Cmeg32144_c0,Cmeg31437_c1,Cmeg8476_c0,Cmeg37121_c0,Cmeg30532_c1,Cmeg21573_c0,Cmeg247711_c0,Cmeg25711_c0,Cmeg21018_c0,Cmeg28046_c0,Cmeg33550_c0,Cmeg31877_c0,Cmeg31216_c0,Cmeg25797_c0,Cmeg32423_c0,Cmeg26182_c0,Cmeg22181_c0,Cmeg3445_c0,Cmeg33497_c0,Cmeg264_c0,Cmeg17267_c0,Cmeg27302_c0,Cmeg101235…
GO:0008150	Biological Process	GO:0009987	cellular process	GO:0044763	single-organism cellular process	GO:0048869	cellular developmental process	347	Cmeg32745_c2,Cmeg22951_c0,Cmeg33468_c0,Cmeg33111_c0,Cmeg24840_c0,Cmeg25383_c0,Cmeg10521_c0,Cmeg29351_c0,Cmeg24533_c0,Cmeg32800_c0,Cmeg31467_c0,Cmeg27821_c0,Cmeg32650_c0,Cmeg661938_c0,Cmeg13076_c0,Cmeg31639_c1,Cmeg251357_c0,Cmeg30034_c1,Cmeg19323_c2,Cmeg31626_c0,Cmeg31395_c2,Cmeg30698_c0,Cmeg11755_c0,Cmeg30986_c0,Cmeg32070_c1,Cmeg28160_c0,Cmeg28630_c0,Cmeg29684_c0,Cmeg31923_c0,Cmeg23734_c0,Cmeg217…
GO:0008150	Biological Process	GO:0009987	cellular process	GO:0044763	single-organism cellular process	GO:0016049	cell growth	21	Cmeg31020_c1,Cmeg33320_c0,Cmeg32342_c3,Cmeg28094_c0,Cmeg30003_c0,Cmeg24214_c0,Cmeg33404_c1,Cmeg16198_c0,Cmeg33404_c2,Cmeg31395_c2,Cmeg29907_c1,Cmeg19874_c0,Cmeg32782_c0,Cmeg23037_c0,Cmeg32590_c0,Cmeg31458_c7,Cmeg33046_c0,Cmeg30715_c0,Cmeg33545_c0,Cmeg27216_c0,Cmeg25214_c0
GO:0008150	Biological Process	GO:0009987	cellular process	GO:0044763	single-organism cellular process	GO:0019725	cellular homeostasis	99	Cmeg27840_c0,Cmeg28492_c0,Cmeg33046_c0,Cmeg31625_c0,Cmeg32022_c3,Cmeg32016_c0,Cmeg29567_c0,Cmeg17392_c0,Cmeg956451_c0,Cmeg14388_c0,Cmeg33111_c0,Cmeg16159_c0,Cmeg25904_c0,Cmeg26034_c0,Cmeg27101_c0,Cmeg32734_c0,Cmeg831502_c0,Cmeg33468_c0,Cmeg30355_c0,Cmeg33800_c0,Cmeg29691_c1,Cmeg25033_c0,Cmeg26953_c0,Cmeg31451_c0,Cmeg29431_c0,Cmeg33157_c0,Cmeg17039_c0,Cmeg8220_c0,Cmeg26123_c0,Cmeg25775_c0,Cmeg3348…
GO:0008150	Biological Process	GO:0009987	cellular process	GO:0044764	multi-organism cellular process	GO:0000746	conjugation	3	Cmeg27193_c0,Cmeg17959_c0,Cmeg27245_c0
GO:0008150	Biological Process	GO:0009987	cellular process	GO:0044764	multi-organism cellular process	GO:0016032	viral process	297	Cmeg29840_c0,Cmeg20902_c0,Cmeg30784_c0,Cmeg17250_c0,Cmeg27422_c0,Cmeg33572_c0,Cmeg8472_c0,Cmeg31696_c0,Cmeg29290_c0,Cmeg22943_c0,Cmeg146690_c0,Cmeg26613_c0,Cmeg28742_c0,Cmeg32438_c1,Cmeg460456_c0,Cmeg983028_c0,Cmeg579734_c0,Cmeg12819_c0,Cmeg30467_c0,Cmeg513823_c0,Cmeg28060_c0,Cmeg27213_c0,Cmeg32446_c1,Cmeg31364_c3,Cmeg21115_c0,Cmeg25421_c0,Cmeg17182_c0,Cmeg28296_c1,Cmeg30313_c2,Cmeg10882_c0,Cmeg2…
GO:0008150	Biological Process	GO:0009987	cellular process	GO:0044764	multi-organism cellular process	GO:0048874	homeostasis of number of cells in a free-living population	1	Cmeg28247_c0
GO:0008150	Biological Process	GO:0009987	cellular process	GO:0044764	multi-organism cellular process	GO:0009292	genetic transfer	4	Cmeg17959_c0,Cmeg27245_c0,Cmeg33381_c2,Cmeg27193_c0
GO:0008150	Biological Process	GO:0009987	cellular process	GO:0044237	cellular metabolic process	GO:0035383	thioester metabolic process	15	Cmeg32891_c2,Cmeg29771_c0,Cmeg26937_c0,Cmeg32891_c4,Cmeg32584_c0,Cmeg29642_c1,Cmeg10805_c0,Cmeg32891_c3,Cmeg29969_c0,Cmeg29778_c0,Cmeg28929_c0,Cmeg32188_c0,Cmeg29283_c0,Cmeg33396_c2,Cmeg22862_c0
GO:0008150	Biological Process	GO:0009987	cellular process	GO:0044237	cellular metabolic process	GO:0042180	cellular ketone metabolic process	52	Cmeg33550_c0,Cmeg28894_c0,Cmeg32051_c1,Cmeg29678_c0,Cmeg31650_c0,Cmeg23492_c0,Cmeg10861_c0,Cmeg33572_c0,Cmeg12515_c0,Cmeg29505_c0,Cmeg29805_c0,Cmeg27478_c0,Cmeg21414_c0,Cmeg32395_c6,Cmeg30465_c1,Cmeg25995_c0,Cmeg27674_c0,Cmeg31555_c0,Cmeg27995_c0,Cmeg21160_c0,Cmeg3267_c0,Cmeg33437_c0,Cmeg26172_c0,Cmeg33177_c0,Cmeg17413_c0,Cmeg21513_c1,Cmeg42014_c0,Cmeg28202_c0,Cmeg17341_c0,Cmeg32309_c0,Cmeg21367_…
GO:0008150	Biological Process	GO:0009987	cellular process	GO:0044237	cellular metabolic process	GO:0018942	organometal metabolic process	1	Cmeg29243_c0
GO:0008150	Biological Process	GO:0009987	cellular process	GO:0044237	cellular metabolic process	GO:0097354	prenylation	11	Cmeg17159_c0,Cmeg21732_c0,Cmeg23228_c0,Cmeg25360_c0,Cmeg29500_c0,Cmeg30582_c0,Cmeg29995_c0,Cmeg27722_c0,Cmeg520_c0,Cmeg28872_c0,Cmeg30611_c0
GO:0008150	Biological Process	GO:0009987	cellular process	GO:0044237	cellular metabolic process	GO:0031323	regulation of cellular metabolic process	1390	Cmeg27745_c0,Cmeg32493_c0,Cmeg27780_c0,Cmeg33488_c2,Cmeg17093_c0,Cmeg36732_c0,Cmeg27154_c0,Cmeg30112_c0,Cmeg30477_c0,Cmeg386817_c0,Cmeg27048_c0,Cmeg33395_c0,Cmeg19070_c0,Cmeg30934_c3,Cmeg32530_c2,Cmeg17716_c0,Cmeg31901_c0,Cmeg33219_c0,Cmeg31810_c3,Cmeg30916_c0,Cmeg30574_c5,Cmeg30614_c0,Cmeg29617_c0,Cmeg24068_c2,Cmeg50218_c0,Cmeg27430_c0,Cmeg30395_c0,Cmeg25667_c0,Cmeg35486_c0,Cmeg30616_c0,Cmeg2916…
GO:0008150	Biological Process	GO:0009987	cellular process	GO:0044237	cellular metabolic process	GO:0017144	drug metabolic process	26	Cmeg21594_c1,Cmeg32368_c1,Cmeg28077_c0,Cmeg31491_c0,Cmeg30599_c0,Cmeg23546_c0,Cmeg395958_c0,Cmeg31280_c1,Cmeg30468_c0,Cmeg17876_c0,Cmeg27971_c0,Cmeg4694_c1,Cmeg29347_c0,Cmeg28456_c0,Cmeg25837_c0,Cmeg31959_c0,Cmeg31597_c0,Cmeg25385_c0,Cmeg31973_c0,Cmeg29245_c0,Cmeg32984_c1,Cmeg24600_c0,Cmeg27335_c0,Cmeg31853_c0,Cmeg32039_c0,Cmeg30130_c0
GO:0008150	Biological Process	GO:0009987	cellular process	GO:0044237	cellular metabolic process	GO:0006091	generation of precursor metabolites and energy	318	Cmeg23836_c0,Cmeg5307_c1,Cmeg25539_c0,Cmeg31970_c0,Cmeg23718_c1,Cmeg29008_c0,Cmeg27674_c0,Cmeg31361_c0,Cmeg28068_c0,Cmeg24491_c0,Cmeg33773_c0,Cmeg28894_c0,Cmeg595341_c0,Cmeg29678_c0,Cmeg32051_c1,Cmeg30628_c0,Cmeg33572_c0,Cmeg30358_c0,Cmeg32327_c0,Cmeg235114_c0,Cmeg30351_c0,Cmeg25729_c0,Cmeg33374_c0,Cmeg26948_c1,Cmeg33255_c1,Cmeg31277_c0,Cmeg33560_c0,Cmeg26948_c2,Cmeg4160_c0,Cmeg25354_c0,Cmeg16297…
GO:0008150	Biological Process	GO:0009987	cellular process	GO:0044237	cellular metabolic process	GO:0043446	cellular alkane metabolic process	26	Cmeg33374_c0,Cmeg33285_c0,Cmeg23385_c0,Cmeg25578_c0,Cmeg29185_c0,Cmeg30797_c0,Cmeg12993_c0,Cmeg30577_c0,Cmeg32527_c0,Cmeg33252_c0,Cmeg29542_c0,Cmeg26942_c0,Cmeg25793_c0,Cmeg31003_c0,Cmeg31964_c0,Cmeg17305_c0,Cmeg16290_c0,Cmeg42014_c0,Cmeg27230_c0,Cmeg32327_c0,Cmeg9459_c0,Cmeg495345_c0,Cmeg31361_c0,Cmeg20445_c0,Cmeg31975_c0,Cmeg45796_c0
GO:0008150	Biological Process	GO:0009987	cellular process	GO:0044237	cellular metabolic process	GO:0031324	negative regulation of cellular metabolic process	119	Cmeg27920_c0,Cmeg33131_c0,Cmeg31119_c1,Cmeg27994_c1,Cmeg21757_c2,Cmeg32246_c1,Cmeg26805_c0,Cmeg26751_c0,Cmeg21407_c0,Cmeg17153_c0,Cmeg32553_c0,Cmeg30534_c5,Cmeg29451_c0,Cmeg17679_c1,Cmeg27991_c0,Cmeg32102_c3,Cmeg32220_c2,Cmeg31969_c4,Cmeg26990_c0,Cmeg386826_c0,Cmeg33131_c4,Cmeg614177_c0,Cmeg32859_c0,Cmeg30286_c0,Cmeg30445_c0,Cmeg27399_c0,Cmeg25796_c0,Cmeg32220_c3,Cmeg28068_c0,Cmeg33438_c0,Cmeg316…
GO:0008150	Biological Process	GO:0009987	cellular process	GO:0044237	cellular metabolic process	GO:0006790	sulfur Cmegound metabolic process	123	Cmeg31987_c1,Cmeg27124_c2,Cmeg25602_c0,Cmeg17239_c0,Cmeg47935_c0,Cmeg21855_c0,Cmeg25491_c0,Cmeg30306_c6,Cmeg30395_c0,Cmeg15336_c0,Cmeg28994_c0,Cmeg32276_c0,Cmeg24769_c1,Cmeg30556_c0,Cmeg31024_c0,Cmeg29601_c0,Cmeg29258_c0,Cmeg29051_c0,Cmeg30703_c1,Cmeg24622_c1,Cmeg24945_c0,Cmeg32671_c1,Cmeg28753_c0,Cmeg17132_c0,Cmeg32468_c0,Cmeg24193_c0,Cmeg14323_c0,Cmeg2213_c0,Cmeg34889_c0,Cmeg32237_c1,Cmeg32996_…
GO:0008150	Biological Process	GO:0009987	cellular process	GO:0044237	cellular metabolic process	GO:0006082	organic acid metabolic process	888	Cmeg21501_c0,Cmeg33554_c1,Cmeg54_c0,Cmeg26346_c0,Cmeg374863_c0,Cmeg27863_c1,Cmeg30053_c0,Cmeg31426_c0,Cmeg36929_c0,Cmeg24972_c0,Cmeg31973_c0,Cmeg1230634_c0,Cmeg28748_c0,Cmeg11230_c0,Cmeg26593_c2,Cmeg28715_c0,Cmeg29642_c0,Cmeg31976_c0,Cmeg35963_c0,Cmeg31049_c7,Cmeg32490_c0,Cmeg27564_c0,Cmeg31378_c0,Cmeg31152_c2,Cmeg30992_c9,Cmeg26909_c0,Cmeg30881_c0,Cmeg21874_c0,Cmeg519177_c0,Cmeg30189_c1,Cmeg7863…
GO:0008150	Biological Process	GO:0009987	cellular process	GO:0044237	cellular metabolic process	GO:0034641	cellular nitrogen Cmegound metabolic process	3357	Cmeg18535_c1,Cmeg934060_c0,Cmeg31885_c0,Cmeg26208_c0,Cmeg31717_c0,Cmeg26042_c0,Cmeg24104_c0,Cmeg8063_c0,Cmeg8729_c0,Cmeg21871_c0,Cmeg17095_c0,Cmeg32352_c0,Cmeg30147_c0,Cmeg20033_c0,Cmeg27706_c0,Cmeg26226_c0,Cmeg24622_c0,Cmeg17876_c0,Cmeg25607_c0,Cmeg30429_c0,Cmeg6902_c0,Cmeg29411_c0,Cmeg13636_c0,Cmeg33004_c2,Cmeg13877_c0,Cmeg29045_c0,Cmeg31881_c0,Cmeg30068_c2,Cmeg28073_c1,Cmeg32324_c0,Cmeg21889_c…
7_c0,Cmeg31861_c0,Cmeg30703_c1,Cmeg25388_c0,Cmeg17353_c0,Cmeg16617_c1,Cmeg23802_c0,Cmeg31488_c0,Cmeg31070_c0,Cmeg283_c0,Cmeg31239_c0,Cmeg31019_c3,Cmeg12940_c0,Cmeg18146_c0,Cmeg25641_c1,Cmeg27608_c0,Cmeg15932_c0,Cmeg14767_c0,Cmeg8680_c0,Cmeg31643_c0,Cmeg30592_c0,Cmeg29121_c0,Cmeg31364_c3,Cmeg32473_c2,Cmeg28340_c0,Cmeg21699_c0,Cmeg38569_c0,Cmeg30444_c5,Cmeg22052_c0,Cmeg17019_c0,Cmeg8267_c0,Cmeg3266…
GO:0008150	Biological Process	GO:0009987	cellular process	GO:0044237	cellular metabolic process	GO:0006081	cellular aldehyde metabolic process	19	Cmeg17844_c0,Cmeg36929_c0,Cmeg28560_c0,Cmeg32126_c0,Cmeg28322_c0,Cmeg29680_c0,Cmeg30902_c0,Cmeg33606_c0,Cmeg32248_c0,Cmeg4364_c0,Cmeg31843_c0,Cmeg8406_c0,Cmeg30802_c0,Cmeg33119_c0,Cmeg25943_c0,Cmeg23850_c0,Cmeg32212_c0,Cmeg30577_c0,Cmeg29562_c0
GO:0008150	Biological Process	GO:0009987	cellular process	GO:0044237	cellular metabolic process	GO:0044248	cellular catabolic process	804	Cmeg27330_c0,Cmeg29038_c0,Cmeg26460_c0,Cmeg31419_c0,Cmeg33033_c0,Cmeg29210_c0,Cmeg30414_c0,Cmeg32200_c0,Cmeg20818_c0,Cmeg9771_c0,Cmeg24040_c0,Cmeg33191_c0,Cmeg12308_c0,Cmeg33309_c0,Cmeg30927_c0,Cmeg31240_c0,Cmeg32381_c0,Cmeg31119_c1,Cmeg26825_c0,Cmeg23648_c0,Cmeg29717_c4,Cmeg29197_c0,Cmeg101235_c0,Cmeg17671_c0,Cmeg17112_c0,Cmeg28643_c0,Cmeg16422_c0,Cmeg32968_c1,Cmeg30499_c0,Cmeg30842_c0,Cmeg29072…
GO:0008150	Biological Process	GO:0009987	cellular process	GO:0044237	cellular metabolic process	GO:0009404	toxin metabolic process	21	Cmeg28973_c0,Cmeg31921_c0,Cmeg33501_c0,Cmeg30878_c0,Cmeg29069_c0,Cmeg26941_c0,Cmeg598116_c0,Cmeg24009_c0,Cmeg19912_c0,Cmeg28869_c0,Cmeg24439_c0,Cmeg22884_c1,Cmeg421271_c0,Cmeg26821_c1,Cmeg31257_c0,Cmeg21856_c0,Cmeg107747_c0,Cmeg17534_c0,Cmeg674718_c0,Cmeg26827_c0,Cmeg17031_c1
GO:0008150	Biological Process	GO:0009987	cellular process	GO:0044237	cellular metabolic process	GO:0006725	cellular aromatic Cmegound metabolic process	3300	Cmeg8598_c0,Cmeg32084_c1,Cmeg946560_c0,Cmeg24913_c0,Cmeg32174_c0,Cmeg29315_c0,Cmeg31152_c2,Cmeg31378_c0,Cmeg32759_c0,Cmeg24707_c0,Cmeg30881_c0,Cmeg32428_c0,Cmeg21490_c1,Cmeg600816_c0,Cmeg28047_c0,Cmeg30542_c0,Cmeg30620_c0,Cmeg32250_c0,Cmeg8328_c0,Cmeg18095_c0,Cmeg30577_c0,Cmeg26751_c0,Cmeg682345_c0,Cmeg16370_c0,Cmeg25315_c0,Cmeg23438_c1,Cmeg23896_c0,Cmeg784653_c0,Cmeg33536_c0,Cmeg19432_c0,Cmeg289…
23546_c0,Cmeg33042_c2,Cmeg818032_c0,Cmeg33445_c0,Cmeg28495_c0,Cmeg467348_c0,Cmeg30593_c0,Cmeg32035_c0,Cmeg19886_c0,Cmeg33265_c0,Cmeg10195_c0,Cmeg25272_c0,Cmeg33485_c0,Cmeg29759_c0,Cmeg25169_c0,Cmeg32569_c0,Cmeg21314_c0,Cmeg54_c0,Cmeg29939_c0,Cmeg27699_c0,Cmeg36046_c0,Cmeg21650_c0,Cmeg36929_c0,Cmeg33130_c2,Cmeg31426_c0,Cmeg32548_c0,Cmeg8797_c0,Cmeg29819_c0,Cmeg32746_c2,Cmeg38339_c0,Cmeg37121_c0,Cm…
GO:0008150	Biological Process	GO:0009987	cellular process	GO:0044237	cellular metabolic process	GO:0006805	xenobiotic metabolic process	31	Cmeg28072_c0,Cmeg27534_c1,Cmeg29867_c0,Cmeg23151_c0,Cmeg17844_c0,Cmeg23189_c0,Cmeg25696_c0,Cmeg31063_c0,Cmeg28260_c0,Cmeg31424_c0,Cmeg33394_c1,Cmeg25266_c0,Cmeg28573_c0,Cmeg27382_c0,Cmeg32308_c0,Cmeg30108_c0,Cmeg30900_c0,Cmeg31720_c0,Cmeg21791_c0,Cmeg23735_c0,Cmeg30912_c0,Cmeg970836_c0,Cmeg31313_c1,Cmeg32363_c0,Cmeg8267_c0,Cmeg26884_c0,Cmeg23029_c0,Cmeg28880_c0,Cmeg30900_c2,Cmeg33108_c0,Cmeg28225…
GO:0008150	Biological Process	GO:0009987	cellular process	GO:0044237	cellular metabolic process	GO:0006793	phosphorus metabolic process	1446	Cmeg18535_c1,Cmeg6639_c0,Cmeg24882_c0,Cmeg31885_c0,Cmeg26042_c0,Cmeg28986_c0,Cmeg8729_c0,Cmeg33180_c0,Cmeg32854_c0,Cmeg32352_c0,Cmeg32483_c3,Cmeg20033_c0,Cmeg27922_c0,Cmeg17876_c0,Cmeg7585_c0,Cmeg31618_c0,Cmeg33374_c0,Cmeg16297_c0,Cmeg6902_c0,Cmeg23478_c0,Cmeg26065_c0,Cmeg21505_c0,Cmeg476338_c0,Cmeg33004_c2,Cmeg24749_c0,Cmeg31712_c0,Cmeg29001_c0,Cmeg595341_c0,Cmeg30358_c0,Cmeg31881_c0,Cmeg33572_c…
GO:0008150	Biological Process	GO:0009987	cellular process	GO:0044237	cellular metabolic process	GO:0046483	heterocycle metabolic process	3314	Cmeg21416_c0,Cmeg21067_c0,Cmeg21914_c0,Cmeg21198_c0,Cmeg22501_c0,Cmeg32598_c0,Cmeg31463_c0,Cmeg19999_c0,Cmeg30159_c0,Cmeg5936_c0,Cmeg25218_c0,Cmeg18691_c0,Cmeg30900_c0,Cmeg29458_c1,Cmeg32649_c0,Cmeg23074_c0,Cmeg23979_c0,Cmeg31492_c4,Cmeg32784_c0,Cmeg8436_c0,Cmeg35695_c0,Cmeg1231_c0,Cmeg730700_c0,Cmeg29124_c0,Cmeg29630_c0,Cmeg31437_c1,Cmeg28984_c0,Cmeg634598_c0,Cmeg25694_c0,Cmeg21117_c0,Cmeg16131_…
c0,Cmeg24565_c0,Cmeg26603_c0,Cmeg17981_c0,Cmeg33224_c1,Cmeg29231_c1,Cmeg29845_c0,Cmeg32740_c2,Cmeg32308_c0,Cmeg27606_c0,Cmeg20678_c0,Cmeg29513_c0,Cmeg31542_c0,Cmeg31212_c0,Cmeg30263_c0,Cmeg28982_c0,Cmeg426207_c0,Cmeg32401_c6,Cmeg24779_c1,Cmeg30422_c0,Cmeg33286_c0,Cmeg933420_c0,Cmeg8122_c0,Cmeg32539_c6,Cmeg28693_c0,Cmeg26569_c0,Cmeg16847_c0,Cmeg28923_c0,Cmeg25095_c0,Cmeg30408_c0,Cmeg22769_c0,Cmeg2…
GO:0008150	Biological Process	GO:0009987	cellular process	GO:0044237	cellular metabolic process	GO:0046950	cellular ketone body metabolic process	1	Cmeg34339_c0
GO:0008150	Biological Process	GO:0009987	cellular process	GO:0044237	cellular metabolic process	GO:0044260	cellular macromolecule metabolic process	3770	Cmeg36257_c0,Cmeg30306_c3,Cmeg26616_c0,Cmeg30313_c0,Cmeg39377_c0,Cmeg608032_c0,Cmeg23448_c0,Cmeg9582_c0,Cmeg32557_c0,Cmeg26116_c0,Cmeg32350_c0,Cmeg954634_c0,Cmeg28351_c0,Cmeg28634_c0,Cmeg9481_c0,Cmeg33334_c0,Cmeg662657_c0,Cmeg32826_c0,Cmeg28434_c0,Cmeg31261_c0,Cmeg24306_c2,Cmeg28404_c0,Cmeg33573_c0,Cmeg24647_c0,Cmeg27208_c0,Cmeg30502_c0,Cmeg30194_c0,Cmeg18152_c0,Cmeg25_c0,Cmeg33056_c0,Cmeg668075_…
mp32225_c0,Cmeg30306_c10,Cmeg33269_c0,Cmeg8462_c0,Cmeg817639_c0,Cmeg32476_c0,Cmeg32754_c1,Cmeg783232_c0,Cmeg21252_c0,Cmeg585333_c0,Cmeg28488_c0,Cmeg17416_c0,Cmeg28353_c0,Cmeg32978_c0,Cmeg42952_c0,Cmeg11844_c0,Cmeg22902_c0,Cmeg383675_c0,Cmeg33106_c0,Cmeg30761_c0,Cmeg33186_c1,Cmeg15503_c0,Cmeg23228_c0,Cmeg32829_c0,Cmeg600230_c0,Cmeg26816_c0,Cmeg4694_c1,Cmeg30663_c0,Cmeg31020_c0,Cmeg32544_c0,Cmeg843…
GO:0008150	Biological Process	GO:0009987	cellular process	GO:0044237	cellular metabolic process	GO:0044249	cellular biosynthetic process	2941	Cmeg600816_c0,Cmeg30542_c0,Cmeg28047_c0,Cmeg32428_c0,Cmeg21490_c1,Cmeg8328_c0,Cmeg30577_c0,Cmeg26751_c0,Cmeg30744_c0,Cmeg30620_c0,Cmeg30600_c0,Cmeg32250_c0,Cmeg682345_c0,Cmeg16370_c0,Cmeg25315_c0,Cmeg784653_c0,Cmeg23896_c0,Cmeg30401_c0,Cmeg24913_c0,Cmeg29315_c0,Cmeg32174_c0,Cmeg32084_c1,Cmeg30881_c0,Cmeg32759_c0,Cmeg30189_c1,Cmeg17429_c0,Cmeg195737_c0,Cmeg21122_c0,Cmeg1874_c1,Cmeg30068_c4,Cmeg112…
4_c0,Cmeg27693_c0,Cmeg668075_c0,Cmeg29931_c0,Cmeg31411_c0,Cmeg525859_c0,Cmeg30998_c0,Cmeg462806_c0,Cmeg30433_c0,Cmeg42014_c0,Cmeg32538_c3,Cmeg28948_c0,Cmeg31977_c0,Cmeg1144966_c0,Cmeg22600_c0,Cmeg31018_c0,Cmeg26103_c0,Cmeg30775_c0,Cmeg8372_c0,Cmeg33272_c0,Cmeg21756_c0,Cmeg22129_c0,Cmeg30947_c0,Cmeg47862_c0,Cmeg30326_c0,Cmeg27975_c0,Cmeg17340_c0,Cmeg26974_c0,Cmeg673463_c0,Cmeg33471_c0,Cmeg32926_c1…
GO:0008150	Biological Process	GO:0009987	cellular process	GO:0044237	cellular metabolic process	GO:0042810	pheromone metabolic process	2	Cmeg181403_c0,Cmeg22865_c0
GO:0008150	Biological Process	GO:0009987	cellular process	GO:0044237	cellular metabolic process	GO:0015979	photosynthesis	16	Cmeg30784_c1,Cmeg31792_c0,Cmeg14534_c0,Cmeg24972_c0,Cmeg36929_c0,Cmeg33192_c1,Cmeg7260_c0,Cmeg33038_c0,Cmeg25687_c1,Cmeg24936_c0,Cmeg25729_c0,Cmeg31277_c0,Cmeg24569_c0,Cmeg31970_c0,Cmeg925256_c0,Cmeg23702_c0
GO:0008150	Biological Process	GO:0009987	cellular process	GO:0044237	cellular metabolic process	GO:0034754	cellular hormone metabolic process	47	Cmeg22515_c0,Cmeg30468_c0,Cmeg28609_c0,Cmeg31714_c0,Cmeg25045_c0,Cmeg30128_c0,Cmeg29184_c0,Cmeg26575_c0,Cmeg27670_c0,Cmeg17421_c0,Cmeg23546_c0,Cmeg33503_c0,Cmeg31597_c0,Cmeg32039_c0,Cmeg27335_c0,Cmeg29347_c0,Cmeg31179_c0,Cmeg31950_c0,Cmeg31177_c0,Cmeg31959_c0,Cmeg26737_c1,Cmeg25837_c0,Cmeg23445_c0,Cmeg17876_c0,Cmeg31459_c0,Cmeg27971_c0,Cmeg25943_c0,Cmeg31280_c1,Cmeg25991_c0,Cmeg31648_c0,Cmeg33055…
GO:0008150	Biological Process	GO:0009987	cellular process	GO:0044237	cellular metabolic process	GO:0044255	cellular lipid metabolic process	502	Cmeg27522_c0,Cmeg27488_c0,Cmeg17526_c0,Cmeg31183_c0,Cmeg27933_c0,Cmeg28759_c0,Cmeg532370_c0,Cmeg28339_c0,Cmeg33201_c0,Cmeg357524_c0,Cmeg32877_c0,Cmeg33028_c0,Cmeg32675_c0,Cmeg28003_c0,Cmeg23383_c0,Cmeg423541_c0,Cmeg32333_c0,Cmeg30833_c0,Cmeg26758_c1,Cmeg9849_c0,Cmeg4357_c0,Cmeg29078_c0,Cmeg33519_c0,Cmeg32291_c0,Cmeg32910_c0,Cmeg25618_c0,Cmeg28978_c0,Cmeg539098_c0,Cmeg30180_c0,Cmeg24574_c0,Cmeg302…
GO:0008150	Biological Process	GO:0009987	cellular process	GO:0044237	cellular metabolic process	GO:0072593	reactive oxygen species metabolic process	12	Cmeg32521_c0,Cmeg32746_c2,Cmeg31975_c0,Cmeg28226_c0,Cmeg32342_c3,Cmeg25461_c0,Cmeg26190_c0,Cmeg30797_c0,Cmeg32686_c0,Cmeg24245_c0,Cmeg17290_c0,Cmeg28673_c0
GO:0008150	Biological Process	GO:0009987	cellular process	GO:0044237	cellular metabolic process	GO:0044262	cellular carbohydrate metabolic process	201	Cmeg32758_c0,Cmeg17277_c0,Cmeg14124_c0,Cmeg25761_c0,Cmeg31903_c0,Cmeg31040_c0,Cmeg31656_c2,Cmeg3685_c0,Cmeg29195_c0,Cmeg32538_c4,Cmeg31774_c0,Cmeg33828_c0,Cmeg9251_c0,Cmeg37451_c0,Cmeg32455_c0,Cmeg27949_c0,Cmeg26642_c0,Cmeg31883_c0,Cmeg30098_c0,Cmeg29827_c0,Cmeg21809_c1,Cmeg4694_c1,Cmeg32093_c1,Cmeg33513_c0,Cmeg13912_c0,Cmeg17374_c0,Cmeg31443_c0,Cmeg29146_c1,Cmeg29505_c0,Cmeg31733_c5,Cmeg33216_c0…
GO:0008150	Biological Process	GO:0009987	cellular process	GO:0044237	cellular metabolic process	GO:0042133	neurotransmitter metabolic process	2	Cmeg29470_c0,Cmeg31252_c0
GO:0008150	Biological Process	GO:0009987	cellular process	GO:0044237	cellular metabolic process	GO:0031325	positive regulation of cellular metabolic process	139	Cmeg32876_c0,Cmeg30003_c0,Cmeg32220_c4,Cmeg30699_c0,Cmeg27745_c0,Cmeg31121_c0,Cmeg29672_c0,Cmeg668690_c0,Cmeg32501_c1,Cmeg17319_c0,Cmeg17318_c0,Cmeg22296_c0,Cmeg22745_c0,Cmeg28852_c0,Cmeg29648_c0,Cmeg5343_c0,Cmeg25634_c0,Cmeg238082_c0,Cmeg28094_c0,Cmeg32336_c0,Cmeg24929_c0,Cmeg29617_c0,Cmeg29441_c2,Cmeg32404_c0,Cmeg817639_c0,Cmeg27671_c0,Cmeg31810_c3,Cmeg25667_c0,Cmeg1248_c0,Cmeg27430_c0,Cmeg3071…
GO:0008150	Biological Process	GO:0009987	cellular process	GO:0044237	cellular metabolic process	GO:0051186	cofactor metabolic process	341	Cmeg30341_c0,Cmeg32575_c0,Cmeg28695_c0,Cmeg28921_c0,Cmeg27122_c0,Cmeg21356_c0,Cmeg17481_c0,Cmeg33075_c0,Cmeg33177_c0,Cmeg27272_c0,Cmeg30574_c3,Cmeg32401_c1,Cmeg27391_c0,Cmeg23029_c0,Cmeg31822_c0,Cmeg1637_c0,Cmeg31676_c2,Cmeg29128_c0,Cmeg29977_c0,Cmeg30820_c1,Cmeg30543_c0,Cmeg30515_c0,Cmeg26448_c0,Cmeg33452_c0,Cmeg30522_c0,Cmeg30556_c0,Cmeg41399_c0,Cmeg36504_c0,Cmeg26937_c0,Cmeg31518_c0,Cmeg15336_…
GO:0008150	Biological Process	GO:0009987	cellular process	GO:0044237	cellular metabolic process	GO:0006413	translational initiation	55	Cmeg17356_c0,Cmeg24254_c0,Cmeg29906_c0,Cmeg21112_c0,Cmeg30616_c0,Cmeg27354_c0,Cmeg8472_c0,Cmeg34234_c0,Cmeg31448_c0,Cmeg31706_c0,Cmeg21692_c0,Cmeg32473_c0,Cmeg25767_c0,Cmeg29059_c0,Cmeg17304_c0,Cmeg35861_c0,Cmeg672_c0,Cmeg31611_c2,Cmeg31492_c2,Cmeg28129_c0,Cmeg26040_c0,Cmeg31070_c0,Cmeg25534_c0,Cmeg1200329_c0,Cmeg611683_c0,Cmeg30326_c0,Cmeg25783_c0,Cmeg26989_c0,Cmeg21113_c1,Cmeg20096_c0,Cmeg21835…
GO:0008150	Biological Process	GO:0009987	cellular process	GO:0050794	regulation of cellular process	GO:0022604	regulation of cell morphogenesis	33	Cmeg33545_c0,Cmeg23571_c0,Cmeg33461_c0,Cmeg33111_c0,Cmeg28795_c0,Cmeg29451_c0,Cmeg32782_c0,Cmeg32070_c1,Cmeg291677_c0,Cmeg11755_c0,Cmeg424445_c0,Cmeg33353_c3,Cmeg32666_c1,Cmeg26865_c0,Cmeg33072_c0,Cmeg33430_c0,Cmeg33174_c1,Cmeg23540_c2,Cmeg31798_c1,Cmeg31072_c0,Cmeg28630_c0,Cmeg23299_c0,Cmeg32559_c0,Cmeg27841_c0,Cmeg30964_c3,Cmeg30746_c0,Cmeg30342_c1,Cmeg30003_c0,Cmeg24214_c0,Cmeg23074_c0,Cmeg333…
GO:0008150	Biological Process	GO:0009987	cellular process	GO:0050794	regulation of cellular process	GO:0051270	regulation of cellular Cmegonent movement	8	Cmeg26243_c3,Cmeg30964_c3,Cmeg30272_c0,Cmeg33545_c0,Cmeg31216_c0,Cmeg33501_c0,Cmeg33527_c0,Cmeg620153_c0
GO:0008150	Biological Process	GO:0009987	cellular process	GO:0050794	regulation of cellular process	GO:0060341	regulation of cellular localization	31	Cmeg18060_c1,Cmeg29585_c0,Cmeg28852_c0,Cmeg28699_c0,Cmeg28166_c0,Cmeg33468_c0,Cmeg30532_c1,Cmeg28630_c0,Cmeg29843_c0,Cmeg28682_c1,Cmeg20902_c1,Cmeg28985_c0,Cmeg30251_c1,Cmeg19181_c1,Cmeg27742_c0,Cmeg28699_c1,Cmeg33161_c0,Cmeg29351_c0,Cmeg28852_c1,Cmeg17437_c0,Cmeg24214_c0,Cmeg33382_c0,Cmeg27918_c0,Cmeg23299_c0,Cmeg23192_c1,Cmeg34713_c0,Cmeg25418_c0,Cmeg29970_c0,Cmeg26192_c2,Cmeg32327_c0,Cmeg28012…
GO:0008150	Biological Process	GO:0009987	cellular process	GO:0050794	regulation of cellular process	GO:0080135	regulation of cellular response to stress	11	Cmeg27918_c0,Cmeg32782_c0,Cmeg29799_c0,Cmeg32110_c2,Cmeg32876_c0,Cmeg10610_c0,Cmeg30221_c0,Cmeg32233_c0,Cmeg20902_c1,Cmeg32194_c0,Cmeg21914_c0
GO:0008150	Biological Process	GO:0009987	cellular process	GO:0050794	regulation of cellular process	GO:0090287	regulation of cellular response to growth factor stimulus	5	Cmeg28253_c0,Cmeg9925_c0,Cmeg25667_c0,Cmeg25667_c1,Cmeg24221_c1
GO:0008150	Biological Process	GO:0009987	cellular process	GO:0050794	regulation of cellular process	GO:0033043	regulation of organelle organization	55	Cmeg33375_c0,Cmeg16314_c0,Cmeg205081_c0,Cmeg31742_c0,Cmeg29250_c0,Cmeg21560_c0,Cmeg28201_c0,Cmeg622954_c0,Cmeg30746_c0,Cmeg24166_c0,Cmeg30227_c6,Cmeg23299_c0,Cmeg25634_c0,Cmeg529160_c0,Cmeg43885_c0,Cmeg32116_c0,Cmeg17276_c0,Cmeg29907_c1,Cmeg32982_c0,Cmeg17408_c0,Cmeg31667_c0,Cmeg23899_c0,Cmeg26804_c0,Cmeg28930_c0,Cmeg32349_c1,Cmeg26282_c0,Cmeg33033_c0,Cmeg36729_c0,Cmeg23325_c1,Cmeg40891_c0,Cmeg25…
GO:0008150	Biological Process	GO:0009987	cellular process	GO:0050794	regulation of cellular process	GO:0010941	regulation of cell death	64	Cmeg29799_c0,Cmeg17011_c0,Cmeg30390_c0,Cmeg31918_c0,Cmeg30715_c0,Cmeg45474_c0,Cmeg28091_c0,Cmeg26310_c1,Cmeg34827_c0,Cmeg32220_c4,Cmeg33477_c0,Cmeg4364_c0,Cmeg33519_c0,Cmeg23288_c0,Cmeg27871_c0,Cmeg32823_c0,Cmeg31823_c0,Cmeg29067_c0,Cmeg25667_c1,Cmeg57911_c0,Cmeg29973_c3,Cmeg27238_c0,Cmeg32016_c0,Cmeg1316_c1,Cmeg32429_c0,Cmeg28667_c1,Cmeg30683_c2,Cmeg30903_c1,Cmeg31810_c3,Cmeg30614_c0,Cmeg33038_c…
GO:0008150	Biological Process	GO:0009987	cellular process	GO:0050794	regulation of cellular process	GO:0043244	regulation of protein Cmeglex disassembly	15	Cmeg799207_c0,Cmeg27018_c0,Cmeg27991_c0,Cmeg27290_c0,Cmeg718032_c0,Cmeg26511_c0,Cmeg30487_c0,Cmeg30802_c0,Cmeg30746_c0,Cmeg31115_c2,Cmeg29876_c0,Cmeg29330_c0,Cmeg21112_c0,Cmeg23639_c0,Cmeg28280_c0
GO:0008150	Biological Process	GO:0009987	cellular process	GO:0050794	regulation of cellular process	GO:0051726	regulation of cell cycle	73	Cmeg16314_c0,Cmeg20420_c1,Cmeg28193_c0,Cmeg32756_c0,Cmeg464797_c0,Cmeg28601_c0,Cmeg30052_c0,Cmeg25667_c1,Cmeg30174_c0,Cmeg25220_c0,Cmeg24055_c0,Cmeg31980_c1,Cmeg529160_c0,Cmeg25634_c0,Cmeg30532_c1,Cmeg19992_c0,Cmeg43885_c0,Cmeg32982_c0,Cmeg32547_c0,Cmeg18196_c0,Cmeg23325_c1,Cmeg251357_c0,Cmeg17267_c0,Cmeg31781_c0,Cmeg31281_c0,Cmeg517386_c0,Cmeg25667_c0,Cmeg1005041_c0,Cmeg13348_c0,Cmeg32781_c0,Cme…
GO:0008150	Biological Process	GO:0009987	cellular process	GO:0050794	regulation of cellular process	GO:0060627	regulation of vesicle-mediated transport	20	Cmeg32327_c0,Cmeg28012_c0,Cmeg27001_c0,Cmeg29691_c1,Cmeg25418_c0,Cmeg31407_c1,Cmeg23299_c0,Cmeg23192_c1,Cmeg32404_c0,Cmeg32666_c1,Cmeg33161_c0,Cmeg31806_c0,Cmeg27742_c0,Cmeg29812_c0,Cmeg19181_c1,Cmeg30251_c1,Cmeg28416_c0,Cmeg28166_c0,Cmeg31019_c0,Cmeg18060_c1
GO:0008150	Biological Process	GO:0009987	cellular process	GO:0050794	regulation of cellular process	GO:0044068	modulation by symbiont of host cellular process	6	Cmeg31147_c0,Cmeg23849_c0,Cmeg28667_c1,Cmeg30683_c2,Cmeg31576_c0,Cmeg30784_c0
GO:0008150	Biological Process	GO:0009987	cellular process	GO:0050794	regulation of cellular process	GO:1900076	regulation of cellular response to insulin stimulus	3	Cmeg26079_c0,Cmeg33320_c0,Cmeg31458_c7
GO:0008150	Biological Process	GO:0009987	cellular process	GO:0050794	regulation of cellular process	GO:0034762	regulation of transmembrane transport	12	Cmeg30283_c0,Cmeg29605_c0,Cmeg29492_c0,Cmeg28682_c1,Cmeg23930_c0,Cmeg32342_c0,Cmeg15894_c0,Cmeg20384_c1,Cmeg31141_c0,Cmeg8475_c0,Cmeg17039_c0,Cmeg20651_c0
GO:0008150	Biological Process	GO:0009987	cellular process	GO:0050794	regulation of cellular process	GO:0050792	regulation of viral process	9	Cmeg26670_c0,Cmeg29246_c1,Cmeg26379_c0,Cmeg30153_c0,Cmeg16208_c1,Cmeg27298_c0,Cmeg804415_c0,Cmeg604993_c0,Cmeg29290_c0
GO:0008150	Biological Process	GO:0009987	cellular process	GO:0050794	regulation of cellular process	GO:0031344	regulation of cell projection organization	18	Cmeg23540_c2,Cmeg31798_c1,Cmeg28795_c0,Cmeg29411_c0,Cmeg29451_c0,Cmeg33545_c0,Cmeg33430_c0,Cmeg26718_c1,Cmeg32876_c0,Cmeg33353_c3,Cmeg424445_c0,Cmeg26837_c1,Cmeg33276_c5,Cmeg24859_c0,Cmeg33375_c0,Cmeg32559_c0,Cmeg32070_c1,Cmeg30964_c3
GO:0008150	Biological Process	GO:0009987	cellular process	GO:0050794	regulation of cellular process	GO:0032970	regulation of actin filament-based process	21	Cmeg33375_c0,Cmeg33033_c0,Cmeg29250_c0,Cmeg31742_c0,Cmeg21560_c0,Cmeg622954_c0,Cmeg33281_c0,Cmeg31781_c0,Cmeg28586_c0,Cmeg32022_c0,Cmeg24166_c0,Cmeg30227_c6,Cmeg23299_c0,Cmeg17276_c0,Cmeg33400_c3,Cmeg26718_c1,Cmeg17408_c0,Cmeg31667_c0,Cmeg25833_c0,Cmeg26804_c0,Cmeg25000_c0
GO:0008150	Biological Process	GO:0009987	cellular process	GO:0050794	regulation of cellular process	GO:0048522	positive regulation of cellular process	214	Cmeg29411_c0,Cmeg31350_c0,Cmeg28166_c0,Cmeg16329_c0,Cmeg28277_c0,Cmeg29187_c3,Cmeg30272_c0,Cmeg11195_c0,Cmeg24861_c1,Cmeg31764_c0,Cmeg33109_c6,Cmeg33554_c1,Cmeg675533_c0,Cmeg205081_c0,Cmeg33276_c5,Cmeg29250_c0,Cmeg27918_c0,Cmeg32220_c1,Cmeg31239_c0,Cmeg32548_c0,Cmeg6156_c0,Cmeg30582_c0,Cmeg21382_c0,Cmeg31345_c0,Cmeg36629_c0,Cmeg31754_c2,Cmeg31643_c0,Cmeg32478_c0,Cmeg21222_c0,Cmeg30487_c0,Cmeg2945…
GO:0008150	Biological Process	GO:0009987	cellular process	GO:0050794	regulation of cellular process	GO:0032886	regulation of microtubule-based process	10	Cmeg29330_c0,Cmeg2805_c0,Cmeg23899_c0,Cmeg28527_c0,Cmeg20936_c0,Cmeg30746_c0,Cmeg28683_c0,Cmeg30487_c0,Cmeg251357_c0,Cmeg17842_c0
GO:0008150	Biological Process	GO:0009987	cellular process	GO:0050794	regulation of cellular process	GO:0042127	regulation of cell proliferation	39	Cmeg31704_c0,Cmeg28277_c0,Cmeg29160_c0,Cmeg28003_c0,Cmeg30715_c0,Cmeg31808_c0,Cmeg25711_c0,Cmeg29907_c1,Cmeg32432_c1,Cmeg29486_c4,Cmeg32220_c1,Cmeg24882_c0,Cmeg30582_c0,Cmeg36629_c0,Cmeg28467_c0,Cmeg32220_c4,Cmeg32342_c3,Cmeg32876_c0,Cmeg33519_c0,Cmeg28580_c0,Cmeg33477_c0,Cmeg31119_c1,Cmeg31458_c7,Cmeg32246_c1,Cmeg33048_c1,Cmeg32745_c2,Cmeg33550_c0,Cmeg30308_c0,Cmeg32220_c2,Cmeg32791_c1,Cmeg33141…
GO:0008150	Biological Process	GO:0009987	cellular process	GO:0050794	regulation of cellular process	GO:0050807	regulation of synapse organization	13	Cmeg20902_c1,Cmeg29812_c0,Cmeg16311_c0,Cmeg30746_c0,Cmeg28094_c0,Cmeg23571_c0,Cmeg30487_c0,Cmeg28253_c0,Cmeg28852_c0,Cmeg28852_c1,Cmeg31923_c0,Cmeg31511_c0,Cmeg33033_c0
GO:0008150	Biological Process	GO:0009987	cellular process	GO:0050794	regulation of cellular process	GO:0007165	signal transduction	975	Cmeg29970_c0,Cmeg30305_c0,Cmeg27149_c0,Cmeg30956_c0,Cmeg583119_c0,Cmeg32836_c0,Cmeg22247_c0,Cmeg27736_c0,Cmeg31830_c0,Cmeg28643_c0,Cmeg935728_c0,Cmeg17819_c0,Cmeg4967_c0,Cmeg32106_c0,Cmeg27457_c0,Cmeg23572_c0,Cmeg27239_c1,Cmeg27167_c0,Cmeg3583_c0,Cmeg9925_c0,Cmeg32888_c0,Cmeg29786_c0,Cmeg32140_c0,Cmeg17069_c0,Cmeg24996_c1,Cmeg22913_c0,Cmeg28489_c0,Cmeg30664_c1,Cmeg32171_c0,Cmeg25431_c1,Cmeg6151_c…
GO:0008150	Biological Process	GO:0009987	cellular process	GO:0050794	regulation of cellular process	GO:0010646	regulation of cell communication	239	Cmeg29634_c0,Cmeg28630_c0,Cmeg21452_c1,Cmeg30652_c0,Cmeg33351_c2,Cmeg323505_c0,Cmeg31506_c1,Cmeg28852_c0,Cmeg21928_c0,Cmeg30435_c0,Cmeg27154_c0,Cmeg30327_c0,Cmeg33513_c0,Cmeg36148_c0,Cmeg23829_c0,Cmeg17347_c0,Cmeg32966_c0,Cmeg32070_c0,Cmeg29672_c0,Cmeg25336_c1,Cmeg26079_c0,Cmeg24796_c0,Cmeg32360_c3,Cmeg31592_c0,Cmeg28490_c0,Cmeg29254_c0,Cmeg32876_c0,Cmeg27780_c0,Cmeg32780_c0,Cmeg5288_c0,Cmeg47299…
GO:0008150	Biological Process	GO:0009987	cellular process	GO:0050794	regulation of cellular process	GO:0060968	regulation of gene silencing	8	Cmeg33131_c0,Cmeg19567_c0,Cmeg32478_c0,Cmeg24164_c0,Cmeg33131_c2,Cmeg33438_c0,Cmeg32432_c1,Cmeg29187_c1
GO:0008150	Biological Process	GO:0009987	cellular process	GO:0050794	regulation of cellular process	GO:0031323	regulation of cellular metabolic process	1390	Cmeg27745_c0,Cmeg32493_c0,Cmeg27780_c0,Cmeg33488_c2,Cmeg17093_c0,Cmeg36732_c0,Cmeg27154_c0,Cmeg30112_c0,Cmeg30477_c0,Cmeg386817_c0,Cmeg27048_c0,Cmeg33395_c0,Cmeg19070_c0,Cmeg30934_c3,Cmeg32530_c2,Cmeg17716_c0,Cmeg31901_c0,Cmeg33219_c0,Cmeg31810_c3,Cmeg30916_c0,Cmeg30574_c5,Cmeg30614_c0,Cmeg29617_c0,Cmeg24068_c2,Cmeg50218_c0,Cmeg27430_c0,Cmeg30395_c0,Cmeg25667_c0,Cmeg35486_c0,Cmeg30616_c0,Cmeg2916…
GO:0008150	Biological Process	GO:0009987	cellular process	GO:0050794	regulation of cellular process	GO:0001558	regulation of cell growth	8	Cmeg33545_c0,Cmeg30715_c0,Cmeg31458_c7,Cmeg29907_c1,Cmeg28094_c0,Cmeg32342_c3,Cmeg33320_c0,Cmeg31020_c1
GO:0008150	Biological Process	GO:0009987	cellular process	GO:0050794	regulation of cellular process	GO:0051282	regulation of sequestering of calcium ion	1	Cmeg9388_c0
GO:0008150	Biological Process	GO:0009987	cellular process	GO:0050794	regulation of cellular process	GO:0030155	regulation of cell adhesion	1	Cmeg26243_c3
GO:0008150	Biological Process	GO:0009987	cellular process	GO:0050794	regulation of cellular process	GO:0051302	regulation of cell division	3	Cmeg18196_c0,Cmeg29990_c0,Cmeg33065_c0
GO:0008150	Biological Process	GO:0009987	cellular process	GO:0050794	regulation of cellular process	GO:0045595	regulation of cell differentiation	56	Cmeg28795_c0,Cmeg30487_c0,Cmeg29585_c0,Cmeg23571_c0,Cmeg31611_c2,Cmeg29451_c0,Cmeg6454_c0,Cmeg33545_c0,Cmeg20902_c1,Cmeg17345_c0,Cmeg32246_c1,Cmeg17267_c0,Cmeg28253_c0,Cmeg424445_c0,Cmeg28094_c0,Cmeg33353_c3,Cmeg33033_c0,Cmeg31511_c0,Cmeg32222_c0,Cmeg31769_c0,Cmeg32070_c1,Cmeg28160_c0,Cmeg32313_c3,Cmeg21018_c0,Cmeg17088_c0,Cmeg31923_c0,Cmeg29907_c1,Cmeg23540_c2,Cmeg31798_c1,Cmeg28852_c0,Cmeg32132…
GO:0008150	Biological Process	GO:0009987	cellular process	GO:0050794	regulation of cellular process	GO:0048523	negative regulation of cellular process	224	Cmeg25634_c0,Cmeg34068_c0,Cmeg16261_c0,Cmeg30337_c0,Cmeg321326_c0,Cmeg21928_c0,Cmeg24164_c0,Cmeg15733_c0,Cmeg36148_c0,Cmeg33085_c0,Cmeg32547_c0,Cmeg31918_c0,Cmeg33395_c0,Cmeg90801_c0,Cmeg30715_c0,Cmeg32966_c0,Cmeg29160_c0,Cmeg19070_c0,Cmeg25336_c1,Cmeg31121_c0,Cmeg17492_c0,Cmeg29923_c0,Cmeg23288_c0,Cmeg32220_c4,Cmeg31903_c0,Cmeg464797_c0,Cmeg32876_c0,Cmeg32756_c0,Cmeg25220_c0,Cmeg31823_c0,Cmeg236…
GO:0008150	Biological Process	GO:0050896	response to stimulus	GO:0048583	regulation of response to stimulus	GO:1900076	regulation of cellular response to insulin stimulus	3	Cmeg26079_c0,Cmeg33320_c0,Cmeg31458_c7
GO:0008150	Biological Process	GO:0050896	response to stimulus	GO:0048583	regulation of response to stimulus	GO:0050776	regulation of immune response	14	Cmeg28852_c0,Cmeg28253_c0,Cmeg22745_c0,Cmeg32859_c0,Cmeg29799_c0,Cmeg28852_c1,Cmeg32404_c0,Cmeg32745_c2,Cmeg24221_c1,Cmeg25667_c0,Cmeg32102_c3,Cmeg31754_c2,Cmeg32685_c1,Cmeg25667_c1
GO:0008150	Biological Process	GO:0050896	response to stimulus	GO:0048583	regulation of response to stimulus	GO:0048585	negative regulation of response to stimulus	46	Cmeg32876_c0,Cmeg796092_c0,Cmeg26157_c0,Cmeg27918_c0,Cmeg25336_c1,Cmeg33554_c1,Cmeg33375_c0,Cmeg29672_c0,Cmeg31472_c0,Cmeg25667_c1,Cmeg29907_c1,Cmeg29799_c0,Cmeg21928_c0,Cmeg30270_c0,Cmeg32870_c0,Cmeg23232_c0,Cmeg32966_c0,Cmeg29812_c0,Cmeg9925_c0,Cmeg36148_c0,Cmeg17267_c0,Cmeg31733_c5,Cmeg33320_c0,Cmeg28253_c0,Cmeg29455_c0,Cmeg24221_c1,Cmeg27553_c0,Cmeg33438_c0,Cmeg26323_c0,Cmeg25667_c0,Cmeg32102…
GO:0008150	Biological Process	GO:0050896	response to stimulus	GO:0048583	regulation of response to stimulus	GO:0048584	positive regulation of response to stimulus	25	Cmeg25667_c1,Cmeg32020_c0,Cmeg25980_c0,Cmeg25667_c0,Cmeg29970_c0,Cmeg31987_c0,Cmeg12296_c0,Cmeg21511_c0,Cmeg24221_c1,Cmeg27918_c0,Cmeg29999_c0,Cmeg32876_c0,Cmeg24753_c0,Cmeg28699_c1,Cmeg516806_c0,Cmeg32685_c1,Cmeg29453_c0,Cmeg27807_c0,Cmeg31119_c1,Cmeg9925_c0,Cmeg32393_c2,Cmeg32432_c1,Cmeg21316_c0,Cmeg28699_c0,Cmeg31506_c1
GO:0008150	Biological Process	GO:0050896	response to stimulus	GO:0048583	regulation of response to stimulus	GO:0090287	regulation of cellular response to growth factor stimulus	5	Cmeg28253_c0,Cmeg9925_c0,Cmeg25667_c0,Cmeg25667_c1,Cmeg24221_c1
GO:0008150	Biological Process	GO:0050896	response to stimulus	GO:0048583	regulation of response to stimulus	GO:0032101	regulation of response to external stimulus	9	Cmeg31866_c2,Cmeg36148_c0,Cmeg30964_c3,Cmeg32501_c1,Cmeg27534_c1,Cmeg9388_c0,Cmeg33545_c0,Cmeg33375_c0,Cmeg29672_c0
GO:0008150	Biological Process	GO:0050896	response to stimulus	GO:0048583	regulation of response to stimulus	GO:0002831	regulation of response to biotic stimulus	9	Cmeg32859_c0,Cmeg22745_c0,Cmeg28852_c0,Cmeg28253_c0,Cmeg28852_c1,Cmeg32404_c0,Cmeg32745_c2,Cmeg32102_c3,Cmeg31754_c2
GO:0008150	Biological Process	GO:0050896	response to stimulus	GO:0048583	regulation of response to stimulus	GO:0050795	regulation of behavior	9	Cmeg29470_c0,Cmeg30466_c0,Cmeg28699_c0,Cmeg31251_c0,Cmeg30964_c3,Cmeg28699_c1,Cmeg29717_c4,Cmeg31119_c1,Cmeg33545_c0
GO:0008150	Biological Process	GO:0050896	response to stimulus	GO:0048583	regulation of response to stimulus	GO:0080134	regulation of response to stress	23	Cmeg28852_c1,Cmeg32876_c0,Cmeg28253_c0,Cmeg24221_c1,Cmeg27918_c0,Cmeg32404_c0,Cmeg25667_c0,Cmeg21914_c0,Cmeg32233_c0,Cmeg25667_c1,Cmeg30221_c0,Cmeg30342_c1,Cmeg31754_c2,Cmeg32110_c2,Cmeg29799_c0,Cmeg22745_c0,Cmeg28852_c0,Cmeg10610_c0,Cmeg32745_c2,Cmeg32782_c0,Cmeg20902_c1,Cmeg32194_c0,Cmeg32685_c1
GO:0008150	Biological Process	GO:0050896	response to stimulus	GO:0048583	regulation of response to stimulus	GO:0009966	regulation of signal transduction	203	Cmeg32020_c0,Cmeg30615_c0,Cmeg31529_c0,Cmeg19188_c0,Cmeg33577_c0,Cmeg21608_c0,Cmeg25505_c0,Cmeg27534_c1,Cmeg29731_c0,Cmeg77708_c0,Cmeg33490_c0,Cmeg33096_c0,Cmeg28253_c0,Cmeg16074_c0,Cmeg32863_c0,Cmeg27131_c0,Cmeg32804_c0,Cmeg27807_c0,Cmeg26718_c0,Cmeg33305_c0,Cmeg27132_c0,Cmeg30924_c1,Cmeg31054_c1,Cmeg31192_c0,Cmeg32461_c0,Cmeg23571_c0,Cmeg18328_c0,Cmeg25667_c1,Cmeg32920_c0,Cmeg32996_c0,Cmeg24173…
GO:0008150	Biological Process	GO:0050896	response to stimulus	GO:0042221	response to chemical stimulus	GO:0001101	response to acid	8	Cmeg12296_c0,Cmeg32020_c0,Cmeg21308_c0,Cmeg24753_c0,Cmeg21511_c0,Cmeg24727_c0,Cmeg267850_c0,Cmeg31028_c0
GO:0008150	Biological Process	GO:0050896	response to stimulus	GO:0042221	response to chemical stimulus	GO:0010033	response to organic substance	78	Cmeg30371_c0,Cmeg25667_c0,Cmeg30308_c0,Cmeg32020_c0,Cmeg29217_c0,Cmeg30153_c0,Cmeg33092_c4,Cmeg32386_c1,Cmeg21692_c0,Cmeg28484_c0,Cmeg533583_c0,Cmeg29356_c2,Cmeg17267_c0,Cmeg28253_c0,Cmeg28094_c0,Cmeg29441_c2,Cmeg24221_c1,Cmeg28214_c0,Cmeg28152_c0,Cmeg32429_c0,Cmeg349190_c0,Cmeg15621_c0,Cmeg25863_c0,Cmeg29587_c0,Cmeg33199_c0,Cmeg32772_c0,Cmeg4708_c0,Cmeg32947_c0,Cmeg25667_c1,Cmeg29912_c1,Cmeg3299…
GO:0008150	Biological Process	GO:0050896	response to stimulus	GO:0042221	response to chemical stimulus	GO:0042493	response to drug	10	Cmeg29470_c0,Cmeg22234_c0,Cmeg31587_c1,Cmeg25117_c0,Cmeg26747_c0,Cmeg24776_c0,Cmeg31290_c0,Cmeg32947_c0,Cmeg20902_c1,Cmeg17073_c0
GO:0008150	Biological Process	GO:0050896	response to stimulus	GO:0042221	response to chemical stimulus	GO:0007635	chemosensory behavior	22	Cmeg31019_c2,Cmeg32246_c1,Cmeg28699_c1,Cmeg2176_c0,Cmeg20902_c1,Cmeg30863_c0,Cmeg5343_c0,Cmeg29486_c4,Cmeg29747_c0,Cmeg31354_c1,Cmeg28699_c0,Cmeg570888_c0,Cmeg16311_c0,Cmeg27236_c0,Cmeg23299_c0,Cmeg668690_c0,Cmeg32404_c0,Cmeg30774_c0,Cmeg32135_c1,Cmeg32696_c0,Cmeg29093_c1,Cmeg425837_c0
GO:0008150	Biological Process	GO:0050896	response to stimulus	GO:0042221	response to chemical stimulus	GO:0009410	response to xenobiotic stimulus	31	Cmeg31424_c0,Cmeg33394_c1,Cmeg25266_c0,Cmeg28573_c0,Cmeg27382_c0,Cmeg32308_c0,Cmeg30108_c0,Cmeg30900_c0,Cmeg28072_c0,Cmeg27534_c1,Cmeg29867_c0,Cmeg23151_c0,Cmeg23189_c0,Cmeg17844_c0,Cmeg25696_c0,Cmeg31063_c0,Cmeg28260_c0,Cmeg31313_c1,Cmeg32363_c0,Cmeg8267_c0,Cmeg26884_c0,Cmeg23029_c0,Cmeg28880_c0,Cmeg33108_c0,Cmeg30900_c2,Cmeg28225_c0,Cmeg31720_c0,Cmeg21791_c0,Cmeg23735_c0,Cmeg30912_c0,Cmeg970836…
GO:0008150	Biological Process	GO:0050896	response to stimulus	GO:0042221	response to chemical stimulus	GO:0007584	response to nutrient	2	Cmeg28699_c0,Cmeg28699_c1
GO:0008150	Biological Process	GO:0050896	response to stimulus	GO:0042221	response to chemical stimulus	GO:1901700	response to oxygen-containing Cmegound	35	Cmeg24727_c0,Cmeg33055_c4,Cmeg29799_c0,Cmeg32432_c7,Cmeg21439_c0,Cmeg30797_c0,Cmeg25957_c0,Cmeg17414_c0,Cmeg26079_c0,Cmeg31975_c0,Cmeg30774_c0,Cmeg24753_c0,Cmeg32342_c3,Cmeg31020_c1,Cmeg16311_c0,Cmeg32947_c0,Cmeg32657_c2,Cmeg33396_c2,Cmeg21316_c0,Cmeg32429_c0,Cmeg31119_c1,Cmeg32194_c0,Cmeg31458_c7,Cmeg17290_c0,Cmeg21511_c0,Cmeg29441_c2,Cmeg28253_c0,Cmeg33320_c0,Cmeg31816_c1,Cmeg21692_c0,Cmeg32020…
GO:0008150	Biological Process	GO:0050896	response to stimulus	GO:0042221	response to chemical stimulus	GO:0032094	response to food	1	Cmeg29672_c0
GO:0008150	Biological Process	GO:0050896	response to stimulus	GO:0042221	response to chemical stimulus	GO:0010035	response to inorganic substance	16	Cmeg29799_c0,Cmeg20126_c0,Cmeg32705_c0,Cmeg35606_c0,Cmeg17290_c0,Cmeg30909_c0,Cmeg31773_c0,Cmeg29260_c0,Cmeg30797_c0,Cmeg31816_c1,Cmeg17383_c0,Cmeg30993_c0,Cmeg31975_c0,Cmeg17941_c0,Cmeg32657_c2,Cmeg6657_c0
GO:0008150	Biological Process	GO:0050896	response to stimulus	GO:0042221	response to chemical stimulus	GO:0046685	response to arsenic-containing substance	1	Cmeg35552_c0
GO:0008150	Biological Process	GO:0050896	response to stimulus	GO:0042221	response to chemical stimulus	GO:0009593	detection of chemical stimulus	6	Cmeg5343_c0,Cmeg668690_c0,Cmeg960005_c0,Cmeg673949_c0,Cmeg9388_c0,Cmeg425837_c0
GO:0008150	Biological Process	GO:0050896	response to stimulus	GO:0042221	response to chemical stimulus	GO:0009636	response to toxic substance	24	Cmeg27679_c2,Cmeg290448_c0,Cmeg17383_c0,Cmeg34538_c0,Cmeg9481_c0,Cmeg33293_c0,Cmeg32625_c0,Cmeg26177_c0,Cmeg30993_c0,Cmeg29824_c1,Cmeg19163_c0,Cmeg6657_c0,Cmeg19839_c1,Cmeg28584_c0,Cmeg23469_c0,Cmeg26054_c0,Cmeg35552_c0,Cmeg35606_c0,Cmeg219637_c0,Cmeg32705_c0,Cmeg31003_c0,Cmeg23993_c0,Cmeg29260_c0,Cmeg20485_c0
GO:0008150	Biological Process	GO:0050896	response to stimulus	GO:0042221	response to chemical stimulus	GO:0006935	chemotaxis	51	Cmeg26243_c3,Cmeg33131_c4,Cmeg32774_c1,Cmeg30698_c0,Cmeg32473_c0,Cmeg21675_c0,Cmeg32419_c4,Cmeg33404_c2,Cmeg291677_c0,Cmeg33404_c1,Cmeg26865_c0,Cmeg28094_c0,Cmeg17039_c0,Cmeg32135_c1,Cmeg33398_c0,Cmeg425837_c0,Cmeg29955_c0,Cmeg33545_c0,Cmeg33468_c0,Cmeg29652_c1,Cmeg24604_c0,Cmeg22951_c0,Cmeg32886_c1,Cmeg30487_c0,Cmeg33111_c0,Cmeg27804_c0,Cmeg19874_c0,Cmeg33225_c0,Cmeg31256_c0,Cmeg30964_c3,Cmeg316…
GO:0008150	Biological Process	GO:0050896	response to stimulus	GO:0042221	response to chemical stimulus	GO:0070887	cellular response to chemical stimulus	93	Cmeg28094_c0,Cmeg28253_c0,Cmeg17267_c0,Cmeg533583_c0,Cmeg27382_c0,Cmeg24221_c1,Cmeg33394_c1,Cmeg25266_c0,Cmeg29441_c2,Cmeg28160_c0,Cmeg30308_c0,Cmeg27534_c1,Cmeg25667_c0,Cmeg17844_c0,Cmeg32020_c0,Cmeg29217_c0,Cmeg30153_c0,Cmeg349190_c0,Cmeg267850_c0,Cmeg33199_c0,Cmeg25863_c0,Cmeg29587_c0,Cmeg30912_c0,Cmeg23735_c0,Cmeg24753_c0,Cmeg27310_c0,Cmeg26079_c0,Cmeg28573_c0,Cmeg4708_c0,Cmeg32772_c0,Cmeg231…
GO:0008150	Biological Process	GO:0050896	response to stimulus	GO:0042221	response to chemical stimulus	GO:1901698	response to nitrogen Cmegound	18	Cmeg28253_c0,Cmeg33320_c0,Cmeg32342_c3,Cmeg24753_c0,Cmeg21511_c0,Cmeg26079_c0,Cmeg12296_c0,Cmeg32772_c0,Cmeg32947_c0,Cmeg30153_c0,Cmeg32020_c0,Cmeg21692_c0,Cmeg24727_c0,Cmeg32194_c0,Cmeg25957_c0,Cmeg31458_c7,Cmeg31119_c1,Cmeg21439_c0
GO:0008150	Biological Process	GO:0050896	response to stimulus	GO:0051606	detection of stimulus	GO:0050906	detection of stimulus involved in sensory perception	15	Cmeg13840_c0,Cmeg668690_c0,Cmeg5343_c0,Cmeg960005_c0,Cmeg28852_c0,Cmeg425837_c0,Cmeg264_c0,Cmeg28852_c1,Cmeg32478_c0,Cmeg673949_c0,Cmeg466389_c0,Cmeg19949_c0,Cmeg19408_c1,Cmeg20199_c1,Cmeg9388_c0
GO:0008150	Biological Process	GO:0050896	response to stimulus	GO:0051606	detection of stimulus	GO:0009593	detection of chemical stimulus	6	Cmeg5343_c0,Cmeg668690_c0,Cmeg960005_c0,Cmeg673949_c0,Cmeg9388_c0,Cmeg425837_c0
GO:0008150	Biological Process	GO:0050896	response to stimulus	GO:0051606	detection of stimulus	GO:0009582	detection of abiotic stimulus	22	Cmeg31866_c2,Cmeg36148_c0,Cmeg31806_c0,Cmeg8515_c0,Cmeg19408_c1,Cmeg29787_c0,Cmeg28852_c0,Cmeg32478_c0,Cmeg19949_c0,Cmeg466389_c0,Cmeg29137_c0,Cmeg27534_c1,Cmeg32501_c1,Cmeg31439_c0,Cmeg20199_c1,Cmeg9388_c0,Cmeg27762_c0,Cmeg13840_c0,Cmeg33375_c0,Cmeg31683_c0,Cmeg28852_c1,Cmeg264_c0
GO:0008150	Biological Process	GO:0050896	response to stimulus	GO:0051606	detection of stimulus	GO:0009581	detection of external stimulus	23	Cmeg29787_c0,Cmeg28852_c0,Cmeg31866_c2,Cmeg36148_c0,Cmeg31806_c0,Cmeg19408_c1,Cmeg8515_c0,Cmeg33375_c0,Cmeg13840_c0,Cmeg27762_c0,Cmeg31683_c0,Cmeg28253_c0,Cmeg264_c0,Cmeg28852_c1,Cmeg19949_c0,Cmeg466389_c0,Cmeg29137_c0,Cmeg32478_c0,Cmeg32501_c1,Cmeg27534_c1,Cmeg9388_c0,Cmeg31439_c0,Cmeg20199_c1
GO:0008150	Biological Process	GO:0050896	response to stimulus	GO:0051606	detection of stimulus	GO:0009595	detection of biotic stimulus	1	Cmeg28253_c0
GO:0008150	Biological Process	GO:0050896	response to stimulus	GO:0006950	response to stress	GO:0033554	cellular response to stress	316	Cmeg29781_c0,Cmeg21680_c0,Cmeg20620_c0,Cmeg30567_c1,Cmeg11175_c0,Cmeg27833_c2,Cmeg29206_c0,Cmeg30997_c0,Cmeg282817_c0,Cmeg665398_c0,Cmeg31408_c0,Cmeg16617_c0,Cmeg6403_c0,Cmeg32342_c3,Cmeg32628_c0,Cmeg31975_c0,Cmeg28400_c0,Cmeg32865_c2,Cmeg17477_c0,Cmeg21355_c0,Cmeg19998_c0,Cmeg31998_c2,Cmeg29039_c0,Cmeg32233_c0,Cmeg148658_c0,Cmeg24180_c0,Cmeg1029136_c0,Cmeg22549_c0,Cmeg79294_c0,Cmeg31057_c0,Cmeg3…
GO:0008150	Biological Process	GO:0050896	response to stimulus	GO:0006950	response to stress	GO:0080134	regulation of response to stress	23	Cmeg28852_c1,Cmeg32876_c0,Cmeg28253_c0,Cmeg24221_c1,Cmeg27918_c0,Cmeg32404_c0,Cmeg25667_c0,Cmeg21914_c0,Cmeg32233_c0,Cmeg25667_c1,Cmeg30221_c0,Cmeg30342_c1,Cmeg31754_c2,Cmeg32110_c2,Cmeg29799_c0,Cmeg22745_c0,Cmeg28852_c0,Cmeg10610_c0,Cmeg32745_c2,Cmeg32782_c0,Cmeg20902_c1,Cmeg32194_c0,Cmeg32685_c1
GO:0008150	Biological Process	GO:0050896	response to stimulus	GO:0006950	response to stress	GO:0035966	response to topologically incorrect protein	2	Cmeg29206_c0,Cmeg31764_c0
GO:0008150	Biological Process	GO:0050896	response to stimulus	GO:0006950	response to stress	GO:0006952	defense response	118	Cmeg33382_c0,Cmeg24221_c1,Cmeg29731_c0,Cmeg26164_c0,Cmeg32404_c0,Cmeg199169_c0,Cmeg25454_c0,Cmeg13076_c0,Cmeg28253_c0,Cmeg15702_c0,Cmeg32007_c0,Cmeg25667_c0,Cmeg291677_c0,Cmeg564677_c0,Cmeg30308_c0,Cmeg32745_c2,Cmeg8506_c0,Cmeg33263_c0,Cmeg430400_c0,Cmeg26252_c0,Cmeg31370_c1,Cmeg32863_c0,Cmeg24984_c0,Cmeg5279_c0,Cmeg29900_c0,Cmeg31121_c0,Cmeg28852_c1,Cmeg4655_c0,Cmeg32266_c1,Cmeg17012_c1,Cmeg3107…
GO:0008150	Biological Process	GO:0050896	response to stimulus	GO:0006950	response to stress	GO:0001666	response to hypoxia	6	Cmeg33320_c0,Cmeg27833_c2,Cmeg32174_c0,Cmeg28160_c0,Cmeg25667_c0,Cmeg25667_c1
GO:0008150	Biological Process	GO:0050896	response to stimulus	GO:0006950	response to stress	GO:0042594	response to starvation	5	Cmeg43458_c0,Cmeg26736_c0,Cmeg29672_c0,Cmeg23349_c1,Cmeg30324_c0
GO:0008150	Biological Process	GO:0050896	response to stimulus	GO:0006950	response to stress	GO:0006979	response to oxidative stress	4	Cmeg29799_c0,Cmeg17290_c0,Cmeg30797_c0,Cmeg31975_c0
GO:0008150	Biological Process	GO:0050896	response to stimulus	GO:0006950	response to stress	GO:0009611	response to wounding	69	Cmeg20647_c0,Cmeg27765_c0,Cmeg28123_c0,Cmeg32590_c0,Cmeg31704_c0,Cmeg30342_c1,Cmeg348201_c0,Cmeg230310_c0,Cmeg28102_c0,Cmeg32333_c0,Cmeg17507_c0,Cmeg17012_c1,Cmeg30671_c0,Cmeg18011_c0,Cmeg25770_c0,Cmeg26736_c0,Cmeg32863_c0,Cmeg23934_c0,Cmeg29900_c0,Cmeg29465_c0,Cmeg28949_c0,Cmeg23876_c0,Cmeg30845_c0,Cmeg28546_c1,Cmeg29866_c0,Cmeg32007_c0,Cmeg927194_c0,Cmeg25033_c0,Cmeg33503_c0,Cmeg24221_c1,Cmeg33…
GO:0008150	Biological Process	GO:0050896	response to stimulus	GO:0006950	response to stress	GO:0009409	response to cold	1	Cmeg24640_c0
GO:0008150	Biological Process	GO:0050896	response to stimulus	GO:0006950	response to stress	GO:0006991	response to sterol depletion	1	Cmeg32283_c0
GO:0008150	Biological Process	GO:0050896	response to stimulus	GO:0007610	behavior	GO:0019098	reproductive behavior	19	Cmeg16629_c0,Cmeg28852_c1,Cmeg32342_c3,Cmeg26837_c1,Cmeg24996_c2,Cmeg805321_c0,Cmeg673192_c0,Cmeg570888_c0,Cmeg16311_c0,Cmeg17319_c0,Cmeg28852_c0,Cmeg1367_c1,Cmeg28630_c0,Cmeg31305_c0,Cmeg25854_c2,Cmeg523256_c0,Cmeg22693_c0,Cmeg2176_c0,Cmeg30825_c1
GO:0008150	Biological Process	GO:0050896	response to stimulus	GO:0007610	behavior	GO:0050795	regulation of behavior	9	Cmeg29470_c0,Cmeg30466_c0,Cmeg28699_c0,Cmeg31251_c0,Cmeg30964_c3,Cmeg28699_c1,Cmeg29717_c4,Cmeg31119_c1,Cmeg33545_c0
GO:0008150	Biological Process	GO:0050896	response to stimulus	GO:0007610	behavior	GO:0007631	feeding behavior	1	Cmeg29672_c0
GO:0008150	Biological Process	GO:0050896	response to stimulus	GO:0007610	behavior	GO:0051705	multi-organism behavior	28	Cmeg31305_c0,Cmeg29742_c0,Cmeg28630_c0,Cmeg20640_c0,Cmeg1367_c1,Cmeg28852_c0,Cmeg27804_c0,Cmeg30825_c1,Cmeg2176_c0,Cmeg22693_c0,Cmeg25854_c2,Cmeg26045_c0,Cmeg24438_c0,Cmeg205081_c0,Cmeg26837_c1,Cmeg24996_c2,Cmeg32342_c3,Cmeg32696_c0,Cmeg26775_c0,Cmeg28852_c1,Cmeg16629_c0,Cmeg16311_c0,Cmeg17319_c0,Cmeg31643_c0,Cmeg570888_c0,Cmeg29224_c2,Cmeg673192_c0,Cmeg22697_c0
GO:0008150	Biological Process	GO:0050896	response to stimulus	GO:0007610	behavior	GO:0044708	single-organism behavior	81	Cmeg30799_c1,Cmeg26779_c0,Cmeg20902_c1,Cmeg28699_c0,Cmeg27804_c0,Cmeg21594_c1,Cmeg30466_c0,Cmeg32313_c3,Cmeg31251_c0,Cmeg30371_c0,Cmeg32063_c1,Cmeg26837_c1,Cmeg13840_c0,Cmeg32666_c1,Cmeg199169_c0,Cmeg32404_c0,Cmeg22534_c1,Cmeg425837_c0,Cmeg264_c0,Cmeg17039_c0,Cmeg32135_c1,Cmeg29093_c1,Cmeg31639_c1,Cmeg2176_c0,Cmeg31639_c0,Cmeg30464_c0,Cmeg28630_c0,Cmeg20640_c0,Cmeg5343_c0,Cmeg28852_c0,Cmeg31093_c…
GO:0008150	Biological Process	GO:0050896	response to stimulus	GO:0007610	behavior	GO:0048520	positive regulation of behavior	3	Cmeg28699_c1,Cmeg31119_c1,Cmeg28699_c0
GO:0008150	Biological Process	GO:0050896	response to stimulus	GO:0009605	response to external stimulus	GO:0009649	entrainment of circadian clock	1	Cmeg264_c0
GO:0008150	Biological Process	GO:0050896	response to stimulus	GO:0009605	response to external stimulus	GO:0042330	taxis	73	Cmeg31704_c0,Cmeg30715_c0,Cmeg5343_c0,Cmeg20640_c0,Cmeg31687_c0,Cmeg27758_c0,Cmeg23511_c1,Cmeg26775_c0,Cmeg30003_c0,Cmeg32876_c0,Cmeg33049_c0,Cmeg668690_c0,Cmeg36219_c0,Cmeg33545_c0,Cmeg29955_c0,Cmeg31866_c2,Cmeg30799_c1,Cmeg32886_c1,Cmeg19874_c0,Cmeg33111_c0,Cmeg27804_c0,Cmeg31256_c0,Cmeg29652_c1,Cmeg33468_c0,Cmeg33325_c1,Cmeg24604_c0,Cmeg22951_c0,Cmeg33404_c2,Cmeg291677_c0,Cmeg32473_c0,Cmeg3069…
GO:0008150	Biological Process	GO:0050896	response to stimulus	GO:0009605	response to external stimulus	GO:0060004	reflex	2	Cmeg28699_c0,Cmeg28699_c1
GO:0008150	Biological Process	GO:0050896	response to stimulus	GO:0009605	response to external stimulus	GO:0009991	response to extracellular stimulus	18	Cmeg28699_c1,Cmeg26736_c0,Cmeg30324_c0,Cmeg23349_c1,Cmeg28699_c0,Cmeg30593_c0,Cmeg21059_c0,Cmeg43458_c0,Cmeg26928_c0,Cmeg30957_c2,Cmeg33393_c0,Cmeg32798_c0,Cmeg29617_c0,Cmeg2391_c0,Cmeg29672_c0,Cmeg29978_c0,Cmeg32342_c3,Cmeg33320_c0
GO:0008150	Biological Process	GO:0050896	response to stimulus	GO:0009605	response to external stimulus	GO:0071496	cellular response to external stimulus	13	Cmeg33393_c0,Cmeg30324_c0,Cmeg23349_c1,Cmeg30957_c2,Cmeg31561_c1,Cmeg26736_c0,Cmeg43458_c0,Cmeg21059_c0,Cmeg30593_c0,Cmeg29978_c0,Cmeg29672_c0,Cmeg29617_c0,Cmeg2391_c0
GO:0008150	Biological Process	GO:0050896	response to stimulus	GO:0009605	response to external stimulus	GO:0032101	regulation of response to external stimulus	9	Cmeg31866_c2,Cmeg36148_c0,Cmeg30964_c3,Cmeg32501_c1,Cmeg27534_c1,Cmeg9388_c0,Cmeg33545_c0,Cmeg33375_c0,Cmeg29672_c0
GO:0008150	Biological Process	GO:0050896	response to stimulus	GO:0009605	response to external stimulus	GO:0009581	detection of external stimulus	23	Cmeg29787_c0,Cmeg28852_c0,Cmeg31866_c2,Cmeg36148_c0,Cmeg31806_c0,Cmeg19408_c1,Cmeg8515_c0,Cmeg33375_c0,Cmeg13840_c0,Cmeg27762_c0,Cmeg31683_c0,Cmeg28253_c0,Cmeg264_c0,Cmeg28852_c1,Cmeg19949_c0,Cmeg466389_c0,Cmeg29137_c0,Cmeg32478_c0,Cmeg32501_c1,Cmeg27534_c1,Cmeg9388_c0,Cmeg31439_c0,Cmeg20199_c1
GO:0008150	Biological Process	GO:0050896	response to stimulus	GO:0009605	response to external stimulus	GO:0032102	negative regulation of response to external stimulus	1	Cmeg29672_c0
GO:0008150	Biological Process	GO:0050896	response to stimulus	GO:0009605	response to external stimulus	GO:0009612	response to mechanical stimulus	5	Cmeg20199_c1,Cmeg13840_c0,Cmeg19949_c0,Cmeg466389_c0,Cmeg31561_c1
GO:0008150	Biological Process	GO:0050896	response to stimulus	GO:0009719	response to endogenous stimulus	GO:0071559	response to transforming growth factor beta stimulus	8	Cmeg28094_c0,Cmeg28253_c0,Cmeg17267_c0,Cmeg25667_c1,Cmeg29217_c0,Cmeg31704_c0,Cmeg9925_c0,Cmeg25667_c0
GO:0008150	Biological Process	GO:0050896	response to stimulus	GO:0009719	response to endogenous stimulus	GO:0071774	response to fibroblast growth factor stimulus	7	Cmeg24221_c1,Cmeg25667_c1,Cmeg21439_c0,Cmeg32996_c0,Cmeg33048_c1,Cmeg25667_c0,Cmeg32696_c0
GO:0008150	Biological Process	GO:0050896	response to stimulus	GO:0009719	response to endogenous stimulus	GO:0010243	response to organonitrogen Cmegound	16	Cmeg32947_c0,Cmeg12296_c0,Cmeg21692_c0,Cmeg32020_c0,Cmeg24753_c0,Cmeg32342_c3,Cmeg28253_c0,Cmeg33320_c0,Cmeg26079_c0,Cmeg21511_c0,Cmeg31119_c1,Cmeg25957_c0,Cmeg32194_c0,Cmeg31458_c7,Cmeg21439_c0,Cmeg24727_c0
GO:0008150	Biological Process	GO:0050896	response to stimulus	GO:0009719	response to endogenous stimulus	GO:0071495	cellular response to endogenous stimulus	45	Cmeg30934_c4,Cmeg25667_c1,Cmeg29912_c1,Cmeg32996_c0,Cmeg32681_c0,Cmeg19795_c0,Cmeg4708_c0,Cmeg26079_c0,Cmeg27310_c0,Cmeg32342_c3,Cmeg24753_c0,Cmeg30934_c3,Cmeg21439_c0,Cmeg9925_c0,Cmeg31704_c0,Cmeg33527_c0,Cmeg24727_c0,Cmeg92472_c0,Cmeg31445_c2,Cmeg30419_c0,Cmeg33055_c4,Cmeg32020_c0,Cmeg29217_c0,Cmeg25667_c0,Cmeg12296_c0,Cmeg24221_c1,Cmeg21511_c0,Cmeg533583_c0,Cmeg17267_c0,Cmeg28253_c0,Cmeg33320_…
GO:0008150	Biological Process	GO:0050896	response to stimulus	GO:0009719	response to endogenous stimulus	GO:0009725	response to hormone stimulus	28	Cmeg27310_c0,Cmeg533583_c0,Cmeg32342_c3,Cmeg31971_c0,Cmeg33320_c0,Cmeg26079_c0,Cmeg32681_c0,Cmeg4708_c0,Cmeg19795_c0,Cmeg30934_c4,Cmeg29912_c1,Cmeg31445_c2,Cmeg30419_c0,Cmeg33055_c4,Cmeg349190_c0,Cmeg33199_c0,Cmeg29587_c0,Cmeg33527_c0,Cmeg25863_c0,Cmeg92472_c0,Cmeg28632_c0,Cmeg31119_c1,Cmeg29446_c0,Cmeg32194_c0,Cmeg31458_c7,Cmeg31232_c0,Cmeg30934_c3,Cmeg21439_c0
GO:0008150	Biological Process	GO:0050896	response to stimulus	GO:0006955	immune response	GO:0050777	negative regulation of immune response	2	Cmeg29799_c0,Cmeg32102_c3
GO:0008150	Biological Process	GO:0050896	response to stimulus	GO:0006955	immune response	GO:0002250	adaptive immune response	3	Cmeg32197_c1,Cmeg25336_c0,Cmeg29900_c0
GO:0008150	Biological Process	GO:0050896	response to stimulus	GO:0006955	immune response	GO:0002251	organ or tissue specific immune response	2	Cmeg31918_c0,Cmeg9388_c0
GO:0008150	Biological Process	GO:0050896	response to stimulus	GO:0006955	immune response	GO:0050776	regulation of immune response	14	Cmeg28852_c0,Cmeg28253_c0,Cmeg22745_c0,Cmeg32859_c0,Cmeg29799_c0,Cmeg28852_c1,Cmeg32404_c0,Cmeg32745_c2,Cmeg24221_c1,Cmeg25667_c0,Cmeg32102_c3,Cmeg31754_c2,Cmeg32685_c1,Cmeg25667_c1
GO:0008150	Biological Process	GO:0050896	response to stimulus	GO:0006955	immune response	GO:0050778	positive regulation of immune response	4	Cmeg25667_c0,Cmeg32685_c1,Cmeg25667_c1,Cmeg24221_c1
GO:0008150	Biological Process	GO:0050896	response to stimulus	GO:0006955	immune response	GO:0045087	innate immune response	17	Cmeg18011_c0,Cmeg24221_c1,Cmeg33382_c0,Cmeg199169_c0,Cmeg25667_c0,Cmeg23583_c0,Cmeg291677_c0,Cmeg30308_c0,Cmeg25667_c1,Cmeg31754_c2,Cmeg29799_c0,Cmeg32954_c0,Cmeg31231_c0,Cmeg31704_c0,Cmeg23393_c0,Cmeg32685_c1,Cmeg32246_c1
GO:0008150	Biological Process	GO:0050896	response to stimulus	GO:0006955	immune response	GO:0002263	cell activation involved in immune response	1	Cmeg31102_c2
GO:0008150	Biological Process	GO:0050896	response to stimulus	GO:0006955	immune response	GO:0006959	humoral immune response	31	Cmeg27804_c0,Cmeg33055_c4,Cmeg22745_c0,Cmeg28852_c0,Cmeg32745_c2,Cmeg20640_c0,Cmeg31231_c0,Cmeg31704_c0,Cmeg23393_c0,Cmeg28852_c1,Cmeg33519_c0,Cmeg26775_c0,Cmeg33477_c0,Cmeg32859_c0,Cmeg18011_c0,Cmeg32220_c4,Cmeg28253_c0,Cmeg32220_c3,Cmeg32404_c0,Cmeg31810_c3,Cmeg24214_c0,Cmeg32220_c2,Cmeg32102_c3,Cmeg32147_c0,Cmeg32220_c1,Cmeg29224_c2,Cmeg33131_c4,Cmeg31810_c0,Cmeg31754_c2,Cmeg21830_c0,Cmeg31643…
GO:0008150	Biological Process	GO:0050896	response to stimulus	GO:0006955	immune response	GO:0002437	inflammatory response to antigenic stimulus	3	Cmeg29900_c0,Cmeg25336_c0,Cmeg32197_c1
GO:0008150	Biological Process	GO:0050896	response to stimulus	GO:0048584	positive regulation of response to stimulus	GO:0031349	positive regulation of defense response	4	Cmeg25667_c0,Cmeg24221_c1,Cmeg25667_c1,Cmeg32685_c1
GO:0008150	Biological Process	GO:0050896	response to stimulus	GO:0048584	positive regulation of response to stimulus	GO:0009967	positive regulation of signal transduction	20	Cmeg31506_c1,Cmeg21316_c0,Cmeg32393_c2,Cmeg32432_c1,Cmeg9925_c0,Cmeg27807_c0,Cmeg516806_c0,Cmeg29453_c0,Cmeg24753_c0,Cmeg32876_c0,Cmeg29999_c0,Cmeg21511_c0,Cmeg27918_c0,Cmeg31987_c0,Cmeg12296_c0,Cmeg25667_c0,Cmeg29970_c0,Cmeg25667_c1,Cmeg32020_c0,Cmeg25980_c0
GO:0008150	Biological Process	GO:0050896	response to stimulus	GO:0048584	positive regulation of response to stimulus	GO:0048520	positive regulation of behavior	3	Cmeg28699_c1,Cmeg31119_c1,Cmeg28699_c0
GO:0008150	Biological Process	GO:0050896	response to stimulus	GO:0048584	positive regulation of response to stimulus	GO:0050778	positive regulation of immune response	4	Cmeg25667_c0,Cmeg32685_c1,Cmeg25667_c1,Cmeg24221_c1
GO:0008150	Biological Process	GO:0050896	response to stimulus	GO:0009607	response to biotic stimulus	GO:0002831	regulation of response to biotic stimulus	9	Cmeg32859_c0,Cmeg22745_c0,Cmeg28852_c0,Cmeg28253_c0,Cmeg28852_c1,Cmeg32404_c0,Cmeg32745_c2,Cmeg32102_c3,Cmeg31754_c2
GO:0008150	Biological Process	GO:0050896	response to stimulus	GO:0009607	response to biotic stimulus	GO:0051707	response to other organism	115	Cmeg24765_c0,Cmeg32220_c2,Cmeg32102_c3,Cmeg23262_c0,Cmeg32147_c0,Cmeg33550_c0,Cmeg33315_c2,Cmeg29903_c0,Cmeg28800_c0,Cmeg33131_c4,Cmeg614177_c0,Cmeg31079_c0,Cmeg32859_c0,Cmeg21834_c0,Cmeg32220_c3,Cmeg21657_c1,Cmeg33432_c0,Cmeg195286_c0,Cmeg26036_c0,Cmeg30717_c0,Cmeg33315_c0,Cmeg32612_c0,Cmeg31872_c0,Cmeg27056_c0,Cmeg31232_c0,Cmeg28742_c0,Cmeg198699_c0,Cmeg26615_c0,Cmeg32367_c0,Cmeg31373_c0,Cmeg32…
GO:0008150	Biological Process	GO:0050896	response to stimulus	GO:0009607	response to biotic stimulus	GO:0009595	detection of biotic stimulus	1	Cmeg28253_c0
GO:0008150	Biological Process	GO:0050896	response to stimulus	GO:0009607	response to biotic stimulus	GO:0002832	negative regulation of response to biotic stimulus	1	Cmeg32102_c3
GO:0008150	Biological Process	GO:0050896	response to stimulus	GO:0009607	response to biotic stimulus	GO:0002237	response to molecule of bacterial origin	1	Cmeg28253_c0
GO:0008150	Biological Process	GO:0050896	response to stimulus	GO:0009628	response to abiotic stimulus	GO:0009266	response to temperature stimulus	10	Cmeg25570_c0,Cmeg9388_c0,Cmeg25957_c0,Cmeg8556_c0,Cmeg31866_c2,Cmeg16311_c0,Cmeg24640_c0,Cmeg33325_c1,Cmeg28351_c0,Cmeg531185_c0
GO:0008150	Biological Process	GO:0050896	response to stimulus	GO:0009628	response to abiotic stimulus	GO:0070482	response to oxygen levels	7	Cmeg25667_c1,Cmeg25667_c0,Cmeg32174_c0,Cmeg32342_c3,Cmeg27833_c2,Cmeg28160_c0,Cmeg33320_c0
GO:0008150	Biological Process	GO:0050896	response to stimulus	GO:0009628	response to abiotic stimulus	GO:0009582	detection of abiotic stimulus	22	Cmeg31866_c2,Cmeg36148_c0,Cmeg31806_c0,Cmeg8515_c0,Cmeg19408_c1,Cmeg29787_c0,Cmeg28852_c0,Cmeg32478_c0,Cmeg19949_c0,Cmeg466389_c0,Cmeg29137_c0,Cmeg27534_c1,Cmeg32501_c1,Cmeg31439_c0,Cmeg20199_c1,Cmeg9388_c0,Cmeg27762_c0,Cmeg13840_c0,Cmeg33375_c0,Cmeg31683_c0,Cmeg28852_c1,Cmeg264_c0
GO:0008150	Biological Process	GO:0050896	response to stimulus	GO:0009628	response to abiotic stimulus	GO:0009268	response to pH	1	Cmeg32155_c0
GO:0008150	Biological Process	GO:0050896	response to stimulus	GO:0009628	response to abiotic stimulus	GO:0009612	response to mechanical stimulus	5	Cmeg20199_c1,Cmeg13840_c0,Cmeg19949_c0,Cmeg466389_c0,Cmeg31561_c1
GO:0008150	Biological Process	GO:0050896	response to stimulus	GO:0009628	response to abiotic stimulus	GO:0009629	response to gravity	1	Cmeg264_c0
GO:0008150	Biological Process	GO:0050896	response to stimulus	GO:0009628	response to abiotic stimulus	GO:0009314	response to radiation	29	Cmeg16311_c0,Cmeg93991_c0,Cmeg29137_c0,Cmeg32478_c0,Cmeg30394_c0,Cmeg32501_c1,Cmeg25805_c0,Cmeg27534_c1,Cmeg9388_c0,Cmeg805321_c0,Cmeg31439_c0,Cmeg22097_c0,Cmeg33375_c0,Cmeg27762_c0,Cmeg31683_c0,Cmeg31121_c0,Cmeg28852_c1,Cmeg264_c0,Cmeg31866_c2,Cmeg36148_c0,Cmeg32559_c1,Cmeg31806_c0,Cmeg523256_c0,Cmeg31859_c0,Cmeg8515_c0,Cmeg19408_c1,Cmeg29787_c0,Cmeg28852_c0,Cmeg31227_c0
GO:0008150	Biological Process	GO:0050896	response to stimulus	GO:0009628	response to abiotic stimulus	GO:0071214	cellular response to abiotic stimulus	8	Cmeg32501_c1,Cmeg27534_c1,Cmeg9388_c0,Cmeg31866_c2,Cmeg36148_c0,Cmeg31561_c1,Cmeg264_c0,Cmeg33375_c0
GO:0008150	Biological Process	GO:0050896	response to stimulus	GO:0048585	negative regulation of response to stimulus	GO:0009968	negative regulation of signal transduction	40	Cmeg9925_c0,Cmeg32966_c0,Cmeg29812_c0,Cmeg36148_c0,Cmeg32870_c0,Cmeg29907_c1,Cmeg29799_c0,Cmeg23232_c0,Cmeg31472_c0,Cmeg25667_c1,Cmeg796092_c0,Cmeg32876_c0,Cmeg33554_c1,Cmeg33375_c0,Cmeg25336_c1,Cmeg27918_c0,Cmeg26157_c0,Cmeg31458_c7,Cmeg27807_c0,Cmeg20902_c1,Cmeg32863_c0,Cmeg27131_c0,Cmeg32461_c0,Cmeg30534_c5,Cmeg30924_c1,Cmeg32791_c1,Cmeg19188_c0,Cmeg21039_c0,Cmeg25667_c0,Cmeg32313_c3,Cmeg32020…
GO:0008150	Biological Process	GO:0050896	response to stimulus	GO:0048585	negative regulation of response to stimulus	GO:0090288	negative regulation of cellular response to growth factor stimulus	5	Cmeg24221_c1,Cmeg25667_c1,Cmeg25667_c0,Cmeg28253_c0,Cmeg9925_c0
GO:0008150	Biological Process	GO:0050896	response to stimulus	GO:0048585	negative regulation of response to stimulus	GO:0002832	negative regulation of response to biotic stimulus	1	Cmeg32102_c3
GO:0008150	Biological Process	GO:0050896	response to stimulus	GO:0048585	negative regulation of response to stimulus	GO:0031348	negative regulation of defense response	1	Cmeg29799_c0
GO:0008150	Biological Process	GO:0050896	response to stimulus	GO:0048585	negative regulation of response to stimulus	GO:0050777	negative regulation of immune response	2	Cmeg29799_c0,Cmeg32102_c3
GO:0008150	Biological Process	GO:0050896	response to stimulus	GO:0048585	negative regulation of response to stimulus	GO:1900077	negative regulation of cellular response to insulin stimulus	2	Cmeg33320_c0,Cmeg31458_c7
GO:0008150	Biological Process	GO:0050896	response to stimulus	GO:0048585	negative regulation of response to stimulus	GO:0032102	negative regulation of response to external stimulus	1	Cmeg29672_c0
GO:0008150	Biological Process	GO:0050896	response to stimulus	GO:0051716	cellular response to stimulus	GO:0031668	cellular response to extracellular stimulus	12	Cmeg26736_c0,Cmeg43458_c0,Cmeg21059_c0,Cmeg30324_c0,Cmeg23349_c1,Cmeg30957_c2,Cmeg33393_c0,Cmeg29617_c0,Cmeg2391_c0,Cmeg29672_c0,Cmeg29978_c0,Cmeg30593_c0
GO:0008150	Biological Process	GO:0050896	response to stimulus	GO:0051716	cellular response to stimulus	GO:0007165	signal transduction	975	Cmeg29970_c0,Cmeg30305_c0,Cmeg27149_c0,Cmeg30956_c0,Cmeg583119_c0,Cmeg32836_c0,Cmeg22247_c0,Cmeg27736_c0,Cmeg31830_c0,Cmeg28643_c0,Cmeg935728_c0,Cmeg17819_c0,Cmeg4967_c0,Cmeg32106_c0,Cmeg27457_c0,Cmeg23572_c0,Cmeg27239_c1,Cmeg27167_c0,Cmeg3583_c0,Cmeg9925_c0,Cmeg32888_c0,Cmeg29786_c0,Cmeg32140_c0,Cmeg17069_c0,Cmeg24996_c1,Cmeg22913_c0,Cmeg28489_c0,Cmeg30664_c1,Cmeg32171_c0,Cmeg25431_c1,Cmeg6151_c…
GO:0008150	Biological Process	GO:0050896	response to stimulus	GO:0051716	cellular response to stimulus	GO:0033554	cellular response to stress	316	Cmeg29781_c0,Cmeg21680_c0,Cmeg20620_c0,Cmeg30567_c1,Cmeg11175_c0,Cmeg27833_c2,Cmeg29206_c0,Cmeg30997_c0,Cmeg282817_c0,Cmeg665398_c0,Cmeg31408_c0,Cmeg16617_c0,Cmeg6403_c0,Cmeg32342_c3,Cmeg32628_c0,Cmeg31975_c0,Cmeg28400_c0,Cmeg32865_c2,Cmeg17477_c0,Cmeg21355_c0,Cmeg19998_c0,Cmeg31998_c2,Cmeg29039_c0,Cmeg32233_c0,Cmeg148658_c0,Cmeg24180_c0,Cmeg1029136_c0,Cmeg22549_c0,Cmeg79294_c0,Cmeg31057_c0,Cmeg3…
GO:0008150	Biological Process	GO:0050896	response to stimulus	GO:0051716	cellular response to stimulus	GO:0070887	cellular response to chemical stimulus	93	Cmeg28094_c0,Cmeg28253_c0,Cmeg17267_c0,Cmeg533583_c0,Cmeg27382_c0,Cmeg24221_c1,Cmeg33394_c1,Cmeg25266_c0,Cmeg29441_c2,Cmeg28160_c0,Cmeg30308_c0,Cmeg27534_c1,Cmeg25667_c0,Cmeg17844_c0,Cmeg32020_c0,Cmeg29217_c0,Cmeg30153_c0,Cmeg349190_c0,Cmeg267850_c0,Cmeg33199_c0,Cmeg25863_c0,Cmeg29587_c0,Cmeg30912_c0,Cmeg23735_c0,Cmeg24753_c0,Cmeg27310_c0,Cmeg26079_c0,Cmeg28573_c0,Cmeg4708_c0,Cmeg32772_c0,Cmeg231…
GO:0008150	Biological Process	GO:0050896	response to stimulus	GO:0051716	cellular response to stimulus	GO:0071214	cellular response to abiotic stimulus	8	Cmeg32501_c1,Cmeg27534_c1,Cmeg9388_c0,Cmeg31866_c2,Cmeg36148_c0,Cmeg31561_c1,Cmeg264_c0,Cmeg33375_c0
GO:0008150	Biological Process	GO:0050789	regulation of biological process	GO:0050794	regulation of cellular process	GO:0031323	regulation of cellular metabolic process	1390	Cmeg27745_c0,Cmeg32493_c0,Cmeg27780_c0,Cmeg33488_c2,Cmeg17093_c0,Cmeg36732_c0,Cmeg27154_c0,Cmeg30112_c0,Cmeg30477_c0,Cmeg386817_c0,Cmeg27048_c0,Cmeg33395_c0,Cmeg19070_c0,Cmeg30934_c3,Cmeg32530_c2,Cmeg17716_c0,Cmeg31901_c0,Cmeg33219_c0,Cmeg31810_c3,Cmeg30916_c0,Cmeg30574_c5,Cmeg30614_c0,Cmeg29617_c0,Cmeg24068_c2,Cmeg50218_c0,Cmeg27430_c0,Cmeg30395_c0,Cmeg25667_c0,Cmeg35486_c0,Cmeg30616_c0,Cmeg2916…
GO:0008150	Biological Process	GO:0050789	regulation of biological process	GO:0050794	regulation of cellular process	GO:0060968	regulation of gene silencing	8	Cmeg33131_c0,Cmeg19567_c0,Cmeg32478_c0,Cmeg24164_c0,Cmeg33131_c2,Cmeg33438_c0,Cmeg32432_c1,Cmeg29187_c1
GO:0008150	Biological Process	GO:0050789	regulation of biological process	GO:0050794	regulation of cellular process	GO:0010646	regulation of cell communication	239	Cmeg29634_c0,Cmeg28630_c0,Cmeg21452_c1,Cmeg30652_c0,Cmeg33351_c2,Cmeg323505_c0,Cmeg31506_c1,Cmeg28852_c0,Cmeg21928_c0,Cmeg30435_c0,Cmeg27154_c0,Cmeg30327_c0,Cmeg33513_c0,Cmeg36148_c0,Cmeg23829_c0,Cmeg17347_c0,Cmeg32966_c0,Cmeg32070_c0,Cmeg29672_c0,Cmeg25336_c1,Cmeg26079_c0,Cmeg24796_c0,Cmeg32360_c3,Cmeg31592_c0,Cmeg28490_c0,Cmeg29254_c0,Cmeg32876_c0,Cmeg27780_c0,Cmeg32780_c0,Cmeg5288_c0,Cmeg47299…
GO:0008150	Biological Process	GO:0050789	regulation of biological process	GO:0050794	regulation of cellular process	GO:0007165	signal transduction	975	Cmeg29970_c0,Cmeg30305_c0,Cmeg27149_c0,Cmeg30956_c0,Cmeg583119_c0,Cmeg32836_c0,Cmeg22247_c0,Cmeg27736_c0,Cmeg31830_c0,Cmeg28643_c0,Cmeg935728_c0,Cmeg17819_c0,Cmeg4967_c0,Cmeg32106_c0,Cmeg27457_c0,Cmeg23572_c0,Cmeg27239_c1,Cmeg27167_c0,Cmeg3583_c0,Cmeg9925_c0,Cmeg32888_c0,Cmeg29786_c0,Cmeg32140_c0,Cmeg17069_c0,Cmeg24996_c1,Cmeg22913_c0,Cmeg28489_c0,Cmeg30664_c1,Cmeg32171_c0,Cmeg25431_c1,Cmeg6151_c…
GO:0008150	Biological Process	GO:0050789	regulation of biological process	GO:0050794	regulation of cellular process	GO:0050807	regulation of synapse organization	13	Cmeg20902_c1,Cmeg29812_c0,Cmeg16311_c0,Cmeg30746_c0,Cmeg28094_c0,Cmeg23571_c0,Cmeg30487_c0,Cmeg28253_c0,Cmeg28852_c0,Cmeg28852_c1,Cmeg31923_c0,Cmeg31511_c0,Cmeg33033_c0
GO:0008150	Biological Process	GO:0050789	regulation of biological process	GO:0050794	regulation of cellular process	GO:0042127	regulation of cell proliferation	39	Cmeg31704_c0,Cmeg28277_c0,Cmeg29160_c0,Cmeg28003_c0,Cmeg30715_c0,Cmeg31808_c0,Cmeg25711_c0,Cmeg29907_c1,Cmeg32432_c1,Cmeg29486_c4,Cmeg32220_c1,Cmeg24882_c0,Cmeg30582_c0,Cmeg36629_c0,Cmeg28467_c0,Cmeg32220_c4,Cmeg32342_c3,Cmeg32876_c0,Cmeg33519_c0,Cmeg28580_c0,Cmeg33477_c0,Cmeg31119_c1,Cmeg31458_c7,Cmeg32246_c1,Cmeg33048_c1,Cmeg32745_c2,Cmeg33550_c0,Cmeg30308_c0,Cmeg32220_c2,Cmeg32791_c1,Cmeg33141…
GO:0008150	Biological Process	GO:0050789	regulation of biological process	GO:0050794	regulation of cellular process	GO:0032886	regulation of microtubule-based process	10	Cmeg29330_c0,Cmeg2805_c0,Cmeg23899_c0,Cmeg28527_c0,Cmeg20936_c0,Cmeg30746_c0,Cmeg28683_c0,Cmeg30487_c0,Cmeg251357_c0,Cmeg17842_c0
GO:0008150	Biological Process	GO:0050789	regulation of biological process	GO:0050794	regulation of cellular process	GO:0048522	positive regulation of cellular process	214	Cmeg29411_c0,Cmeg31350_c0,Cmeg28166_c0,Cmeg16329_c0,Cmeg28277_c0,Cmeg29187_c3,Cmeg30272_c0,Cmeg11195_c0,Cmeg24861_c1,Cmeg31764_c0,Cmeg33109_c6,Cmeg33554_c1,Cmeg675533_c0,Cmeg205081_c0,Cmeg33276_c5,Cmeg29250_c0,Cmeg27918_c0,Cmeg32220_c1,Cmeg31239_c0,Cmeg32548_c0,Cmeg6156_c0,Cmeg30582_c0,Cmeg21382_c0,Cmeg31345_c0,Cmeg36629_c0,Cmeg31754_c2,Cmeg31643_c0,Cmeg32478_c0,Cmeg21222_c0,Cmeg30487_c0,Cmeg2945…
GO:0008150	Biological Process	GO:0050789	regulation of biological process	GO:0050794	regulation of cellular process	GO:0031344	regulation of cell projection organization	18	Cmeg23540_c2,Cmeg31798_c1,Cmeg28795_c0,Cmeg29411_c0,Cmeg29451_c0,Cmeg33545_c0,Cmeg33430_c0,Cmeg26718_c1,Cmeg32876_c0,Cmeg33353_c3,Cmeg424445_c0,Cmeg26837_c1,Cmeg33276_c5,Cmeg24859_c0,Cmeg33375_c0,Cmeg32559_c0,Cmeg32070_c1,Cmeg30964_c3
GO:0008150	Biological Process	GO:0050789	regulation of biological process	GO:0050794	regulation of cellular process	GO:0032970	regulation of actin filament-based process	21	Cmeg33375_c0,Cmeg33033_c0,Cmeg29250_c0,Cmeg31742_c0,Cmeg21560_c0,Cmeg622954_c0,Cmeg33281_c0,Cmeg31781_c0,Cmeg28586_c0,Cmeg32022_c0,Cmeg24166_c0,Cmeg30227_c6,Cmeg23299_c0,Cmeg17276_c0,Cmeg33400_c3,Cmeg26718_c1,Cmeg17408_c0,Cmeg31667_c0,Cmeg25833_c0,Cmeg26804_c0,Cmeg25000_c0
GO:0008150	Biological Process	GO:0050789	regulation of biological process	GO:0050794	regulation of cellular process	GO:0048523	negative regulation of cellular process	224	Cmeg25634_c0,Cmeg34068_c0,Cmeg16261_c0,Cmeg30337_c0,Cmeg321326_c0,Cmeg21928_c0,Cmeg24164_c0,Cmeg15733_c0,Cmeg36148_c0,Cmeg33085_c0,Cmeg32547_c0,Cmeg31918_c0,Cmeg33395_c0,Cmeg90801_c0,Cmeg30715_c0,Cmeg32966_c0,Cmeg29160_c0,Cmeg19070_c0,Cmeg25336_c1,Cmeg31121_c0,Cmeg17492_c0,Cmeg29923_c0,Cmeg23288_c0,Cmeg32220_c4,Cmeg31903_c0,Cmeg464797_c0,Cmeg32876_c0,Cmeg32756_c0,Cmeg25220_c0,Cmeg31823_c0,Cmeg236…
GO:0008150	Biological Process	GO:0050789	regulation of biological process	GO:0050794	regulation of cellular process	GO:0045595	regulation of cell differentiation	56	Cmeg28795_c0,Cmeg30487_c0,Cmeg29585_c0,Cmeg23571_c0,Cmeg31611_c2,Cmeg29451_c0,Cmeg6454_c0,Cmeg33545_c0,Cmeg20902_c1,Cmeg17345_c0,Cmeg32246_c1,Cmeg17267_c0,Cmeg28253_c0,Cmeg424445_c0,Cmeg28094_c0,Cmeg33353_c3,Cmeg33033_c0,Cmeg31511_c0,Cmeg32222_c0,Cmeg31769_c0,Cmeg32070_c1,Cmeg28160_c0,Cmeg32313_c3,Cmeg21018_c0,Cmeg17088_c0,Cmeg31923_c0,Cmeg29907_c1,Cmeg23540_c2,Cmeg31798_c1,Cmeg28852_c0,Cmeg32132…
GO:0008150	Biological Process	GO:0050789	regulation of biological process	GO:0050794	regulation of cellular process	GO:0051302	regulation of cell division	3	Cmeg18196_c0,Cmeg29990_c0,Cmeg33065_c0
GO:0008150	Biological Process	GO:0050789	regulation of biological process	GO:0050794	regulation of cellular process	GO:0030155	regulation of cell adhesion	1	Cmeg26243_c3
GO:0008150	Biological Process	GO:0050789	regulation of biological process	GO:0050794	regulation of cellular process	GO:0051282	regulation of sequestering of calcium ion	1	Cmeg9388_c0
GO:0008150	Biological Process	GO:0050789	regulation of biological process	GO:0050794	regulation of cellular process	GO:0001558	regulation of cell growth	8	Cmeg33545_c0,Cmeg30715_c0,Cmeg31458_c7,Cmeg29907_c1,Cmeg28094_c0,Cmeg32342_c3,Cmeg33320_c0,Cmeg31020_c1
GO:0008150	Biological Process	GO:0050789	regulation of biological process	GO:0050794	regulation of cellular process	GO:0080135	regulation of cellular response to stress	11	Cmeg27918_c0,Cmeg32782_c0,Cmeg29799_c0,Cmeg32110_c2,Cmeg32876_c0,Cmeg10610_c0,Cmeg30221_c0,Cmeg32233_c0,Cmeg20902_c1,Cmeg32194_c0,Cmeg21914_c0
GO:0008150	Biological Process	GO:0050789	regulation of biological process	GO:0050794	regulation of cellular process	GO:0060341	regulation of cellular localization	31	Cmeg18060_c1,Cmeg29585_c0,Cmeg28852_c0,Cmeg28699_c0,Cmeg28166_c0,Cmeg33468_c0,Cmeg30532_c1,Cmeg28630_c0,Cmeg29843_c0,Cmeg28682_c1,Cmeg20902_c1,Cmeg28985_c0,Cmeg30251_c1,Cmeg19181_c1,Cmeg27742_c0,Cmeg28699_c1,Cmeg33161_c0,Cmeg29351_c0,Cmeg28852_c1,Cmeg17437_c0,Cmeg24214_c0,Cmeg33382_c0,Cmeg27918_c0,Cmeg23299_c0,Cmeg23192_c1,Cmeg34713_c0,Cmeg25418_c0,Cmeg29970_c0,Cmeg26192_c2,Cmeg32327_c0,Cmeg28012…
GO:0008150	Biological Process	GO:0050789	regulation of biological process	GO:0050794	regulation of cellular process	GO:0051270	regulation of cellular Cmegonent movement	8	Cmeg26243_c3,Cmeg30964_c3,Cmeg30272_c0,Cmeg33545_c0,Cmeg31216_c0,Cmeg33501_c0,Cmeg33527_c0,Cmeg620153_c0
GO:0008150	Biological Process	GO:0050789	regulation of biological process	GO:0050794	regulation of cellular process	GO:0022604	regulation of cell morphogenesis	33	Cmeg33545_c0,Cmeg23571_c0,Cmeg33461_c0,Cmeg33111_c0,Cmeg28795_c0,Cmeg29451_c0,Cmeg32782_c0,Cmeg32070_c1,Cmeg291677_c0,Cmeg11755_c0,Cmeg424445_c0,Cmeg33353_c3,Cmeg32666_c1,Cmeg26865_c0,Cmeg33072_c0,Cmeg33430_c0,Cmeg33174_c1,Cmeg23540_c2,Cmeg31798_c1,Cmeg31072_c0,Cmeg28630_c0,Cmeg23299_c0,Cmeg32559_c0,Cmeg27841_c0,Cmeg30964_c3,Cmeg30746_c0,Cmeg30342_c1,Cmeg30003_c0,Cmeg24214_c0,Cmeg23074_c0,Cmeg333…
GO:0008150	Biological Process	GO:0050789	regulation of biological process	GO:0050794	regulation of cellular process	GO:0050792	regulation of viral process	9	Cmeg26670_c0,Cmeg29246_c1,Cmeg26379_c0,Cmeg30153_c0,Cmeg16208_c1,Cmeg27298_c0,Cmeg804415_c0,Cmeg604993_c0,Cmeg29290_c0
GO:0008150	Biological Process	GO:0050789	regulation of biological process	GO:0050794	regulation of cellular process	GO:1900076	regulation of cellular response to insulin stimulus	3	Cmeg26079_c0,Cmeg33320_c0,Cmeg31458_c7
GO:0008150	Biological Process	GO:0050789	regulation of biological process	GO:0050794	regulation of cellular process	GO:0034762	regulation of transmembrane transport	12	Cmeg30283_c0,Cmeg29605_c0,Cmeg29492_c0,Cmeg28682_c1,Cmeg23930_c0,Cmeg32342_c0,Cmeg15894_c0,Cmeg20384_c1,Cmeg31141_c0,Cmeg8475_c0,Cmeg17039_c0,Cmeg20651_c0
GO:0008150	Biological Process	GO:0050789	regulation of biological process	GO:0050794	regulation of cellular process	GO:0060627	regulation of vesicle-mediated transport	20	Cmeg32327_c0,Cmeg28012_c0,Cmeg27001_c0,Cmeg29691_c1,Cmeg25418_c0,Cmeg31407_c1,Cmeg23299_c0,Cmeg23192_c1,Cmeg32404_c0,Cmeg32666_c1,Cmeg33161_c0,Cmeg31806_c0,Cmeg27742_c0,Cmeg29812_c0,Cmeg19181_c1,Cmeg30251_c1,Cmeg28416_c0,Cmeg28166_c0,Cmeg31019_c0,Cmeg18060_c1
GO:0008150	Biological Process	GO:0050789	regulation of biological process	GO:0050794	regulation of cellular process	GO:0044068	modulation by symbiont of host cellular process	6	Cmeg31147_c0,Cmeg23849_c0,Cmeg28667_c1,Cmeg30683_c2,Cmeg31576_c0,Cmeg30784_c0
GO:0008150	Biological Process	GO:0050789	regulation of biological process	GO:0050794	regulation of cellular process	GO:0043244	regulation of protein Cmeglex disassembly	15	Cmeg799207_c0,Cmeg27018_c0,Cmeg27991_c0,Cmeg27290_c0,Cmeg718032_c0,Cmeg26511_c0,Cmeg30487_c0,Cmeg30802_c0,Cmeg30746_c0,Cmeg31115_c2,Cmeg29876_c0,Cmeg29330_c0,Cmeg21112_c0,Cmeg23639_c0,Cmeg28280_c0
GO:0008150	Biological Process	GO:0050789	regulation of biological process	GO:0050794	regulation of cellular process	GO:0051726	regulation of cell cycle	73	Cmeg16314_c0,Cmeg20420_c1,Cmeg28193_c0,Cmeg32756_c0,Cmeg464797_c0,Cmeg28601_c0,Cmeg30052_c0,Cmeg25667_c1,Cmeg30174_c0,Cmeg25220_c0,Cmeg24055_c0,Cmeg31980_c1,Cmeg529160_c0,Cmeg25634_c0,Cmeg30532_c1,Cmeg19992_c0,Cmeg43885_c0,Cmeg32982_c0,Cmeg32547_c0,Cmeg18196_c0,Cmeg23325_c1,Cmeg251357_c0,Cmeg17267_c0,Cmeg31781_c0,Cmeg31281_c0,Cmeg517386_c0,Cmeg25667_c0,Cmeg1005041_c0,Cmeg13348_c0,Cmeg32781_c0,Cme…
GO:0008150	Biological Process	GO:0050789	regulation of biological process	GO:0050794	regulation of cellular process	GO:0010941	regulation of cell death	64	Cmeg29799_c0,Cmeg17011_c0,Cmeg30390_c0,Cmeg31918_c0,Cmeg30715_c0,Cmeg45474_c0,Cmeg28091_c0,Cmeg26310_c1,Cmeg34827_c0,Cmeg32220_c4,Cmeg33477_c0,Cmeg4364_c0,Cmeg33519_c0,Cmeg23288_c0,Cmeg27871_c0,Cmeg32823_c0,Cmeg31823_c0,Cmeg29067_c0,Cmeg25667_c1,Cmeg57911_c0,Cmeg29973_c3,Cmeg27238_c0,Cmeg32016_c0,Cmeg1316_c1,Cmeg32429_c0,Cmeg28667_c1,Cmeg30683_c2,Cmeg30903_c1,Cmeg31810_c3,Cmeg30614_c0,Cmeg33038_c…
GO:0008150	Biological Process	GO:0050789	regulation of biological process	GO:0050794	regulation of cellular process	GO:0033043	regulation of organelle organization	55	Cmeg33375_c0,Cmeg16314_c0,Cmeg205081_c0,Cmeg31742_c0,Cmeg29250_c0,Cmeg21560_c0,Cmeg28201_c0,Cmeg622954_c0,Cmeg30746_c0,Cmeg24166_c0,Cmeg30227_c6,Cmeg23299_c0,Cmeg25634_c0,Cmeg529160_c0,Cmeg43885_c0,Cmeg32116_c0,Cmeg17276_c0,Cmeg29907_c1,Cmeg32982_c0,Cmeg17408_c0,Cmeg31667_c0,Cmeg23899_c0,Cmeg26804_c0,Cmeg28930_c0,Cmeg32349_c1,Cmeg26282_c0,Cmeg33033_c0,Cmeg36729_c0,Cmeg23325_c1,Cmeg40891_c0,Cmeg25…
GO:0008150	Biological Process	GO:0050789	regulation of biological process	GO:0050794	regulation of cellular process	GO:0090287	regulation of cellular response to growth factor stimulus	5	Cmeg28253_c0,Cmeg9925_c0,Cmeg25667_c0,Cmeg25667_c1,Cmeg24221_c1
GO:0008150	Biological Process	GO:0050789	regulation of biological process	GO:0051239	regulation of multicellular organismal process	GO:0042749	regulation of circadian sleep/wake cycle	7	Cmeg29470_c0,Cmeg29717_c4,Cmeg31119_c1,Cmeg30466_c0,Cmeg28699_c0,Cmeg31251_c0,Cmeg28699_c1
GO:0008150	Biological Process	GO:0050789	regulation of biological process	GO:0051239	regulation of multicellular organismal process	GO:0044057	regulation of system process	24	Cmeg29261_c0,Cmeg33382_c0,Cmeg22534_c1,Cmeg28852_c1,Cmeg20642_c0,Cmeg31639_c1,Cmeg719857_c0,Cmeg30746_c0,Cmeg22710_c0,Cmeg32327_c0,Cmeg30698_c0,Cmeg28630_c0,Cmeg26026_c1,Cmeg33468_c0,Cmeg13935_c0,Cmeg30443_c0,Cmeg28852_c0,Cmeg4186_c1,Cmeg31093_c0,Cmeg30487_c0,Cmeg29351_c0,Cmeg29330_c0,Cmeg31639_c0,Cmeg33046_c0
GO:0008150	Biological Process	GO:0050789	regulation of biological process	GO:0051239	regulation of multicellular organismal process	GO:0035206	regulation of hemocyte proliferation	3	Cmeg30582_c0,Cmeg32432_c1,Cmeg17267_c0
GO:0008150	Biological Process	GO:0050789	regulation of biological process	GO:0051239	regulation of multicellular organismal process	GO:0051241	negative regulation of multicellular organismal process	10	Cmeg32404_c0,Cmeg28094_c0,Cmeg31020_c1,Cmeg33320_c0,Cmeg25667_c1,Cmeg32313_c3,Cmeg31704_c0,Cmeg33046_c0,Cmeg25667_c0,Cmeg32791_c1
GO:0008150	Biological Process	GO:0050789	regulation of biological process	GO:0051239	regulation of multicellular organismal process	GO:0045477	regulation of nurse cell apoptotic process	8	Cmeg32220_c1,Cmeg32220_c2,Cmeg31810_c0,Cmeg32220_c4,Cmeg33519_c0,Cmeg33477_c0,Cmeg31810_c3,Cmeg32220_c3
GO:0008150	Biological Process	GO:0050789	regulation of biological process	GO:0051239	regulation of multicellular organismal process	GO:0051240	positive regulation of multicellular organismal process	13	Cmeg28003_c0,Cmeg30715_c0,Cmeg31472_c0,Cmeg31119_c1,Cmeg27430_c0,Cmeg28699_c1,Cmeg30746_c0,Cmeg33131_c4,Cmeg13935_c0,Cmeg28699_c0,Cmeg32342_c3,Cmeg32769_c3,Cmeg30487_c0
GO:0008150	Biological Process	GO:0050789	regulation of biological process	GO:0051239	regulation of multicellular organismal process	GO:0045610	regulation of hemocyte differentiation	3	Cmeg31611_c2,Cmeg17267_c0,Cmeg32876_c0
GO:0008150	Biological Process	GO:0050789	regulation of biological process	GO:0051239	regulation of multicellular organismal process	GO:0010632	regulation of epithelial cell migration	1	Cmeg26243_c3
GO:0008150	Biological Process	GO:0050789	regulation of biological process	GO:0051239	regulation of multicellular organismal process	GO:0046620	regulation of organ growth	9	Cmeg29187_c1,Cmeg32404_c0,Cmeg32342_c3,Cmeg33320_c0,Cmeg33131_c4,Cmeg32996_c0,Cmeg32791_c1,Cmeg31704_c0,Cmeg27430_c0
GO:0008150	Biological Process	GO:0050789	regulation of biological process	GO:0051239	regulation of multicellular organismal process	GO:2000026	regulation of multicellular organismal development	68	Cmeg28580_c0,Cmeg33554_c1,Cmeg24214_c0,Cmeg33276_c5,Cmeg31472_c0,Cmeg34713_c0,Cmeg9388_c0,Cmeg32559_c0,Cmeg30964_c3,Cmeg31345_c0,Cmeg32538_c3,Cmeg30746_c0,Cmeg33055_c4,Cmeg29411_c0,Cmeg23540_c2,Cmeg32393_c2,Cmeg22408_c0,Cmeg29187_c1,Cmeg29812_c0,Cmeg30272_c0,Cmeg33033_c0,Cmeg31511_c0,Cmeg26243_c3,Cmeg30487_c0,Cmeg28795_c0,Cmeg29451_c0,Cmeg32782_c0,Cmeg17345_c0,Cmeg32246_c1,Cmeg30671_c0,Cmeg32876_…
GO:0008150	Biological Process	GO:0050789	regulation of biological process	GO:0051239	regulation of multicellular organismal process	GO:0001817	regulation of cytokine production	2	Cmeg25667_c0,Cmeg25667_c1
GO:0008150	Biological Process	GO:0050789	regulation of biological process	GO:0051239	regulation of multicellular organismal process	GO:0040014	regulation of multicellular organism growth	3	Cmeg32769_c3,Cmeg32342_c3,Cmeg31020_c1
GO:0008150	Biological Process	GO:0050789	regulation of biological process	GO:0051239	regulation of multicellular organismal process	GO:0060281	regulation of oocyte development	3	Cmeg24214_c0,Cmeg29585_c0,Cmeg34713_c0
GO:0008150	Biological Process	GO:0050789	regulation of biological process	GO:0043900	regulation of multi-organism process	GO:0043901	negative regulation of multi-organism process	3	Cmeg30153_c0,Cmeg32102_c3,Cmeg31119_c1
GO:0008150	Biological Process	GO:0050789	regulation of biological process	GO:0043900	regulation of multi-organism process	GO:0002759	regulation of antimicrobial humoral response	9	Cmeg32745_c2,Cmeg32404_c0,Cmeg28852_c1,Cmeg22745_c0,Cmeg32859_c0,Cmeg28852_c0,Cmeg28253_c0,Cmeg31754_c2,Cmeg32102_c3
GO:0008150	Biological Process	GO:0050789	regulation of biological process	GO:0043900	regulation of multi-organism process	GO:0043903	regulation of symbiosis, enCmegassing mutualism through parasitism	13	Cmeg16938_c0,Cmeg32723_c0,Cmeg30153_c0,Cmeg28500_c0,Cmeg26670_c0,Cmeg31119_c1,Cmeg29246_c1,Cmeg26379_c0,Cmeg29290_c0,Cmeg804415_c0,Cmeg604993_c0,Cmeg27298_c0,Cmeg16208_c1
GO:0008150	Biological Process	GO:0050789	regulation of biological process	GO:0043900	regulation of multi-organism process	GO:1900150	regulation of defense response to fungus	3	Cmeg32745_c2,Cmeg28852_c0,Cmeg28852_c1
GO:0008150	Biological Process	GO:0050789	regulation of biological process	GO:0043900	regulation of multi-organism process	GO:1900424	regulation of defense response to bacterium	4	Cmeg28253_c0,Cmeg22745_c0,Cmeg31754_c2,Cmeg32404_c0
GO:0008150	Biological Process	GO:0050789	regulation of biological process	GO:0023051	regulation of signaling	GO:0001881	receptor recycling	4	Cmeg24753_c0,Cmeg12296_c0,Cmeg21511_c0,Cmeg32020_c0
GO:0008150	Biological Process	GO:0050789	regulation of biological process	GO:0023051	regulation of signaling	GO:0023056	positive regulation of signaling	22	Cmeg31506_c1,Cmeg30487_c0,Cmeg21316_c0,Cmeg32432_c1,Cmeg32393_c2,Cmeg9925_c0,Cmeg27807_c0,Cmeg29453_c0,Cmeg516806_c0,Cmeg24753_c0,Cmeg29999_c0,Cmeg32876_c0,Cmeg27918_c0,Cmeg21511_c0,Cmeg12296_c0,Cmeg31987_c0,Cmeg29970_c0,Cmeg25667_c0,Cmeg30746_c0,Cmeg32020_c0,Cmeg25980_c0,Cmeg25667_c1
GO:0008150	Biological Process	GO:0050789	regulation of biological process	GO:0023051	regulation of signaling	GO:0051969	regulation of transmission of nerve impulse	16	Cmeg28852_c0,Cmeg30487_c0,Cmeg31093_c0,Cmeg28630_c0,Cmeg33468_c0,Cmeg31639_c0,Cmeg29330_c0,Cmeg33046_c0,Cmeg29351_c0,Cmeg28852_c1,Cmeg22534_c1,Cmeg31639_c1,Cmeg33382_c0,Cmeg32327_c0,Cmeg30746_c0,Cmeg30698_c0
GO:0008150	Biological Process	GO:0050789	regulation of biological process	GO:0023051	regulation of signaling	GO:0009966	regulation of signal transduction	203	Cmeg32020_c0,Cmeg30615_c0,Cmeg31529_c0,Cmeg19188_c0,Cmeg33577_c0,Cmeg21608_c0,Cmeg25505_c0,Cmeg27534_c1,Cmeg29731_c0,Cmeg77708_c0,Cmeg33490_c0,Cmeg33096_c0,Cmeg28253_c0,Cmeg16074_c0,Cmeg32863_c0,Cmeg27131_c0,Cmeg32804_c0,Cmeg27807_c0,Cmeg26718_c0,Cmeg33305_c0,Cmeg27132_c0,Cmeg30924_c1,Cmeg31054_c1,Cmeg31192_c0,Cmeg32461_c0,Cmeg23571_c0,Cmeg18328_c0,Cmeg25667_c1,Cmeg32920_c0,Cmeg32996_c0,Cmeg24173…
GO:0008150	Biological Process	GO:0050789	regulation of biological process	GO:0023051	regulation of signaling	GO:0061356	regulation of Wnt protein secretion	1	Cmeg17437_c0
GO:0008150	Biological Process	GO:0050789	regulation of biological process	GO:0023051	regulation of signaling	GO:0023057	negative regulation of signaling	45	Cmeg23232_c0,Cmeg29907_c1,Cmeg29799_c0,Cmeg30270_c0,Cmeg21928_c0,Cmeg32870_c0,Cmeg36148_c0,Cmeg32966_c0,Cmeg29812_c0,Cmeg9925_c0,Cmeg26157_c0,Cmeg27918_c0,Cmeg25336_c1,Cmeg33554_c1,Cmeg33375_c0,Cmeg796092_c0,Cmeg32876_c0,Cmeg25667_c1,Cmeg31472_c0,Cmeg30924_c1,Cmeg30534_c5,Cmeg32461_c0,Cmeg29213_c3,Cmeg32863_c0,Cmeg27131_c0,Cmeg20902_c1,Cmeg27807_c0,Cmeg33046_c0,Cmeg31458_c7,Cmeg29455_c0,Cmeg24221…
GO:0008150	Biological Process	GO:0050789	regulation of biological process	GO:0019222	regulation of metabolic process	GO:0080090	regulation of primary metabolic process	1353	Cmeg23493_c0,Cmeg27410_c0,Cmeg32118_c0,Cmeg17031_c1,Cmeg30487_c0,Cmeg31329_c0,Cmeg28681_c0,Cmeg29838_c0,Cmeg6691_c0,Cmeg31801_c0,Cmeg26670_c0,Cmeg22884_c1,Cmeg30158_c0,Cmeg31448_c0,Cmeg30717_c0,Cmeg32423_c0,Cmeg33003_c0,Cmeg25267_c0,Cmeg30432_c1,Cmeg27866_c0,Cmeg29512_c0,Cmeg1828_c0,Cmeg28694_c0,Cmeg32220_c1,Cmeg6156_c0,Cmeg27691_c0,Cmeg31345_c0,Cmeg21714_c0,Cmeg24107_c1,Cmeg33109_c6,Cmeg19517_c0…
GO:0008150	Biological Process	GO:0050789	regulation of biological process	GO:0019222	regulation of metabolic process	GO:0050790	regulation of catalytic activity	216	Cmeg33151_c0,Cmeg8346_c0,Cmeg88077_c0,Cmeg28143_c0,Cmeg32907_c0,Cmeg13348_c0,Cmeg28696_c0,Cmeg2022_c0,Cmeg25342_c0,Cmeg24211_c0,Cmeg25238_c0,Cmeg27359_c0,Cmeg27318_c0,Cmeg30565_c1,Cmeg1316_c1,Cmeg32469_c2,Cmeg20902_c1,Cmeg25962_c0,Cmeg30670_c0,Cmeg32529_c0,Cmeg33382_c0,Cmeg30574_c5,Cmeg33219_c0,Cmeg21491_c0,Cmeg264_c0,Cmeg25774_c0,Cmeg32386_c1,Cmeg40059_c0,Cmeg35486_c0,Cmeg291677_c0,Cmeg19983_c0,…
GO:0008150	Biological Process	GO:0050789	regulation of biological process	GO:0019222	regulation of metabolic process	GO:0060255	regulation of macromolecule metabolic process	1250	Cmeg27253_c0,Cmeg19802_c0,Cmeg27004_c0,Cmeg28174_c0,Cmeg25007_c0,Cmeg380876_c0,Cmeg20675_c0,Cmeg19076_c0,Cmeg27131_c0,Cmeg31520_c0,Cmeg31245_c0,Cmeg16074_c0,Cmeg29517_c0,Cmeg17287_c0,Cmeg27877_c2,Cmeg30992_c8,Cmeg29217_c0,Cmeg29439_c0,Cmeg38276_c0,Cmeg18245_c0,Cmeg3069_c0,Cmeg27029_c1,Cmeg21627_c0,Cmeg31786_c0,Cmeg31749_c0,Cmeg21113_c1,Cmeg22449_c0,Cmeg28396_c2,Cmeg28494_c0,Cmeg25012_c0,Cmeg31514…
GO:0008150	Biological Process	GO:0050789	regulation of biological process	GO:0019222	regulation of metabolic process	GO:0009893	positive regulation of metabolic process	139	Cmeg29627_c0,Cmeg28188_c0,Cmeg32220_c2,Cmeg27799_c0,Cmeg30989_c1,Cmeg19243_c0,Cmeg32246_c1,Cmeg28897_c0,Cmeg57575_c0,Cmeg32118_c0,Cmeg30936_c0,Cmeg32283_c0,Cmeg31611_c2,Cmeg21222_c0,Cmeg32478_c0,Cmeg31754_c2,Cmeg31345_c0,Cmeg31643_c0,Cmeg21382_c0,Cmeg6156_c0,Cmeg32548_c0,Cmeg31239_c0,Cmeg32220_c1,Cmeg675533_c0,Cmeg33554_c1,Cmeg33109_c6,Cmeg31764_c0,Cmeg24861_c1,Cmeg11195_c0,Cmeg30272_c0,Cmeg29187…
GO:0008150	Biological Process	GO:0050789	regulation of biological process	GO:0019222	regulation of metabolic process	GO:0009892	negative regulation of metabolic process	132	Cmeg30337_c0,Cmeg16261_c0,Cmeg34068_c0,Cmeg24164_c0,Cmeg25666_c0,Cmeg15733_c0,Cmeg33085_c0,Cmeg19070_c0,Cmeg33395_c0,Cmeg90801_c0,Cmeg17492_c0,Cmeg29923_c0,Cmeg31903_c0,Cmeg32876_c0,Cmeg32220_c4,Cmeg23672_c0,Cmeg24211_c0,Cmeg33111_c0,Cmeg25238_c0,Cmeg28718_c0,Cmeg28658_c0,Cmeg20902_c1,Cmeg29441_c2,Cmeg315_c0,Cmeg31810_c3,Cmeg27509_c2,Cmeg264_c0,Cmeg424445_c0,Cmeg28094_c0,Cmeg31781_c0,Cmeg32265_c0…
GO:0008150	Biological Process	GO:0050789	regulation of biological process	GO:0019222	regulation of metabolic process	GO:0031323	regulation of cellular metabolic process	1390	Cmeg27745_c0,Cmeg32493_c0,Cmeg27780_c0,Cmeg33488_c2,Cmeg17093_c0,Cmeg36732_c0,Cmeg27154_c0,Cmeg30112_c0,Cmeg30477_c0,Cmeg386817_c0,Cmeg27048_c0,Cmeg33395_c0,Cmeg19070_c0,Cmeg30934_c3,Cmeg32530_c2,Cmeg17716_c0,Cmeg31901_c0,Cmeg33219_c0,Cmeg31810_c3,Cmeg30916_c0,Cmeg30574_c5,Cmeg30614_c0,Cmeg29617_c0,Cmeg24068_c2,Cmeg50218_c0,Cmeg27430_c0,Cmeg30395_c0,Cmeg25667_c0,Cmeg35486_c0,Cmeg30616_c0,Cmeg2916…
GO:0008150	Biological Process	GO:0050789	regulation of biological process	GO:0019222	regulation of metabolic process	GO:0032350	regulation of hormone metabolic process	2	Cmeg25666_c0,Cmeg33055_c4
GO:0008150	Biological Process	GO:0050789	regulation of biological process	GO:0019222	regulation of metabolic process	GO:0009894	regulation of catabolic process	191	Cmeg32401_c6,Cmeg29581_c1,Cmeg23855_c0,Cmeg10822_c0,Cmeg32888_c0,Cmeg21893_c0,Cmeg31409_c0,Cmeg31491_c0,Cmeg21452_c0,Cmeg33045_c0,Cmeg25547_c0,Cmeg38862_c0,Cmeg27584_c0,Cmeg26233_c0,Cmeg24439_c0,Cmeg20308_c0,Cmeg26965_c0,Cmeg24034_c0,Cmeg27154_c1,Cmeg32955_c0,Cmeg27154_c4,Cmeg27980_c0,Cmeg28643_c0,Cmeg30159_c0,Cmeg25131_c1,Cmeg26186_c0,Cmeg32997_c4,Cmeg24843_c0,Cmeg23648_c0,Cmeg17671_c0,Cmeg26296…
GO:0008150	Biological Process	GO:0050789	regulation of biological process	GO:0019222	regulation of metabolic process	GO:0043455	regulation of secondary metabolic process	1	Cmeg31754_c2
GO:0008150	Biological Process	GO:0050789	regulation of biological process	GO:0019222	regulation of metabolic process	GO:0051171	regulation of nitrogen Cmegound metabolic process	1226	Cmeg30059_c0,Cmeg21650_c0,Cmeg29819_c0,Cmeg8797_c0,Cmeg32548_c0,Cmeg17444_c0,Cmeg205081_c0,Cmeg30197_c0,Cmeg36046_c0,Cmeg32811_c1,Cmeg27509_c1,Cmeg25398_c0,Cmeg760259_c0,Cmeg37121_c0,Cmeg32746_c2,Cmeg29187_c1,Cmeg24146_c0,Cmeg33244_c0,Cmeg384100_c0,Cmeg17114_c0,Cmeg386826_c0,Cmeg25524_c0,Cmeg31762_c0,Cmeg30453_c0,Cmeg20980_c0,Cmeg31389_c0,Cmeg113225_c0,Cmeg33109_c5,Cmeg31855_c1,Cmeg25173_c0,Cmeg3…
GO:0008150	Biological Process	GO:0050789	regulation of biological process	GO:0019222	regulation of metabolic process	GO:0009889	regulation of biosynthetic process	1073	Cmeg31239_c0,Cmeg32589_c1,Cmeg31643_c0,Cmeg30934_c4,Cmeg32125_c0,Cmeg35642_c0,Cmeg32473_c2,Cmeg30444_c5,Cmeg27689_c0,Cmeg31936_c0,Cmeg32664_c0,Cmeg673160_c0,Cmeg27266_c0,Cmeg32220_c2,Cmeg29709_c1,Cmeg784649_c0,Cmeg10114_c0,Cmeg27920_c0,Cmeg4464_c1,Cmeg790127_c0,Cmeg8548_c0,Cmeg32350_c1,Cmeg21330_c0,Cmeg396652_c0,Cmeg29290_c0,Cmeg32890_c0,Cmeg1582_c0,Cmeg26109_c0,Cmeg25296_c0,Cmeg27434_c1,Cmeg1411…
GO:0008150	Biological Process	GO:0050789	regulation of biological process	GO:0050793	regulation of developmental process	GO:0048070	regulation of developmental pigmentation	1	Cmeg23540_c2
GO:0008150	Biological Process	GO:0050789	regulation of biological process	GO:0050793	regulation of developmental process	GO:0043937	regulation of sporulation	2	Cmeg32222_c0,Cmeg17088_c0
GO:0008150	Biological Process	GO:0050789	regulation of biological process	GO:0050793	regulation of developmental process	GO:0022603	regulation of anatomical structure morphogenesis	52	Cmeg30450_c2,Cmeg33174_c1,Cmeg31704_c0,Cmeg30715_c0,Cmeg33430_c0,Cmeg22408_c0,Cmeg31072_c0,Cmeg28630_c0,Cmeg33315_c5,Cmeg23540_c2,Cmeg25666_c0,Cmeg31798_c1,Cmeg30964_c3,Cmeg30342_c1,Cmeg30746_c0,Cmeg27412_c0,Cmeg23299_c0,Cmeg31472_c0,Cmeg9388_c0,Cmeg27841_c0,Cmeg32559_c0,Cmeg24214_c0,Cmeg23074_c0,Cmeg33554_c1,Cmeg33375_c0,Cmeg33276_c5,Cmeg30671_c0,Cmeg32876_c0,Cmeg30003_c0,Cmeg33545_c0,Cmeg17345_…
GO:0008150	Biological Process	GO:0050789	regulation of biological process	GO:0050793	regulation of developmental process	GO:0035206	regulation of hemocyte proliferation	3	Cmeg30582_c0,Cmeg32432_c1,Cmeg17267_c0
GO:0008150	Biological Process	GO:0050789	regulation of biological process	GO:0050793	regulation of developmental process	GO:0048638	regulation of developmental growth	19	Cmeg28852_c1,Cmeg28253_c0,Cmeg28094_c0,Cmeg31511_c0,Cmeg33033_c0,Cmeg32404_c0,Cmeg33375_c0,Cmeg27430_c0,Cmeg30746_c0,Cmeg32996_c0,Cmeg16311_c0,Cmeg31923_c0,Cmeg30487_c0,Cmeg28852_c0,Cmeg23571_c0,Cmeg29187_c1,Cmeg33545_c0,Cmeg20902_c1,Cmeg31704_c0
GO:0008150	Biological Process	GO:0050789	regulation of biological process	GO:0050793	regulation of developmental process	GO:0051094	positive regulation of developmental process	17	Cmeg32538_c3,Cmeg17088_c0,Cmeg31472_c0,Cmeg27430_c0,Cmeg32222_c0,Cmeg28094_c0,Cmeg28253_c0,Cmeg28852_c1,Cmeg28580_c0,Cmeg31704_c0,Cmeg28003_c0,Cmeg29812_c0,Cmeg30715_c0,Cmeg29451_c0,Cmeg29187_c1,Cmeg28852_c0,Cmeg23540_c2
GO:0008150	Biological Process	GO:0050789	regulation of biological process	GO:0050793	regulation of developmental process	GO:0051093	negative regulation of developmental process	29	Cmeg23571_c0,Cmeg29907_c1,Cmeg23540_c2,Cmeg32393_c2,Cmeg31611_c2,Cmeg321326_c0,Cmeg31704_c0,Cmeg6454_c0,Cmeg33545_c0,Cmeg30715_c0,Cmeg17345_c0,Cmeg20902_c1,Cmeg30450_c2,Cmeg32246_c1,Cmeg28253_c0,Cmeg28094_c0,Cmeg32876_c0,Cmeg17267_c0,Cmeg24214_c0,Cmeg32404_c0,Cmeg31121_c0,Cmeg33033_c0,Cmeg31511_c0,Cmeg32772_c0,Cmeg28160_c0,Cmeg9388_c0,Cmeg30951_c0,Cmeg21018_c0,Cmeg32313_c3
GO:0008150	Biological Process	GO:0050789	regulation of biological process	GO:0050793	regulation of developmental process	GO:0045595	regulation of cell differentiation	56	Cmeg28795_c0,Cmeg30487_c0,Cmeg29585_c0,Cmeg23571_c0,Cmeg31611_c2,Cmeg29451_c0,Cmeg6454_c0,Cmeg33545_c0,Cmeg20902_c1,Cmeg17345_c0,Cmeg32246_c1,Cmeg17267_c0,Cmeg28253_c0,Cmeg424445_c0,Cmeg28094_c0,Cmeg33353_c3,Cmeg33033_c0,Cmeg31511_c0,Cmeg32222_c0,Cmeg31769_c0,Cmeg32070_c1,Cmeg28160_c0,Cmeg32313_c3,Cmeg21018_c0,Cmeg17088_c0,Cmeg31923_c0,Cmeg29907_c1,Cmeg23540_c2,Cmeg31798_c1,Cmeg28852_c0,Cmeg32132…
GO:0008150	Biological Process	GO:0050789	regulation of biological process	GO:0050793	regulation of developmental process	GO:1901861	regulation of muscle tissue development	13	Cmeg31345_c0,Cmeg16311_c0,Cmeg30746_c0,Cmeg20902_c1,Cmeg31511_c0,Cmeg33033_c0,Cmeg28852_c0,Cmeg30487_c0,Cmeg28253_c0,Cmeg28094_c0,Cmeg23571_c0,Cmeg31923_c0,Cmeg28852_c1
GO:0008150	Biological Process	GO:0050789	regulation of biological process	GO:0050793	regulation of developmental process	GO:2000026	regulation of multicellular organismal development	68	Cmeg28580_c0,Cmeg33554_c1,Cmeg24214_c0,Cmeg33276_c5,Cmeg31472_c0,Cmeg34713_c0,Cmeg9388_c0,Cmeg32559_c0,Cmeg30964_c3,Cmeg31345_c0,Cmeg32538_c3,Cmeg30746_c0,Cmeg33055_c4,Cmeg29411_c0,Cmeg23540_c2,Cmeg32393_c2,Cmeg22408_c0,Cmeg29187_c1,Cmeg29812_c0,Cmeg30272_c0,Cmeg33033_c0,Cmeg31511_c0,Cmeg26243_c3,Cmeg30487_c0,Cmeg28795_c0,Cmeg29451_c0,Cmeg32782_c0,Cmeg17345_c0,Cmeg32246_c1,Cmeg30671_c0,Cmeg32876_…
GO:0008150	Biological Process	GO:0050789	regulation of biological process	GO:0042752	regulation of circadian rhythm	GO:0009649	entrainment of circadian clock	1	Cmeg264_c0
GO:0008150	Biological Process	GO:0050789	regulation of biological process	GO:0042752	regulation of circadian rhythm	GO:0042753	positive regulation of circadian rhythm	3	Cmeg31119_c1,Cmeg28699_c0,Cmeg28699_c1
GO:0008150	Biological Process	GO:0050789	regulation of biological process	GO:0042752	regulation of circadian rhythm	GO:0042749	regulation of circadian sleep/wake cycle	7	Cmeg29470_c0,Cmeg29717_c4,Cmeg31119_c1,Cmeg30466_c0,Cmeg28699_c0,Cmeg31251_c0,Cmeg28699_c1
GO:0008150	Biological Process	GO:0050789	regulation of biological process	GO:0032844	regulation of homeostatic process	GO:2000021	regulation of ion homeostasis	1	Cmeg9388_c0
GO:0008150	Biological Process	GO:0050789	regulation of biological process	GO:0040012	regulation of locomotion	GO:2000145	regulation of cell motility	6	Cmeg33501_c0,Cmeg33527_c0,Cmeg26243_c3,Cmeg30272_c0,Cmeg31216_c0,Cmeg620153_c0
GO:0008150	Biological Process	GO:0050789	regulation of biological process	GO:0040012	regulation of locomotion	GO:0050920	regulation of chemotaxis	2	Cmeg33545_c0,Cmeg30964_c3
GO:0008150	Biological Process	GO:0050789	regulation of biological process	GO:0040012	regulation of locomotion	GO:0040013	negative regulation of locomotion	1	Cmeg31216_c0
GO:0008150	Biological Process	GO:0050789	regulation of biological process	GO:2000241	regulation of reproductive process	GO:2000243	positive regulation of reproductive process	9	Cmeg31810_c3,Cmeg32220_c3,Cmeg31102_c2,Cmeg32220_c4,Cmeg33477_c0,Cmeg33519_c0,Cmeg31810_c0,Cmeg32220_c1,Cmeg32220_c2
GO:0008150	Biological Process	GO:0050789	regulation of biological process	GO:2000241	regulation of reproductive process	GO:0045477	regulation of nurse cell apoptotic process	8	Cmeg32220_c1,Cmeg32220_c2,Cmeg31810_c0,Cmeg32220_c4,Cmeg33519_c0,Cmeg33477_c0,Cmeg31810_c3,Cmeg32220_c3
GO:0008150	Biological Process	GO:0050789	regulation of biological process	GO:2000241	regulation of reproductive process	GO:0060281	regulation of oocyte development	3	Cmeg24214_c0,Cmeg29585_c0,Cmeg34713_c0
GO:0008150	Biological Process	GO:0050789	regulation of biological process	GO:2000241	regulation of reproductive process	GO:0051445	regulation of meiotic cell cycle	1	Cmeg31102_c2
GO:0008150	Biological Process	GO:0050789	regulation of biological process	GO:0051128	regulation of cellular Cmegonent organization	GO:0001558	regulation of cell growth	8	Cmeg33545_c0,Cmeg30715_c0,Cmeg31458_c7,Cmeg29907_c1,Cmeg28094_c0,Cmeg32342_c3,Cmeg33320_c0,Cmeg31020_c1
GO:0008150	Biological Process	GO:0050789	regulation of biological process	GO:0051128	regulation of cellular Cmegonent organization	GO:1901891	regulation of cell septum assembly	1	Cmeg29990_c0
GO:0008150	Biological Process	GO:0050789	regulation of biological process	GO:0051128	regulation of cellular Cmegonent organization	GO:0033043	regulation of organelle organization	55	Cmeg33375_c0,Cmeg16314_c0,Cmeg205081_c0,Cmeg31742_c0,Cmeg29250_c0,Cmeg21560_c0,Cmeg28201_c0,Cmeg622954_c0,Cmeg30746_c0,Cmeg24166_c0,Cmeg30227_c6,Cmeg23299_c0,Cmeg25634_c0,Cmeg529160_c0,Cmeg43885_c0,Cmeg32116_c0,Cmeg17276_c0,Cmeg29907_c1,Cmeg32982_c0,Cmeg17408_c0,Cmeg31667_c0,Cmeg23899_c0,Cmeg26804_c0,Cmeg28930_c0,Cmeg32349_c1,Cmeg26282_c0,Cmeg33033_c0,Cmeg36729_c0,Cmeg23325_c1,Cmeg40891_c0,Cmeg25…
GO:0008150	Biological Process	GO:0050789	regulation of biological process	GO:0051128	regulation of cellular Cmegonent organization	GO:0043244	regulation of protein Cmeglex disassembly	15	Cmeg799207_c0,Cmeg27018_c0,Cmeg27991_c0,Cmeg27290_c0,Cmeg718032_c0,Cmeg26511_c0,Cmeg30487_c0,Cmeg30802_c0,Cmeg30746_c0,Cmeg31115_c2,Cmeg29876_c0,Cmeg29330_c0,Cmeg21112_c0,Cmeg23639_c0,Cmeg28280_c0
GO:0008150	Biological Process	GO:0050789	regulation of biological process	GO:0051128	regulation of cellular Cmegonent organization	GO:0043254	regulation of protein Cmeglex assembly	22	Cmeg33033_c0,Cmeg29250_c0,Cmeg31742_c0,Cmeg21560_c0,Cmeg622954_c0,Cmeg28586_c0,Cmeg31781_c0,Cmeg24166_c0,Cmeg32022_c0,Cmeg38274_c0,Cmeg33281_c0,Cmeg32102_c3,Cmeg30227_c6,Cmeg23299_c0,Cmeg17276_c0,Cmeg17408_c0,Cmeg26718_c1,Cmeg33400_c3,Cmeg25000_c0,Cmeg25833_c0,Cmeg31667_c0,Cmeg26804_c0
GO:0008150	Biological Process	GO:0050789	regulation of biological process	GO:0051128	regulation of cellular Cmegonent organization	GO:0050807	regulation of synapse organization	13	Cmeg20902_c1,Cmeg29812_c0,Cmeg16311_c0,Cmeg30746_c0,Cmeg28094_c0,Cmeg23571_c0,Cmeg30487_c0,Cmeg28253_c0,Cmeg28852_c0,Cmeg28852_c1,Cmeg31923_c0,Cmeg31511_c0,Cmeg33033_c0
GO:0008150	Biological Process	GO:0050789	regulation of biological process	GO:0051128	regulation of cellular Cmegonent organization	GO:0030100	regulation of endocytosis	8	Cmeg28416_c0,Cmeg32666_c1,Cmeg31019_c0,Cmeg29691_c1,Cmeg31407_c1,Cmeg29812_c0,Cmeg27001_c0,Cmeg32327_c0
GO:0008150	Biological Process	GO:0050789	regulation of biological process	GO:0051128	regulation of cellular Cmegonent organization	GO:0051130	positive regulation of cellular Cmegonent organization	24	Cmeg28253_c0,Cmeg28094_c0,Cmeg622954_c0,Cmeg28852_c1,Cmeg29250_c0,Cmeg33276_c5,Cmeg31742_c0,Cmeg23299_c0,Cmeg29691_c1,Cmeg38274_c0,Cmeg27001_c0,Cmeg33281_c0,Cmeg32022_c0,Cmeg32327_c0,Cmeg28852_c0,Cmeg29411_c0,Cmeg28416_c0,Cmeg25833_c0,Cmeg26804_c0,Cmeg23639_c0,Cmeg29330_c0,Cmeg29812_c0,Cmeg26718_c1,Cmeg17408_c0
GO:0008150	Biological Process	GO:0050789	regulation of biological process	GO:0051128	regulation of cellular Cmegonent organization	GO:0031344	regulation of cell projection organization	18	Cmeg23540_c2,Cmeg31798_c1,Cmeg28795_c0,Cmeg29411_c0,Cmeg29451_c0,Cmeg33545_c0,Cmeg33430_c0,Cmeg26718_c1,Cmeg32876_c0,Cmeg33353_c3,Cmeg424445_c0,Cmeg26837_c1,Cmeg33276_c5,Cmeg24859_c0,Cmeg33375_c0,Cmeg32559_c0,Cmeg32070_c1,Cmeg30964_c3
GO:0008150	Biological Process	GO:0050789	regulation of biological process	GO:0051128	regulation of cellular Cmegonent organization	GO:0022604	regulation of cell morphogenesis	33	Cmeg33545_c0,Cmeg23571_c0,Cmeg33461_c0,Cmeg33111_c0,Cmeg28795_c0,Cmeg29451_c0,Cmeg32782_c0,Cmeg32070_c1,Cmeg291677_c0,Cmeg11755_c0,Cmeg424445_c0,Cmeg33353_c3,Cmeg32666_c1,Cmeg26865_c0,Cmeg33072_c0,Cmeg33430_c0,Cmeg33174_c1,Cmeg23540_c2,Cmeg31798_c1,Cmeg31072_c0,Cmeg28630_c0,Cmeg23299_c0,Cmeg32559_c0,Cmeg27841_c0,Cmeg30964_c3,Cmeg30746_c0,Cmeg30342_c1,Cmeg30003_c0,Cmeg24214_c0,Cmeg23074_c0,Cmeg333…
GO:0008150	Biological Process	GO:0050789	regulation of biological process	GO:0051128	regulation of cellular Cmegonent organization	GO:0051129	negative regulation of cellular Cmegonent organization	22	Cmeg23899_c0,Cmeg2805_c0,Cmeg20902_c1,Cmeg33545_c0,Cmeg25634_c0,Cmeg27991_c0,Cmeg31019_c0,Cmeg23571_c0,Cmeg30487_c0,Cmeg28683_c0,Cmeg29907_c1,Cmeg23540_c2,Cmeg30746_c0,Cmeg31781_c0,Cmeg23299_c0,Cmeg32102_c3,Cmeg31407_c1,Cmeg1005041_c0,Cmeg36729_c0,Cmeg33033_c0,Cmeg31511_c0,Cmeg28201_c0
GO:0008150	Biological Process	GO:0050789	regulation of biological process	GO:0032879	regulation of localization	GO:0010883	regulation of lipid storage	1	Cmeg26120_c0
GO:0008150	Biological Process	GO:0050789	regulation of biological process	GO:0032879	regulation of localization	GO:0060341	regulation of cellular localization	31	Cmeg18060_c1,Cmeg29585_c0,Cmeg28852_c0,Cmeg28699_c0,Cmeg28166_c0,Cmeg33468_c0,Cmeg30532_c1,Cmeg28630_c0,Cmeg29843_c0,Cmeg28682_c1,Cmeg20902_c1,Cmeg28985_c0,Cmeg30251_c1,Cmeg19181_c1,Cmeg27742_c0,Cmeg28699_c1,Cmeg33161_c0,Cmeg29351_c0,Cmeg28852_c1,Cmeg17437_c0,Cmeg24214_c0,Cmeg33382_c0,Cmeg27918_c0,Cmeg23299_c0,Cmeg23192_c1,Cmeg34713_c0,Cmeg25418_c0,Cmeg29970_c0,Cmeg26192_c2,Cmeg32327_c0,Cmeg28012…
GO:0008150	Biological Process	GO:0050789	regulation of biological process	GO:0032879	regulation of localization	GO:0032880	regulation of protein localization	20	Cmeg28852_c0,Cmeg18060_c1,Cmeg28166_c0,Cmeg32954_c0,Cmeg29843_c0,Cmeg28682_c1,Cmeg19181_c1,Cmeg30251_c1,Cmeg28985_c0,Cmeg20902_c1,Cmeg27742_c0,Cmeg28852_c1,Cmeg17437_c0,Cmeg33375_c0,Cmeg27918_c0,Cmeg23192_c1,Cmeg29970_c0,Cmeg25418_c0,Cmeg28012_c0,Cmeg26192_c2
GO:0008150	Biological Process	GO:0050789	regulation of biological process	GO:0032879	regulation of localization	GO:0051282	regulation of sequestering of calcium ion	1	Cmeg9388_c0
GO:0008150	Biological Process	GO:0050789	regulation of biological process	GO:0032879	regulation of localization	GO:0051049	regulation of transport	56	Cmeg8475_c0,Cmeg28852_c1,Cmeg20384_c1,Cmeg33375_c0,Cmeg32342_c0,Cmeg27918_c0,Cmeg31226_c1,Cmeg23299_c0,Cmeg29492_c0,Cmeg31407_c1,Cmeg23930_c0,Cmeg29970_c0,Cmeg28012_c0,Cmeg28852_c0,Cmeg31019_c0,Cmeg31141_c0,Cmeg28416_c0,Cmeg28166_c0,Cmeg28630_c0,Cmeg30532_c1,Cmeg28930_c0,Cmeg29812_c0,Cmeg30251_c1,Cmeg27221_c0,Cmeg30283_c0,Cmeg27742_c0,Cmeg28699_c1,Cmeg33161_c0,Cmeg17039_c0,Cmeg32666_c1,Cmeg32404_…
GO:0008150	Biological Process	GO:0050789	regulation of biological process	GO:0032879	regulation of localization	GO:0051270	regulation of cellular Cmegonent movement	8	Cmeg26243_c3,Cmeg30964_c3,Cmeg30272_c0,Cmeg33545_c0,Cmeg31216_c0,Cmeg33501_c0,Cmeg33527_c0,Cmeg620153_c0
GO:0008150	Biological Process	GO:0050789	regulation of biological process	GO:0048518	positive regulation of biological process	GO:0002684	positive regulation of immune system process	5	Cmeg30582_c0,Cmeg24221_c1,Cmeg25667_c1,Cmeg32685_c1,Cmeg25667_c0
GO:0008150	Biological Process	GO:0050789	regulation of biological process	GO:0048518	positive regulation of biological process	GO:0051240	positive regulation of multicellular organismal process	13	Cmeg28003_c0,Cmeg30715_c0,Cmeg31472_c0,Cmeg31119_c1,Cmeg27430_c0,Cmeg28699_c1,Cmeg30746_c0,Cmeg33131_c4,Cmeg13935_c0,Cmeg28699_c0,Cmeg32342_c3,Cmeg32769_c3,Cmeg30487_c0
GO:0008150	Biological Process	GO:0050789	regulation of biological process	GO:0048518	positive regulation of biological process	GO:0051094	positive regulation of developmental process	17	Cmeg32538_c3,Cmeg17088_c0,Cmeg31472_c0,Cmeg27430_c0,Cmeg32222_c0,Cmeg28094_c0,Cmeg28253_c0,Cmeg28852_c1,Cmeg28580_c0,Cmeg31704_c0,Cmeg28003_c0,Cmeg29812_c0,Cmeg30715_c0,Cmeg29451_c0,Cmeg29187_c1,Cmeg28852_c0,Cmeg23540_c2
GO:0008150	Biological Process	GO:0050789	regulation of biological process	GO:0048518	positive regulation of biological process	GO:2000243	positive regulation of reproductive process	9	Cmeg31810_c3,Cmeg32220_c3,Cmeg31102_c2,Cmeg32220_c4,Cmeg33477_c0,Cmeg33519_c0,Cmeg31810_c0,Cmeg32220_c1,Cmeg32220_c2
GO:0008150	Biological Process	GO:0050789	regulation of biological process	GO:0048518	positive regulation of biological process	GO:0051130	positive regulation of cellular Cmegonent organization	24	Cmeg28253_c0,Cmeg28094_c0,Cmeg622954_c0,Cmeg28852_c1,Cmeg29250_c0,Cmeg33276_c5,Cmeg31742_c0,Cmeg23299_c0,Cmeg29691_c1,Cmeg38274_c0,Cmeg27001_c0,Cmeg33281_c0,Cmeg32022_c0,Cmeg32327_c0,Cmeg28852_c0,Cmeg29411_c0,Cmeg28416_c0,Cmeg25833_c0,Cmeg26804_c0,Cmeg23639_c0,Cmeg29330_c0,Cmeg29812_c0,Cmeg26718_c1,Cmeg17408_c0
GO:0008150	Biological Process	GO:0050789	regulation of biological process	GO:0048518	positive regulation of biological process	GO:0023056	positive regulation of signaling	22	Cmeg31506_c1,Cmeg30487_c0,Cmeg21316_c0,Cmeg32432_c1,Cmeg32393_c2,Cmeg9925_c0,Cmeg27807_c0,Cmeg29453_c0,Cmeg516806_c0,Cmeg24753_c0,Cmeg29999_c0,Cmeg32876_c0,Cmeg27918_c0,Cmeg21511_c0,Cmeg12296_c0,Cmeg31987_c0,Cmeg29970_c0,Cmeg25667_c0,Cmeg30746_c0,Cmeg32020_c0,Cmeg25980_c0,Cmeg25667_c1
GO:0008150	Biological Process	GO:0050789	regulation of biological process	GO:0048518	positive regulation of biological process	GO:0048522	positive regulation of cellular process	214	Cmeg29411_c0,Cmeg31350_c0,Cmeg28166_c0,Cmeg16329_c0,Cmeg28277_c0,Cmeg29187_c3,Cmeg30272_c0,Cmeg11195_c0,Cmeg24861_c1,Cmeg31764_c0,Cmeg33109_c6,Cmeg33554_c1,Cmeg675533_c0,Cmeg205081_c0,Cmeg33276_c5,Cmeg29250_c0,Cmeg27918_c0,Cmeg32220_c1,Cmeg31239_c0,Cmeg32548_c0,Cmeg6156_c0,Cmeg30582_c0,Cmeg21382_c0,Cmeg31345_c0,Cmeg36629_c0,Cmeg31754_c2,Cmeg31643_c0,Cmeg32478_c0,Cmeg21222_c0,Cmeg30487_c0,Cmeg2945…
GO:0008150	Biological Process	GO:0050789	regulation of biological process	GO:0048518	positive regulation of biological process	GO:0045927	positive regulation of growth	10	Cmeg33131_c4,Cmeg30715_c0,Cmeg27430_c0,Cmeg29907_c1,Cmeg28852_c1,Cmeg28852_c0,Cmeg28253_c0,Cmeg28094_c0,Cmeg32769_c3,Cmeg32342_c3
GO:0008150	Biological Process	GO:0050789	regulation of biological process	GO:0048518	positive regulation of biological process	GO:0044089	positive regulation of cellular Cmegonent biogenesis	5	Cmeg28852_c0,Cmeg28253_c0,Cmeg28094_c0,Cmeg29812_c0,Cmeg28852_c1
GO:0008150	Biological Process	GO:0050789	regulation of biological process	GO:0048518	positive regulation of biological process	GO:0048584	positive regulation of response to stimulus	25	Cmeg25667_c1,Cmeg32020_c0,Cmeg25980_c0,Cmeg25667_c0,Cmeg29970_c0,Cmeg31987_c0,Cmeg12296_c0,Cmeg21511_c0,Cmeg24221_c1,Cmeg27918_c0,Cmeg29999_c0,Cmeg32876_c0,Cmeg24753_c0,Cmeg28699_c1,Cmeg516806_c0,Cmeg32685_c1,Cmeg29453_c0,Cmeg27807_c0,Cmeg31119_c1,Cmeg9925_c0,Cmeg32393_c2,Cmeg32432_c1,Cmeg21316_c0,Cmeg28699_c0,Cmeg31506_c1
GO:0008150	Biological Process	GO:0050789	regulation of biological process	GO:0048518	positive regulation of biological process	GO:0042753	positive regulation of circadian rhythm	3	Cmeg31119_c1,Cmeg28699_c0,Cmeg28699_c1
GO:0008150	Biological Process	GO:0050789	regulation of biological process	GO:0048518	positive regulation of biological process	GO:0051050	positive regulation of transport	21	Cmeg18060_c1,Cmeg29843_c0,Cmeg28416_c0,Cmeg28166_c0,Cmeg28985_c0,Cmeg30251_c1,Cmeg19181_c1,Cmeg29812_c0,Cmeg28682_c1,Cmeg33161_c0,Cmeg27742_c0,Cmeg17039_c0,Cmeg17437_c0,Cmeg25418_c0,Cmeg29691_c1,Cmeg29970_c0,Cmeg23192_c1,Cmeg26192_c2,Cmeg32327_c0,Cmeg28012_c0,Cmeg27001_c0
GO:0008150	Biological Process	GO:0050789	regulation of biological process	GO:0048518	positive regulation of biological process	GO:0009893	positive regulation of metabolic process	139	Cmeg29627_c0,Cmeg28188_c0,Cmeg32220_c2,Cmeg27799_c0,Cmeg30989_c1,Cmeg19243_c0,Cmeg32246_c1,Cmeg28897_c0,Cmeg57575_c0,Cmeg32118_c0,Cmeg30936_c0,Cmeg32283_c0,Cmeg31611_c2,Cmeg21222_c0,Cmeg32478_c0,Cmeg31754_c2,Cmeg31345_c0,Cmeg31643_c0,Cmeg21382_c0,Cmeg6156_c0,Cmeg32548_c0,Cmeg31239_c0,Cmeg32220_c1,Cmeg675533_c0,Cmeg33554_c1,Cmeg33109_c6,Cmeg31764_c0,Cmeg24861_c1,Cmeg11195_c0,Cmeg30272_c0,Cmeg29187…
GO:0008150	Biological Process	GO:0050789	regulation of biological process	GO:0048583	regulation of response to stimulus	GO:0009966	regulation of signal transduction	203	Cmeg32020_c0,Cmeg30615_c0,Cmeg31529_c0,Cmeg19188_c0,Cmeg33577_c0,Cmeg21608_c0,Cmeg25505_c0,Cmeg27534_c1,Cmeg29731_c0,Cmeg77708_c0,Cmeg33490_c0,Cmeg33096_c0,Cmeg28253_c0,Cmeg16074_c0,Cmeg32863_c0,Cmeg27131_c0,Cmeg32804_c0,Cmeg27807_c0,Cmeg26718_c0,Cmeg33305_c0,Cmeg27132_c0,Cmeg30924_c1,Cmeg31054_c1,Cmeg31192_c0,Cmeg32461_c0,Cmeg23571_c0,Cmeg18328_c0,Cmeg25667_c1,Cmeg32920_c0,Cmeg32996_c0,Cmeg24173…
GO:0008150	Biological Process	GO:0050789	regulation of biological process	GO:0048583	regulation of response to stimulus	GO:0002831	regulation of response to biotic stimulus	9	Cmeg32859_c0,Cmeg22745_c0,Cmeg28852_c0,Cmeg28253_c0,Cmeg28852_c1,Cmeg32404_c0,Cmeg32745_c2,Cmeg32102_c3,Cmeg31754_c2
GO:0008150	Biological Process	GO:0050789	regulation of biological process	GO:0048583	regulation of response to stimulus	GO:0050795	regulation of behavior	9	Cmeg29470_c0,Cmeg30466_c0,Cmeg28699_c0,Cmeg31251_c0,Cmeg30964_c3,Cmeg28699_c1,Cmeg29717_c4,Cmeg31119_c1,Cmeg33545_c0
GO:0008150	Biological Process	GO:0050789	regulation of biological process	GO:0048583	regulation of response to stimulus	GO:0080134	regulation of response to stress	23	Cmeg28852_c1,Cmeg32876_c0,Cmeg28253_c0,Cmeg24221_c1,Cmeg27918_c0,Cmeg32404_c0,Cmeg25667_c0,Cmeg21914_c0,Cmeg32233_c0,Cmeg25667_c1,Cmeg30221_c0,Cmeg30342_c1,Cmeg31754_c2,Cmeg32110_c2,Cmeg29799_c0,Cmeg22745_c0,Cmeg28852_c0,Cmeg10610_c0,Cmeg32745_c2,Cmeg32782_c0,Cmeg20902_c1,Cmeg32194_c0,Cmeg32685_c1
GO:0008150	Biological Process	GO:0050789	regulation of biological process	GO:0048583	regulation of response to stimulus	GO:0032101	regulation of response to external stimulus	9	Cmeg31866_c2,Cmeg36148_c0,Cmeg30964_c3,Cmeg32501_c1,Cmeg27534_c1,Cmeg9388_c0,Cmeg33545_c0,Cmeg33375_c0,Cmeg29672_c0
GO:0008150	Biological Process	GO:0050789	regulation of biological process	GO:0048583	regulation of response to stimulus	GO:0090287	regulation of cellular response to growth factor stimulus	5	Cmeg28253_c0,Cmeg9925_c0,Cmeg25667_c0,Cmeg25667_c1,Cmeg24221_c1
GO:0008150	Biological Process	GO:0050789	regulation of biological process	GO:0048583	regulation of response to stimulus	GO:1900076	regulation of cellular response to insulin stimulus	3	Cmeg26079_c0,Cmeg33320_c0,Cmeg31458_c7
GO:0008150	Biological Process	GO:0050789	regulation of biological process	GO:0048583	regulation of response to stimulus	GO:0050776	regulation of immune response	14	Cmeg28852_c0,Cmeg28253_c0,Cmeg22745_c0,Cmeg32859_c0,Cmeg29799_c0,Cmeg28852_c1,Cmeg32404_c0,Cmeg32745_c2,Cmeg24221_c1,Cmeg25667_c0,Cmeg32102_c3,Cmeg31754_c2,Cmeg32685_c1,Cmeg25667_c1
GO:0008150	Biological Process	GO:0050789	regulation of biological process	GO:0048583	regulation of response to stimulus	GO:0048585	negative regulation of response to stimulus	46	Cmeg32876_c0,Cmeg796092_c0,Cmeg26157_c0,Cmeg27918_c0,Cmeg25336_c1,Cmeg33554_c1,Cmeg33375_c0,Cmeg29672_c0,Cmeg31472_c0,Cmeg25667_c1,Cmeg29907_c1,Cmeg29799_c0,Cmeg21928_c0,Cmeg30270_c0,Cmeg32870_c0,Cmeg23232_c0,Cmeg32966_c0,Cmeg29812_c0,Cmeg9925_c0,Cmeg36148_c0,Cmeg17267_c0,Cmeg31733_c5,Cmeg33320_c0,Cmeg28253_c0,Cmeg29455_c0,Cmeg24221_c1,Cmeg27553_c0,Cmeg33438_c0,Cmeg26323_c0,Cmeg25667_c0,Cmeg32102…
GO:0008150	Biological Process	GO:0050789	regulation of biological process	GO:0048583	regulation of response to stimulus	GO:0048584	positive regulation of response to stimulus	25	Cmeg25667_c1,Cmeg32020_c0,Cmeg25980_c0,Cmeg25667_c0,Cmeg29970_c0,Cmeg31987_c0,Cmeg12296_c0,Cmeg21511_c0,Cmeg24221_c1,Cmeg27918_c0,Cmeg29999_c0,Cmeg32876_c0,Cmeg24753_c0,Cmeg28699_c1,Cmeg516806_c0,Cmeg32685_c1,Cmeg29453_c0,Cmeg27807_c0,Cmeg31119_c1,Cmeg9925_c0,Cmeg32393_c2,Cmeg32432_c1,Cmeg21316_c0,Cmeg28699_c0,Cmeg31506_c1
GO:0008150	Biological Process	GO:0050789	regulation of biological process	GO:0048519	negative regulation of biological process	GO:0051129	negative regulation of cellular Cmegonent organization	22	Cmeg23899_c0,Cmeg2805_c0,Cmeg20902_c1,Cmeg33545_c0,Cmeg25634_c0,Cmeg27991_c0,Cmeg31019_c0,Cmeg23571_c0,Cmeg30487_c0,Cmeg28683_c0,Cmeg29907_c1,Cmeg23540_c2,Cmeg30746_c0,Cmeg31781_c0,Cmeg23299_c0,Cmeg32102_c3,Cmeg31407_c1,Cmeg1005041_c0,Cmeg36729_c0,Cmeg33033_c0,Cmeg31511_c0,Cmeg28201_c0
GO:0008150	Biological Process	GO:0050789	regulation of biological process	GO:0048519	negative regulation of biological process	GO:0002683	negative regulation of immune system process	5	Cmeg32432_c1,Cmeg31611_c2,Cmeg29799_c0,Cmeg17267_c0,Cmeg32102_c3
GO:0008150	Biological Process	GO:0050789	regulation of biological process	GO:0048519	negative regulation of biological process	GO:0023057	negative regulation of signaling	45	Cmeg23232_c0,Cmeg29907_c1,Cmeg29799_c0,Cmeg30270_c0,Cmeg21928_c0,Cmeg32870_c0,Cmeg36148_c0,Cmeg32966_c0,Cmeg29812_c0,Cmeg9925_c0,Cmeg26157_c0,Cmeg27918_c0,Cmeg25336_c1,Cmeg33554_c1,Cmeg33375_c0,Cmeg796092_c0,Cmeg32876_c0,Cmeg25667_c1,Cmeg31472_c0,Cmeg30924_c1,Cmeg30534_c5,Cmeg32461_c0,Cmeg29213_c3,Cmeg32863_c0,Cmeg27131_c0,Cmeg20902_c1,Cmeg27807_c0,Cmeg33046_c0,Cmeg31458_c7,Cmeg29455_c0,Cmeg24221…
GO:0008150	Biological Process	GO:0050789	regulation of biological process	GO:0048519	negative regulation of biological process	GO:0009892	negative regulation of metabolic process	132	Cmeg30337_c0,Cmeg16261_c0,Cmeg34068_c0,Cmeg24164_c0,Cmeg25666_c0,Cmeg15733_c0,Cmeg33085_c0,Cmeg19070_c0,Cmeg33395_c0,Cmeg90801_c0,Cmeg17492_c0,Cmeg29923_c0,Cmeg31903_c0,Cmeg32876_c0,Cmeg32220_c4,Cmeg23672_c0,Cmeg24211_c0,Cmeg33111_c0,Cmeg25238_c0,Cmeg28718_c0,Cmeg28658_c0,Cmeg20902_c1,Cmeg29441_c2,Cmeg315_c0,Cmeg31810_c3,Cmeg27509_c2,Cmeg264_c0,Cmeg424445_c0,Cmeg28094_c0,Cmeg31781_c0,Cmeg32265_c0…
GO:0008150	Biological Process	GO:0050789	regulation of biological process	GO:0048519	negative regulation of biological process	GO:0045926	negative regulation of growth	11	Cmeg31119_c1,Cmeg31458_c7,Cmeg20902_c1,Cmeg32791_c1,Cmeg28094_c0,Cmeg23571_c0,Cmeg31020_c1,Cmeg33320_c0,Cmeg32404_c0,Cmeg33033_c0,Cmeg31511_c0
GO:0008150	Biological Process	GO:0050789	regulation of biological process	GO:0048519	negative regulation of biological process	GO:0051241	negative regulation of multicellular organismal process	10	Cmeg32404_c0,Cmeg28094_c0,Cmeg31020_c1,Cmeg33320_c0,Cmeg25667_c1,Cmeg32313_c3,Cmeg31704_c0,Cmeg33046_c0,Cmeg25667_c0,Cmeg32791_c1
GO:0008150	Biological Process	GO:0050789	regulation of biological process	GO:0048519	negative regulation of biological process	GO:0043901	negative regulation of multi-organism process	3	Cmeg30153_c0,Cmeg32102_c3,Cmeg31119_c1
GO:0008150	Biological Process	GO:0050789	regulation of biological process	GO:0048519	negative regulation of biological process	GO:0048523	negative regulation of cellular process	224	Cmeg25634_c0,Cmeg34068_c0,Cmeg16261_c0,Cmeg30337_c0,Cmeg321326_c0,Cmeg21928_c0,Cmeg24164_c0,Cmeg15733_c0,Cmeg36148_c0,Cmeg33085_c0,Cmeg32547_c0,Cmeg31918_c0,Cmeg33395_c0,Cmeg90801_c0,Cmeg30715_c0,Cmeg32966_c0,Cmeg29160_c0,Cmeg19070_c0,Cmeg25336_c1,Cmeg31121_c0,Cmeg17492_c0,Cmeg29923_c0,Cmeg23288_c0,Cmeg32220_c4,Cmeg31903_c0,Cmeg464797_c0,Cmeg32876_c0,Cmeg32756_c0,Cmeg25220_c0,Cmeg31823_c0,Cmeg236…
GO:0008150	Biological Process	GO:0050789	regulation of biological process	GO:0048519	negative regulation of biological process	GO:0051051	negative regulation of transport	8	Cmeg28852_c0,Cmeg28852_c1,Cmeg33375_c0,Cmeg31019_c0,Cmeg32954_c0,Cmeg27918_c0,Cmeg31226_c1,Cmeg31407_c1
GO:0008150	Biological Process	GO:0050789	regulation of biological process	GO:0048519	negative regulation of biological process	GO:0040013	negative regulation of locomotion	1	Cmeg31216_c0
GO:0008150	Biological Process	GO:0050789	regulation of biological process	GO:0048519	negative regulation of biological process	GO:0051093	negative regulation of developmental process	29	Cmeg23571_c0,Cmeg29907_c1,Cmeg23540_c2,Cmeg32393_c2,Cmeg31611_c2,Cmeg321326_c0,Cmeg31704_c0,Cmeg6454_c0,Cmeg33545_c0,Cmeg30715_c0,Cmeg17345_c0,Cmeg20902_c1,Cmeg30450_c2,Cmeg32246_c1,Cmeg28253_c0,Cmeg28094_c0,Cmeg32876_c0,Cmeg17267_c0,Cmeg24214_c0,Cmeg32404_c0,Cmeg31121_c0,Cmeg33033_c0,Cmeg31511_c0,Cmeg32772_c0,Cmeg28160_c0,Cmeg9388_c0,Cmeg30951_c0,Cmeg21018_c0,Cmeg32313_c3
GO:0008150	Biological Process	GO:0050789	regulation of biological process	GO:0048519	negative regulation of biological process	GO:0048585	negative regulation of response to stimulus	46	Cmeg32876_c0,Cmeg796092_c0,Cmeg26157_c0,Cmeg27918_c0,Cmeg25336_c1,Cmeg33554_c1,Cmeg33375_c0,Cmeg29672_c0,Cmeg31472_c0,Cmeg25667_c1,Cmeg29907_c1,Cmeg29799_c0,Cmeg21928_c0,Cmeg30270_c0,Cmeg32870_c0,Cmeg23232_c0,Cmeg32966_c0,Cmeg29812_c0,Cmeg9925_c0,Cmeg36148_c0,Cmeg17267_c0,Cmeg31733_c5,Cmeg33320_c0,Cmeg28253_c0,Cmeg29455_c0,Cmeg24221_c1,Cmeg27553_c0,Cmeg33438_c0,Cmeg26323_c0,Cmeg25667_c0,Cmeg32102…
GO:0008150	Biological Process	GO:0050789	regulation of biological process	GO:0048519	negative regulation of biological process	GO:0051283	negative regulation of sequestering of calcium ion	1	Cmeg9388_c0
GO:0008150	Biological Process	GO:0050789	regulation of biological process	GO:0044087	regulation of cellular Cmegonent biogenesis	GO:1901891	regulation of cell septum assembly	1	Cmeg29990_c0
GO:0008150	Biological Process	GO:0050789	regulation of biological process	GO:0044087	regulation of cellular Cmegonent biogenesis	GO:0043254	regulation of protein Cmeglex assembly	22	Cmeg33033_c0,Cmeg29250_c0,Cmeg31742_c0,Cmeg21560_c0,Cmeg622954_c0,Cmeg28586_c0,Cmeg31781_c0,Cmeg24166_c0,Cmeg32022_c0,Cmeg38274_c0,Cmeg33281_c0,Cmeg32102_c3,Cmeg30227_c6,Cmeg23299_c0,Cmeg17276_c0,Cmeg17408_c0,Cmeg26718_c1,Cmeg33400_c3,Cmeg25000_c0,Cmeg25833_c0,Cmeg31667_c0,Cmeg26804_c0
GO:0008150	Biological Process	GO:0050789	regulation of biological process	GO:0044087	regulation of cellular Cmegonent biogenesis	GO:0044089	positive regulation of cellular Cmegonent biogenesis	5	Cmeg28852_c0,Cmeg28253_c0,Cmeg28094_c0,Cmeg29812_c0,Cmeg28852_c1
GO:0008150	Biological Process	GO:0050789	regulation of biological process	GO:0044087	regulation of cellular Cmegonent biogenesis	GO:0060491	regulation of cell projection assembly	6	Cmeg26837_c1,Cmeg33276_c5,Cmeg24859_c0,Cmeg26718_c1,Cmeg32876_c0,Cmeg29411_c0
GO:0008150	Biological Process	GO:0050789	regulation of biological process	GO:0044087	regulation of cellular Cmegonent biogenesis	GO:0051963	regulation of synapse assembly	13	Cmeg28852_c1,Cmeg31923_c0,Cmeg23571_c0,Cmeg28094_c0,Cmeg28253_c0,Cmeg30487_c0,Cmeg28852_c0,Cmeg31511_c0,Cmeg33033_c0,Cmeg20902_c1,Cmeg29812_c0,Cmeg30746_c0,Cmeg16311_c0
GO:0008150	Biological Process	GO:0050789	regulation of biological process	GO:0040008	regulation of growth	GO:0045926	negative regulation of growth	11	Cmeg31119_c1,Cmeg31458_c7,Cmeg20902_c1,Cmeg32791_c1,Cmeg28094_c0,Cmeg23571_c0,Cmeg31020_c1,Cmeg33320_c0,Cmeg32404_c0,Cmeg33033_c0,Cmeg31511_c0
GO:0008150	Biological Process	GO:0050789	regulation of biological process	GO:0040008	regulation of growth	GO:0046620	regulation of organ growth	9	Cmeg29187_c1,Cmeg32404_c0,Cmeg32342_c3,Cmeg33320_c0,Cmeg33131_c4,Cmeg32996_c0,Cmeg32791_c1,Cmeg31704_c0,Cmeg27430_c0
GO:0008150	Biological Process	GO:0050789	regulation of biological process	GO:0040008	regulation of growth	GO:0044144	modulation of growth of symbiont involved in interaction with host	1	Cmeg31119_c1
GO:0008150	Biological Process	GO:0050789	regulation of biological process	GO:0040008	regulation of growth	GO:0048638	regulation of developmental growth	19	Cmeg28852_c1,Cmeg28253_c0,Cmeg28094_c0,Cmeg31511_c0,Cmeg33033_c0,Cmeg32404_c0,Cmeg33375_c0,Cmeg27430_c0,Cmeg30746_c0,Cmeg32996_c0,Cmeg16311_c0,Cmeg31923_c0,Cmeg30487_c0,Cmeg28852_c0,Cmeg23571_c0,Cmeg29187_c1,Cmeg33545_c0,Cmeg20902_c1,Cmeg31704_c0
GO:0008150	Biological Process	GO:0050789	regulation of biological process	GO:0040008	regulation of growth	GO:0045927	positive regulation of growth	10	Cmeg33131_c4,Cmeg30715_c0,Cmeg27430_c0,Cmeg29907_c1,Cmeg28852_c1,Cmeg28852_c0,Cmeg28253_c0,Cmeg28094_c0,Cmeg32769_c3,Cmeg32342_c3
GO:0008150	Biological Process	GO:0050789	regulation of biological process	GO:0040008	regulation of growth	GO:0001558	regulation of cell growth	8	Cmeg33545_c0,Cmeg30715_c0,Cmeg31458_c7,Cmeg29907_c1,Cmeg28094_c0,Cmeg32342_c3,Cmeg33320_c0,Cmeg31020_c1
GO:0008150	Biological Process	GO:0050789	regulation of biological process	GO:0040008	regulation of growth	GO:0040014	regulation of multicellular organism growth	3	Cmeg32769_c3,Cmeg32342_c3,Cmeg31020_c1
GO:0008150	Biological Process	GO:0050789	regulation of biological process	GO:0040008	regulation of growth	GO:0044126	regulation of growth of symbiont in host	1	Cmeg31119_c1
GO:0008150	Biological Process	GO:0050789	regulation of biological process	GO:0002682	regulation of immune system process	GO:0050776	regulation of immune response	14	Cmeg28852_c0,Cmeg28253_c0,Cmeg22745_c0,Cmeg32859_c0,Cmeg29799_c0,Cmeg28852_c1,Cmeg32404_c0,Cmeg32745_c2,Cmeg24221_c1,Cmeg25667_c0,Cmeg32102_c3,Cmeg31754_c2,Cmeg32685_c1,Cmeg25667_c1
GO:0008150	Biological Process	GO:0050789	regulation of biological process	GO:0002682	regulation of immune system process	GO:0002684	positive regulation of immune system process	5	Cmeg30582_c0,Cmeg24221_c1,Cmeg25667_c1,Cmeg32685_c1,Cmeg25667_c0
GO:0008150	Biological Process	GO:0050789	regulation of biological process	GO:0002682	regulation of immune system process	GO:0035206	regulation of hemocyte proliferation	3	Cmeg30582_c0,Cmeg32432_c1,Cmeg17267_c0
GO:0008150	Biological Process	GO:0050789	regulation of biological process	GO:0002682	regulation of immune system process	GO:0002697	regulation of immune effector process	8	Cmeg31754_c2,Cmeg28852_c0,Cmeg28253_c0,Cmeg32859_c0,Cmeg22745_c0,Cmeg28852_c1,Cmeg32404_c0,Cmeg32745_c2
GO:0008150	Biological Process	GO:0050789	regulation of biological process	GO:0002682	regulation of immune system process	GO:0002683	negative regulation of immune system process	5	Cmeg32432_c1,Cmeg31611_c2,Cmeg29799_c0,Cmeg17267_c0,Cmeg32102_c3
GO:0008150	Biological Process	GO:0050789	regulation of biological process	GO:0002682	regulation of immune system process	GO:0045610	regulation of hemocyte differentiation	3	Cmeg31611_c2,Cmeg17267_c0,Cmeg32876_c0
GO:0008150	Biological Process	GO:0023052	signaling	GO:0044700	single organism signaling	GO:0007267	cell-cell signaling	158	Cmeg426941_c0,Cmeg28795_c0,Cmeg29028_c0,Cmeg32258_c0,Cmeg803131_c0,Cmeg21702_c0,Cmeg21732_c0,Cmeg29717_c4,Cmeg28985_c0,Cmeg21281_c3,Cmeg523256_c0,Cmeg31482_c0,Cmeg3977_c0,Cmeg32220_c3,Cmeg33033_c0,Cmeg28952_c0,Cmeg26243_c3,Cmeg31354_c1,Cmeg31227_c0,Cmeg22913_c0,Cmeg690997_c0,Cmeg28416_c0,Cmeg32393_c2,Cmeg203756_c0,Cmeg29486_c4,Cmeg31940_c0,Cmeg595931_c0,Cmeg18706_c1,Cmeg29812_c0,Cmeg31102_c2,Cmeg…
GO:0008150	Biological Process	GO:0023052	signaling	GO:0044700	single organism signaling	GO:0035637	multicellular organismal signaling	122	Cmeg17073_c0,Cmeg31395_c2,Cmeg30698_c0,Cmeg32070_c1,Cmeg25409_c0,Cmeg32404_c0,Cmeg863_c0,Cmeg3845_c0,Cmeg32666_c1,Cmeg33382_c0,Cmeg33540_c0,Cmeg29441_c2,Cmeg26837_c1,Cmeg21281_c0,Cmeg31639_c1,Cmeg28094_c0,Cmeg28721_c0,Cmeg25409_c3,Cmeg28253_c0,Cmeg31252_c0,Cmeg22534_c1,Cmeg31806_c0,Cmeg29351_c0,Cmeg33046_c0,Cmeg20902_c1,Cmeg25784_c0,Cmeg515851_c0,Cmeg33468_c0,Cmeg33347_c0,Cmeg23571_c0,Cmeg22717_c…
GO:0008150	Biological Process	GO:0023052	signaling	GO:0044700	single organism signaling	GO:0023051	regulation of signaling	239	Cmeg31472_c0,Cmeg31987_c0,Cmeg24034_c0,Cmeg27154_c1,Cmeg29970_c0,Cmeg27154_c4,Cmeg20308_c0,Cmeg24439_c0,Cmeg30746_c0,Cmeg30956_c0,Cmeg796092_c0,Cmeg27980_c0,Cmeg28643_c0,Cmeg9925_c0,Cmeg32888_c0,Cmeg29812_c0,Cmeg32401_c6,Cmeg29581_c1,Cmeg28699_c1,Cmeg29786_c0,Cmeg30270_c0,Cmeg38862_c0,Cmeg29907_c1,Cmeg32393_c2,Cmeg6151_c0,Cmeg32432_c1,Cmeg31491_c0,Cmeg21452_c0,Cmeg33045_c0,Cmeg19771_c0,Cmeg28531_…
GO:0008150	Biological Process	GO:0023052	signaling	GO:0044700	single organism signaling	GO:0023057	negative regulation of signaling	45	Cmeg23232_c0,Cmeg29907_c1,Cmeg29799_c0,Cmeg30270_c0,Cmeg21928_c0,Cmeg32870_c0,Cmeg36148_c0,Cmeg32966_c0,Cmeg29812_c0,Cmeg9925_c0,Cmeg26157_c0,Cmeg27918_c0,Cmeg25336_c1,Cmeg33554_c1,Cmeg33375_c0,Cmeg796092_c0,Cmeg32876_c0,Cmeg25667_c1,Cmeg31472_c0,Cmeg30924_c1,Cmeg30534_c5,Cmeg32461_c0,Cmeg29213_c3,Cmeg32863_c0,Cmeg27131_c0,Cmeg20902_c1,Cmeg27807_c0,Cmeg33046_c0,Cmeg31458_c7,Cmeg29455_c0,Cmeg24221…
GO:0008150	Biological Process	GO:0023052	signaling	GO:0044700	single organism signaling	GO:0023056	positive regulation of signaling	22	Cmeg31506_c1,Cmeg30487_c0,Cmeg21316_c0,Cmeg32432_c1,Cmeg32393_c2,Cmeg9925_c0,Cmeg27807_c0,Cmeg29453_c0,Cmeg516806_c0,Cmeg24753_c0,Cmeg29999_c0,Cmeg32876_c0,Cmeg27918_c0,Cmeg21511_c0,Cmeg12296_c0,Cmeg31987_c0,Cmeg29970_c0,Cmeg25667_c0,Cmeg30746_c0,Cmeg32020_c0,Cmeg25980_c0,Cmeg25667_c1
GO:0008150	Biological Process	GO:0023052	signaling	GO:0044700	single organism signaling	GO:0007165	signal transduction	975	Cmeg29970_c0,Cmeg30305_c0,Cmeg27149_c0,Cmeg30956_c0,Cmeg583119_c0,Cmeg32836_c0,Cmeg22247_c0,Cmeg27736_c0,Cmeg31830_c0,Cmeg28643_c0,Cmeg935728_c0,Cmeg17819_c0,Cmeg4967_c0,Cmeg32106_c0,Cmeg27457_c0,Cmeg23572_c0,Cmeg27239_c1,Cmeg27167_c0,Cmeg3583_c0,Cmeg9925_c0,Cmeg32888_c0,Cmeg29786_c0,Cmeg32140_c0,Cmeg17069_c0,Cmeg24996_c1,Cmeg22913_c0,Cmeg28489_c0,Cmeg30664_c1,Cmeg32171_c0,Cmeg25431_c1,Cmeg6151_c…
GO:0008150	Biological Process	GO:0071840	cellular Cmegonent organization or biogenesis	GO:0071554	cell wall organization or biogenesis	GO:0071669	plant-type cell wall organization or biogenesis	2	Cmeg21440_c0,Cmeg22631_c0
GO:0008150	Biological Process	GO:0071840	cellular Cmegonent organization or biogenesis	GO:0071554	cell wall organization or biogenesis	GO:0042546	cell wall biogenesis	28	Cmeg25993_c0,Cmeg28101_c0,Cmeg22631_c0,Cmeg29501_c1,Cmeg33311_c0,Cmeg26756_c0,Cmeg26032_c0,Cmeg261_c0,Cmeg22745_c0,Cmeg32317_c0,Cmeg30812_c0,Cmeg27863_c2,Cmeg27863_c3,Cmeg31754_c2,Cmeg26787_c0,Cmeg27065_c1,Cmeg31937_c1,Cmeg34234_c0,Cmeg29393_c0,Cmeg26787_c1,Cmeg33295_c0,Cmeg27583_c0,Cmeg32251_c0,Cmeg23486_c0,Cmeg28386_c0,Cmeg27863_c1,Cmeg24070_c0,Cmeg28253_c0
GO:0008150	Biological Process	GO:0071840	cellular Cmegonent organization or biogenesis	GO:0071554	cell wall organization or biogenesis	GO:0071555	cell wall organization	2	Cmeg22631_c0,Cmeg21440_c0
GO:0008150	Biological Process	GO:0071840	cellular Cmegonent organization or biogenesis	GO:0071554	cell wall organization or biogenesis	GO:0044036	cell wall macromolecule metabolic process	67	Cmeg23519_c0,Cmeg32251_c0,Cmeg30499_c0,Cmeg27863_c1,Cmeg27863_c3,Cmeg31754_c2,Cmeg28501_c0,Cmeg29147_c0,Cmeg26756_c0,Cmeg27843_c0,Cmeg31513_c1,Cmeg20771_c0,Cmeg25951_c0,Cmeg30406_c0,Cmeg27825_c0,Cmeg28101_c0,Cmeg33334_c0,Cmeg27583_c0,Cmeg23754_c0,Cmeg23486_c0,Cmeg24070_c0,Cmeg29144_c0,Cmeg27863_c2,Cmeg29824_c0,Cmeg31937_c1,Cmeg34234_c0,Cmeg3844_c0,Cmeg32317_c0,Cmeg28811_c0,Cmeg261_c0,Cmeg21587_c0…
GO:0008150	Biological Process	GO:0071840	cellular Cmegonent organization or biogenesis	GO:0044085	cellular Cmegonent biogenesis	GO:0044087	regulation of cellular Cmegonent biogenesis	44	Cmeg31923_c0,Cmeg17276_c0,Cmeg28852_c0,Cmeg29411_c0,Cmeg17408_c0,Cmeg29990_c0,Cmeg29812_c0,Cmeg26804_c0,Cmeg31667_c0,Cmeg33276_c5,Cmeg29250_c0,Cmeg24859_c0,Cmeg31742_c0,Cmeg33375_c0,Cmeg24214_c0,Cmeg32876_c0,Cmeg28852_c1,Cmeg622954_c0,Cmeg21560_c0,Cmeg24166_c0,Cmeg30746_c0,Cmeg16311_c0,Cmeg34713_c0,Cmeg23299_c0,Cmeg30227_c6,Cmeg23571_c0,Cmeg29585_c0,Cmeg30487_c0,Cmeg33400_c3,Cmeg26718_c1,Cmeg2090…
GO:0008150	Biological Process	GO:0071840	cellular Cmegonent organization or biogenesis	GO:0044085	cellular Cmegonent biogenesis	GO:0044089	positive regulation of cellular Cmegonent biogenesis	5	Cmeg28852_c0,Cmeg28253_c0,Cmeg28094_c0,Cmeg29812_c0,Cmeg28852_c1
GO:0008150	Biological Process	GO:0071840	cellular Cmegonent organization or biogenesis	GO:0044085	cellular Cmegonent biogenesis	GO:0070271	protein Cmeglex biogenesis	168	Cmeg24639_c0,Cmeg33070_c0,Cmeg31093_c0,Cmeg17276_c0,Cmeg30283_c0,Cmeg30436_c1,Cmeg31639_c0,Cmeg1174080_c0,Cmeg26804_c0,Cmeg27079_c2,Cmeg27927_c0,Cmeg33594_c1,Cmeg28445_c0,Cmeg17507_c0,Cmeg16314_c0,Cmeg31795_c0,Cmeg3993_c0,Cmeg32022_c1,Cmeg622954_c0,Cmeg16272_c0,Cmeg31512_c0,Cmeg29239_c0,Cmeg230310_c0,Cmeg20521_c0,Cmeg23930_c0,Cmeg28747_c0,Cmeg30227_c6,Cmeg32947_c0,Cmeg30049_c2,Cmeg19066_c1,Cmeg25…
GO:0008150	Biological Process	GO:0071840	cellular Cmegonent organization or biogenesis	GO:0044085	cellular Cmegonent biogenesis	GO:0022613	ribonucleoprotein Cmeglex biogenesis	388	Cmeg10766_c0,Cmeg21897_c0,Cmeg32566_c0,Cmeg31527_c0,Cmeg6094_c0,Cmeg24980_c0,Cmeg31676_c2,Cmeg32059_c0,Cmeg24919_c0,Cmeg29091_c0,Cmeg15110_c0,Cmeg33564_c0,Cmeg31452_c0,Cmeg32957_c0,Cmeg3235_c0,Cmeg32232_c3,Cmeg21075_c0,Cmeg15687_c0,Cmeg47212_c0,Cmeg17348_c0,Cmeg33410_c0,Cmeg1763_c0,Cmeg28747_c0,Cmeg32508_c0,Cmeg32772_c0,Cmeg32947_c0,Cmeg44123_c0,Cmeg32468_c0,Cmeg33576_c0,Cmeg17353_c0,Cmeg29545_c0…
GO:0008150	Biological Process	GO:0071840	cellular Cmegonent organization or biogenesis	GO:0044085	cellular Cmegonent biogenesis	GO:0070589	cellular Cmegonent macromolecule biosynthetic process	27	Cmeg27863_c3,Cmeg31754_c2,Cmeg30812_c0,Cmeg27863_c2,Cmeg31937_c1,Cmeg29393_c0,Cmeg34234_c0,Cmeg27065_c1,Cmeg26787_c0,Cmeg27583_c0,Cmeg33295_c0,Cmeg26787_c1,Cmeg32251_c0,Cmeg23486_c0,Cmeg28386_c0,Cmeg24070_c0,Cmeg28253_c0,Cmeg27863_c1,Cmeg25993_c0,Cmeg28101_c0,Cmeg26032_c0,Cmeg26756_c0,Cmeg29501_c1,Cmeg33311_c0,Cmeg22745_c0,Cmeg32317_c0,Cmeg261_c0
GO:0008150	Biological Process	GO:0071840	cellular Cmegonent organization or biogenesis	GO:0044085	cellular Cmegonent biogenesis	GO:0022607	cellular Cmegonent assembly	345	Cmeg31767_c1,Cmeg33427_c0,Cmeg32563_c1,Cmeg32135_c0,Cmeg26718_c1,Cmeg30612_c0,Cmeg32046_c0,Cmeg30487_c0,Cmeg4452_c0,Cmeg18095_c0,Cmeg943_c0,Cmeg29451_c0,Cmeg41741_c0,Cmeg22435_c0,Cmeg32774_c1,Cmeg22281_c0,Cmeg26908_c0,Cmeg31997_c0,Cmeg24652_c0,Cmeg20457_c2,Cmeg28536_c0,Cmeg30380_c1,Cmeg30682_c1,Cmeg32867_c0,Cmeg6816_c0,Cmeg31667_c0,Cmeg30701_c0,Cmeg29990_c0,Cmeg851786_c0,Cmeg30272_c0,Cmeg29185_c0…
GO:0008150	Biological Process	GO:0071840	cellular Cmegonent organization or biogenesis	GO:0044085	cellular Cmegonent biogenesis	GO:0042546	cell wall biogenesis	28	Cmeg25993_c0,Cmeg28101_c0,Cmeg22631_c0,Cmeg29501_c1,Cmeg33311_c0,Cmeg26756_c0,Cmeg26032_c0,Cmeg261_c0,Cmeg22745_c0,Cmeg32317_c0,Cmeg30812_c0,Cmeg27863_c2,Cmeg27863_c3,Cmeg31754_c2,Cmeg26787_c0,Cmeg27065_c1,Cmeg31937_c1,Cmeg34234_c0,Cmeg29393_c0,Cmeg26787_c1,Cmeg33295_c0,Cmeg27583_c0,Cmeg32251_c0,Cmeg23486_c0,Cmeg28386_c0,Cmeg27863_c1,Cmeg24070_c0,Cmeg28253_c0
GO:0008150	Biological Process	GO:0071840	cellular Cmegonent organization or biogenesis	GO:0016043	cellular Cmegonent organization	GO:0051129	negative regulation of cellular Cmegonent organization	22	Cmeg23899_c0,Cmeg2805_c0,Cmeg20902_c1,Cmeg33545_c0,Cmeg25634_c0,Cmeg27991_c0,Cmeg31019_c0,Cmeg23571_c0,Cmeg30487_c0,Cmeg28683_c0,Cmeg29907_c1,Cmeg23540_c2,Cmeg30746_c0,Cmeg31781_c0,Cmeg23299_c0,Cmeg32102_c3,Cmeg31407_c1,Cmeg1005041_c0,Cmeg36729_c0,Cmeg33033_c0,Cmeg31511_c0,Cmeg28201_c0
GO:0008150	Biological Process	GO:0071840	cellular Cmegonent organization or biogenesis	GO:0016043	cellular Cmegonent organization	GO:0030030	cell projection organization	138	Cmeg8498_c0,Cmeg31760_c0,Cmeg32220_c3,Cmeg26865_c0,Cmeg32419_c4,Cmeg28046_c0,Cmeg33131_c4,Cmeg26243_c3,Cmeg979104_c0,Cmeg28795_c0,Cmeg28683_c0,Cmeg27625_c0,Cmeg32367_c0,Cmeg31482_c0,Cmeg19832_c0,Cmeg20683_c0,Cmeg31119_c1,Cmeg29717_c4,Cmeg23801_c0,Cmeg28580_c0,Cmeg32342_c3,Cmeg29224_c2,Cmeg30746_c0,Cmeg30964_c3,Cmeg20872_c0,Cmeg31407_c1,Cmeg32432_c1,Cmeg4286_c0,Cmeg31808_c0,Cmeg29812_c0,Cmeg23899_…
GO:0008150	Biological Process	GO:0071840	cellular Cmegonent organization or biogenesis	GO:0016043	cellular Cmegonent organization	GO:0051128	regulation of cellular Cmegonent organization	133	Cmeg31458_c7,Cmeg28527_c0,Cmeg25833_c0,Cmeg25000_c0,Cmeg101235_c0,Cmeg31482_c0,Cmeg28683_c0,Cmeg28795_c0,Cmeg27991_c0,Cmeg32553_c0,Cmeg21112_c0,Cmeg32102_c3,Cmeg33281_c0,Cmeg27001_c0,Cmeg40891_c0,Cmeg718032_c0,Cmeg26865_c0,Cmeg33033_c0,Cmeg36729_c0,Cmeg23899_c0,Cmeg23639_c0,Cmeg28930_c0,Cmeg29812_c0,Cmeg32349_c1,Cmeg27216_c0,Cmeg26511_c0,Cmeg29907_c1,Cmeg28416_c0,Cmeg31407_c1,Cmeg30964_c3,Cmeg307…
GO:0008150	Biological Process	GO:0071840	cellular Cmegonent organization or biogenesis	GO:0016043	cellular Cmegonent organization	GO:0022411	cellular Cmegonent disassembly	24	Cmeg18146_c0,Cmeg21112_c0,Cmeg31216_c0,Cmeg32774_c1,Cmeg30746_c0,Cmeg718032_c0,Cmeg28354_c0,Cmeg27290_c0,Cmeg24221_c1,Cmeg799207_c0,Cmeg23639_c0,Cmeg28280_c0,Cmeg28932_c0,Cmeg23837_c0,Cmeg29876_c0,Cmeg29330_c0,Cmeg31115_c2,Cmeg30802_c0,Cmeg30871_c0,Cmeg26511_c0,Cmeg30487_c0,Cmeg30530_c0,Cmeg27991_c0,Cmeg27018_c0
GO:0008150	Biological Process	GO:0071840	cellular Cmegonent organization or biogenesis	GO:0016043	cellular Cmegonent organization	GO:0050808	synapse organization	28	Cmeg28094_c0,Cmeg28253_c0,Cmeg33398_c0,Cmeg28852_c1,Cmeg30003_c0,Cmeg24214_c0,Cmeg32666_c1,Cmeg23074_c0,Cmeg33033_c0,Cmeg26837_c1,Cmeg31511_c0,Cmeg32772_c0,Cmeg30964_c3,Cmeg16311_c0,Cmeg30746_c0,Cmeg21018_c0,Cmeg32886_c1,Cmeg23571_c0,Cmeg30487_c0,Cmeg28852_c0,Cmeg31923_c0,Cmeg33046_c0,Cmeg32867_c0,Cmeg20902_c1,Cmeg29812_c0,Cmeg33570_c0,Cmeg29351_c0,Cmeg31482_c0
GO:0008150	Biological Process	GO:0071840	cellular Cmegonent organization or biogenesis	GO:0016043	cellular Cmegonent organization	GO:0007028	cytoplasm organization	7	Cmeg29411_c0,Cmeg29585_c0,Cmeg32342_c3,Cmeg34713_c0,Cmeg24214_c0,Cmeg32022_c0,Cmeg24859_c0
GO:0008150	Biological Process	GO:0071840	cellular Cmegonent organization or biogenesis	GO:0016043	cellular Cmegonent organization	GO:0061024	membrane organization	120	Cmeg21828_c0,Cmeg614177_c0,Cmeg29188_c0,Cmeg32791_c1,Cmeg26460_c0,Cmeg27485_c0,Cmeg27902_c0,Cmeg32425_c0,Cmeg31511_c0,Cmeg26182_c0,Cmeg33320_c0,Cmeg32127_c0,Cmeg31075_c0,Cmeg25622_c0,Cmeg1160196_c0,Cmeg364069_c0,Cmeg29717_c4,Cmeg21732_c0,Cmeg983028_c0,Cmeg17290_c0,Cmeg27032_c0,Cmeg19179_c0,Cmeg943_c0,Cmeg29843_c0,Cmeg31611_c2,Cmeg14015_c0,Cmeg30487_c0,Cmeg17244_c0,Cmeg28337_c0,Cmeg28681_c0,Cmeg16…
GO:0008150	Biological Process	GO:0071840	cellular Cmegonent organization or biogenesis	GO:0016043	cellular Cmegonent organization	GO:0022607	cellular Cmegonent assembly	345	Cmeg31767_c1,Cmeg33427_c0,Cmeg32563_c1,Cmeg32135_c0,Cmeg26718_c1,Cmeg30612_c0,Cmeg32046_c0,Cmeg30487_c0,Cmeg4452_c0,Cmeg18095_c0,Cmeg943_c0,Cmeg29451_c0,Cmeg41741_c0,Cmeg22435_c0,Cmeg32774_c1,Cmeg22281_c0,Cmeg26908_c0,Cmeg31997_c0,Cmeg24652_c0,Cmeg20457_c2,Cmeg28536_c0,Cmeg30380_c1,Cmeg30682_c1,Cmeg32867_c0,Cmeg6816_c0,Cmeg31667_c0,Cmeg30701_c0,Cmeg29990_c0,Cmeg851786_c0,Cmeg30272_c0,Cmeg29185_c0…
GO:0008150	Biological Process	GO:0071840	cellular Cmegonent organization or biogenesis	GO:0016043	cellular Cmegonent organization	GO:0043062	extracellular structure organization	10	Cmeg22631_c0,Cmeg19567_c0,Cmeg29087_c0,Cmeg30746_c0,Cmeg30530_c0,Cmeg1543_c0,Cmeg24604_c0,Cmeg24221_c1,Cmeg27902_c0,Cmeg29843_c0
GO:0008150	Biological Process	GO:0071840	cellular Cmegonent organization or biogenesis	GO:0016043	cellular Cmegonent organization	GO:0032989	cellular Cmegonent morphogenesis	161	Cmeg21113_c1,Cmeg33477_c0,Cmeg28852_c1,Cmeg33519_c0,Cmeg24859_c0,Cmeg33375_c0,Cmeg24726_c0,Cmeg27841_c0,Cmeg29167_c0,Cmeg32947_c0,Cmeg30342_c1,Cmeg621446_c0,Cmeg31798_c1,Cmeg20640_c0,Cmeg32995_c0,Cmeg31072_c0,Cmeg31639_c0,Cmeg32590_c0,Cmeg31704_c0,Cmeg33174_c1,Cmeg28091_c0,Cmeg22534_c1,Cmeg425837_c0,Cmeg31974_c0,Cmeg20750_c1,Cmeg31790_c0,Cmeg17039_c0,Cmeg33353_c3,Cmeg33072_c0,Cmeg32708_c1,Cmeg326…
GO:0008150	Biological Process	GO:0071840	cellular Cmegonent organization or biogenesis	GO:0016043	cellular Cmegonent organization	GO:0043933	macromolecular Cmeglex subunit organization	253	Cmeg30802_c0,Cmeg31580_c0,Cmeg17902_c0,Cmeg29185_c0,Cmeg851786_c0,Cmeg30272_c0,Cmeg23837_c0,Cmeg28536_c0,Cmeg28932_c0,Cmeg6816_c0,Cmeg31667_c0,Cmeg476338_c0,Cmeg23845_c0,Cmeg29722_c1,Cmeg31131_c0,Cmeg29411_c0,Cmeg28915_c0,Cmeg21382_c0,Cmeg33500_c0,Cmeg31643_c0,Cmeg25624_c0,Cmeg24767_c0,Cmeg25406_c0,Cmeg938823_c0,Cmeg18146_c0,Cmeg33276_c5,Cmeg29250_c0,Cmeg30296_c0,Cmeg30774_c0,Cmeg27918_c0,Cmeg356…
GO:0008150	Biological Process	GO:0071840	cellular Cmegonent organization or biogenesis	GO:0016043	cellular Cmegonent organization	GO:0051130	positive regulation of cellular Cmegonent organization	24	Cmeg28253_c0,Cmeg28094_c0,Cmeg622954_c0,Cmeg28852_c1,Cmeg29250_c0,Cmeg33276_c5,Cmeg31742_c0,Cmeg23299_c0,Cmeg29691_c1,Cmeg38274_c0,Cmeg27001_c0,Cmeg33281_c0,Cmeg32022_c0,Cmeg32327_c0,Cmeg28852_c0,Cmeg29411_c0,Cmeg28416_c0,Cmeg25833_c0,Cmeg26804_c0,Cmeg23639_c0,Cmeg29330_c0,Cmeg29812_c0,Cmeg26718_c1,Cmeg17408_c0
GO:0008150	Biological Process	GO:0071840	cellular Cmegonent organization or biogenesis	GO:0016043	cellular Cmegonent organization	GO:0006996	organelle organization	519	Cmeg20872_c0,Cmeg23897_c0,Cmeg32624_c0,Cmeg32233_c0,Cmeg25362_c0,Cmeg26928_c0,Cmeg8386_c0,Cmeg21560_c0,Cmeg24667_c0,Cmeg27326_c0,Cmeg31051_c0,Cmeg33160_c0,Cmeg31242_c0,Cmeg32436_c0,Cmeg32432_c1,Cmeg32102_c3,Cmeg32419_c4,Cmeg31500_c0,Cmeg28895_c0,Cmeg26519_c0,Cmeg22181_c0,Cmeg30878_c0,Cmeg26745_c1,Cmeg33370_c0,Cmeg32232_c1,Cmeg74673_c0,Cmeg22082_c0,Cmeg32305_c0,Cmeg30313_c0,Cmeg32022_c1,Cmeg622954…
GO:0008150	Biological Process	GO:0071840	cellular Cmegonent organization or biogenesis	GO:0016043	cellular Cmegonent organization	GO:0045229	external encapsulating structure organization	9	Cmeg29446_c0,Cmeg22631_c0,Cmeg513329_c0,Cmeg31729_c0,Cmeg21440_c0,Cmeg21830_c0,Cmeg42014_c0,Cmeg16360_c0,Cmeg286293_c0
GO:0008150	Biological Process	GO:0071840	cellular Cmegonent organization or biogenesis	GO:0016043	cellular Cmegonent organization	GO:0006323	DNA packaging	36	Cmeg33561_c0,Cmeg31437_c1,Cmeg32516_c0,Cmeg27326_c0,Cmeg30380_c1,Cmeg30532_c1,Cmeg1637_c0,Cmeg21573_c0,Cmeg29962_c0,Cmeg33530_c0,Cmeg27699_c0,Cmeg32849_c5,Cmeg30296_c0,Cmeg24778_c0,Cmeg28774_c1,Cmeg17422_c0,Cmeg19046_c0,Cmeg21681_c0,Cmeg32232_c1,Cmeg30447_c0,Cmeg27251_c0,Cmeg19557_c0,Cmeg25383_c0,Cmeg26653_c0,Cmeg24072_c0,Cmeg582687_c0,Cmeg21059_c0,Cmeg28046_c0,Cmeg33550_c0,Cmeg27265_c0,Cmeg19871…
GO:0008150	Biological Process	GO:0071840	cellular Cmegonent organization or biogenesis	GO:0016043	cellular Cmegonent organization	GO:0032535	regulation of cellular Cmegonent size	29	Cmeg26718_c1,Cmeg33400_c3,Cmeg17408_c0,Cmeg31667_c0,Cmeg25833_c0,Cmeg26804_c0,Cmeg28930_c0,Cmeg33545_c0,Cmeg25000_c0,Cmeg30715_c0,Cmeg30932_c0,Cmeg321326_c0,Cmeg32769_c3,Cmeg17276_c0,Cmeg33281_c0,Cmeg31781_c0,Cmeg28586_c0,Cmeg24166_c0,Cmeg32022_c0,Cmeg30227_c6,Cmeg23299_c0,Cmeg33033_c0,Cmeg32841_c0,Cmeg29250_c0,Cmeg31742_c0,Cmeg21560_c0,Cmeg33320_c0,Cmeg32342_c3,Cmeg622954_c0
GO:0008150	Biological Process	GO:0071840	cellular Cmegonent organization or biogenesis	GO:0016043	cellular Cmegonent organization	GO:0034330	cell junction organization	10	Cmeg32769_c3,Cmeg29192_c4,Cmeg30532_c1,Cmeg28952_c0,Cmeg32404_c0,Cmeg32666_c1,Cmeg23074_c0,Cmeg24214_c0,Cmeg30682_c1,Cmeg32791_c1
GO:0008150	Biological Process	GO:0071840	cellular Cmegonent organization or biogenesis	GO:0016043	cellular Cmegonent organization	GO:0043954	cellular Cmegonent maintenance	5	Cmeg30487_c0,Cmeg32791_c1,Cmeg24214_c0,Cmeg29843_c0,Cmeg30746_c0
GO:0008150	Biological Process	GO:0051179	localization	GO:0051641	cellular localization	GO:0051668	localization within membrane	11	Cmeg1625_c0,Cmeg16902_c0,Cmeg364069_c0,Cmeg31781_c0,Cmeg29805_c0,Cmeg462695_c0,Cmeg31908_c0,Cmeg863_c0,Cmeg28578_c0,Cmeg17375_c0,Cmeg13748_c0
GO:0008150	Biological Process	GO:0051179	localization	GO:0051641	cellular localization	GO:0060341	regulation of cellular localization	31	Cmeg18060_c1,Cmeg29585_c0,Cmeg28852_c0,Cmeg28699_c0,Cmeg28166_c0,Cmeg33468_c0,Cmeg30532_c1,Cmeg28630_c0,Cmeg29843_c0,Cmeg28682_c1,Cmeg20902_c1,Cmeg28985_c0,Cmeg30251_c1,Cmeg19181_c1,Cmeg27742_c0,Cmeg28699_c1,Cmeg33161_c0,Cmeg29351_c0,Cmeg28852_c1,Cmeg17437_c0,Cmeg24214_c0,Cmeg33382_c0,Cmeg27918_c0,Cmeg23299_c0,Cmeg23192_c1,Cmeg34713_c0,Cmeg25418_c0,Cmeg29970_c0,Cmeg26192_c2,Cmeg32327_c0,Cmeg28012…
GO:0008150	Biological Process	GO:0051179	localization	GO:0051641	cellular localization	GO:0032187	actomyosin contractile ring localization	1	Cmeg29843_c0
GO:0008150	Biological Process	GO:0051179	localization	GO:0051641	cellular localization	GO:0051651	maintenance of location in cell	36	Cmeg32954_c0,Cmeg22241_c0,Cmeg33468_c0,Cmeg33046_c0,Cmeg33497_c0,Cmeg31760_c2,Cmeg29768_c0,Cmeg22181_c0,Cmeg3445_c0,Cmeg31517_c0,Cmeg32423_c0,Cmeg32741_c0,Cmeg32597_c0,Cmeg25711_c0,Cmeg247711_c0,Cmeg32059_c0,Cmeg28852_c0,Cmeg29411_c0,Cmeg37121_c0,Cmeg9335_c0,Cmeg8476_c0,Cmeg28852_c1,Cmeg13092_c0,Cmeg25332_c1,Cmeg33501_c0,Cmeg33375_c0,Cmeg31147_c0,Cmeg17507_c0,Cmeg26029_c0,Cmeg31653_c0,Cmeg33307_c…
GO:0008150	Biological Process	GO:0051179	localization	GO:0051641	cellular localization	GO:0070727	cellular macromolecule localization	464	Cmeg30715_c0,Cmeg25381_c0,Cmeg25304_c0,Cmeg30324_c0,Cmeg27742_c0,Cmeg26810_c0,Cmeg18811_c0,Cmeg21020_c0,Cmeg28852_c0,Cmeg13748_c0,Cmeg32793_c0,Cmeg33139_c1,Cmeg26202_c1,Cmeg24850_c0,Cmeg23341_c0,Cmeg42229_c0,Cmeg28102_c0,Cmeg33307_c1,Cmeg22723_c0,Cmeg1625_c0,Cmeg32780_c0,Cmeg32514_c0,Cmeg2761_c0,Cmeg23697_c0,Cmeg24884_c0,Cmeg27166_c0,Cmeg14112_c0,Cmeg29852_c0,Cmeg31147_c0,Cmeg430470_c0,Cmeg31135_…
GO:0008150	Biological Process	GO:0051179	localization	GO:0051641	cellular localization	GO:0051649	establishment of localization in cell	569	Cmeg32329_c0,Cmeg16350_c0,Cmeg42952_c0,Cmeg32225_c0,Cmeg29505_c0,Cmeg29600_c0,Cmeg264_c0,Cmeg33115_c0,Cmeg31104_c0,Cmeg27439_c0,Cmeg29069_c0,Cmeg32222_c0,Cmeg33382_c0,Cmeg24898_c0,Cmeg17684_c0,Cmeg7490_c0,Cmeg28717_c0,Cmeg32417_c0,Cmeg40667_c0,Cmeg21594_c1,Cmeg28699_c0,Cmeg28664_c0,Cmeg21415_c0,Cmeg33530_c0,Cmeg22723_c0,Cmeg28102_c0,Cmeg32514_c0,Cmeg16311_c0,Cmeg23697_c0,Cmeg27166_c0,Cmeg31135_c0…
GO:0008150	Biological Process	GO:0051179	localization	GO:0051641	cellular localization	GO:0051640	organelle localization	38	Cmeg17513_c0,Cmeg30890_c0,Cmeg27672_c0,Cmeg31542_c0,Cmeg28630_c0,Cmeg32393_c2,Cmeg28416_c0,Cmeg23734_c0,Cmeg29423_c0,Cmeg31227_c0,Cmeg31093_c0,Cmeg32996_c0,Cmeg16311_c0,Cmeg23583_c0,Cmeg24667_c0,Cmeg33554_c1,Cmeg33375_c0,Cmeg30159_c0,Cmeg24753_c0,Cmeg29351_c0,Cmeg31806_c0,Cmeg28985_c0,Cmeg29547_c0,Cmeg21732_c0,Cmeg25784_c0,Cmeg33555_c0,Cmeg33111_c0,Cmeg32020_c0,Cmeg32327_c0,Cmeg17073_c0,Cmeg12296…
GO:0008150	Biological Process	GO:0051179	localization	GO:0051641	cellular localization	GO:0071166	ribonucleoprotein Cmeglex localization	1	Cmeg23734_c0
GO:0008150	Biological Process	GO:0051179	localization	GO:0051234	establishment of localization	GO:0051649	establishment of localization in cell	569	Cmeg32329_c0,Cmeg16350_c0,Cmeg42952_c0,Cmeg32225_c0,Cmeg29505_c0,Cmeg29600_c0,Cmeg264_c0,Cmeg33115_c0,Cmeg31104_c0,Cmeg27439_c0,Cmeg29069_c0,Cmeg32222_c0,Cmeg33382_c0,Cmeg24898_c0,Cmeg17684_c0,Cmeg7490_c0,Cmeg28717_c0,Cmeg32417_c0,Cmeg40667_c0,Cmeg21594_c1,Cmeg28699_c0,Cmeg28664_c0,Cmeg21415_c0,Cmeg33530_c0,Cmeg22723_c0,Cmeg28102_c0,Cmeg32514_c0,Cmeg16311_c0,Cmeg23697_c0,Cmeg27166_c0,Cmeg31135_c0…
GO:0008150	Biological Process	GO:0051179	localization	GO:0051234	establishment of localization	GO:0045184	establishment of protein localization	531	Cmeg487631_c0,Cmeg17182_c0,Cmeg21528_c0,Cmeg1250979_c0,Cmeg30547_c0,Cmeg25637_c2,Cmeg30708_c0,Cmeg33065_c0,Cmeg24861_c1,Cmeg30444_c2,Cmeg25901_c0,Cmeg21464_c0,Cmeg33429_c0,Cmeg23837_c0,Cmeg29196_c0,Cmeg26007_c0,Cmeg829883_c0,Cmeg27156_c0,Cmeg25431_c0,Cmeg29949_c0,Cmeg10926_c0,Cmeg23540_c2,Cmeg21828_c0,Cmeg22449_c1,Cmeg26192_c2,Cmeg29627_c0,Cmeg18140_c0,Cmeg26045_c0,Cmeg488_c0,Cmeg26724_c0,Cmeg192…
GO:0008150	Biological Process	GO:0051179	localization	GO:0051234	establishment of localization	GO:0006810	transport	2085	Cmeg465362_c0,Cmeg17347_c0,Cmeg24850_c0,Cmeg33034_c0,Cmeg33101_c0,Cmeg9251_c0,Cmeg430470_c0,Cmeg27745_c0,Cmeg17146_c0,Cmeg772330_c0,Cmeg29555_c0,Cmeg28762_c0,Cmeg21976_c0,Cmeg32914_c2,Cmeg19035_c0,Cmeg25456_c0,Cmeg31483_c0,Cmeg26799_c0,Cmeg25667_c0,Cmeg25424_c0,Cmeg32594_c0,Cmeg30416_c1,Cmeg24965_c1,Cmeg31618_c0,Cmeg31703_c0,Cmeg31019_c0,Cmeg19408_c0,Cmeg32274_c6,Cmeg19589_c0,Cmeg28342_c0,Cmeg294…
GO:0008150	Biological Process	GO:0051179	localization	GO:0051234	establishment of localization	GO:0051656	establishment of organelle localization	31	Cmeg23583_c0,Cmeg32327_c0,Cmeg32996_c0,Cmeg17073_c0,Cmeg16311_c0,Cmeg33398_c0,Cmeg30159_c0,Cmeg32985_c0,Cmeg32423_c0,Cmeg31511_c0,Cmeg488_c0,Cmeg33375_c0,Cmeg33554_c1,Cmeg28985_c0,Cmeg30890_c0,Cmeg27672_c0,Cmeg29547_c0,Cmeg21732_c0,Cmeg29351_c0,Cmeg17513_c0,Cmeg31806_c0,Cmeg23734_c0,Cmeg33555_c0,Cmeg29423_c0,Cmeg33111_c0,Cmeg31093_c0,Cmeg31227_c0,Cmeg28630_c0,Cmeg28416_c0,Cmeg32393_c2,Cmeg25784_c0
GO:0008150	Biological Process	GO:0051179	localization	GO:0051234	establishment of localization	GO:0051236	establishment of RNA localization	26	Cmeg30975_c0,Cmeg21243_c0,Cmeg9592_c0,Cmeg17513_c0,Cmeg29886_c1,Cmeg28097_c0,Cmeg17392_c0,Cmeg24524_c1,Cmeg18811_c0,Cmeg1640_c0,Cmeg28906_c0,Cmeg21222_c0,Cmeg604494_c0,Cmeg31845_c0,Cmeg41303_c0,Cmeg34713_c0,Cmeg33322_c2,Cmeg16323_c0,Cmeg43435_c0,Cmeg32327_c0,Cmeg32688_c2,Cmeg24283_c0,Cmeg28851_c0,Cmeg23877_c0,Cmeg27166_c0,Cmeg26565_c0
GO:0008150	Biological Process	GO:0051179	localization	GO:0032879	regulation of localization	GO:0060341	regulation of cellular localization	31	Cmeg18060_c1,Cmeg29585_c0,Cmeg28852_c0,Cmeg28699_c0,Cmeg28166_c0,Cmeg33468_c0,Cmeg30532_c1,Cmeg28630_c0,Cmeg29843_c0,Cmeg28682_c1,Cmeg20902_c1,Cmeg28985_c0,Cmeg30251_c1,Cmeg19181_c1,Cmeg27742_c0,Cmeg28699_c1,Cmeg33161_c0,Cmeg29351_c0,Cmeg28852_c1,Cmeg17437_c0,Cmeg24214_c0,Cmeg33382_c0,Cmeg27918_c0,Cmeg23299_c0,Cmeg23192_c1,Cmeg34713_c0,Cmeg25418_c0,Cmeg29970_c0,Cmeg26192_c2,Cmeg32327_c0,Cmeg28012…
GO:0008150	Biological Process	GO:0051179	localization	GO:0032879	regulation of localization	GO:0010883	regulation of lipid storage	1	Cmeg26120_c0
GO:0008150	Biological Process	GO:0051179	localization	GO:0032879	regulation of localization	GO:0051049	regulation of transport	56	Cmeg8475_c0,Cmeg28852_c1,Cmeg20384_c1,Cmeg33375_c0,Cmeg32342_c0,Cmeg27918_c0,Cmeg31226_c1,Cmeg23299_c0,Cmeg29492_c0,Cmeg31407_c1,Cmeg23930_c0,Cmeg29970_c0,Cmeg28012_c0,Cmeg28852_c0,Cmeg31019_c0,Cmeg31141_c0,Cmeg28416_c0,Cmeg28166_c0,Cmeg28630_c0,Cmeg30532_c1,Cmeg28930_c0,Cmeg29812_c0,Cmeg30251_c1,Cmeg27221_c0,Cmeg30283_c0,Cmeg27742_c0,Cmeg28699_c1,Cmeg33161_c0,Cmeg17039_c0,Cmeg32666_c1,Cmeg32404_…
GO:0008150	Biological Process	GO:0051179	localization	GO:0032879	regulation of localization	GO:0051270	regulation of cellular Cmegonent movement	8	Cmeg26243_c3,Cmeg30964_c3,Cmeg30272_c0,Cmeg33545_c0,Cmeg31216_c0,Cmeg33501_c0,Cmeg33527_c0,Cmeg620153_c0
GO:0008150	Biological Process	GO:0051179	localization	GO:0032879	regulation of localization	GO:0051282	regulation of sequestering of calcium ion	1	Cmeg9388_c0
GO:0008150	Biological Process	GO:0051179	localization	GO:0032879	regulation of localization	GO:0032880	regulation of protein localization	20	Cmeg28852_c0,Cmeg18060_c1,Cmeg28166_c0,Cmeg32954_c0,Cmeg29843_c0,Cmeg28682_c1,Cmeg19181_c1,Cmeg30251_c1,Cmeg28985_c0,Cmeg20902_c1,Cmeg27742_c0,Cmeg28852_c1,Cmeg17437_c0,Cmeg33375_c0,Cmeg27918_c0,Cmeg23192_c1,Cmeg29970_c0,Cmeg25418_c0,Cmeg28012_c0,Cmeg26192_c2
GO:0008150	Biological Process	GO:0051179	localization	GO:0051235	maintenance of location	GO:0051651	maintenance of location in cell	36	Cmeg32954_c0,Cmeg22241_c0,Cmeg33468_c0,Cmeg33046_c0,Cmeg33497_c0,Cmeg31760_c2,Cmeg29768_c0,Cmeg22181_c0,Cmeg3445_c0,Cmeg31517_c0,Cmeg32423_c0,Cmeg32741_c0,Cmeg32597_c0,Cmeg25711_c0,Cmeg247711_c0,Cmeg32059_c0,Cmeg28852_c0,Cmeg29411_c0,Cmeg37121_c0,Cmeg9335_c0,Cmeg8476_c0,Cmeg28852_c1,Cmeg13092_c0,Cmeg25332_c1,Cmeg33501_c0,Cmeg33375_c0,Cmeg31147_c0,Cmeg17507_c0,Cmeg26029_c0,Cmeg31653_c0,Cmeg33307_c…
GO:0008150	Biological Process	GO:0051179	localization	GO:0051235	maintenance of location	GO:0051238	sequestering of metal ion	1	Cmeg9388_c0
GO:0008150	Biological Process	GO:0051179	localization	GO:0051235	maintenance of location	GO:0051237	maintenance of RNA location	1	Cmeg34713_c0
GO:0008150	Biological Process	GO:0051179	localization	GO:0051235	maintenance of location	GO:0045185	maintenance of protein location	36	Cmeg33046_c0,Cmeg32954_c0,Cmeg22241_c0,Cmeg33468_c0,Cmeg32597_c0,Cmeg32423_c0,Cmeg32741_c0,Cmeg33497_c0,Cmeg31760_c2,Cmeg29768_c0,Cmeg22181_c0,Cmeg3445_c0,Cmeg31517_c0,Cmeg9335_c0,Cmeg8476_c0,Cmeg37121_c0,Cmeg25711_c0,Cmeg247711_c0,Cmeg32059_c0,Cmeg28852_c0,Cmeg29411_c0,Cmeg20962_c0,Cmeg25362_c0,Cmeg28232_c0,Cmeg28551_c0,Cmeg1174731_c0,Cmeg33307_c1,Cmeg33501_c0,Cmeg31147_c0,Cmeg33375_c0,Cmeg17507…
GO:0008150	Biological Process	GO:0051179	localization	GO:0033036	macromolecule localization	GO:0033037	polysaccharide localization	1	Cmeg27115_c0
GO:0008150	Biological Process	GO:0051179	localization	GO:0033036	macromolecule localization	GO:0070727	cellular macromolecule localization	464	Cmeg30715_c0,Cmeg25381_c0,Cmeg25304_c0,Cmeg30324_c0,Cmeg27742_c0,Cmeg26810_c0,Cmeg18811_c0,Cmeg21020_c0,Cmeg28852_c0,Cmeg13748_c0,Cmeg32793_c0,Cmeg33139_c1,Cmeg26202_c1,Cmeg24850_c0,Cmeg23341_c0,Cmeg42229_c0,Cmeg28102_c0,Cmeg33307_c1,Cmeg22723_c0,Cmeg1625_c0,Cmeg32780_c0,Cmeg32514_c0,Cmeg2761_c0,Cmeg23697_c0,Cmeg24884_c0,Cmeg27166_c0,Cmeg14112_c0,Cmeg29852_c0,Cmeg31147_c0,Cmeg430470_c0,Cmeg31135_…
GO:0008150	Biological Process	GO:0051179	localization	GO:0033036	macromolecule localization	GO:0006403	RNA localization	31	Cmeg23877_c0,Cmeg27166_c0,Cmeg24214_c0,Cmeg26565_c0,Cmeg24859_c0,Cmeg16323_c0,Cmeg34713_c0,Cmeg33322_c2,Cmeg32688_c2,Cmeg28851_c0,Cmeg24283_c0,Cmeg43435_c0,Cmeg32327_c0,Cmeg32022_c0,Cmeg21222_c0,Cmeg29585_c0,Cmeg29411_c0,Cmeg604494_c0,Cmeg31845_c0,Cmeg41303_c0,Cmeg30975_c0,Cmeg21243_c0,Cmeg9592_c0,Cmeg24524_c1,Cmeg18811_c0,Cmeg1640_c0,Cmeg28906_c0,Cmeg17513_c0,Cmeg28097_c0,Cmeg29886_c1,Cmeg17392_…
GO:0008150	Biological Process	GO:0051179	localization	GO:0033036	macromolecule localization	GO:0010876	lipid localization	72	Cmeg27534_c1,Cmeg32357_c0,Cmeg29150_c0,Cmeg32344_c0,Cmeg28771_c0,Cmeg8462_c0,Cmeg26120_c0,Cmeg31042_c0,Cmeg32231_c0,Cmeg33046_c0,Cmeg25456_c0,Cmeg31353_c0,Cmeg4474_c0,Cmeg28903_c0,Cmeg3317_c0,Cmeg26163_c0,Cmeg31264_c0,Cmeg257505_c0,Cmeg30641_c0,Cmeg464203_c0,Cmeg27927_c0,Cmeg32390_c0,Cmeg36219_c0,Cmeg427484_c0,Cmeg16455_c1,Cmeg30890_c0,Cmeg23428_c0,Cmeg32957_c0,Cmeg21551_c0,Cmeg24496_c0,Cmeg27242…
GO:0008150	Biological Process	GO:0051179	localization	GO:0033036	macromolecule localization	GO:0008104	protein localization	579	Cmeg29196_c0,Cmeg26007_c0,Cmeg829883_c0,Cmeg25431_c0,Cmeg27156_c0,Cmeg29949_c0,Cmeg10926_c0,Cmeg23540_c2,Cmeg9335_c0,Cmeg21464_c0,Cmeg33429_c0,Cmeg23837_c0,Cmeg31653_c0,Cmeg30708_c0,Cmeg33065_c0,Cmeg24861_c1,Cmeg30444_c2,Cmeg25901_c0,Cmeg487631_c0,Cmeg17182_c0,Cmeg21528_c0,Cmeg1250979_c0,Cmeg30547_c0,Cmeg25637_c2,Cmeg34669_c0,Cmeg24158_c0,Cmeg18150_c0,Cmeg14015_c0,Cmeg21383_c0,Cmeg774578_c0,Cmeg3…
GO:0008150	Biological Process	GO:0051179	localization	GO:0051674	localization of cell	GO:0048870	cell motility	59	Cmeg33527_c0,Cmeg22221_c0,Cmeg31019_c0,Cmeg21154_c2,Cmeg29907_c1,Cmeg31798_c1,Cmeg4286_c0,Cmeg1312201_c0,Cmeg30176_c0,Cmeg30272_c0,Cmeg30715_c0,Cmeg28003_c0,Cmeg31704_c0,Cmeg31121_c0,Cmeg36219_c0,Cmeg33501_c0,Cmeg28410_c0,Cmeg29612_c0,Cmeg24214_c0,Cmeg17507_c0,Cmeg32876_c0,Cmeg32478_c0,Cmeg31687_c0,Cmeg32538_c3,Cmeg32996_c0,Cmeg31407_c1,Cmeg21415_c0,Cmeg32947_c0,Cmeg23299_c0,Cmeg301482_c0,Cmeg229…
GO:0008150	Biological Process	GO:0022414	reproductive process	GO:0044702	single organism reproductive process	GO:0007276	gamete generation	120	Cmeg24221_c1,Cmeg688484_c0,Cmeg26837_c1,Cmeg29441_c2,Cmeg32404_c0,Cmeg31810_c3,Cmeg13076_c0,Cmeg28094_c0,Cmeg33353_c3,Cmeg251357_c0,Cmeg32135_c1,Cmeg31517_c0,Cmeg30034_c1,Cmeg28253_c0,Cmeg32022_c0,Cmeg21018_c0,Cmeg31810_c0,Cmeg31251_c0,Cmeg28160_c0,Cmeg30308_c0,Cmeg32063_c1,Cmeg24604_c0,Cmeg22951_c0,Cmeg33468_c0,Cmeg27804_c0,Cmeg33111_c0,Cmeg25383_c0,Cmeg30008_c0,Cmeg29585_c0,Cmeg57911_c0,Cmeg324…
GO:0008150	Biological Process	GO:0022414	reproductive process	GO:0044702	single organism reproductive process	GO:0030728	ovulation	2	Cmeg26837_c1,Cmeg24996_c2
GO:0008150	Biological Process	GO:0022414	reproductive process	GO:0044702	single organism reproductive process	GO:0044704	single-organism reproductive behavior	5	Cmeg523256_c0,Cmeg16311_c0,Cmeg805321_c0,Cmeg28852_c1,Cmeg28852_c0
GO:0008150	Biological Process	GO:0022414	reproductive process	GO:0044702	single organism reproductive process	GO:0009566	fertilization	11	Cmeg32608_c0,Cmeg30653_c1,Cmeg19871_c0,Cmeg25549_c0,Cmeg18730_c0,Cmeg31976_c0,Cmeg26747_c0,Cmeg33373_c0,Cmeg20391_c1,Cmeg134415_c0,Cmeg24402_c0
GO:0008150	Biological Process	GO:0022414	reproductive process	GO:0019098	reproductive behavior	GO:0045297	post-mating behavior	3	Cmeg17319_c0,Cmeg22693_c0,Cmeg673192_c0
GO:0008150	Biological Process	GO:0022414	reproductive process	GO:0019098	reproductive behavior	GO:0007617	mating behavior	14	Cmeg32342_c3,Cmeg28852_c0,Cmeg28852_c1,Cmeg31305_c0,Cmeg24996_c2,Cmeg28630_c0,Cmeg26837_c1,Cmeg673192_c0,Cmeg30825_c1,Cmeg16311_c0,Cmeg17319_c0,Cmeg570888_c0,Cmeg22693_c0,Cmeg2176_c0
GO:0008150	Biological Process	GO:0022414	reproductive process	GO:0019098	reproductive behavior	GO:0044704	single-organism reproductive behavior	5	Cmeg523256_c0,Cmeg16311_c0,Cmeg805321_c0,Cmeg28852_c1,Cmeg28852_c0
GO:0008150	Biological Process	GO:0022414	reproductive process	GO:0019098	reproductive behavior	GO:0033057	multicellular organismal reproductive behavior	14	Cmeg673192_c0,Cmeg2176_c0,Cmeg22693_c0,Cmeg30825_c1,Cmeg17319_c0,Cmeg16311_c0,Cmeg570888_c0,Cmeg28852_c1,Cmeg32342_c3,Cmeg28852_c0,Cmeg31305_c0,Cmeg24996_c2,Cmeg28630_c0,Cmeg26837_c1
GO:0008150	Biological Process	GO:0022414	reproductive process	GO:0048609	multicellular organismal reproductive process	GO:0033057	multicellular organismal reproductive behavior	14	Cmeg673192_c0,Cmeg2176_c0,Cmeg22693_c0,Cmeg30825_c1,Cmeg17319_c0,Cmeg16311_c0,Cmeg570888_c0,Cmeg28852_c1,Cmeg32342_c3,Cmeg28852_c0,Cmeg31305_c0,Cmeg24996_c2,Cmeg28630_c0,Cmeg26837_c1
GO:0008150	Biological Process	GO:0022414	reproductive process	GO:0048609	multicellular organismal reproductive process	GO:0030728	ovulation	2	Cmeg26837_c1,Cmeg24996_c2
GO:0008150	Biological Process	GO:0022414	reproductive process	GO:0048609	multicellular organismal reproductive process	GO:0007276	gamete generation	120	Cmeg24221_c1,Cmeg688484_c0,Cmeg26837_c1,Cmeg29441_c2,Cmeg32404_c0,Cmeg31810_c3,Cmeg13076_c0,Cmeg28094_c0,Cmeg33353_c3,Cmeg251357_c0,Cmeg32135_c1,Cmeg31517_c0,Cmeg30034_c1,Cmeg28253_c0,Cmeg32022_c0,Cmeg21018_c0,Cmeg31810_c0,Cmeg31251_c0,Cmeg28160_c0,Cmeg30308_c0,Cmeg32063_c1,Cmeg24604_c0,Cmeg22951_c0,Cmeg33468_c0,Cmeg27804_c0,Cmeg33111_c0,Cmeg25383_c0,Cmeg30008_c0,Cmeg29585_c0,Cmeg57911_c0,Cmeg324…
GO:0008150	Biological Process	GO:0022414	reproductive process	GO:0003006	developmental process involved in reproduction	GO:0030707	ovarian follicle cell development	41	Cmeg32220_c1,Cmeg31407_c1,Cmeg29603_c0,Cmeg32220_c4,Cmeg33477_c0,Cmeg32876_c0,Cmeg33519_c0,Cmeg28852_c1,Cmeg24214_c0,Cmeg29603_c1,Cmeg31704_c0,Cmeg30715_c0,Cmeg28003_c0,Cmeg28852_c0,Cmeg29907_c1,Cmeg31019_c0,Cmeg30308_c0,Cmeg24852_c0,Cmeg6578_c0,Cmeg32220_c2,Cmeg33131_c4,Cmeg31810_c0,Cmeg32419_c4,Cmeg25980_c0,Cmeg32022_c0,Cmeg28253_c0,Cmeg13076_c0,Cmeg28450_c0,Cmeg31810_c3,Cmeg16123_c0,Cmeg32220_…
GO:0008150	Biological Process	GO:0022414	reproductive process	GO:0003006	developmental process involved in reproduction	GO:0007306	eggshell chorion assembly	15	Cmeg31810_c0,Cmeg27975_c0,Cmeg32220_c2,Cmeg32220_c1,Cmeg31704_c0,Cmeg32220_c3,Cmeg16123_c0,Cmeg31810_c3,Cmeg33519_c0,Cmeg28852_c1,Cmeg32876_c0,Cmeg33477_c0,Cmeg29907_c1,Cmeg32220_c4,Cmeg28852_c0
GO:0008150	Biological Process	GO:0022414	reproductive process	GO:0003006	developmental process involved in reproduction	GO:0007281	germ cell development	42	Cmeg31251_c0,Cmeg32327_c0,Cmeg32022_c0,Cmeg21018_c0,Cmeg28160_c0,Cmeg32724_c0,Cmeg26865_c0,Cmeg33353_c3,Cmeg251357_c0,Cmeg28094_c0,Cmeg28253_c0,Cmeg31517_c0,Cmeg30034_c1,Cmeg27975_c0,Cmeg32246_c1,Cmeg31119_c1,Cmeg19046_c0,Cmeg17345_c0,Cmeg33468_c0,Cmeg24604_c0,Cmeg25383_c0,Cmeg29585_c0,Cmeg33111_c0,Cmeg32233_c0,Cmeg30746_c0,Cmeg32772_c0,Cmeg23299_c0,Cmeg34713_c0,Cmeg33375_c0,Cmeg24214_c0,Cmeg2485…
GO:0008150	Biological Process	GO:0022414	reproductive process	GO:0003006	developmental process involved in reproduction	GO:0035112	genitalia morphogenesis	2	Cmeg32876_c0,Cmeg29441_c2
GO:0008150	Biological Process	GO:0022414	reproductive process	GO:0003006	developmental process involved in reproduction	GO:0007548	sex differentiation	22	Cmeg29224_c2,Cmeg26243_c3,Cmeg32538_c3,Cmeg31643_c0,Cmeg26775_c0,Cmeg32876_c0,Cmeg29852_c0,Cmeg31121_c0,Cmeg29441_c2,Cmeg32404_c0,Cmeg28719_c0,Cmeg31704_c0,Cmeg31727_c0,Cmeg32246_c1,Cmeg28079_c1,Cmeg32043_c0,Cmeg27804_c0,Cmeg21154_c2,Cmeg20640_c0,Cmeg28416_c0,Cmeg22302_c0,Cmeg31836_c0
GO:0008150	Biological Process	GO:0022414	reproductive process	GO:0003006	developmental process involved in reproduction	GO:0007530	sex determination	3	Cmeg25913_c1,Cmeg28580_c0,Cmeg27131_c0
GO:0008150	Biological Process	GO:0022414	reproductive process	GO:0003006	developmental process involved in reproduction	GO:0009994	oocyte differentiation	26	Cmeg33468_c0,Cmeg17153_c0,Cmeg24604_c0,Cmeg29411_c0,Cmeg29585_c0,Cmeg33111_c0,Cmeg27975_c0,Cmeg32246_c1,Cmeg31704_c0,Cmeg9925_c0,Cmeg30715_c0,Cmeg33375_c0,Cmeg24214_c0,Cmeg24859_c0,Cmeg30774_c0,Cmeg26865_c0,Cmeg33353_c3,Cmeg32876_c0,Cmeg32327_c0,Cmeg32233_c0,Cmeg32022_c0,Cmeg30746_c0,Cmeg21018_c0,Cmeg32772_c0,Cmeg32724_c0,Cmeg34713_c0
GO:0008150	Biological Process	GO:0022414	reproductive process	GO:0003006	developmental process involved in reproduction	GO:0007308	oocyte construction	21	Cmeg33375_c0,Cmeg24214_c0,Cmeg24859_c0,Cmeg30774_c0,Cmeg26865_c0,Cmeg32876_c0,Cmeg32327_c0,Cmeg32022_c0,Cmeg32233_c0,Cmeg21018_c0,Cmeg32724_c0,Cmeg34713_c0,Cmeg33468_c0,Cmeg29585_c0,Cmeg29411_c0,Cmeg33111_c0,Cmeg27975_c0,Cmeg32246_c1,Cmeg31704_c0,Cmeg9925_c0,Cmeg30715_c0
GO:0008150	Biological Process	GO:0022414	reproductive process	GO:0003006	developmental process involved in reproduction	GO:0045137	development of primary sexual characteristics	14	Cmeg26243_c3,Cmeg32538_c3,Cmeg31643_c0,Cmeg29224_c2,Cmeg32043_c0,Cmeg32404_c0,Cmeg22302_c0,Cmeg20640_c0,Cmeg31121_c0,Cmeg29441_c2,Cmeg27804_c0,Cmeg32876_c0,Cmeg26775_c0,Cmeg21154_c2
GO:0008150	Biological Process	GO:0022414	reproductive process	GO:0003006	developmental process involved in reproduction	GO:0030703	eggshell formation	28	Cmeg25496_c0,Cmeg30715_c0,Cmeg19567_c0,Cmeg31704_c0,Cmeg24533_c0,Cmeg27975_c0,Cmeg29907_c1,Cmeg28852_c0,Cmeg1543_c0,Cmeg32220_c2,Cmeg6578_c0,Cmeg24852_c0,Cmeg32220_c1,Cmeg29603_c0,Cmeg32022_c0,Cmeg31810_c0,Cmeg33519_c0,Cmeg28852_c1,Cmeg32876_c0,Cmeg13076_c0,Cmeg33477_c0,Cmeg28450_c0,Cmeg32220_c4,Cmeg28253_c0,Cmeg32220_c3,Cmeg29603_c1,Cmeg16123_c0,Cmeg31810_c3
GO:0008150	Biological Process	GO:0022414	reproductive process	GO:0003006	developmental process involved in reproduction	GO:0007309	oocyte axis specification	18	Cmeg34713_c0,Cmeg32233_c0,Cmeg32327_c0,Cmeg32022_c0,Cmeg21018_c0,Cmeg32876_c0,Cmeg24214_c0,Cmeg24859_c0,Cmeg30774_c0,Cmeg26865_c0,Cmeg31704_c0,Cmeg9925_c0,Cmeg27975_c0,Cmeg32246_c1,Cmeg29585_c0,Cmeg29411_c0,Cmeg33111_c0,Cmeg33468_c0
GO:0008150	Biological Process	GO:0022414	reproductive process	GO:0003006	developmental process involved in reproduction	GO:0007293	germarium-derived egg chamber formation	11	Cmeg16123_c0,Cmeg24214_c0,Cmeg24604_c0,Cmeg205081_c0,Cmeg17153_c0,Cmeg32876_c0,Cmeg32327_c0,Cmeg32246_c1,Cmeg30746_c0,Cmeg32772_c0,Cmeg32724_c0
GO:0008150	Biological Process	GO:0022414	reproductive process	GO:0003006	developmental process involved in reproduction	GO:0048608	reproductive structure development	15	Cmeg22302_c0,Cmeg32404_c0,Cmeg28416_c0,Cmeg31121_c0,Cmeg20640_c0,Cmeg29441_c2,Cmeg32876_c0,Cmeg26775_c0,Cmeg27804_c0,Cmeg32538_c3,Cmeg31643_c0,Cmeg26243_c3,Cmeg32246_c1,Cmeg32043_c0,Cmeg29224_c2
GO:0008150	Biological Process	GO:0022414	reproductive process	GO:0003006	developmental process involved in reproduction	GO:0048515	spermatid differentiation	17	Cmeg31517_c0,Cmeg28253_c0,Cmeg30034_c1,Cmeg251357_c0,Cmeg24667_c0,Cmeg205081_c0,Cmeg23299_c0,Cmeg28160_c0,Cmeg32233_c0,Cmeg31251_c0,Cmeg33111_c0,Cmeg25383_c0,Cmeg19046_c0,Cmeg17345_c0,Cmeg30682_c1,Cmeg31119_c1,Cmeg32516_c0
GO:0008150	Biological Process	GO:0022414	reproductive process	GO:0003006	developmental process involved in reproduction	GO:0048138	germ-line cyst encapsulation	2	Cmeg32876_c0,Cmeg16123_c0
GO:0008150	Biological Process	GO:0022414	reproductive process	GO:2000241	regulation of reproductive process	GO:2000243	positive regulation of reproductive process	9	Cmeg31810_c3,Cmeg32220_c3,Cmeg31102_c2,Cmeg32220_c4,Cmeg33477_c0,Cmeg33519_c0,Cmeg31810_c0,Cmeg32220_c1,Cmeg32220_c2
GO:0008150	Biological Process	GO:0022414	reproductive process	GO:2000241	regulation of reproductive process	GO:0045477	regulation of nurse cell apoptotic process	8	Cmeg32220_c1,Cmeg32220_c2,Cmeg31810_c0,Cmeg32220_c4,Cmeg33519_c0,Cmeg33477_c0,Cmeg31810_c3,Cmeg32220_c3
GO:0008150	Biological Process	GO:0022414	reproductive process	GO:2000241	regulation of reproductive process	GO:0051445	regulation of meiotic cell cycle	1	Cmeg31102_c2
GO:0008150	Biological Process	GO:0022414	reproductive process	GO:2000241	regulation of reproductive process	GO:0060281	regulation of oocyte development	3	Cmeg24214_c0,Cmeg29585_c0,Cmeg34713_c0
GO:0008150	Biological Process	GO:0022414	reproductive process	GO:0044703	multi-organism reproductive process	GO:0009856	pollination	5	Cmeg28893_c0,Cmeg31810_c3,Cmeg32220_c2,Cmeg32220_c6,Cmeg32220_c4
GO:0008150	Biological Process	GO:0022414	reproductive process	GO:0044703	multi-organism reproductive process	GO:0007618	mating	18	Cmeg28630_c0,Cmeg31305_c0,Cmeg28852_c0,Cmeg1367_c1,Cmeg30825_c1,Cmeg22693_c0,Cmeg2176_c0,Cmeg25854_c2,Cmeg32349_c1,Cmeg26837_c1,Cmeg24996_c2,Cmeg32342_c3,Cmeg16629_c0,Cmeg28852_c1,Cmeg570888_c0,Cmeg16311_c0,Cmeg17319_c0,Cmeg673192_c0
GO:0008150	Biological Process	GO:0065007	biological regulation	GO:0050789	regulation of biological process	GO:0032879	regulation of localization	71	Cmeg30283_c0,Cmeg27742_c0,Cmeg30251_c1,Cmeg27221_c0,Cmeg28630_c0,Cmeg33527_c0,Cmeg30532_c1,Cmeg28852_c0,Cmeg27242_c0,Cmeg23299_c0,Cmeg23930_c0,Cmeg20384_c1,Cmeg33375_c0,Cmeg33501_c0,Cmeg8475_c0,Cmeg28852_c1,Cmeg29351_c0,Cmeg31806_c0,Cmeg29605_c0,Cmeg19181_c1,Cmeg33545_c0,Cmeg20902_c1,Cmeg33468_c0,Cmeg29585_c0,Cmeg620153_c0,Cmeg20651_c0,Cmeg18060_c1,Cmeg28699_c0,Cmeg23192_c1,Cmeg31216_c0,Cmeg29691…
GO:0008150	Biological Process	GO:0065007	biological regulation	GO:0050789	regulation of biological process	GO:0048583	regulation of response to stimulus	247	Cmeg30665_c0,Cmeg32383_c0,Cmeg25798_c0,Cmeg33288_c6,Cmeg32448_c0,Cmeg27154_c2,Cmeg33174_c1,Cmeg516806_c0,Cmeg32685_c1,Cmeg29815_c0,Cmeg288648_c0,Cmeg2890_c0,Cmeg32870_c0,Cmeg32567_c0,Cmeg12187_c0,Cmeg29799_c0,Cmeg30330_c0,Cmeg32076_c2,Cmeg25208_c0,Cmeg472486_c0,Cmeg24173_c0,Cmeg27841_c0,Cmeg32920_c0,Cmeg32996_c0,Cmeg30342_c1,Cmeg18328_c0,Cmeg30045_c0,Cmeg25667_c1,Cmeg29470_c0,Cmeg24753_c0,Cmeg288…
GO:0008150	Biological Process	GO:0065007	biological regulation	GO:0050789	regulation of biological process	GO:0048518	positive regulation of biological process	232	Cmeg29648_c0,Cmeg5343_c0,Cmeg25634_c0,Cmeg17318_c0,Cmeg22296_c0,Cmeg13935_c0,Cmeg22745_c0,Cmeg31506_c1,Cmeg28852_c0,Cmeg238082_c0,Cmeg17408_c0,Cmeg27742_c0,Cmeg30715_c0,Cmeg27745_c0,Cmeg31121_c0,Cmeg29672_c0,Cmeg668690_c0,Cmeg32876_c0,Cmeg30003_c0,Cmeg32220_c4,Cmeg30699_c0,Cmeg29067_c0,Cmeg17319_c0,Cmeg23299_c0,Cmeg32501_c1,Cmeg32745_c2,Cmeg33468_c0,Cmeg28699_c0,Cmeg29973_c3,Cmeg18060_c1,Cmeg2945…
GO:0008150	Biological Process	GO:0065007	biological regulation	GO:0050789	regulation of biological process	GO:0044087	regulation of cellular Cmegonent biogenesis	44	Cmeg31923_c0,Cmeg17276_c0,Cmeg28852_c0,Cmeg29411_c0,Cmeg17408_c0,Cmeg29990_c0,Cmeg29812_c0,Cmeg26804_c0,Cmeg31667_c0,Cmeg33276_c5,Cmeg29250_c0,Cmeg24859_c0,Cmeg31742_c0,Cmeg33375_c0,Cmeg24214_c0,Cmeg32876_c0,Cmeg28852_c1,Cmeg622954_c0,Cmeg21560_c0,Cmeg24166_c0,Cmeg30746_c0,Cmeg16311_c0,Cmeg34713_c0,Cmeg23299_c0,Cmeg30227_c6,Cmeg23571_c0,Cmeg29585_c0,Cmeg30487_c0,Cmeg33400_c3,Cmeg26718_c1,Cmeg2090…
GO:0008150	Biological Process	GO:0065007	biological regulation	GO:0050789	regulation of biological process	GO:0048519	negative regulation of biological process	243	Cmeg32547_c0,Cmeg15733_c0,Cmeg36148_c0,Cmeg33085_c0,Cmeg30715_c0,Cmeg32966_c0,Cmeg19070_c0,Cmeg29160_c0,Cmeg31918_c0,Cmeg33395_c0,Cmeg90801_c0,Cmeg30337_c0,Cmeg321326_c0,Cmeg25634_c0,Cmeg34068_c0,Cmeg16261_c0,Cmeg25666_c0,Cmeg24164_c0,Cmeg28852_c0,Cmeg21928_c0,Cmeg25220_c0,Cmeg31823_c0,Cmeg23672_c0,Cmeg31980_c1,Cmeg23299_c0,Cmeg31121_c0,Cmeg17492_c0,Cmeg29923_c0,Cmeg23288_c0,Cmeg29672_c0,Cmeg2533…
GO:0008150	Biological Process	GO:0065007	biological regulation	GO:0050789	regulation of biological process	GO:0040008	regulation of growth	37	Cmeg33320_c0,Cmeg28253_c0,Cmeg28094_c0,Cmeg32404_c0,Cmeg33033_c0,Cmeg31511_c0,Cmeg27430_c0,Cmeg32791_c1,Cmeg33131_c4,Cmeg21018_c0,Cmeg30487_c0,Cmeg23571_c0,Cmeg33108_c0,Cmeg31458_c7,Cmeg31119_c1,Cmeg33545_c0,Cmeg20902_c1,Cmeg31020_c1,Cmeg32342_c3,Cmeg28852_c1,Cmeg33375_c0,Cmeg26079_c0,Cmeg16198_c0,Cmeg32996_c0,Cmeg16311_c0,Cmeg30746_c0,Cmeg28852_c0,Cmeg32769_c3,Cmeg31923_c0,Cmeg29907_c1,Cmeg29187…
GO:0008150	Biological Process	GO:0065007	biological regulation	GO:0050789	regulation of biological process	GO:0002682	regulation of immune system process	37	Cmeg29799_c0,Cmeg22745_c0,Cmeg28852_c0,Cmeg29486_c4,Cmeg32432_c1,Cmeg30715_c0,Cmeg31808_c0,Cmeg32685_c1,Cmeg33519_c0,Cmeg32876_c0,Cmeg28852_c1,Cmeg33477_c0,Cmeg32220_c4,Cmeg32220_c1,Cmeg24882_c0,Cmeg25667_c1,Cmeg30582_c0,Cmeg31754_c2,Cmeg32745_c2,Cmeg31611_c2,Cmeg20902_c1,Cmeg31119_c1,Cmeg32246_c1,Cmeg17267_c0,Cmeg32859_c0,Cmeg28253_c0,Cmeg24221_c1,Cmeg32220_c3,Cmeg32404_c0,Cmeg31810_c3,Cmeg25667…
GO:0008150	Biological Process	GO:0065007	biological regulation	GO:0050789	regulation of biological process	GO:2000241	regulation of reproductive process	14	Cmeg33477_c0,Cmeg33519_c0,Cmeg29585_c0,Cmeg31102_c2,Cmeg32220_c4,Cmeg24996_c2,Cmeg26837_c1,Cmeg32220_c3,Cmeg24214_c0,Cmeg31810_c3,Cmeg34713_c0,Cmeg32220_c2,Cmeg32220_c1,Cmeg31810_c0
GO:0008150	Biological Process	GO:0065007	biological regulation	GO:0050789	regulation of biological process	GO:0051128	regulation of cellular Cmegonent organization	133	Cmeg31458_c7,Cmeg28527_c0,Cmeg25833_c0,Cmeg25000_c0,Cmeg101235_c0,Cmeg31482_c0,Cmeg28683_c0,Cmeg28795_c0,Cmeg27991_c0,Cmeg32553_c0,Cmeg21112_c0,Cmeg32102_c3,Cmeg33281_c0,Cmeg27001_c0,Cmeg40891_c0,Cmeg718032_c0,Cmeg26865_c0,Cmeg33033_c0,Cmeg36729_c0,Cmeg23899_c0,Cmeg23639_c0,Cmeg28930_c0,Cmeg29812_c0,Cmeg32349_c1,Cmeg27216_c0,Cmeg26511_c0,Cmeg29907_c1,Cmeg28416_c0,Cmeg31407_c1,Cmeg30964_c3,Cmeg307…
GO:0008150	Biological Process	GO:0065007	biological regulation	GO:0050789	regulation of biological process	GO:0043900	regulation of multi-organism process	22	Cmeg28852_c0,Cmeg16208_c1,Cmeg22745_c0,Cmeg804415_c0,Cmeg29290_c0,Cmeg32745_c2,Cmeg31119_c1,Cmeg28500_c0,Cmeg28253_c0,Cmeg32859_c0,Cmeg27298_c0,Cmeg28852_c1,Cmeg32404_c0,Cmeg604993_c0,Cmeg26379_c0,Cmeg29246_c1,Cmeg26670_c0,Cmeg32102_c3,Cmeg31754_c2,Cmeg30153_c0,Cmeg16938_c0,Cmeg32723_c0
GO:0008150	Biological Process	GO:0065007	biological regulation	GO:0050789	regulation of biological process	GO:0023051	regulation of signaling	239	Cmeg31472_c0,Cmeg31987_c0,Cmeg24034_c0,Cmeg27154_c1,Cmeg29970_c0,Cmeg27154_c4,Cmeg20308_c0,Cmeg24439_c0,Cmeg30746_c0,Cmeg30956_c0,Cmeg796092_c0,Cmeg27980_c0,Cmeg28643_c0,Cmeg9925_c0,Cmeg32888_c0,Cmeg29812_c0,Cmeg32401_c6,Cmeg29581_c1,Cmeg28699_c1,Cmeg29786_c0,Cmeg30270_c0,Cmeg38862_c0,Cmeg29907_c1,Cmeg32393_c2,Cmeg6151_c0,Cmeg32432_c1,Cmeg31491_c0,Cmeg21452_c0,Cmeg33045_c0,Cmeg19771_c0,Cmeg28531_…
GO:0008150	Biological Process	GO:0065007	biological regulation	GO:0050789	regulation of biological process	GO:0050793	regulation of developmental process	111	Cmeg33033_c0,Cmeg26865_c0,Cmeg31511_c0,Cmeg32220_c3,Cmeg17088_c0,Cmeg26243_c3,Cmeg33141_c0,Cmeg32220_c2,Cmeg33550_c0,Cmeg32782_c0,Cmeg31611_c2,Cmeg29451_c0,Cmeg28795_c0,Cmeg30487_c0,Cmeg32246_c1,Cmeg17345_c0,Cmeg31119_c1,Cmeg33276_c5,Cmeg23074_c0,Cmeg24214_c0,Cmeg33554_c1,Cmeg28580_c0,Cmeg30746_c0,Cmeg31345_c0,Cmeg32538_c3,Cmeg30964_c3,Cmeg30951_c0,Cmeg30582_c0,Cmeg34713_c0,Cmeg9388_c0,Cmeg32559_…
GO:0008150	Biological Process	GO:0065007	biological regulation	GO:0050789	regulation of biological process	GO:0019222	regulation of metabolic process	1457	Cmeg31072_c0,Cmeg27008_c0,Cmeg2890_c0,Cmeg29799_c0,Cmeg628199_c0,Cmeg1358_c0,Cmeg23939_c0,Cmeg32448_c0,Cmeg29374_c1,Cmeg27084_c0,Cmeg33484_c0,Cmeg21835_c0,Cmeg33214_c2,Cmeg24753_c0,Cmeg27877_c0,Cmeg30036_c0,Cmeg31475_c3,Cmeg27070_c0,Cmeg398482_c0,Cmeg31369_c0,Cmeg1203925_c0,Cmeg31054_c1,Cmeg31930_c0,Cmeg33190_c0,Cmeg19567_c0,Cmeg30918_c0,Cmeg27132_c0,Cmeg670212_c0,Cmeg39461_c0,Cmeg30905_c0,Cmeg20…
GO:0008150	Biological Process	GO:0065007	biological regulation	GO:0050789	regulation of biological process	GO:0032844	regulation of homeostatic process	1	Cmeg9388_c0
GO:0008150	Biological Process	GO:0065007	biological regulation	GO:0050789	regulation of biological process	GO:0042752	regulation of circadian rhythm	10	Cmeg31119_c1,Cmeg29717_c4,Cmeg20902_c1,Cmeg9388_c0,Cmeg31251_c0,Cmeg28699_c1,Cmeg30466_c0,Cmeg29470_c0,Cmeg264_c0,Cmeg28699_c0
GO:0008150	Biological Process	GO:0065007	biological regulation	GO:0050789	regulation of biological process	GO:0040012	regulation of locomotion	8	Cmeg620153_c0,Cmeg33501_c0,Cmeg33527_c0,Cmeg31216_c0,Cmeg33545_c0,Cmeg26243_c3,Cmeg30964_c3,Cmeg30272_c0
GO:0008150	Biological Process	GO:0065007	biological regulation	GO:0050789	regulation of biological process	GO:0050794	regulation of cellular process	2718	Cmeg33281_c0,Cmeg30462_c0,Cmeg33315_c2,Cmeg19771_c0,Cmeg31995_c8,Cmeg31476_c0,Cmeg20457_c0,Cmeg29236_c1,Cmeg31136_c0,Cmeg25796_c0,Cmeg6117_c0,Cmeg33060_c0,Cmeg554923_c0,Cmeg615_c0,Cmeg382444_c0,Cmeg32640_c0,Cmeg22848_c2,Cmeg17345_c0,Cmeg27846_c0,Cmeg31028_c0,Cmeg19179_c0,Cmeg33184_c1,Cmeg19960_c0,Cmeg27470_c0,Cmeg30228_c0,Cmeg374240_c0,Cmeg4072_c0,Cmeg29272_c1,Cmeg22613_c2,Cmeg20886_c2,Cmeg30684_…
_c0,Cmeg33219_c0,Cmeg17437_c0,Cmeg31769_c0,Cmeg29617_c0,Cmeg17716_c0,Cmeg28261_c0,Cmeg32530_c2,Cmeg31733_c5,Cmeg29431_c0,Cmeg33023_c0,Cmeg622800_c0,Cmeg29356_c1,Cmeg20740_c0,Cmeg88077_c0,Cmeg23235_c0,Cmeg32168_c0,Cmeg18060_c1,Cmeg27115_c0,Cmeg25715_c0,Cmeg27780_c0,Cmeg30779_c0,Cmeg1205_c0,Cmeg17520_c0,Cmeg25336_c1,Cmeg31147_c0,Cmeg21413_c0,Cmeg30934_c3,Cmeg33395_c0,Cmeg26803_c0,Cmeg19070_c0,Cmeg3…
GO:0008150	Biological Process	GO:0065007	biological regulation	GO:0050789	regulation of biological process	GO:0031341	regulation of cell killing	2	Cmeg23749_c0,Cmeg23525_c0
GO:0008150	Biological Process	GO:0065007	biological regulation	GO:0050789	regulation of biological process	GO:0051239	regulation of multicellular organismal process	127	Cmeg29812_c0,Cmeg30272_c0,Cmeg28699_c1,Cmeg31808_c0,Cmeg33055_c4,Cmeg4186_c1,Cmeg29411_c0,Cmeg23540_c2,Cmeg32393_c2,Cmeg32432_c1,Cmeg22408_c0,Cmeg29187_c1,Cmeg29486_c4,Cmeg32220_c1,Cmeg31472_c0,Cmeg24882_c0,Cmeg9388_c0,Cmeg34713_c0,Cmeg32559_c0,Cmeg30964_c3,Cmeg30582_c0,Cmeg31345_c0,Cmeg32538_c3,Cmeg32478_c0,Cmeg30746_c0,Cmeg32342_c3,Cmeg31020_c1,Cmeg28580_c0,Cmeg33554_c1,Cmeg24214_c0,Cmeg33276_c…
GO:0008150	Biological Process	GO:0065007	biological regulation	GO:0065008	regulation of biological quality	GO:0035152	regulation of tube architecture, open tracheal system	11	Cmeg31798_c1,Cmeg30530_c0,Cmeg29192_c4,Cmeg27902_c0,Cmeg32666_c1,Cmeg23074_c0,Cmeg30890_c0,Cmeg31704_c0,Cmeg32429_c0,Cmeg30342_c1,Cmeg32419_c4
GO:0008150	Biological Process	GO:0065007	biological regulation	GO:0065008	regulation of biological quality	GO:0050803	regulation of synapse structure and activity	19	Cmeg30746_c0,Cmeg16311_c0,Cmeg33033_c0,Cmeg31511_c0,Cmeg24214_c0,Cmeg28852_c1,Cmeg22534_c1,Cmeg28094_c0,Cmeg31639_c1,Cmeg28253_c0,Cmeg31482_c0,Cmeg20902_c1,Cmeg31639_c0,Cmeg29812_c0,Cmeg33468_c0,Cmeg31923_c0,Cmeg23571_c0,Cmeg30487_c0,Cmeg28852_c0
GO:0008150	Biological Process	GO:0065007	biological regulation	GO:0065008	regulation of biological quality	GO:0031647	regulation of protein stability	14	Cmeg32303_c0,Cmeg41631_c0,Cmeg30635_c0,Cmeg24256_c0,Cmeg32947_c0,Cmeg26031_c1,Cmeg32429_c0,Cmeg20991_c0,Cmeg16889_c0,Cmeg30653_c1,Cmeg592250_c0,Cmeg32030_c0,Cmeg28566_c0,Cmeg31249_c0
GO:0008150	Biological Process	GO:0065007	biological regulation	GO:0065008	regulation of biological quality	GO:0048167	regulation of synaptic plasticity	2	Cmeg33468_c0,Cmeg30698_c0
GO:0008150	Biological Process	GO:0065007	biological regulation	GO:0065008	regulation of biological quality	GO:0045924	regulation of female receptivity	3	Cmeg22693_c0,Cmeg17319_c0,Cmeg673192_c0
GO:0008150	Biological Process	GO:0065007	biological regulation	GO:0065008	regulation of biological quality	GO:0010817	regulation of hormone levels	51	Cmeg181403_c0,Cmeg32039_c0,Cmeg27335_c0,Cmeg33503_c0,Cmeg31597_c0,Cmeg31959_c0,Cmeg25837_c0,Cmeg26737_c1,Cmeg23445_c0,Cmeg29347_c0,Cmeg31177_c0,Cmeg31950_c0,Cmeg31179_c0,Cmeg31714_c0,Cmeg28609_c0,Cmeg22865_c0,Cmeg30468_c0,Cmeg22515_c0,Cmeg23546_c0,Cmeg27670_c0,Cmeg26575_c0,Cmeg17421_c0,Cmeg25045_c0,Cmeg29184_c0,Cmeg30128_c0,Cmeg30130_c0,Cmeg17907_c0,Cmeg29679_c0,Cmeg27620_c0,Cmeg31853_c0,Cmeg2727…
GO:0008150	Biological Process	GO:0065007	biological regulation	GO:0065008	regulation of biological quality	GO:0035296	regulation of tube diameter	6	Cmeg32666_c1,Cmeg23074_c0,Cmeg27902_c0,Cmeg29192_c4,Cmeg31704_c0,Cmeg31119_c1
GO:0008150	Biological Process	GO:0065007	biological regulation	GO:0065008	regulation of biological quality	GO:0051235	maintenance of location	40	Cmeg33046_c0,Cmeg32194_c0,Cmeg22241_c0,Cmeg33468_c0,Cmeg32954_c0,Cmeg32597_c0,Cmeg22181_c0,Cmeg31760_c2,Cmeg29768_c0,Cmeg3445_c0,Cmeg31517_c0,Cmeg33497_c0,Cmeg32741_c0,Cmeg32423_c0,Cmeg9335_c0,Cmeg8476_c0,Cmeg32059_c0,Cmeg27242_c0,Cmeg29411_c0,Cmeg28852_c0,Cmeg25711_c0,Cmeg247711_c0,Cmeg37121_c0,Cmeg9388_c0,Cmeg33307_c1,Cmeg34713_c0,Cmeg1174731_c0,Cmeg28551_c0,Cmeg28232_c0,Cmeg25362_c0,Cmeg20962_…
GO:0008150	Biological Process	GO:0065007	biological regulation	GO:0065008	regulation of biological quality	GO:0042391	regulation of membrane potential	6	Cmeg31639_c1,Cmeg22534_c1,Cmeg31639_c0,Cmeg805321_c0,Cmeg32349_c1,Cmeg523256_c0
GO:0008150	Biological Process	GO:0065007	biological regulation	GO:0065008	regulation of biological quality	GO:0032098	regulation of appetite	1	Cmeg29672_c0
GO:0008150	Biological Process	GO:0065007	biological regulation	GO:0065008	regulation of biological quality	GO:0008360	regulation of cell shape	3	Cmeg32782_c0,Cmeg33554_c1,Cmeg24214_c0
GO:0008150	Biological Process	GO:0065007	biological regulation	GO:0065008	regulation of biological quality	GO:0042592	homeostatic process	144	Cmeg453895_c0,Cmeg570888_c0,Cmeg23859_c0,Cmeg21914_c0,Cmeg18691_c0,Cmeg25827_c0,Cmeg520410_c0,Cmeg25029_c0,Cmeg23074_c0,Cmeg30587_c0,Cmeg32342_c3,Cmeg665398_c0,Cmeg24563_c0,Cmeg21989_c1,Cmeg28247_c0,Cmeg31052_c0,Cmeg31354_c1,Cmeg27001_c0,Cmeg32791_c1,Cmeg33141_c0,Cmeg31065_c0,Cmeg12296_c0,Cmeg6117_c0,Cmeg26865_c0,Cmeg29210_c0,Cmeg10764_c0,Cmeg28920_c1,Cmeg32859_c0,Cmeg24351_c0,Cmeg25855_c0,Cmeg17…
GO:0008150	Biological Process	GO:0065007	biological regulation	GO:0065008	regulation of biological quality	GO:0090066	regulation of anatomical structure size	43	Cmeg23299_c0,Cmeg30227_c6,Cmeg24166_c0,Cmeg30342_c1,Cmeg32342_c3,Cmeg719857_c0,Cmeg622954_c0,Cmeg21560_c0,Cmeg20642_c0,Cmeg29250_c0,Cmeg31742_c0,Cmeg23074_c0,Cmeg30715_c0,Cmeg26804_c0,Cmeg31704_c0,Cmeg28930_c0,Cmeg31667_c0,Cmeg17408_c0,Cmeg30530_c0,Cmeg17276_c0,Cmeg32769_c3,Cmeg4186_c1,Cmeg321326_c0,Cmeg32022_c0,Cmeg32419_c4,Cmeg31781_c0,Cmeg28586_c0,Cmeg22710_c0,Cmeg33281_c0,Cmeg33320_c0,Cmeg291…
GO:0008150	Biological Process	GO:0065007	biological regulation	GO:0065008	regulation of biological quality	GO:0001505	regulation of neurotransmitter levels	23	Cmeg32218_c1,Cmeg16311_c0,Cmeg32327_c0,Cmeg29470_c0,Cmeg772330_c0,Cmeg28852_c1,Cmeg31252_c0,Cmeg33382_c0,Cmeg488_c0,Cmeg31511_c0,Cmeg21732_c0,Cmeg28985_c0,Cmeg31806_c0,Cmeg29351_c0,Cmeg17513_c0,Cmeg31093_c0,Cmeg28852_c0,Cmeg31227_c0,Cmeg33111_c0,Cmeg32393_c2,Cmeg28416_c0,Cmeg33468_c0,Cmeg28630_c0
GO:0008150	Biological Process	GO:0065007	biological regulation	GO:0065008	regulation of biological quality	GO:0050878	regulation of body fluid levels	36	Cmeg23876_c0,Cmeg943_c0,Cmeg19179_c0,Cmeg31231_c0,Cmeg586546_c0,Cmeg28546_c1,Cmeg29866_c0,Cmeg32135_c0,Cmeg26736_c0,Cmeg23393_c0,Cmeg23934_c0,Cmeg10114_c0,Cmeg33459_c0,Cmeg29465_c0,Cmeg31997_c0,Cmeg26931_c0,Cmeg26278_c1,Cmeg21117_c0,Cmeg18140_c0,Cmeg13915_c0,Cmeg25033_c0,Cmeg29185_c0,Cmeg851786_c0,Cmeg30272_c0,Cmeg31704_c0,Cmeg6816_c0,Cmeg21893_c0,Cmeg32108_c0,Cmeg17507_c0,Cmeg32446_c1,Cmeg30671_…
GO:0008150	Biological Process	GO:0065007	biological regulation	GO:0065008	regulation of biological quality	GO:0035821	modification of morphology or physiology of other organism	83	Cmeg25371_c0,Cmeg27873_c0,Cmeg31147_c0,Cmeg26014_c0,Cmeg30385_c0,Cmeg76271_c0,Cmeg32022_c1,Cmeg3685_c0,Cmeg28971_c0,Cmeg33282_c0,Cmeg30239_c0,Cmeg31868_c0,Cmeg33451_c1,Cmeg27559_c0,Cmeg24579_c0,Cmeg33112_c0,Cmeg33139_c1,Cmeg30675_c0,Cmeg24164_c0,Cmeg32059_c0,Cmeg20468_c0,Cmeg29815_c0,Cmeg29351_c1,Cmeg26250_c0,Cmeg20913_c0,Cmeg144180_c0,Cmeg25454_c0,Cmeg30683_c2,Cmeg19568_c0,Cmeg30162_c0,Cmeg10832…
GO:0008150	Biological Process	GO:0065007	biological regulation	GO:0065009	regulation of molecular function	GO:0044092	negative regulation of molecular function	22	Cmeg20902_c1,Cmeg32220_c5,Cmeg29799_c0,Cmeg32527_c1,Cmeg25666_c0,Cmeg25238_c0,Cmeg27318_c0,Cmeg8346_c0,Cmeg30389_c0,Cmeg32928_c0,Cmeg32263_c1,Cmeg34068_c0,Cmeg31072_c0,Cmeg33336_c0,Cmeg32692_c0,Cmeg25667_c0,Cmeg844665_c0,Cmeg26924_c0,Cmeg25667_c1,Cmeg32859_c0,Cmeg33033_c0,Cmeg23288_c0
GO:0008150	Biological Process	GO:0065007	biological regulation	GO:0065009	regulation of molecular function	GO:0050790	regulation of catalytic activity	216	Cmeg33151_c0,Cmeg8346_c0,Cmeg88077_c0,Cmeg28143_c0,Cmeg32907_c0,Cmeg13348_c0,Cmeg28696_c0,Cmeg2022_c0,Cmeg25342_c0,Cmeg24211_c0,Cmeg25238_c0,Cmeg27359_c0,Cmeg27318_c0,Cmeg30565_c1,Cmeg1316_c1,Cmeg32469_c2,Cmeg20902_c1,Cmeg25962_c0,Cmeg30670_c0,Cmeg32529_c0,Cmeg33382_c0,Cmeg30574_c5,Cmeg33219_c0,Cmeg21491_c0,Cmeg264_c0,Cmeg25774_c0,Cmeg32386_c1,Cmeg40059_c0,Cmeg35486_c0,Cmeg291677_c0,Cmeg19983_c0,…
GO:0008150	Biological Process	GO:0065007	biological regulation	GO:0065009	regulation of molecular function	GO:0044093	positive regulation of molecular function	56	Cmeg31206_c0,Cmeg19771_c0,Cmeg32798_c0,Cmeg25667_c0,Cmeg32102_c3,Cmeg25505_c0,Cmeg32798_c3,Cmeg24040_c0,Cmeg32386_c1,Cmeg31251_c0,Cmeg27184_c0,Cmeg33353_c3,Cmeg33320_c0,Cmeg17039_c0,Cmeg946560_c0,Cmeg20980_c0,Cmeg28682_c1,Cmeg33305_c0,Cmeg26296_c0,Cmeg32469_c2,Cmeg1316_c1,Cmeg36257_c0,Cmeg31739_c0,Cmeg33190_c0,Cmeg2022_c0,Cmeg25342_c0,Cmeg28013_c1,Cmeg33108_c0,Cmeg28143_c0,Cmeg31054_c1,Cmeg32177_…
GO:0008150	Biological Process	GO:0065007	biological regulation	GO:0065009	regulation of molecular function	GO:0051098	regulation of binding	2	Cmeg32423_c0,Cmeg32102_c3
GO:0008150	Biological Process	GO:0065007	biological regulation	GO:0065009	regulation of molecular function	GO:0032409	regulation of transporter activity	2	Cmeg28682_c1,Cmeg17039_c0
GO:0008150	Biological Process	GO:0065007	biological regulation	GO:0065009	regulation of molecular function	GO:0051090	regulation of sequence-specific DNA binding transcription factor activity	4	Cmeg25667_c1,Cmeg32859_c0,Cmeg32798_c0,Cmeg25667_c0
GO:0008150	Biological Process	GO:0002376	immune system process	GO:0002683	negative regulation of immune system process	GO:0045611	negative regulation of hemocyte differentiation	2	Cmeg17267_c0,Cmeg31611_c2
GO:0008150	Biological Process	GO:0002376	immune system process	GO:0002683	negative regulation of immune system process	GO:0050777	negative regulation of immune response	2	Cmeg29799_c0,Cmeg32102_c3
GO:0008150	Biological Process	GO:0002376	immune system process	GO:0002682	regulation of immune system process	GO:0002684	positive regulation of immune system process	5	Cmeg30582_c0,Cmeg24221_c1,Cmeg25667_c1,Cmeg32685_c1,Cmeg25667_c0
GO:0008150	Biological Process	GO:0002376	immune system process	GO:0002682	regulation of immune system process	GO:0050776	regulation of immune response	14	Cmeg28852_c0,Cmeg28253_c0,Cmeg22745_c0,Cmeg32859_c0,Cmeg29799_c0,Cmeg28852_c1,Cmeg32404_c0,Cmeg32745_c2,Cmeg24221_c1,Cmeg25667_c0,Cmeg32102_c3,Cmeg31754_c2,Cmeg32685_c1,Cmeg25667_c1
GO:0008150	Biological Process	GO:0002376	immune system process	GO:0002682	regulation of immune system process	GO:0035206	regulation of hemocyte proliferation	3	Cmeg30582_c0,Cmeg32432_c1,Cmeg17267_c0
GO:0008150	Biological Process	GO:0002376	immune system process	GO:0002682	regulation of immune system process	GO:0002683	negative regulation of immune system process	5	Cmeg32432_c1,Cmeg31611_c2,Cmeg29799_c0,Cmeg17267_c0,Cmeg32102_c3
GO:0008150	Biological Process	GO:0002376	immune system process	GO:0002682	regulation of immune system process	GO:0045610	regulation of hemocyte differentiation	3	Cmeg31611_c2,Cmeg17267_c0,Cmeg32876_c0
GO:0008150	Biological Process	GO:0002376	immune system process	GO:0002682	regulation of immune system process	GO:0002697	regulation of immune effector process	8	Cmeg31754_c2,Cmeg28852_c0,Cmeg28253_c0,Cmeg32859_c0,Cmeg22745_c0,Cmeg28852_c1,Cmeg32404_c0,Cmeg32745_c2
GO:0008150	Biological Process	GO:0002376	immune system process	GO:0002252	immune effector process	GO:0002697	regulation of immune effector process	8	Cmeg31754_c2,Cmeg28852_c0,Cmeg28253_c0,Cmeg32859_c0,Cmeg22745_c0,Cmeg28852_c1,Cmeg32404_c0,Cmeg32745_c2
GO:0008150	Biological Process	GO:0002376	immune system process	GO:0002252	immune effector process	GO:0035010	encapsulation of foreign target	5	Cmeg33382_c0,Cmeg32954_c0,Cmeg199169_c0,Cmeg23583_c0,Cmeg291677_c0
GO:0008150	Biological Process	GO:0002376	immune system process	GO:0002252	immune effector process	GO:0002443	leukocyte mediated immunity	4	Cmeg31102_c2,Cmeg29900_c0,Cmeg32197_c1,Cmeg25336_c0
GO:0008150	Biological Process	GO:0002376	immune system process	GO:0002252	immune effector process	GO:0002263	cell activation involved in immune response	1	Cmeg31102_c2
GO:0008150	Biological Process	GO:0002376	immune system process	GO:0002252	immune effector process	GO:0043299	leukocyte degranulation	1	Cmeg31102_c2
GO:0008150	Biological Process	GO:0002376	immune system process	GO:0002520	immune system development	GO:0048534	hematopoietic or lymphoid organ development	15	Cmeg32432_c1,Cmeg31611_c2,Cmeg32745_c2,Cmeg28566_c0,Cmeg32859_c0,Cmeg28852_c0,Cmeg28852_c1,Cmeg32876_c0,Cmeg17267_c0,Cmeg16889_c0,Cmeg31704_c0,Cmeg28003_c0,Cmeg29187_c3,Cmeg30715_c0,Cmeg29330_c0
GO:0008150	Biological Process	GO:0002376	immune system process	GO:0002520	immune system development	GO:0002200	somatic diversification of immune receptors	1	Cmeg21440_c0
GO:0008150	Biological Process	GO:0002376	immune system process	GO:0002440	production of molecular mediator of immune response	GO:0002700	regulation of production of molecular mediator of immune response	8	Cmeg28852_c1,Cmeg28253_c0,Cmeg28852_c0,Cmeg22745_c0,Cmeg32859_c0,Cmeg32745_c2,Cmeg32404_c0,Cmeg31754_c2
GO:0008150	Biological Process	GO:0002376	immune system process	GO:0002440	production of molecular mediator of immune response	GO:0002775	antimicrobial peptide production	8	Cmeg31754_c2,Cmeg28852_c1,Cmeg28852_c0,Cmeg28253_c0,Cmeg22745_c0,Cmeg32859_c0,Cmeg32745_c2,Cmeg32404_c0
GO:0008150	Biological Process	GO:0002376	immune system process	GO:0045321	leukocyte activation	GO:0002274	myeloid leukocyte activation	1	Cmeg31102_c2
GO:0008150	Biological Process	GO:0002376	immune system process	GO:0045321	leukocyte activation	GO:0002366	leukocyte activation involved in immune response	1	Cmeg31102_c2
GO:0008150	Biological Process	GO:0002376	immune system process	GO:0035172	hemocyte proliferation	GO:0035206	regulation of hemocyte proliferation	3	Cmeg30582_c0,Cmeg32432_c1,Cmeg17267_c0
GO:0008150	Biological Process	GO:0002376	immune system process	GO:0002684	positive regulation of immune system process	GO:0050778	positive regulation of immune response	4	Cmeg25667_c0,Cmeg32685_c1,Cmeg25667_c1,Cmeg24221_c1
GO:0008150	Biological Process	GO:0002376	immune system process	GO:0042386	hemocyte differentiation	GO:0035163	embryonic hemocyte differentiation	1	Cmeg32876_c0
GO:0008150	Biological Process	GO:0002376	immune system process	GO:0042386	hemocyte differentiation	GO:0045610	regulation of hemocyte differentiation	3	Cmeg31611_c2,Cmeg17267_c0,Cmeg32876_c0
GO:0008150	Biological Process	GO:0002376	immune system process	GO:0042386	hemocyte differentiation	GO:0045611	negative regulation of hemocyte differentiation	2	Cmeg17267_c0,Cmeg31611_c2
GO:0008150	Biological Process	GO:0002376	immune system process	GO:0042386	hemocyte differentiation	GO:0042387	plasmatocyte differentiation	4	Cmeg32876_c0,Cmeg17267_c0,Cmeg28003_c0,Cmeg32745_c2
GO:0008150	Biological Process	GO:0002376	immune system process	GO:0042386	hemocyte differentiation	GO:0042688	crystal cell differentiation	2	Cmeg32876_c0,Cmeg31611_c2
GO:0008150	Biological Process	GO:0002376	immune system process	GO:0042386	hemocyte differentiation	GO:0035168	larval lymph gland hemocyte differentiation	4	Cmeg17267_c0,Cmeg32876_c0,Cmeg28003_c0,Cmeg32745_c2
GO:0008150	Biological Process	GO:0002376	immune system process	GO:0002253	activation of immune response	GO:0002757	immune response-activating signal transduction	2	Cmeg25667_c1,Cmeg25667_c0
GO:0008150	Biological Process	GO:0002376	immune system process	GO:0002253	activation of immune response	GO:0002218	activation of innate immune response	2	Cmeg25667_c0,Cmeg25667_c1
GO:0008150	Biological Process	GO:0002376	immune system process	GO:0019882	antigen processing and presentation	GO:0048002	antigen processing and presentation of peptide antigen	2	Cmeg25667_c0,Cmeg25667_c1
GO:0008150	Biological Process	GO:0002376	immune system process	GO:0019882	antigen processing and presentation	GO:0019884	antigen processing and presentation of exogenous antigen	2	Cmeg25667_c1,Cmeg25667_c0
GO:0008150	Biological Process	GO:0002376	immune system process	GO:0002200	somatic diversification of immune receptors	GO:0002562	somatic diversification of immune receptors via germline recombination within a single locus	1	Cmeg21440_c0
GO:0008150	Biological Process	GO:0002376	immune system process	GO:0006955	immune response	GO:0002263	cell activation involved in immune response	1	Cmeg31102_c2
GO:0008150	Biological Process	GO:0002376	immune system process	GO:0006955	immune response	GO:0006959	humoral immune response	31	Cmeg27804_c0,Cmeg33055_c4,Cmeg22745_c0,Cmeg28852_c0,Cmeg32745_c2,Cmeg20640_c0,Cmeg31231_c0,Cmeg31704_c0,Cmeg23393_c0,Cmeg28852_c1,Cmeg33519_c0,Cmeg26775_c0,Cmeg33477_c0,Cmeg32859_c0,Cmeg18011_c0,Cmeg32220_c4,Cmeg28253_c0,Cmeg32220_c3,Cmeg32404_c0,Cmeg31810_c3,Cmeg24214_c0,Cmeg32220_c2,Cmeg32102_c3,Cmeg32147_c0,Cmeg32220_c1,Cmeg29224_c2,Cmeg33131_c4,Cmeg31810_c0,Cmeg31754_c2,Cmeg21830_c0,Cmeg31643…
GO:0008150	Biological Process	GO:0002376	immune system process	GO:0006955	immune response	GO:0045087	innate immune response	17	Cmeg18011_c0,Cmeg24221_c1,Cmeg33382_c0,Cmeg199169_c0,Cmeg25667_c0,Cmeg23583_c0,Cmeg291677_c0,Cmeg30308_c0,Cmeg25667_c1,Cmeg31754_c2,Cmeg29799_c0,Cmeg32954_c0,Cmeg31231_c0,Cmeg31704_c0,Cmeg23393_c0,Cmeg32685_c1,Cmeg32246_c1
GO:0008150	Biological Process	GO:0002376	immune system process	GO:0006955	immune response	GO:0002437	inflammatory response to antigenic stimulus	3	Cmeg29900_c0,Cmeg25336_c0,Cmeg32197_c1
GO:0008150	Biological Process	GO:0002376	immune system process	GO:0006955	immune response	GO:0050778	positive regulation of immune response	4	Cmeg25667_c0,Cmeg32685_c1,Cmeg25667_c1,Cmeg24221_c1
GO:0008150	Biological Process	GO:0002376	immune system process	GO:0006955	immune response	GO:0002251	organ or tissue specific immune response	2	Cmeg31918_c0,Cmeg9388_c0
GO:0008150	Biological Process	GO:0002376	immune system process	GO:0006955	immune response	GO:0050776	regulation of immune response	14	Cmeg28852_c0,Cmeg28253_c0,Cmeg22745_c0,Cmeg32859_c0,Cmeg29799_c0,Cmeg28852_c1,Cmeg32404_c0,Cmeg32745_c2,Cmeg24221_c1,Cmeg25667_c0,Cmeg32102_c3,Cmeg31754_c2,Cmeg32685_c1,Cmeg25667_c1
GO:0008150	Biological Process	GO:0002376	immune system process	GO:0006955	immune response	GO:0050777	negative regulation of immune response	2	Cmeg29799_c0,Cmeg32102_c3
GO:0008150	Biological Process	GO:0002376	immune system process	GO:0006955	immune response	GO:0002250	adaptive immune response	3	Cmeg32197_c1,Cmeg25336_c0,Cmeg29900_c0
GO:0008150	Biological Process	GO:0040007	growth	GO:0016049	cell growth	GO:0048588	developmental cell growth	10	Cmeg31395_c2,Cmeg30715_c0,Cmeg33545_c0,Cmeg33404_c2,Cmeg33046_c0,Cmeg32590_c0,Cmeg33404_c1,Cmeg19874_c0,Cmeg30003_c0,Cmeg32342_c3
GO:0008150	Biological Process	GO:0040007	growth	GO:0016049	cell growth	GO:0001558	regulation of cell growth	8	Cmeg33545_c0,Cmeg30715_c0,Cmeg31458_c7,Cmeg29907_c1,Cmeg28094_c0,Cmeg32342_c3,Cmeg33320_c0,Cmeg31020_c1
GO:0008150	Biological Process	GO:0040007	growth	GO:0016049	cell growth	GO:0009826	unidimensional cell growth	2	Cmeg24214_c0,Cmeg32782_c0
GO:0008150	Biological Process	GO:0040007	growth	GO:0045926	negative regulation of growth	GO:0048640	negative regulation of developmental growth	5	Cmeg33033_c0,Cmeg31511_c0,Cmeg32404_c0,Cmeg20902_c1,Cmeg23571_c0
GO:0008150	Biological Process	GO:0040007	growth	GO:0045926	negative regulation of growth	GO:0044146	negative regulation of growth of symbiont involved in interaction with host	1	Cmeg31119_c1
GO:0008150	Biological Process	GO:0040007	growth	GO:0045926	negative regulation of growth	GO:0046621	negative regulation of organ growth	1	Cmeg32404_c0
GO:0008150	Biological Process	GO:0040007	growth	GO:0044110	growth involved in symbiotic interaction	GO:0044116	growth of symbiont involved in interaction with host	1	Cmeg31119_c1
GO:0008150	Biological Process	GO:0040007	growth	GO:0040008	regulation of growth	GO:0048638	regulation of developmental growth	19	Cmeg28852_c1,Cmeg28253_c0,Cmeg28094_c0,Cmeg31511_c0,Cmeg33033_c0,Cmeg32404_c0,Cmeg33375_c0,Cmeg27430_c0,Cmeg30746_c0,Cmeg32996_c0,Cmeg16311_c0,Cmeg31923_c0,Cmeg30487_c0,Cmeg28852_c0,Cmeg23571_c0,Cmeg29187_c1,Cmeg33545_c0,Cmeg20902_c1,Cmeg31704_c0
GO:0008150	Biological Process	GO:0040007	growth	GO:0040008	regulation of growth	GO:0045926	negative regulation of growth	11	Cmeg31119_c1,Cmeg31458_c7,Cmeg20902_c1,Cmeg32791_c1,Cmeg28094_c0,Cmeg23571_c0,Cmeg31020_c1,Cmeg33320_c0,Cmeg32404_c0,Cmeg33033_c0,Cmeg31511_c0
GO:0008150	Biological Process	GO:0040007	growth	GO:0040008	regulation of growth	GO:0046620	regulation of organ growth	9	Cmeg29187_c1,Cmeg32404_c0,Cmeg32342_c3,Cmeg33320_c0,Cmeg33131_c4,Cmeg32996_c0,Cmeg32791_c1,Cmeg31704_c0,Cmeg27430_c0
GO:0008150	Biological Process	GO:0040007	growth	GO:0040008	regulation of growth	GO:0044144	modulation of growth of symbiont involved in interaction with host	1	Cmeg31119_c1
GO:0008150	Biological Process	GO:0040007	growth	GO:0040008	regulation of growth	GO:0045927	positive regulation of growth	10	Cmeg33131_c4,Cmeg30715_c0,Cmeg27430_c0,Cmeg29907_c1,Cmeg28852_c1,Cmeg28852_c0,Cmeg28253_c0,Cmeg28094_c0,Cmeg32769_c3,Cmeg32342_c3
GO:0008150	Biological Process	GO:0040007	growth	GO:0040008	regulation of growth	GO:0040014	regulation of multicellular organism growth	3	Cmeg32769_c3,Cmeg32342_c3,Cmeg31020_c1
GO:0008150	Biological Process	GO:0040007	growth	GO:0040008	regulation of growth	GO:0001558	regulation of cell growth	8	Cmeg33545_c0,Cmeg30715_c0,Cmeg31458_c7,Cmeg29907_c1,Cmeg28094_c0,Cmeg32342_c3,Cmeg33320_c0,Cmeg31020_c1
GO:0008150	Biological Process	GO:0040007	growth	GO:0040008	regulation of growth	GO:0044126	regulation of growth of symbiont in host	1	Cmeg31119_c1
GO:0008150	Biological Process	GO:0040007	growth	GO:0035264	multicellular organism growth	GO:0040014	regulation of multicellular organism growth	3	Cmeg32769_c3,Cmeg32342_c3,Cmeg31020_c1
GO:0008150	Biological Process	GO:0040007	growth	GO:0035265	organ growth	GO:0007446	imaginal disc growth	5	Cmeg31704_c0,Cmeg27430_c0,Cmeg32996_c0,Cmeg32404_c0,Cmeg29187_c1
GO:0008150	Biological Process	GO:0040007	growth	GO:0035265	organ growth	GO:0046621	negative regulation of organ growth	1	Cmeg32404_c0
GO:0008150	Biological Process	GO:0040007	growth	GO:0035265	organ growth	GO:0046620	regulation of organ growth	9	Cmeg29187_c1,Cmeg32404_c0,Cmeg32342_c3,Cmeg33320_c0,Cmeg33131_c4,Cmeg32996_c0,Cmeg32791_c1,Cmeg31704_c0,Cmeg27430_c0
GO:0008150	Biological Process	GO:0040007	growth	GO:0035265	organ growth	GO:0046622	positive regulation of organ growth	1	Cmeg27430_c0
GO:0008150	Biological Process	GO:0040007	growth	GO:0048589	developmental growth	GO:0048588	developmental cell growth	10	Cmeg31395_c2,Cmeg30715_c0,Cmeg33545_c0,Cmeg33404_c2,Cmeg33046_c0,Cmeg32590_c0,Cmeg33404_c1,Cmeg19874_c0,Cmeg30003_c0,Cmeg32342_c3
GO:0008150	Biological Process	GO:0040007	growth	GO:0048589	developmental growth	GO:0060560	developmental growth involved in morphogenesis	11	Cmeg32782_c0,Cmeg33404_c1,Cmeg33375_c0,Cmeg24214_c0,Cmeg30003_c0,Cmeg30530_c0,Cmeg19874_c0,Cmeg33545_c0,Cmeg33046_c0,Cmeg33404_c2,Cmeg32590_c0
GO:0008150	Biological Process	GO:0040007	growth	GO:0048589	developmental growth	GO:0048639	positive regulation of developmental growth	5	Cmeg28094_c0,Cmeg28852_c0,Cmeg28253_c0,Cmeg27430_c0,Cmeg28852_c1
GO:0008150	Biological Process	GO:0040007	growth	GO:0048589	developmental growth	GO:0048640	negative regulation of developmental growth	5	Cmeg33033_c0,Cmeg31511_c0,Cmeg32404_c0,Cmeg20902_c1,Cmeg23571_c0
GO:0008150	Biological Process	GO:0040007	growth	GO:0048589	developmental growth	GO:0051124	synaptic growth at neuromuscular junction	12	Cmeg16311_c0,Cmeg30746_c0,Cmeg20902_c1,Cmeg33033_c0,Cmeg31511_c0,Cmeg28852_c0,Cmeg30487_c0,Cmeg28253_c0,Cmeg23571_c0,Cmeg28094_c0,Cmeg31923_c0,Cmeg28852_c1
GO:0008150	Biological Process	GO:0040007	growth	GO:0048589	developmental growth	GO:0007446	imaginal disc growth	5	Cmeg31704_c0,Cmeg27430_c0,Cmeg32996_c0,Cmeg32404_c0,Cmeg29187_c1
GO:0008150	Biological Process	GO:0040007	growth	GO:0048589	developmental growth	GO:0048638	regulation of developmental growth	19	Cmeg28852_c1,Cmeg28253_c0,Cmeg28094_c0,Cmeg31511_c0,Cmeg33033_c0,Cmeg32404_c0,Cmeg33375_c0,Cmeg27430_c0,Cmeg30746_c0,Cmeg32996_c0,Cmeg16311_c0,Cmeg31923_c0,Cmeg30487_c0,Cmeg28852_c0,Cmeg23571_c0,Cmeg29187_c1,Cmeg33545_c0,Cmeg20902_c1,Cmeg31704_c0
GO:0008150	Biological Process	GO:0040007	growth	GO:0045927	positive regulation of growth	GO:0048639	positive regulation of developmental growth	5	Cmeg28094_c0,Cmeg28852_c0,Cmeg28253_c0,Cmeg27430_c0,Cmeg28852_c1
GO:0008150	Biological Process	GO:0040007	growth	GO:0045927	positive regulation of growth	GO:0046622	positive regulation of organ growth	1	Cmeg27430_c0
GO:0008150	Biological Process	GO:0048518	positive regulation of biological process	GO:0009893	positive regulation of metabolic process	GO:0045834	positive regulation of lipid metabolic process	1	Cmeg32283_c0
GO:0008150	Biological Process	GO:0048518	positive regulation of biological process	GO:0009893	positive regulation of metabolic process	GO:0009891	positive regulation of biosynthetic process	90	Cmeg466422_c0,Cmeg29224_c2,Cmeg31754_c2,Cmeg32538_c3,Cmeg31345_c0,Cmeg31643_c0,Cmeg26928_c0,Cmeg32548_c0,Cmeg6156_c0,Cmeg31239_c0,Cmeg374240_c0,Cmeg32220_c1,Cmeg30311_c0,Cmeg33109_c6,Cmeg31020_c1,Cmeg28288_c0,Cmeg11195_c0,Cmeg29187_c3,Cmeg31838_c0,Cmeg25957_c0,Cmeg23639_c0,Cmeg16329_c0,Cmeg28416_c0,Cmeg30360_c0,Cmeg29411_c0,Cmeg32220_c2,Cmeg27799_c0,Cmeg30989_c1,Cmeg29261_c0,Cmeg32220_c3,Cmeg1924…
GO:0008150	Biological Process	GO:0048518	positive regulation of biological process	GO:0009893	positive regulation of metabolic process	GO:0051173	positive regulation of nitrogen Cmegound metabolic process	89	Cmeg33109_c6,Cmeg30311_c0,Cmeg31020_c1,Cmeg28288_c0,Cmeg466422_c0,Cmeg29224_c2,Cmeg32538_c3,Cmeg31754_c2,Cmeg31643_c0,Cmeg31345_c0,Cmeg26928_c0,Cmeg32548_c0,Cmeg6156_c0,Cmeg31239_c0,Cmeg374240_c0,Cmeg32220_c1,Cmeg16329_c0,Cmeg28416_c0,Cmeg30360_c0,Cmeg29411_c0,Cmeg11195_c0,Cmeg29187_c3,Cmeg25957_c0,Cmeg30989_c1,Cmeg29261_c0,Cmeg32220_c3,Cmeg19243_c0,Cmeg35684_c0,Cmeg32220_c2,Cmeg27799_c0,Cmeg3318…
GO:0008150	Biological Process	GO:0048518	positive regulation of biological process	GO:0009893	positive regulation of metabolic process	GO:0031325	positive regulation of cellular metabolic process	139	Cmeg32876_c0,Cmeg30003_c0,Cmeg32220_c4,Cmeg30699_c0,Cmeg27745_c0,Cmeg31121_c0,Cmeg29672_c0,Cmeg668690_c0,Cmeg32501_c1,Cmeg17319_c0,Cmeg17318_c0,Cmeg22296_c0,Cmeg22745_c0,Cmeg28852_c0,Cmeg29648_c0,Cmeg5343_c0,Cmeg25634_c0,Cmeg238082_c0,Cmeg28094_c0,Cmeg32336_c0,Cmeg24929_c0,Cmeg29617_c0,Cmeg29441_c2,Cmeg32404_c0,Cmeg817639_c0,Cmeg27671_c0,Cmeg31810_c3,Cmeg25667_c0,Cmeg1248_c0,Cmeg27430_c0,Cmeg3071…
GO:0008150	Biological Process	GO:0048518	positive regulation of biological process	GO:0009893	positive regulation of metabolic process	GO:0010604	positive regulation of macromolecule metabolic process	93	Cmeg25852_c0,Cmeg30450_c2,Cmeg238082_c0,Cmeg24802_c0,Cmeg22296_c0,Cmeg5343_c0,Cmeg27008_c0,Cmeg20640_c0,Cmeg32501_c1,Cmeg31475_c3,Cmeg28467_c0,Cmeg30342_c1,Cmeg25667_c1,Cmeg32220_c4,Cmeg33477_c0,Cmeg32876_c0,Cmeg33519_c0,Cmeg30003_c0,Cmeg29672_c0,Cmeg668690_c0,Cmeg28126_c0,Cmeg31121_c0,Cmeg19567_c0,Cmeg35633_c0,Cmeg31467_c0,Cmeg32469_c2,Cmeg27804_c0,Cmeg33468_c0,Cmeg32745_c2,Cmeg30308_c0,Cmeg2743…
GO:0008150	Biological Process	GO:0048518	positive regulation of biological process	GO:0009893	positive regulation of metabolic process	GO:0009896	positive regulation of catabolic process	38	Cmeg21382_c0,Cmeg17319_c0,Cmeg32478_c0,Cmeg514382_c0,Cmeg32232_c3,Cmeg675533_c0,Cmeg27745_c0,Cmeg30699_c0,Cmeg24861_c1,Cmeg31764_c0,Cmeg30272_c0,Cmeg10822_c0,Cmeg23855_c0,Cmeg21893_c0,Cmeg25634_c0,Cmeg29648_c0,Cmeg31350_c0,Cmeg25547_c0,Cmeg818444_c0,Cmeg17318_c0,Cmeg27584_c0,Cmeg26233_c0,Cmeg28188_c0,Cmeg29627_c0,Cmeg32200_c0,Cmeg17298_c0,Cmeg23332_c0,Cmeg30462_c0,Cmeg1005041_c0,Cmeg1248_c0,Cmeg1…
GO:0008150	Biological Process	GO:0048518	positive regulation of biological process	GO:0044089	positive regulation of cellular Cmegonent biogenesis	GO:0051965	positive regulation of synapse assembly	4	Cmeg28852_c1,Cmeg28253_c0,Cmeg28852_c0,Cmeg28094_c0
GO:0008150	Biological Process	GO:0048518	positive regulation of biological process	GO:0048522	positive regulation of cellular process	GO:0010647	positive regulation of cell communication	22	Cmeg29970_c0,Cmeg25667_c0,Cmeg12296_c0,Cmeg31987_c0,Cmeg30746_c0,Cmeg32020_c0,Cmeg25980_c0,Cmeg25667_c1,Cmeg32876_c0,Cmeg29999_c0,Cmeg24753_c0,Cmeg27918_c0,Cmeg21511_c0,Cmeg27807_c0,Cmeg9925_c0,Cmeg516806_c0,Cmeg29453_c0,Cmeg21316_c0,Cmeg30487_c0,Cmeg31506_c1,Cmeg32432_c1,Cmeg32393_c2
GO:0008150	Biological Process	GO:0048518	positive regulation of biological process	GO:0048522	positive regulation of cellular process	GO:0090068	positive regulation of cell cycle process	4	Cmeg205081_c0,Cmeg25667_c1,Cmeg25667_c0,Cmeg31102_c2
GO:0008150	Biological Process	GO:0048518	positive regulation of biological process	GO:0048522	positive regulation of cellular process	GO:0010942	positive regulation of cell death	23	Cmeg23849_c0,Cmeg33055_c4,Cmeg57911_c0,Cmeg32429_c0,Cmeg31119_c1,Cmeg32016_c0,Cmeg101235_c0,Cmeg31810_c3,Cmeg32220_c3,Cmeg29441_c2,Cmeg27918_c0,Cmeg32220_c4,Cmeg31020_c1,Cmeg33519_c0,Cmeg33477_c0,Cmeg4364_c0,Cmeg31810_c0,Cmeg29067_c0,Cmeg32419_c4,Cmeg32220_c1,Cmeg30306_c6,Cmeg26148_c0,Cmeg32220_c2
GO:0008150	Biological Process	GO:0048518	positive regulation of biological process	GO:0048522	positive regulation of cellular process	GO:0010638	positive regulation of organelle organization	10	Cmeg33281_c0,Cmeg32022_c0,Cmeg17408_c0,Cmeg26804_c0,Cmeg23299_c0,Cmeg25833_c0,Cmeg29330_c0,Cmeg29250_c0,Cmeg31742_c0,Cmeg622954_c0
GO:0008150	Biological Process	GO:0048518	positive regulation of biological process	GO:0048522	positive regulation of cellular process	GO:0050714	positive regulation of protein secretion	1	Cmeg17437_c0
GO:0008150	Biological Process	GO:0048518	positive regulation of biological process	GO:0048522	positive regulation of cellular process	GO:0045787	positive regulation of cell cycle	2	Cmeg32246_c1,Cmeg33438_c0
GO:0008150	Biological Process	GO:0048518	positive regulation of biological process	GO:0048522	positive regulation of cellular process	GO:0060148	positive regulation of posttranscriptional gene silencing	2	Cmeg32432_c1,Cmeg32478_c0
GO:0008150	Biological Process	GO:0048518	positive regulation of biological process	GO:0048522	positive regulation of cellular process	GO:0045921	positive regulation of exocytosis	1	Cmeg32327_c0
GO:0008150	Biological Process	GO:0048518	positive regulation of biological process	GO:0048522	positive regulation of cellular process	GO:0051965	positive regulation of synapse assembly	4	Cmeg28852_c1,Cmeg28253_c0,Cmeg28852_c0,Cmeg28094_c0
GO:0008150	Biological Process	GO:0048518	positive regulation of biological process	GO:0048522	positive regulation of cellular process	GO:0031325	positive regulation of cellular metabolic process	139	Cmeg32876_c0,Cmeg30003_c0,Cmeg32220_c4,Cmeg30699_c0,Cmeg27745_c0,Cmeg31121_c0,Cmeg29672_c0,Cmeg668690_c0,Cmeg32501_c1,Cmeg17319_c0,Cmeg17318_c0,Cmeg22296_c0,Cmeg22745_c0,Cmeg28852_c0,Cmeg29648_c0,Cmeg5343_c0,Cmeg25634_c0,Cmeg238082_c0,Cmeg28094_c0,Cmeg32336_c0,Cmeg24929_c0,Cmeg29617_c0,Cmeg29441_c2,Cmeg32404_c0,Cmeg817639_c0,Cmeg27671_c0,Cmeg31810_c3,Cmeg25667_c0,Cmeg1248_c0,Cmeg27430_c0,Cmeg3071…
GO:0008150	Biological Process	GO:0048518	positive regulation of biological process	GO:0048522	positive regulation of cellular process	GO:0008284	positive regulation of cell proliferation	2	Cmeg28580_c0,Cmeg30582_c0
GO:0008150	Biological Process	GO:0048518	positive regulation of biological process	GO:0048522	positive regulation of cellular process	GO:0043243	positive regulation of protein Cmeglex disassembly	2	Cmeg23639_c0,Cmeg29330_c0
GO:0008150	Biological Process	GO:0048518	positive regulation of biological process	GO:0048522	positive regulation of cellular process	GO:0031346	positive regulation of cell projection organization	3	Cmeg29411_c0,Cmeg33276_c5,Cmeg26718_c1
GO:0008150	Biological Process	GO:0048518	positive regulation of biological process	GO:0048522	positive regulation of cellular process	GO:0045785	positive regulation of cell adhesion	1	Cmeg26243_c3
GO:0008150	Biological Process	GO:0048518	positive regulation of biological process	GO:0048522	positive regulation of cellular process	GO:0045597	positive regulation of cell differentiation	7	Cmeg30715_c0,Cmeg28580_c0,Cmeg28003_c0,Cmeg31472_c0,Cmeg32222_c0,Cmeg17088_c0,Cmeg29451_c0
GO:0008150	Biological Process	GO:0048518	positive regulation of biological process	GO:0023056	positive regulation of signaling	GO:0009967	positive regulation of signal transduction	20	Cmeg31506_c1,Cmeg21316_c0,Cmeg32393_c2,Cmeg32432_c1,Cmeg9925_c0,Cmeg27807_c0,Cmeg516806_c0,Cmeg29453_c0,Cmeg24753_c0,Cmeg32876_c0,Cmeg29999_c0,Cmeg21511_c0,Cmeg27918_c0,Cmeg31987_c0,Cmeg12296_c0,Cmeg25667_c0,Cmeg29970_c0,Cmeg25667_c1,Cmeg32020_c0,Cmeg25980_c0
GO:0008150	Biological Process	GO:0048518	positive regulation of biological process	GO:0023056	positive regulation of signaling	GO:0035638	signal maturation	1	Cmeg21316_c0
GO:0008150	Biological Process	GO:0048518	positive regulation of biological process	GO:0023056	positive regulation of signaling	GO:0051971	positive regulation of transmission of nerve impulse	2	Cmeg30746_c0,Cmeg30487_c0
GO:0008150	Biological Process	GO:0048518	positive regulation of biological process	GO:0045927	positive regulation of growth	GO:0046622	positive regulation of organ growth	1	Cmeg27430_c0
GO:0008150	Biological Process	GO:0048518	positive regulation of biological process	GO:0045927	positive regulation of growth	GO:0048639	positive regulation of developmental growth	5	Cmeg28094_c0,Cmeg28852_c0,Cmeg28253_c0,Cmeg27430_c0,Cmeg28852_c1
GO:0008150	Biological Process	GO:0048518	positive regulation of biological process	GO:0051050	positive regulation of transport	GO:0032388	positive regulation of intracellular transport	11	Cmeg28166_c0,Cmeg29843_c0,Cmeg18060_c1,Cmeg27742_c0,Cmeg26192_c2,Cmeg28012_c0,Cmeg28682_c1,Cmeg23192_c1,Cmeg25418_c0,Cmeg19181_c1,Cmeg30251_c1
GO:0008150	Biological Process	GO:0048518	positive regulation of biological process	GO:0051050	positive regulation of transport	GO:0045807	positive regulation of endocytosis	4	Cmeg32327_c0,Cmeg27001_c0,Cmeg29812_c0,Cmeg29691_c1
GO:0008150	Biological Process	GO:0048518	positive regulation of biological process	GO:0051050	positive regulation of transport	GO:0051047	positive regulation of secretion	5	Cmeg17437_c0,Cmeg32327_c0,Cmeg33161_c0,Cmeg28985_c0,Cmeg29970_c0
GO:0008150	Biological Process	GO:0048518	positive regulation of biological process	GO:0051050	positive regulation of transport	GO:0032411	positive regulation of transporter activity	2	Cmeg28682_c1,Cmeg17039_c0
GO:0008150	Biological Process	GO:0048518	positive regulation of biological process	GO:0051050	positive regulation of transport	GO:0051222	positive regulation of protein transport	14	Cmeg17437_c0,Cmeg28166_c0,Cmeg29843_c0,Cmeg18060_c1,Cmeg27742_c0,Cmeg28012_c0,Cmeg26192_c2,Cmeg23192_c1,Cmeg28682_c1,Cmeg28985_c0,Cmeg30251_c1,Cmeg29970_c0,Cmeg19181_c1,Cmeg25418_c0
GO:0008150	Biological Process	GO:0048518	positive regulation of biological process	GO:0051240	positive regulation of multicellular organismal process	GO:0046622	positive regulation of organ growth	1	Cmeg27430_c0
GO:0008150	Biological Process	GO:0048518	positive regulation of biological process	GO:0051240	positive regulation of multicellular organismal process	GO:0031646	positive regulation of neurological system process	2	Cmeg30746_c0,Cmeg30487_c0
GO:0008150	Biological Process	GO:0048518	positive regulation of biological process	GO:0051240	positive regulation of multicellular organismal process	GO:0046534	positive regulation of photoreceptor cell differentiation	1	Cmeg31472_c0
GO:0008150	Biological Process	GO:0048518	positive regulation of biological process	GO:0048584	positive regulation of response to stimulus	GO:0048520	positive regulation of behavior	3	Cmeg28699_c1,Cmeg31119_c1,Cmeg28699_c0
GO:0008150	Biological Process	GO:0048518	positive regulation of biological process	GO:0048584	positive regulation of response to stimulus	GO:0050778	positive regulation of immune response	4	Cmeg25667_c0,Cmeg32685_c1,Cmeg25667_c1,Cmeg24221_c1
GO:0008150	Biological Process	GO:0048518	positive regulation of biological process	GO:0048584	positive regulation of response to stimulus	GO:0031349	positive regulation of defense response	4	Cmeg25667_c0,Cmeg24221_c1,Cmeg25667_c1,Cmeg32685_c1
GO:0008150	Biological Process	GO:0048518	positive regulation of biological process	GO:0048584	positive regulation of response to stimulus	GO:0009967	positive regulation of signal transduction	20	Cmeg31506_c1,Cmeg21316_c0,Cmeg32393_c2,Cmeg32432_c1,Cmeg9925_c0,Cmeg27807_c0,Cmeg516806_c0,Cmeg29453_c0,Cmeg24753_c0,Cmeg32876_c0,Cmeg29999_c0,Cmeg21511_c0,Cmeg27918_c0,Cmeg31987_c0,Cmeg12296_c0,Cmeg25667_c0,Cmeg29970_c0,Cmeg25667_c1,Cmeg32020_c0,Cmeg25980_c0
GO:0008150	Biological Process	GO:0048518	positive regulation of biological process	GO:0051094	positive regulation of developmental process	GO:0048087	positive regulation of developmental pigmentation	1	Cmeg23540_c2
GO:0008150	Biological Process	GO:0048518	positive regulation of biological process	GO:0051094	positive regulation of developmental process	GO:0048639	positive regulation of developmental growth	5	Cmeg28094_c0,Cmeg28852_c0,Cmeg28253_c0,Cmeg27430_c0,Cmeg28852_c1
GO:0008150	Biological Process	GO:0048518	positive regulation of biological process	GO:0051094	positive regulation of developmental process	GO:0051962	positive regulation of nervous system development	5	Cmeg28852_c1,Cmeg29812_c0,Cmeg28094_c0,Cmeg28852_c0,Cmeg28253_c0
GO:0008150	Biological Process	GO:0048518	positive regulation of biological process	GO:0051094	positive regulation of developmental process	GO:0043938	positive regulation of sporulation	2	Cmeg32222_c0,Cmeg17088_c0
GO:0008150	Biological Process	GO:0048518	positive regulation of biological process	GO:0051094	positive regulation of developmental process	GO:0045597	positive regulation of cell differentiation	7	Cmeg30715_c0,Cmeg28580_c0,Cmeg28003_c0,Cmeg31472_c0,Cmeg32222_c0,Cmeg17088_c0,Cmeg29451_c0
GO:0008150	Biological Process	GO:0048518	positive regulation of biological process	GO:0051130	positive regulation of cellular Cmegonent organization	GO:0051965	positive regulation of synapse assembly	4	Cmeg28852_c1,Cmeg28253_c0,Cmeg28852_c0,Cmeg28094_c0
GO:0008150	Biological Process	GO:0048518	positive regulation of biological process	GO:0051130	positive regulation of cellular Cmegonent organization	GO:0031334	positive regulation of protein Cmeglex assembly	10	Cmeg622954_c0,Cmeg29250_c0,Cmeg31742_c0,Cmeg25833_c0,Cmeg26804_c0,Cmeg23299_c0,Cmeg38274_c0,Cmeg33281_c0,Cmeg17408_c0,Cmeg32022_c0
GO:0008150	Biological Process	GO:0048518	positive regulation of biological process	GO:0051130	positive regulation of cellular Cmegonent organization	GO:0045807	positive regulation of endocytosis	4	Cmeg32327_c0,Cmeg27001_c0,Cmeg29812_c0,Cmeg29691_c1
GO:0008150	Biological Process	GO:0048518	positive regulation of biological process	GO:0051130	positive regulation of cellular Cmegonent organization	GO:0010638	positive regulation of organelle organization	10	Cmeg33281_c0,Cmeg32022_c0,Cmeg17408_c0,Cmeg26804_c0,Cmeg23299_c0,Cmeg25833_c0,Cmeg29330_c0,Cmeg29250_c0,Cmeg31742_c0,Cmeg622954_c0
GO:0008150	Biological Process	GO:0048518	positive regulation of biological process	GO:0051130	positive regulation of cellular Cmegonent organization	GO:0043243	positive regulation of protein Cmeglex disassembly	2	Cmeg23639_c0,Cmeg29330_c0
GO:0008150	Biological Process	GO:0048518	positive regulation of biological process	GO:0051130	positive regulation of cellular Cmegonent organization	GO:0031346	positive regulation of cell projection organization	3	Cmeg29411_c0,Cmeg33276_c5,Cmeg26718_c1
GO:0008150	Biological Process	GO:0048518	positive regulation of biological process	GO:0002684	positive regulation of immune system process	GO:0050778	positive regulation of immune response	4	Cmeg25667_c0,Cmeg32685_c1,Cmeg25667_c1,Cmeg24221_c1
GO:0008150	Biological Process	GO:0048511	rhythmic process	GO:0007622	rhythmic behavior	GO:0048512	circadian behavior	15	Cmeg31859_c0,Cmeg20902_c1,Cmeg31119_c1,Cmeg29717_c4,Cmeg28699_c1,Cmeg31345_c0,Cmeg31251_c0,Cmeg264_c0,Cmeg28699_c0,Cmeg30466_c0,Cmeg32342_c3,Cmeg21594_c1,Cmeg29470_c0,Cmeg17039_c0,Cmeg32425_c0
GO:0008150	Biological Process	GO:0048511	rhythmic process	GO:0007623	circadian rhythm	GO:0042752	regulation of circadian rhythm	10	Cmeg31119_c1,Cmeg29717_c4,Cmeg20902_c1,Cmeg9388_c0,Cmeg31251_c0,Cmeg28699_c1,Cmeg30466_c0,Cmeg29470_c0,Cmeg264_c0,Cmeg28699_c0
GO:0008150	Biological Process	GO:0048511	rhythmic process	GO:0007623	circadian rhythm	GO:0042753	positive regulation of circadian rhythm	3	Cmeg31119_c1,Cmeg28699_c0,Cmeg28699_c1
GO:0008150	Biological Process	GO:0048511	rhythmic process	GO:0007623	circadian rhythm	GO:0048512	circadian behavior	15	Cmeg31859_c0,Cmeg20902_c1,Cmeg31119_c1,Cmeg29717_c4,Cmeg28699_c1,Cmeg31345_c0,Cmeg31251_c0,Cmeg264_c0,Cmeg28699_c0,Cmeg30466_c0,Cmeg32342_c3,Cmeg21594_c1,Cmeg29470_c0,Cmeg17039_c0,Cmeg32425_c0
GO:0008150	Biological Process	GO:0008152	metabolic process	GO:0071704	organic substance metabolic process	GO:1901564	organonitrogen Cmegound metabolic process	1867	Cmeg29835_c1,Cmeg32416_c0,Cmeg30777_c0,Cmeg28715_c0,Cmeg28101_c0,Cmeg31279_c0,Cmeg33072_c1,Cmeg28364_c0,Cmeg30030_c0,Cmeg33244_c0,Cmeg31513_c1,Cmeg26608_c3,Cmeg27887_c0,Cmeg36929_c0,Cmeg24972_c0,Cmeg35356_c0,Cmeg18352_c0,Cmeg31426_c0,Cmeg33130_c2,Cmeg17444_c0,Cmeg8797_c0,Cmeg1230634_c0,Cmeg13038_c0,Cmeg54_c0,Cmeg33182_c0,Cmeg33554_c1,Cmeg19886_c0,Cmeg8406_c0,Cmeg10195_c0,Cmeg17494_c0,Cmeg33443_c1…
GO:0008150	Biological Process	GO:0008152	metabolic process	GO:0071704	organic substance metabolic process	GO:1900619	acetate ester metabolic process	1	Cmeg31252_c0
GO:0008150	Biological Process	GO:0008152	metabolic process	GO:0071704	organic substance metabolic process	GO:0006629	lipid metabolic process	591	Cmeg28371_c0,Cmeg32251_c0,Cmeg29262_c0,Cmeg10_c0,Cmeg29714_c0,Cmeg17339_c0,Cmeg31628_c0,Cmeg32891_c4,Cmeg27337_c0,Cmeg20330_c0,Cmeg29630_c0,Cmeg28247_c0,Cmeg29718_c0,Cmeg31542_c0,Cmeg31648_c0,Cmeg32891_c3,Cmeg29347_c0,Cmeg29076_c0,Cmeg22456_c0,Cmeg29771_c0,Cmeg21673_c0,Cmeg12833_c0,Cmeg30260_c0,Cmeg29327_c0,Cmeg897135_c0,Cmeg31335_c0,Cmeg27555_c0,Cmeg30611_c0,Cmeg12438_c0,Cmeg28500_c0,Cmeg23834_c…
GO:0008150	Biological Process	GO:0008152	metabolic process	GO:0071704	organic substance metabolic process	GO:0042197	halogenated hydrocarbon metabolic process	23	Cmeg28225_c0,Cmeg28880_c0,Cmeg30900_c2,Cmeg8267_c0,Cmeg23029_c0,Cmeg31313_c1,Cmeg32363_c0,Cmeg30912_c0,Cmeg970836_c0,Cmeg23735_c0,Cmeg21791_c0,Cmeg31720_c0,Cmeg27382_c0,Cmeg32308_c0,Cmeg30900_c0,Cmeg25266_c0,Cmeg31424_c0,Cmeg28573_c0,Cmeg31063_c0,Cmeg28260_c0,Cmeg17844_c0,Cmeg27534_c1,Cmeg28072_c0
GO:0008150	Biological Process	GO:0008152	metabolic process	GO:0071704	organic substance metabolic process	GO:0018904	ether metabolic process	11	Cmeg33800_c0,Cmeg29691_c1,Cmeg25258_c0,Cmeg27001_c0,Cmeg31451_c0,Cmeg29691_c0,Cmeg5482_c1,Cmeg956451_c0,Cmeg8342_c0,Cmeg831502_c0,Cmeg8220_c0
GO:0008150	Biological Process	GO:0008152	metabolic process	GO:0071704	organic substance metabolic process	GO:1901440	poly(hydroxyalkanoate) metabolic process	1	Cmeg17842_c0
GO:0008150	Biological Process	GO:0008152	metabolic process	GO:0071704	organic substance metabolic process	GO:1900673	olefin metabolic process	8	Cmeg23151_c0,Cmeg29867_c0,Cmeg25696_c0,Cmeg23189_c0,Cmeg26884_c0,Cmeg30108_c0,Cmeg33108_c0,Cmeg33394_c1
GO:0008150	Biological Process	GO:0008152	metabolic process	GO:0071704	organic substance metabolic process	GO:0015977	carbon fixation	13	Cmeg33665_c0,Cmeg25943_c0,Cmeg28322_c0,Cmeg29008_c0,Cmeg31843_c0,Cmeg1592_c0,Cmeg4364_c0,Cmeg26937_c0,Cmeg950438_c0,Cmeg5389_c0,Cmeg25231_c0,Cmeg946112_c0,Cmeg28204_c0
GO:0008150	Biological Process	GO:0008152	metabolic process	GO:0071704	organic substance metabolic process	GO:0019637	organophosphate metabolic process	834	Cmeg30047_c0,Cmeg14584_c0,Cmeg32998_c0,Cmeg31567_c0,Cmeg31645_c0,Cmeg27829_c1,Cmeg27839_c0,Cmeg25527_c0,Cmeg32038_c0,Cmeg28948_c0,Cmeg20308_c0,Cmeg24439_c0,Cmeg30433_c0,Cmeg26646_c0,Cmeg28052_c0,Cmeg30933_c0,Cmeg27154_c1,Cmeg27154_c4,Cmeg29016_c0,Cmeg32955_c0,Cmeg32315_c0,Cmeg395958_c0,Cmeg9474_c0,Cmeg8747_c0,Cmeg21452_c0,Cmeg31364_c0,Cmeg4286_c0,Cmeg31547_c0,Cmeg29581_c1,Cmeg835009_c0,Cmeg25148_…
GO:0008150	Biological Process	GO:0008152	metabolic process	GO:0071704	organic substance metabolic process	GO:1901576	organic substance biosynthetic process	3037	Cmeg35900_c0,Cmeg17345_c0,Cmeg22848_c2,Cmeg32640_c0,Cmeg25358_c0,Cmeg27097_c0,Cmeg20590_c2,Cmeg19960_c0,Cmeg33184_c1,Cmeg19179_c0,Cmeg27470_c0,Cmeg19319_c0,Cmeg29825_c0,Cmeg33315_c2,Cmeg45796_c0,Cmeg25796_c0,Cmeg942479_c0,Cmeg29695_c0,Cmeg29236_c1,Cmeg615_c0,Cmeg24398_c0,Cmeg554923_c0,Cmeg32952_c0,Cmeg309059_c0,Cmeg33014_c4,Cmeg21364_c0,Cmeg34657_c0,Cmeg20225_c0,Cmeg33495_c0,Cmeg25678_c1,Cmeg3304…
28280_c0,Cmeg24153_c0,Cmeg31218_c0,Cmeg32456_c0,Cmeg29334_c0,Cmeg500668_c0,Cmeg17348_c0,Cmeg30342_c1,Cmeg32996_c0,Cmeg155215_c0,Cmeg33363_c1,Cmeg24979_c0,Cmeg24726_c0,Cmeg4708_c0,Cmeg32508_c0,Cmeg3714_c1,Cmeg31825_c4,Cmeg27954_c0,Cmeg28823_c0,Cmeg27185_c0,Cmeg30338_c0,Cmeg29193_c0,Cmeg31990_c0,Cmeg27586_c0,Cmeg41721_c0,Cmeg24219_c0,Cmeg32260_c0,Cmeg30020_c1,Cmeg31587_c1,Cmeg9227_c0,Cmeg33252_c0,C…
GO:0008150	Biological Process	GO:0008152	metabolic process	GO:0071704	organic substance metabolic process	GO:1901615	organic hydroxy Cmegound metabolic process	91	Cmeg32675_c0,Cmeg5344_c0,Cmeg4694_c1,Cmeg26009_c0,Cmeg32093_c1,Cmeg17374_c0,Cmeg32763_c0,Cmeg29071_c0,Cmeg31853_c0,Cmeg662251_c0,Cmeg33828_c0,Cmeg28395_c0,Cmeg31783_c0,Cmeg33031_c0,Cmeg717665_c0,Cmeg29078_c0,Cmeg29470_c0,Cmeg23413_c1,Cmeg30468_c0,Cmeg32082_c1,Cmeg29145_c1,Cmeg24409_c0,Cmeg23419_c0,Cmeg21594_c1,Cmeg24600_c0,Cmeg27335_c0,Cmeg32039_c0,Cmeg29245_c0,Cmeg427251_c0,Cmeg32984_c1,Cmeg2916…
GO:0008150	Biological Process	GO:0008152	metabolic process	GO:0071704	organic substance metabolic process	GO:0018942	organometal metabolic process	1	Cmeg29243_c0
GO:0008150	Biological Process	GO:0008152	metabolic process	GO:0071704	organic substance metabolic process	GO:0042180	cellular ketone metabolic process	52	Cmeg33550_c0,Cmeg28894_c0,Cmeg32051_c1,Cmeg29678_c0,Cmeg31650_c0,Cmeg23492_c0,Cmeg10861_c0,Cmeg33572_c0,Cmeg12515_c0,Cmeg29505_c0,Cmeg29805_c0,Cmeg27478_c0,Cmeg21414_c0,Cmeg32395_c6,Cmeg30465_c1,Cmeg25995_c0,Cmeg27674_c0,Cmeg31555_c0,Cmeg27995_c0,Cmeg21160_c0,Cmeg3267_c0,Cmeg33437_c0,Cmeg26172_c0,Cmeg33177_c0,Cmeg17413_c0,Cmeg21513_c1,Cmeg42014_c0,Cmeg28202_c0,Cmeg17341_c0,Cmeg32309_c0,Cmeg21367_…
GO:0008150	Biological Process	GO:0008152	metabolic process	GO:0071704	organic substance metabolic process	GO:0035383	thioester metabolic process	15	Cmeg32891_c2,Cmeg29771_c0,Cmeg26937_c0,Cmeg32891_c4,Cmeg32584_c0,Cmeg29642_c1,Cmeg10805_c0,Cmeg32891_c3,Cmeg29969_c0,Cmeg29778_c0,Cmeg28929_c0,Cmeg32188_c0,Cmeg29283_c0,Cmeg33396_c2,Cmeg22862_c0
GO:0008150	Biological Process	GO:0008152	metabolic process	GO:0071704	organic substance metabolic process	GO:1901657	glycosyl Cmegound metabolic process	568	Cmeg23635_c0,Cmeg30902_c0,Cmeg29424_c0,Cmeg614177_c0,Cmeg33206_c0,Cmeg33320_c0,Cmeg16549_c0,Cmeg32370_c0,Cmeg31522_c0,Cmeg31816_c1,Cmeg26737_c1,Cmeg618409_c0,Cmeg19243_c0,Cmeg32283_c0,Cmeg32672_c1,Cmeg28228_c0,Cmeg32438_c1,Cmeg421297_c0,Cmeg27795_c1,Cmeg33124_c2,Cmeg8590_c0,Cmeg27301_c0,Cmeg14446_c0,Cmeg28060_c0,Cmeg30351_c0,Cmeg30650_c0,Cmeg33389_c0,Cmeg29940_c0,Cmeg29196_c0,Cmeg17325_c0,Cmeg292…
GO:0008150	Biological Process	GO:0008152	metabolic process	GO:0071704	organic substance metabolic process	GO:0005975	carbohydrate metabolic process	394	Cmeg28233_c0,Cmeg26177_c0,Cmeg29452_c0,Cmeg32105_c0,Cmeg31849_c0,Cmeg30147_c0,Cmeg23816_c0,Cmeg32854_c0,Cmeg32047_c0,Cmeg20219_c3,Cmeg21753_c0,Cmeg27327_c0,Cmeg14461_c0,Cmeg24882_c0,Cmeg16364_c0,Cmeg33606_c0,Cmeg32720_c0,Cmeg29196_c0,Cmeg29255_c0,Cmeg24982_c0,Cmeg33440_c0,Cmeg25330_c0,Cmeg948016_c0,Cmeg28444_c0,Cmeg4160_c0,Cmeg6902_c0,Cmeg19664_c0,Cmeg17876_c0,Cmeg33255_c1,Cmeg31959_c0,Cmeg28456_…
GO:0008150	Biological Process	GO:0008152	metabolic process	GO:0071704	organic substance metabolic process	GO:1901360	organic cyclic Cmegound metabolic process	3418	Cmeg29679_c0,Cmeg26183_c0,Cmeg21946_c1,Cmeg28883_c0,Cmeg30209_c0,Cmeg117525_c0,Cmeg39094_c0,Cmeg20361_c1,Cmeg30108_c0,Cmeg30344_c1,Cmeg31727_c0,Cmeg32403_c1,Cmeg32768_c0,Cmeg27881_c0,Cmeg25414_c0,Cmeg29187_c3,Cmeg7585_c0,Cmeg638061_c0,Cmeg33374_c0,Cmeg31527_c7,Cmeg28880_c0,Cmeg21505_c0,Cmeg31311_c0,Cmeg309496_c0,Cmeg32049_c1,Cmeg26065_c0,Cmeg31445_c2,Cmeg23478_c0,Cmeg25066_c0,Cmeg16208_c1,Cmeg103…
mp1263202_c0,Cmeg31720_c0,Cmeg31838_c0,Cmeg30123_c0,Cmeg25129_c0,Cmeg26878_c0,Cmeg28079_c0,Cmeg38003_c0,Cmeg9277_c0,Cmeg26511_c0,Cmeg388564_c0,Cmeg17890_c0,Cmeg31081_c0,Cmeg33113_c0,Cmeg32798_c3,Cmeg28042_c0,Cmeg12833_c0,Cmeg12041_c0,Cmeg818089_c0,Cmeg30424_c0,Cmeg23911_c0,Cmeg29020_c0,Cmeg22615_c0,Cmeg30871_c0,Cmeg31238_c0,Cmeg6885_c0,Cmeg21170_c0,Cmeg420437_c0,Cmeg33285_c0,Cmeg13507_c0,Cmeg2799…
GO:0008150	Biological Process	GO:0008152	metabolic process	GO:0071704	organic substance metabolic process	GO:1901135	carbohydrate derivative metabolic process	1074	Cmeg27839_c0,Cmeg30533_c0,Cmeg31645_c0,Cmeg31567_c0,Cmeg30047_c0,Cmeg32955_c0,Cmeg30933_c0,Cmeg28052_c0,Cmeg26646_c0,Cmeg32038_c0,Cmeg20308_c0,Cmeg29792_c1,Cmeg21452_c0,Cmeg8747_c0,Cmeg9474_c0,Cmeg26668_c1,Cmeg395958_c0,Cmeg32315_c0,Cmeg26756_c0,Cmeg835009_c0,Cmeg17542_c0,Cmeg31547_c0,Cmeg10007_c0,Cmeg31878_c0,Cmeg33549_c0,Cmeg31597_c0,Cmeg27454_c0,Cmeg32662_c0,Cmeg27051_c0,Cmeg29358_c0,Cmeg32495…
GO:0008150	Biological Process	GO:0008152	metabolic process	GO:0071704	organic substance metabolic process	GO:0030638	polyketide metabolic process	16	Cmeg27971_c0,Cmeg17876_c0,Cmeg31280_c1,Cmeg30468_c0,Cmeg23546_c0,Cmeg28077_c0,Cmeg30130_c0,Cmeg32039_c0,Cmeg31853_c0,Cmeg27335_c0,Cmeg31973_c0,Cmeg31597_c0,Cmeg31959_c0,Cmeg28456_c0,Cmeg25837_c0,Cmeg29347_c0
GO:0008150	Biological Process	GO:0008152	metabolic process	GO:0071704	organic substance metabolic process	GO:0043170	macromolecule metabolic process	4494	Cmeg31265_c0,Cmeg22974_c0,Cmeg31512_c0,Cmeg19251_c0,Cmeg596516_c0,Cmeg6686_c0,Cmeg31532_c0,Cmeg1013473_c0,Cmeg33575_c0,Cmeg30890_c0,Cmeg27042_c0,Cmeg31638_c0,Cmeg793062_c0,Cmeg32676_c0,Cmeg25798_c0,Cmeg31480_c0,Cmeg16541_c0,Cmeg20640_c0,Cmeg13342_c0,Cmeg53614_c0,Cmeg27354_c0,Cmeg25033_c0,Cmeg982524_c0,Cmeg28662_c0,Cmeg29988_c0,Cmeg30653_c1,Cmeg693407_c0,Cmeg387241_c0,Cmeg20131_c0,Cmeg15538_c0,Cme…
Cmeg25276_c0,Cmeg33106_c1,Cmeg33299_c3,Cmeg25959_c0,Cmeg25181_c0,Cmeg28833_c0,Cmeg21645_c0,Cmeg18704_c0,Cmeg31115_c1,Cmeg26389_c0,Cmeg20181_c0,Cmeg22259_c1,Cmeg16617_c0,Cmeg31017_c0,Cmeg972042_c0,Cmeg34424_c0,Cmeg32777_c0,Cmeg32294_c0,Cmeg30681_c1,Cmeg26002_c0,Cmeg31969_c3,Cmeg29907_c1,Cmeg28482_c0,Cmeg23059_c0,Cmeg20683_c3,Cmeg31052_c0,Cmeg25093_c0,Cmeg33066_c0,Cmeg24250_c0,Cmeg33262_c0,Cmeg2387…
GO:0008150	Biological Process	GO:0008152	metabolic process	GO:0071704	organic substance metabolic process	GO:1901575	organic substance catabolic process	848	Cmeg32920_c0,Cmeg21465_c0,Cmeg18540_c0,Cmeg33467_c0,Cmeg30386_c0,Cmeg27841_c0,Cmeg514382_c0,Cmeg17481_c0,Cmeg23314_c0,Cmeg30341_c0,Cmeg29470_c0,Cmeg32575_c0,Cmeg28695_c0,Cmeg31795_c0,Cmeg25793_c1,Cmeg12533_c0,Cmeg27154_c2,Cmeg29024_c0,Cmeg26846_c0,Cmeg694286_c0,Cmeg30114_c0,Cmeg32059_c0,Cmeg27391_c0,Cmeg31676_c2,Cmeg33032_c0,Cmeg31251_c0,Cmeg30712_c0,Cmeg122314_c0,Cmeg394066_c0,Cmeg24115_c0,Cmeg2…
GO:0008150	Biological Process	GO:0008152	metabolic process	GO:0071704	organic substance metabolic process	GO:0006081	cellular aldehyde metabolic process	19	Cmeg17844_c0,Cmeg36929_c0,Cmeg28560_c0,Cmeg32126_c0,Cmeg28322_c0,Cmeg29680_c0,Cmeg30902_c0,Cmeg33606_c0,Cmeg32248_c0,Cmeg4364_c0,Cmeg31843_c0,Cmeg8406_c0,Cmeg30802_c0,Cmeg33119_c0,Cmeg25943_c0,Cmeg23850_c0,Cmeg32212_c0,Cmeg30577_c0,Cmeg29562_c0
GO:0008150	Biological Process	GO:0008152	metabolic process	GO:0071704	organic substance metabolic process	GO:0006082	organic acid metabolic process	888	Cmeg21501_c0,Cmeg33554_c1,Cmeg54_c0,Cmeg26346_c0,Cmeg374863_c0,Cmeg27863_c1,Cmeg30053_c0,Cmeg31426_c0,Cmeg36929_c0,Cmeg24972_c0,Cmeg31973_c0,Cmeg1230634_c0,Cmeg28748_c0,Cmeg11230_c0,Cmeg26593_c2,Cmeg28715_c0,Cmeg29642_c0,Cmeg31976_c0,Cmeg35963_c0,Cmeg31049_c7,Cmeg32490_c0,Cmeg27564_c0,Cmeg31378_c0,Cmeg31152_c2,Cmeg30992_c9,Cmeg26909_c0,Cmeg30881_c0,Cmeg21874_c0,Cmeg519177_c0,Cmeg30189_c1,Cmeg7863…
GO:0008150	Biological Process	GO:0008152	metabolic process	GO:0071704	organic substance metabolic process	GO:1901568	fatty acid derivative metabolic process	12	Cmeg7940_c0,Cmeg23407_c0,Cmeg581238_c0,Cmeg17132_c0,Cmeg25602_c0,Cmeg28741_c0,Cmeg951888_c0,Cmeg6578_c0,Cmeg679225_c0,Cmeg20987_c0,Cmeg30794_c0,Cmeg33101_c0
GO:0008150	Biological Process	GO:0008152	metabolic process	GO:0071704	organic substance metabolic process	GO:0043446	cellular alkane metabolic process	26	Cmeg33374_c0,Cmeg33285_c0,Cmeg23385_c0,Cmeg25578_c0,Cmeg29185_c0,Cmeg30797_c0,Cmeg12993_c0,Cmeg30577_c0,Cmeg32527_c0,Cmeg33252_c0,Cmeg29542_c0,Cmeg26942_c0,Cmeg25793_c0,Cmeg31003_c0,Cmeg31964_c0,Cmeg17305_c0,Cmeg16290_c0,Cmeg42014_c0,Cmeg27230_c0,Cmeg32327_c0,Cmeg9459_c0,Cmeg495345_c0,Cmeg31361_c0,Cmeg20445_c0,Cmeg31975_c0,Cmeg45796_c0
GO:0008150	Biological Process	GO:0008152	metabolic process	GO:0044238	primary metabolic process	GO:0006520	cellular amino acid metabolic process	736	Cmeg29565_c1,Cmeg24769_c1,Cmeg36504_c0,Cmeg27053_c0,Cmeg30556_c0,Cmeg33295_c0,Cmeg33072_c0,Cmeg30758_c0,Cmeg27633_c0,Cmeg28994_c0,Cmeg31023_c0,Cmeg394066_c0,Cmeg15336_c0,Cmeg29756_c0,Cmeg24350_c0,Cmeg30463_c0,Cmeg26493_c0,Cmeg28746_c0,Cmeg30606_c1,Cmeg29978_c0,Cmeg31159_c0,Cmeg24927_c0,Cmeg30341_c0,Cmeg41509_c0,Cmeg33448_c0,Cmeg31998_c3,Cmeg29470_c0,Cmeg420889_c0,Cmeg30483_c0,Cmeg27272_c0,Cmeg698…
GO:0008150	Biological Process	GO:0008152	metabolic process	GO:0044238	primary metabolic process	GO:0080090	regulation of primary metabolic process	1353	Cmeg23493_c0,Cmeg27410_c0,Cmeg32118_c0,Cmeg17031_c1,Cmeg30487_c0,Cmeg31329_c0,Cmeg28681_c0,Cmeg29838_c0,Cmeg6691_c0,Cmeg31801_c0,Cmeg26670_c0,Cmeg22884_c1,Cmeg30158_c0,Cmeg31448_c0,Cmeg30717_c0,Cmeg32423_c0,Cmeg33003_c0,Cmeg25267_c0,Cmeg30432_c1,Cmeg27866_c0,Cmeg29512_c0,Cmeg1828_c0,Cmeg28694_c0,Cmeg32220_c1,Cmeg6156_c0,Cmeg27691_c0,Cmeg31345_c0,Cmeg21714_c0,Cmeg24107_c1,Cmeg33109_c6,Cmeg19517_c0…
GO:0008150	Biological Process	GO:0008152	metabolic process	GO:0044238	primary metabolic process	GO:0006139	nucleobase-containing Cmegound metabolic process	3067	Cmeg947802_c0,Cmeg32367_c0,Cmeg29194_c0,Cmeg13507_c0,Cmeg27991_c0,Cmeg17521_c0,Cmeg6885_c0,Cmeg21170_c0,Cmeg420437_c0,Cmeg33285_c0,Cmeg30871_c0,Cmeg31238_c0,Cmeg22615_c0,Cmeg818089_c0,Cmeg12041_c0,Cmeg30424_c0,Cmeg23911_c0,Cmeg29020_c0,Cmeg33113_c0,Cmeg32798_c3,Cmeg28042_c0,Cmeg12833_c0,Cmeg17890_c0,Cmeg31081_c0,Cmeg9277_c0,Cmeg26511_c0,Cmeg388564_c0,Cmeg26878_c0,Cmeg28079_c0,Cmeg38003_c0,Cmeg317…
Cmeg31004_c1,Cmeg30955_c0,Cmeg28580_c0,Cmeg32108_c0,Cmeg20604_c0,Cmeg32628_c0,Cmeg25260_c0,Cmeg19593_c0,Cmeg29222_c0,Cmeg871386_c0,Cmeg1686_c0,Cmeg797420_c0,Cmeg24034_c0,Cmeg1174731_c0,Cmeg1165170_c0,Cmeg30303_c0,Cmeg30627_c1,Cmeg20814_c0,Cmeg701737_c0,Cmeg29585_c0,Cmeg782302_c0,Cmeg26075_c0,Cmeg24409_c0,Cmeg32594_c1,Cmeg11348_c0,Cmeg32229_c1,Cmeg18535_c0,Cmeg9006_c0,Cmeg33027_c0,Cmeg21522_c0,Cme…
GO:0008150	Biological Process	GO:0008152	metabolic process	GO:0044238	primary metabolic process	GO:0006099	tricarboxylic acid cycle	13	Cmeg25943_c0,Cmeg33665_c0,Cmeg28322_c0,Cmeg29008_c0,Cmeg31843_c0,Cmeg26937_c0,Cmeg4364_c0,Cmeg1592_c0,Cmeg950438_c0,Cmeg5389_c0,Cmeg28204_c0,Cmeg946112_c0,Cmeg25231_c0
GO:0008150	Biological Process	GO:0008152	metabolic process	GO:0044238	primary metabolic process	GO:0006629	lipid metabolic process	591	Cmeg28371_c0,Cmeg32251_c0,Cmeg29262_c0,Cmeg10_c0,Cmeg29714_c0,Cmeg17339_c0,Cmeg31628_c0,Cmeg32891_c4,Cmeg27337_c0,Cmeg20330_c0,Cmeg29630_c0,Cmeg28247_c0,Cmeg29718_c0,Cmeg31542_c0,Cmeg31648_c0,Cmeg32891_c3,Cmeg29347_c0,Cmeg29076_c0,Cmeg22456_c0,Cmeg29771_c0,Cmeg21673_c0,Cmeg12833_c0,Cmeg30260_c0,Cmeg29327_c0,Cmeg897135_c0,Cmeg31335_c0,Cmeg27555_c0,Cmeg30611_c0,Cmeg12438_c0,Cmeg28500_c0,Cmeg23834_c…
GO:0008150	Biological Process	GO:0008152	metabolic process	GO:0044238	primary metabolic process	GO:0019538	protein metabolic process	2141	Cmeg31767_c1,Cmeg28581_c0,Cmeg24609_c0,Cmeg33225_c0,Cmeg31329_c0,Cmeg943_c0,Cmeg31360_c1,Cmeg30024_c0,Cmeg41741_c0,Cmeg428326_c0,Cmeg32971_c0,Cmeg210460_c0,Cmeg27230_c0,Cmeg35102_c0,Cmeg30266_c0,Cmeg32423_c0,Cmeg27465_c0,Cmeg24038_c2,Cmeg32148_c0,Cmeg7372_c0,Cmeg481575_c0,Cmeg31606_c0,Cmeg20239_c0,Cmeg33148_c1,Cmeg655091_c0,Cmeg21993_c0,Cmeg33131_c3,Cmeg32008_c0,Cmeg32646_c2,Cmeg30725_c0,Cmeg2981…
GO:0008150	Biological Process	GO:0008152	metabolic process	GO:0044238	primary metabolic process	GO:0005975	carbohydrate metabolic process	394	Cmeg28233_c0,Cmeg26177_c0,Cmeg29452_c0,Cmeg32105_c0,Cmeg31849_c0,Cmeg30147_c0,Cmeg23816_c0,Cmeg32854_c0,Cmeg32047_c0,Cmeg20219_c3,Cmeg21753_c0,Cmeg27327_c0,Cmeg14461_c0,Cmeg24882_c0,Cmeg16364_c0,Cmeg33606_c0,Cmeg32720_c0,Cmeg29196_c0,Cmeg29255_c0,Cmeg24982_c0,Cmeg33440_c0,Cmeg25330_c0,Cmeg948016_c0,Cmeg28444_c0,Cmeg4160_c0,Cmeg6902_c0,Cmeg19664_c0,Cmeg17876_c0,Cmeg33255_c1,Cmeg31959_c0,Cmeg28456_…
GO:0008150	Biological Process	GO:0008152	metabolic process	GO:0009893	positive regulation of metabolic process	GO:0045834	positive regulation of lipid metabolic process	1	Cmeg32283_c0
GO:0008150	Biological Process	GO:0008152	metabolic process	GO:0009893	positive regulation of metabolic process	GO:0009891	positive regulation of biosynthetic process	90	Cmeg466422_c0,Cmeg29224_c2,Cmeg31754_c2,Cmeg32538_c3,Cmeg31345_c0,Cmeg31643_c0,Cmeg26928_c0,Cmeg32548_c0,Cmeg6156_c0,Cmeg31239_c0,Cmeg374240_c0,Cmeg32220_c1,Cmeg30311_c0,Cmeg33109_c6,Cmeg31020_c1,Cmeg28288_c0,Cmeg11195_c0,Cmeg29187_c3,Cmeg31838_c0,Cmeg25957_c0,Cmeg23639_c0,Cmeg16329_c0,Cmeg28416_c0,Cmeg30360_c0,Cmeg29411_c0,Cmeg32220_c2,Cmeg27799_c0,Cmeg30989_c1,Cmeg29261_c0,Cmeg32220_c3,Cmeg1924…
GO:0008150	Biological Process	GO:0008152	metabolic process	GO:0009893	positive regulation of metabolic process	GO:0051173	positive regulation of nitrogen Cmegound metabolic process	89	Cmeg33109_c6,Cmeg30311_c0,Cmeg31020_c1,Cmeg28288_c0,Cmeg466422_c0,Cmeg29224_c2,Cmeg32538_c3,Cmeg31754_c2,Cmeg31643_c0,Cmeg31345_c0,Cmeg26928_c0,Cmeg32548_c0,Cmeg6156_c0,Cmeg31239_c0,Cmeg374240_c0,Cmeg32220_c1,Cmeg16329_c0,Cmeg28416_c0,Cmeg30360_c0,Cmeg29411_c0,Cmeg11195_c0,Cmeg29187_c3,Cmeg25957_c0,Cmeg30989_c1,Cmeg29261_c0,Cmeg32220_c3,Cmeg19243_c0,Cmeg35684_c0,Cmeg32220_c2,Cmeg27799_c0,Cmeg3318…
GO:0008150	Biological Process	GO:0008152	metabolic process	GO:0009893	positive regulation of metabolic process	GO:0031325	positive regulation of cellular metabolic process	139	Cmeg32876_c0,Cmeg30003_c0,Cmeg32220_c4,Cmeg30699_c0,Cmeg27745_c0,Cmeg31121_c0,Cmeg29672_c0,Cmeg668690_c0,Cmeg32501_c1,Cmeg17319_c0,Cmeg17318_c0,Cmeg22296_c0,Cmeg22745_c0,Cmeg28852_c0,Cmeg29648_c0,Cmeg5343_c0,Cmeg25634_c0,Cmeg238082_c0,Cmeg28094_c0,Cmeg32336_c0,Cmeg24929_c0,Cmeg29617_c0,Cmeg29441_c2,Cmeg32404_c0,Cmeg817639_c0,Cmeg27671_c0,Cmeg31810_c3,Cmeg25667_c0,Cmeg1248_c0,Cmeg27430_c0,Cmeg3071…
GO:0008150	Biological Process	GO:0008152	metabolic process	GO:0009893	positive regulation of metabolic process	GO:0010604	positive regulation of macromolecule metabolic process	93	Cmeg25852_c0,Cmeg30450_c2,Cmeg238082_c0,Cmeg24802_c0,Cmeg22296_c0,Cmeg5343_c0,Cmeg27008_c0,Cmeg20640_c0,Cmeg32501_c1,Cmeg31475_c3,Cmeg28467_c0,Cmeg30342_c1,Cmeg25667_c1,Cmeg32220_c4,Cmeg33477_c0,Cmeg32876_c0,Cmeg33519_c0,Cmeg30003_c0,Cmeg29672_c0,Cmeg668690_c0,Cmeg28126_c0,Cmeg31121_c0,Cmeg19567_c0,Cmeg35633_c0,Cmeg31467_c0,Cmeg32469_c2,Cmeg27804_c0,Cmeg33468_c0,Cmeg32745_c2,Cmeg30308_c0,Cmeg2743…
GO:0008150	Biological Process	GO:0008152	metabolic process	GO:0009893	positive regulation of metabolic process	GO:0009896	positive regulation of catabolic process	38	Cmeg21382_c0,Cmeg17319_c0,Cmeg32478_c0,Cmeg514382_c0,Cmeg32232_c3,Cmeg675533_c0,Cmeg27745_c0,Cmeg30699_c0,Cmeg24861_c1,Cmeg31764_c0,Cmeg30272_c0,Cmeg10822_c0,Cmeg23855_c0,Cmeg21893_c0,Cmeg25634_c0,Cmeg29648_c0,Cmeg31350_c0,Cmeg25547_c0,Cmeg818444_c0,Cmeg17318_c0,Cmeg27584_c0,Cmeg26233_c0,Cmeg28188_c0,Cmeg29627_c0,Cmeg32200_c0,Cmeg17298_c0,Cmeg23332_c0,Cmeg30462_c0,Cmeg1005041_c0,Cmeg1248_c0,Cmeg1…
GO:0008150	Biological Process	GO:0008152	metabolic process	GO:0009056	catabolic process	GO:0046149	pigment catabolic process	8	Cmeg36050_c0,Cmeg28424_c0,Cmeg8504_c0,Cmeg21464_c0,Cmeg7726_c0,Cmeg8593_c0,Cmeg30577_c0,Cmeg27391_c0
GO:0008150	Biological Process	GO:0008152	metabolic process	GO:0009056	catabolic process	GO:1901575	organic substance catabolic process	848	Cmeg32920_c0,Cmeg21465_c0,Cmeg18540_c0,Cmeg33467_c0,Cmeg30386_c0,Cmeg27841_c0,Cmeg514382_c0,Cmeg17481_c0,Cmeg23314_c0,Cmeg30341_c0,Cmeg29470_c0,Cmeg32575_c0,Cmeg28695_c0,Cmeg31795_c0,Cmeg25793_c1,Cmeg12533_c0,Cmeg27154_c2,Cmeg29024_c0,Cmeg26846_c0,Cmeg694286_c0,Cmeg30114_c0,Cmeg32059_c0,Cmeg27391_c0,Cmeg31676_c2,Cmeg33032_c0,Cmeg31251_c0,Cmeg30712_c0,Cmeg122314_c0,Cmeg394066_c0,Cmeg24115_c0,Cmeg2…
GO:0008150	Biological Process	GO:0008152	metabolic process	GO:0009056	catabolic process	GO:0009895	negative regulation of catabolic process	2	Cmeg32283_c0,Cmeg28091_c0
GO:0008150	Biological Process	GO:0008152	metabolic process	GO:0009056	catabolic process	GO:0044248	cellular catabolic process	804	Cmeg27330_c0,Cmeg29038_c0,Cmeg26460_c0,Cmeg31419_c0,Cmeg33033_c0,Cmeg29210_c0,Cmeg30414_c0,Cmeg32200_c0,Cmeg20818_c0,Cmeg9771_c0,Cmeg24040_c0,Cmeg33191_c0,Cmeg12308_c0,Cmeg33309_c0,Cmeg30927_c0,Cmeg31240_c0,Cmeg32381_c0,Cmeg31119_c1,Cmeg26825_c0,Cmeg23648_c0,Cmeg29717_c4,Cmeg29197_c0,Cmeg101235_c0,Cmeg17671_c0,Cmeg17112_c0,Cmeg28643_c0,Cmeg16422_c0,Cmeg32968_c1,Cmeg30499_c0,Cmeg30842_c0,Cmeg29072…
GO:0008150	Biological Process	GO:0008152	metabolic process	GO:0009056	catabolic process	GO:0009896	positive regulation of catabolic process	38	Cmeg21382_c0,Cmeg17319_c0,Cmeg32478_c0,Cmeg514382_c0,Cmeg32232_c3,Cmeg675533_c0,Cmeg27745_c0,Cmeg30699_c0,Cmeg24861_c1,Cmeg31764_c0,Cmeg30272_c0,Cmeg10822_c0,Cmeg23855_c0,Cmeg21893_c0,Cmeg25634_c0,Cmeg29648_c0,Cmeg31350_c0,Cmeg25547_c0,Cmeg818444_c0,Cmeg17318_c0,Cmeg27584_c0,Cmeg26233_c0,Cmeg28188_c0,Cmeg29627_c0,Cmeg32200_c0,Cmeg17298_c0,Cmeg23332_c0,Cmeg30462_c0,Cmeg1005041_c0,Cmeg1248_c0,Cmeg1…
GO:0008150	Biological Process	GO:0008152	metabolic process	GO:0009056	catabolic process	GO:0044712	single-organism catabolic process	110	Cmeg24487_c0,Cmeg30784_c1,Cmeg31973_c0,Cmeg934060_c0,Cmeg29867_c0,Cmeg24391_c0,Cmeg33396_c2,Cmeg23270_c0,Cmeg30547_c0,Cmeg28929_c0,Cmeg31426_c0,Cmeg32531_c0,Cmeg10805_c0,Cmeg21466_c0,Cmeg32047_c0,Cmeg844665_c0,Cmeg32968_c1,Cmeg30147_c0,Cmeg29642_c1,Cmeg16422_c0,Cmeg30842_c0,Cmeg21501_c0,Cmeg34134_c0,Cmeg29222_c0,Cmeg23945_c0,Cmeg29326_c0,Cmeg33357_c0,Cmeg30366_c0,Cmeg6902_c0,Cmeg32891_c3,Cmeg3183…
GO:0008150	Biological Process	GO:0008152	metabolic process	GO:0009056	catabolic process	GO:0009894	regulation of catabolic process	191	Cmeg32401_c6,Cmeg29581_c1,Cmeg23855_c0,Cmeg10822_c0,Cmeg32888_c0,Cmeg21893_c0,Cmeg31409_c0,Cmeg31491_c0,Cmeg21452_c0,Cmeg33045_c0,Cmeg25547_c0,Cmeg38862_c0,Cmeg27584_c0,Cmeg26233_c0,Cmeg24439_c0,Cmeg20308_c0,Cmeg26965_c0,Cmeg24034_c0,Cmeg27154_c1,Cmeg32955_c0,Cmeg27154_c4,Cmeg27980_c0,Cmeg28643_c0,Cmeg30159_c0,Cmeg25131_c1,Cmeg26186_c0,Cmeg32997_c4,Cmeg24843_c0,Cmeg23648_c0,Cmeg17671_c0,Cmeg26296…
GO:0008150	Biological Process	GO:0008152	metabolic process	GO:0009892	negative regulation of metabolic process	GO:0031324	negative regulation of cellular metabolic process	119	Cmeg27920_c0,Cmeg33131_c0,Cmeg31119_c1,Cmeg27994_c1,Cmeg21757_c2,Cmeg32246_c1,Cmeg26805_c0,Cmeg26751_c0,Cmeg21407_c0,Cmeg17153_c0,Cmeg32553_c0,Cmeg30534_c5,Cmeg29451_c0,Cmeg17679_c1,Cmeg27991_c0,Cmeg32102_c3,Cmeg32220_c2,Cmeg31969_c4,Cmeg26990_c0,Cmeg386826_c0,Cmeg33131_c4,Cmeg614177_c0,Cmeg32859_c0,Cmeg30286_c0,Cmeg30445_c0,Cmeg27399_c0,Cmeg25796_c0,Cmeg32220_c3,Cmeg28068_c0,Cmeg33438_c0,Cmeg316…
GO:0008150	Biological Process	GO:0008152	metabolic process	GO:0009892	negative regulation of metabolic process	GO:0032351	negative regulation of hormone metabolic process	1	Cmeg25666_c0
GO:0008150	Biological Process	GO:0008152	metabolic process	GO:0009892	negative regulation of metabolic process	GO:0009890	negative regulation of biosynthetic process	105	Cmeg32338_c1,Cmeg33396_c2,Cmeg26379_c0,Cmeg32220_c1,Cmeg31987_c0,Cmeg32233_c0,Cmeg33224_c1,Cmeg30765_c0,Cmeg30053_c0,Cmeg28580_c0,Cmeg23801_c0,Cmeg31020_c1,Cmeg694_c0,Cmeg1231_c0,Cmeg205081_c0,Cmeg972042_c0,Cmeg32849_c3,Cmeg25549_c0,Cmeg32043_c0,Cmeg31808_c0,Cmeg27689_c0,Cmeg34657_c0,Cmeg31869_c0,Cmeg25547_c0,Cmeg29187_c1,Cmeg167758_c0,Cmeg28416_c0,Cmeg17783_c0,Cmeg32102_c3,Cmeg32220_c2,Cmeg31969…
GO:0008150	Biological Process	GO:0008152	metabolic process	GO:0009892	negative regulation of metabolic process	GO:0009895	negative regulation of catabolic process	2	Cmeg32283_c0,Cmeg28091_c0
GO:0008150	Biological Process	GO:0008152	metabolic process	GO:0009892	negative regulation of metabolic process	GO:0045833	negative regulation of lipid metabolic process	1	Cmeg32283_c0
GO:0008150	Biological Process	GO:0008152	metabolic process	GO:0009892	negative regulation of metabolic process	GO:0051172	negative regulation of nitrogen Cmegound metabolic process	108	Cmeg30308_c0,Cmeg34092_c0,Cmeg32265_c0,Cmeg24575_c0,Cmeg25667_c0,Cmeg31810_c0,Cmeg31781_c0,Cmeg21018_c0,Cmeg32740_c0,Cmeg32944_c2,Cmeg28094_c0,Cmeg424445_c0,Cmeg264_c0,Cmeg31810_c3,Cmeg27509_c2,Cmeg28994_c0,Cmeg315_c0,Cmeg19567_c0,Cmeg28658_c0,Cmeg28718_c0,Cmeg27131_c0,Cmeg30606_c1,Cmeg812661_c0,Cmeg25104_c0,Cmeg18704_c0,Cmeg24211_c0,Cmeg25238_c0,Cmeg32594_c1,Cmeg32772_c0,Cmeg31569_c0,Cmeg25667_c…
GO:0008150	Biological Process	GO:0008152	metabolic process	GO:0009892	negative regulation of metabolic process	GO:0010605	negative regulation of macromolecule metabolic process	120	Cmeg32338_c1,Cmeg33396_c2,Cmeg26379_c0,Cmeg32220_c1,Cmeg28427_c0,Cmeg31987_c0,Cmeg32478_c0,Cmeg33224_c1,Cmeg32233_c0,Cmeg30765_c0,Cmeg30053_c0,Cmeg28580_c0,Cmeg23801_c0,Cmeg31020_c1,Cmeg694_c0,Cmeg1231_c0,Cmeg205081_c0,Cmeg972042_c0,Cmeg32849_c3,Cmeg25549_c0,Cmeg32043_c0,Cmeg31808_c0,Cmeg27689_c0,Cmeg34657_c0,Cmeg31869_c0,Cmeg25547_c0,Cmeg29187_c1,Cmeg32432_c1,Cmeg167758_c0,Cmeg28416_c0,Cmeg17783…
GO:0008150	Biological Process	GO:0008152	metabolic process	GO:0019222	regulation of metabolic process	GO:0043455	regulation of secondary metabolic process	1	Cmeg31754_c2
GO:0008150	Biological Process	GO:0008152	metabolic process	GO:0019222	regulation of metabolic process	GO:0009894	regulation of catabolic process	191	Cmeg32401_c6,Cmeg29581_c1,Cmeg23855_c0,Cmeg10822_c0,Cmeg32888_c0,Cmeg21893_c0,Cmeg31409_c0,Cmeg31491_c0,Cmeg21452_c0,Cmeg33045_c0,Cmeg25547_c0,Cmeg38862_c0,Cmeg27584_c0,Cmeg26233_c0,Cmeg24439_c0,Cmeg20308_c0,Cmeg26965_c0,Cmeg24034_c0,Cmeg27154_c1,Cmeg32955_c0,Cmeg27154_c4,Cmeg27980_c0,Cmeg28643_c0,Cmeg30159_c0,Cmeg25131_c1,Cmeg26186_c0,Cmeg32997_c4,Cmeg24843_c0,Cmeg23648_c0,Cmeg17671_c0,Cmeg26296…
GO:0008150	Biological Process	GO:0008152	metabolic process	GO:0019222	regulation of metabolic process	GO:0032350	regulation of hormone metabolic process	2	Cmeg25666_c0,Cmeg33055_c4
GO:0008150	Biological Process	GO:0008152	metabolic process	GO:0019222	regulation of metabolic process	GO:0009889	regulation of biosynthetic process	1073	Cmeg31239_c0,Cmeg32589_c1,Cmeg31643_c0,Cmeg30934_c4,Cmeg32125_c0,Cmeg35642_c0,Cmeg32473_c2,Cmeg30444_c5,Cmeg27689_c0,Cmeg31936_c0,Cmeg32664_c0,Cmeg673160_c0,Cmeg27266_c0,Cmeg32220_c2,Cmeg29709_c1,Cmeg784649_c0,Cmeg10114_c0,Cmeg27920_c0,Cmeg4464_c1,Cmeg790127_c0,Cmeg8548_c0,Cmeg32350_c1,Cmeg21330_c0,Cmeg396652_c0,Cmeg29290_c0,Cmeg32890_c0,Cmeg1582_c0,Cmeg26109_c0,Cmeg25296_c0,Cmeg27434_c1,Cmeg1411…
GO:0008150	Biological Process	GO:0008152	metabolic process	GO:0019222	regulation of metabolic process	GO:0051171	regulation of nitrogen Cmegound metabolic process	1226	Cmeg30059_c0,Cmeg21650_c0,Cmeg29819_c0,Cmeg8797_c0,Cmeg32548_c0,Cmeg17444_c0,Cmeg205081_c0,Cmeg30197_c0,Cmeg36046_c0,Cmeg32811_c1,Cmeg27509_c1,Cmeg25398_c0,Cmeg760259_c0,Cmeg37121_c0,Cmeg32746_c2,Cmeg29187_c1,Cmeg24146_c0,Cmeg33244_c0,Cmeg384100_c0,Cmeg17114_c0,Cmeg386826_c0,Cmeg25524_c0,Cmeg31762_c0,Cmeg30453_c0,Cmeg20980_c0,Cmeg31389_c0,Cmeg113225_c0,Cmeg33109_c5,Cmeg31855_c1,Cmeg25173_c0,Cmeg3…
GO:0008150	Biological Process	GO:0008152	metabolic process	GO:0019222	regulation of metabolic process	GO:0060255	regulation of macromolecule metabolic process	1250	Cmeg27253_c0,Cmeg19802_c0,Cmeg27004_c0,Cmeg28174_c0,Cmeg25007_c0,Cmeg380876_c0,Cmeg20675_c0,Cmeg19076_c0,Cmeg27131_c0,Cmeg31520_c0,Cmeg31245_c0,Cmeg16074_c0,Cmeg29517_c0,Cmeg17287_c0,Cmeg27877_c2,Cmeg30992_c8,Cmeg29217_c0,Cmeg29439_c0,Cmeg38276_c0,Cmeg18245_c0,Cmeg3069_c0,Cmeg27029_c1,Cmeg21627_c0,Cmeg31786_c0,Cmeg31749_c0,Cmeg21113_c1,Cmeg22449_c0,Cmeg28396_c2,Cmeg28494_c0,Cmeg25012_c0,Cmeg31514…
GO:0008150	Biological Process	GO:0008152	metabolic process	GO:0019222	regulation of metabolic process	GO:0050790	regulation of catalytic activity	216	Cmeg33151_c0,Cmeg8346_c0,Cmeg88077_c0,Cmeg28143_c0,Cmeg32907_c0,Cmeg13348_c0,Cmeg28696_c0,Cmeg2022_c0,Cmeg25342_c0,Cmeg24211_c0,Cmeg25238_c0,Cmeg27359_c0,Cmeg27318_c0,Cmeg30565_c1,Cmeg1316_c1,Cmeg32469_c2,Cmeg20902_c1,Cmeg25962_c0,Cmeg30670_c0,Cmeg32529_c0,Cmeg33382_c0,Cmeg30574_c5,Cmeg33219_c0,Cmeg21491_c0,Cmeg264_c0,Cmeg25774_c0,Cmeg32386_c1,Cmeg40059_c0,Cmeg35486_c0,Cmeg291677_c0,Cmeg19983_c0,…
GO:0008150	Biological Process	GO:0008152	metabolic process	GO:0019222	regulation of metabolic process	GO:0080090	regulation of primary metabolic process	1353	Cmeg23493_c0,Cmeg27410_c0,Cmeg32118_c0,Cmeg17031_c1,Cmeg30487_c0,Cmeg31329_c0,Cmeg28681_c0,Cmeg29838_c0,Cmeg6691_c0,Cmeg31801_c0,Cmeg26670_c0,Cmeg22884_c1,Cmeg30158_c0,Cmeg31448_c0,Cmeg30717_c0,Cmeg32423_c0,Cmeg33003_c0,Cmeg25267_c0,Cmeg30432_c1,Cmeg27866_c0,Cmeg29512_c0,Cmeg1828_c0,Cmeg28694_c0,Cmeg32220_c1,Cmeg6156_c0,Cmeg27691_c0,Cmeg31345_c0,Cmeg21714_c0,Cmeg24107_c1,Cmeg33109_c6,Cmeg19517_c0…
GO:0008150	Biological Process	GO:0008152	metabolic process	GO:0019222	regulation of metabolic process	GO:0031323	regulation of cellular metabolic process	1390	Cmeg27745_c0,Cmeg32493_c0,Cmeg27780_c0,Cmeg33488_c2,Cmeg17093_c0,Cmeg36732_c0,Cmeg27154_c0,Cmeg30112_c0,Cmeg30477_c0,Cmeg386817_c0,Cmeg27048_c0,Cmeg33395_c0,Cmeg19070_c0,Cmeg30934_c3,Cmeg32530_c2,Cmeg17716_c0,Cmeg31901_c0,Cmeg33219_c0,Cmeg31810_c3,Cmeg30916_c0,Cmeg30574_c5,Cmeg30614_c0,Cmeg29617_c0,Cmeg24068_c2,Cmeg50218_c0,Cmeg27430_c0,Cmeg30395_c0,Cmeg25667_c0,Cmeg35486_c0,Cmeg30616_c0,Cmeg2916…
GO:0008150	Biological Process	GO:0008152	metabolic process	GO:0019222	regulation of metabolic process	GO:0009892	negative regulation of metabolic process	132	Cmeg30337_c0,Cmeg16261_c0,Cmeg34068_c0,Cmeg24164_c0,Cmeg25666_c0,Cmeg15733_c0,Cmeg33085_c0,Cmeg19070_c0,Cmeg33395_c0,Cmeg90801_c0,Cmeg17492_c0,Cmeg29923_c0,Cmeg31903_c0,Cmeg32876_c0,Cmeg32220_c4,Cmeg23672_c0,Cmeg24211_c0,Cmeg33111_c0,Cmeg25238_c0,Cmeg28718_c0,Cmeg28658_c0,Cmeg20902_c1,Cmeg29441_c2,Cmeg315_c0,Cmeg31810_c3,Cmeg27509_c2,Cmeg264_c0,Cmeg424445_c0,Cmeg28094_c0,Cmeg31781_c0,Cmeg32265_c0…
GO:0008150	Biological Process	GO:0008152	metabolic process	GO:0019222	regulation of metabolic process	GO:0009893	positive regulation of metabolic process	139	Cmeg29627_c0,Cmeg28188_c0,Cmeg32220_c2,Cmeg27799_c0,Cmeg30989_c1,Cmeg19243_c0,Cmeg32246_c1,Cmeg28897_c0,Cmeg57575_c0,Cmeg32118_c0,Cmeg30936_c0,Cmeg32283_c0,Cmeg31611_c2,Cmeg21222_c0,Cmeg32478_c0,Cmeg31754_c2,Cmeg31345_c0,Cmeg31643_c0,Cmeg21382_c0,Cmeg6156_c0,Cmeg32548_c0,Cmeg31239_c0,Cmeg32220_c1,Cmeg675533_c0,Cmeg33554_c1,Cmeg33109_c6,Cmeg31764_c0,Cmeg24861_c1,Cmeg11195_c0,Cmeg30272_c0,Cmeg29187…
GO:0008150	Biological Process	GO:0008152	metabolic process	GO:0042445	hormone metabolic process	GO:0042446	hormone biosynthetic process	2	Cmeg22865_c0,Cmeg181403_c0
GO:0008150	Biological Process	GO:0008152	metabolic process	GO:0042445	hormone metabolic process	GO:0034754	cellular hormone metabolic process	47	Cmeg22515_c0,Cmeg30468_c0,Cmeg28609_c0,Cmeg31714_c0,Cmeg25045_c0,Cmeg30128_c0,Cmeg29184_c0,Cmeg26575_c0,Cmeg27670_c0,Cmeg17421_c0,Cmeg23546_c0,Cmeg33503_c0,Cmeg31597_c0,Cmeg32039_c0,Cmeg27335_c0,Cmeg29347_c0,Cmeg31179_c0,Cmeg31950_c0,Cmeg31177_c0,Cmeg31959_c0,Cmeg26737_c1,Cmeg25837_c0,Cmeg23445_c0,Cmeg17876_c0,Cmeg31459_c0,Cmeg27971_c0,Cmeg25943_c0,Cmeg31280_c1,Cmeg25991_c0,Cmeg31648_c0,Cmeg33055…
GO:0008150	Biological Process	GO:0008152	metabolic process	GO:0042445	hormone metabolic process	GO:0016486	peptide hormone processing	1	Cmeg25666_c0
GO:0008150	Biological Process	GO:0008152	metabolic process	GO:0042445	hormone metabolic process	GO:0042810	pheromone metabolic process	2	Cmeg181403_c0,Cmeg22865_c0
GO:0008150	Biological Process	GO:0008152	metabolic process	GO:0042445	hormone metabolic process	GO:0032350	regulation of hormone metabolic process	2	Cmeg25666_c0,Cmeg33055_c4
GO:0008150	Biological Process	GO:0008152	metabolic process	GO:0042445	hormone metabolic process	GO:0032351	negative regulation of hormone metabolic process	1	Cmeg25666_c0
GO:0008150	Biological Process	GO:0008152	metabolic process	GO:0044710	single-organism metabolic process	GO:0044281	small molecule metabolic process	1753	Cmeg29283_c0,Cmeg31941_c1,Cmeg30517_c0,Cmeg29008_c0,Cmeg29260_c0,Cmeg30345_c1,Cmeg26805_c0,Cmeg27985_c0,Cmeg57188_c0,Cmeg27232_c0,Cmeg382517_c0,Cmeg29595_c0,Cmeg32061_c1,Cmeg28647_c0,Cmeg27212_c0,Cmeg23593_c0,Cmeg33116_c0,Cmeg26913_c0,Cmeg328460_c0,Cmeg26884_c0,Cmeg31696_c0,Cmeg24749_c0,Cmeg33004_c2,Cmeg16576_c0,Cmeg13877_c0,Cmeg6578_c0,Cmeg25385_c0,Cmeg24615_c0,Cmeg33572_c0,Cmeg31881_c0,Cmeg3232…
GO:0008150	Biological Process	GO:0008152	metabolic process	GO:0044710	single-organism metabolic process	GO:0015977	carbon fixation	13	Cmeg33665_c0,Cmeg25943_c0,Cmeg28322_c0,Cmeg29008_c0,Cmeg31843_c0,Cmeg1592_c0,Cmeg4364_c0,Cmeg26937_c0,Cmeg950438_c0,Cmeg5389_c0,Cmeg25231_c0,Cmeg946112_c0,Cmeg28204_c0
GO:0008150	Biological Process	GO:0008152	metabolic process	GO:0044710	single-organism metabolic process	GO:0042197	halogenated hydrocarbon metabolic process	23	Cmeg28225_c0,Cmeg28880_c0,Cmeg30900_c2,Cmeg8267_c0,Cmeg23029_c0,Cmeg31313_c1,Cmeg32363_c0,Cmeg30912_c0,Cmeg970836_c0,Cmeg23735_c0,Cmeg21791_c0,Cmeg31720_c0,Cmeg27382_c0,Cmeg32308_c0,Cmeg30900_c0,Cmeg25266_c0,Cmeg31424_c0,Cmeg28573_c0,Cmeg31063_c0,Cmeg28260_c0,Cmeg17844_c0,Cmeg27534_c1,Cmeg28072_c0
GO:0008150	Biological Process	GO:0008152	metabolic process	GO:0044710	single-organism metabolic process	GO:1901568	fatty acid derivative metabolic process	12	Cmeg7940_c0,Cmeg23407_c0,Cmeg581238_c0,Cmeg17132_c0,Cmeg25602_c0,Cmeg28741_c0,Cmeg951888_c0,Cmeg6578_c0,Cmeg679225_c0,Cmeg20987_c0,Cmeg30794_c0,Cmeg33101_c0
GO:0008150	Biological Process	GO:0008152	metabolic process	GO:0044710	single-organism metabolic process	GO:0019748	secondary metabolic process	53	Cmeg31257_c0,Cmeg32368_c1,Cmeg421271_c0,Cmeg32954_c0,Cmeg23546_c0,Cmeg24409_c0,Cmeg30863_c0,Cmeg30468_c0,Cmeg107747_c0,Cmeg32246_c1,Cmeg17031_c1,Cmeg22865_c0,Cmeg29347_c0,Cmeg31921_c0,Cmeg28973_c0,Cmeg30878_c0,Cmeg29069_c0,Cmeg33382_c0,Cmeg25837_c0,Cmeg28456_c0,Cmeg598116_c0,Cmeg31959_c0,Cmeg199169_c0,Cmeg26941_c0,Cmeg291677_c0,Cmeg31597_c0,Cmeg30308_c0,Cmeg25385_c0,Cmeg181403_c0,Cmeg27335_c0,Cme…
GO:0008150	Biological Process	GO:0008152	metabolic process	GO:0044710	single-organism metabolic process	GO:0043446	cellular alkane metabolic process	26	Cmeg33374_c0,Cmeg33285_c0,Cmeg23385_c0,Cmeg25578_c0,Cmeg29185_c0,Cmeg30797_c0,Cmeg12993_c0,Cmeg30577_c0,Cmeg32527_c0,Cmeg33252_c0,Cmeg29542_c0,Cmeg26942_c0,Cmeg25793_c0,Cmeg31003_c0,Cmeg31964_c0,Cmeg17305_c0,Cmeg16290_c0,Cmeg42014_c0,Cmeg27230_c0,Cmeg32327_c0,Cmeg9459_c0,Cmeg495345_c0,Cmeg31361_c0,Cmeg20445_c0,Cmeg31975_c0,Cmeg45796_c0
GO:0008150	Biological Process	GO:0008152	metabolic process	GO:0044710	single-organism metabolic process	GO:0044711	single-organism biosynthetic process	379	Cmeg21414_c0,Cmeg24945_c0,Cmeg30468_c0,Cmeg32863_c0,Cmeg30703_c1,Cmeg31250_c0,Cmeg30465_c1,Cmeg32584_c0,Cmeg33414_c0,Cmeg34889_c0,Cmeg29866_c0,Cmeg17353_c0,Cmeg30008_c0,Cmeg283_c0,Cmeg33221_c1,Cmeg30308_c0,Cmeg31518_c0,Cmeg32984_c1,Cmeg24600_c0,Cmeg29756_c0,Cmeg27335_c0,Cmeg32807_c1,Cmeg36504_c0,Cmeg24769_c1,Cmeg23818_c0,Cmeg28994_c0,Cmeg33295_c0,Cmeg30515_c0,Cmeg23152_c0,Cmeg17196_c0,Cmeg33452_c…
GO:0008150	Biological Process	GO:0008152	metabolic process	GO:0044710	single-organism metabolic process	GO:0006081	cellular aldehyde metabolic process	19	Cmeg17844_c0,Cmeg36929_c0,Cmeg28560_c0,Cmeg32126_c0,Cmeg28322_c0,Cmeg29680_c0,Cmeg30902_c0,Cmeg33606_c0,Cmeg32248_c0,Cmeg4364_c0,Cmeg31843_c0,Cmeg8406_c0,Cmeg30802_c0,Cmeg33119_c0,Cmeg25943_c0,Cmeg23850_c0,Cmeg32212_c0,Cmeg30577_c0,Cmeg29562_c0
GO:0008150	Biological Process	GO:0008152	metabolic process	GO:0044710	single-organism metabolic process	GO:0044236	multicellular organismal metabolic process	1	Cmeg32478_c0
GO:0008150	Biological Process	GO:0008152	metabolic process	GO:0044710	single-organism metabolic process	GO:1900619	acetate ester metabolic process	1	Cmeg31252_c0
GO:0008150	Biological Process	GO:0008152	metabolic process	GO:0044710	single-organism metabolic process	GO:0042440	pigment metabolic process	136	Cmeg21215_c0,Cmeg33497_c0,Cmeg32843_c0,Cmeg32074_c0,Cmeg41399_c0,Cmeg29796_c0,Cmeg21704_c0,Cmeg32917_c0,Cmeg38276_c0,Cmeg26179_c0,Cmeg31216_c0,Cmeg30308_c0,Cmeg30328_c0,Cmeg31369_c0,Cmeg24409_c0,Cmeg23802_c0,Cmeg283_c0,Cmeg30791_c0,Cmeg11281_c0,Cmeg32082_c1,Cmeg32503_c0,Cmeg307356_c0,Cmeg30833_c0,Cmeg17481_c0,Cmeg29078_c0,Cmeg32575_c0,Cmeg28978_c0,Cmeg31732_c0,Cmeg27391_c0,Cmeg16541_c0,Cmeg1637_c…
GO:0008150	Biological Process	GO:0008152	metabolic process	GO:0044710	single-organism metabolic process	GO:0070988	demethylation	2	Cmeg31569_c0,Cmeg32209_c0
GO:0008150	Biological Process	GO:0008152	metabolic process	GO:0044710	single-organism metabolic process	GO:0006023	aminoglycan biosynthetic process	44	Cmeg303389_c0,Cmeg29393_c0,Cmeg32882_c0,Cmeg27065_c1,Cmeg27863_c3,Cmeg32996_c0,Cmeg31754_c2,Cmeg32237_c1,Cmeg30812_c0,Cmeg27863_c1,Cmeg32251_c0,Cmeg28101_c0,Cmeg22745_c0,Cmeg33351_c2,Cmeg31366_c0,Cmeg26032_c0,Cmeg26756_c0,Cmeg321326_c0,Cmeg26668_c1,Cmeg31937_c1,Cmeg34234_c0,Cmeg31707_c0,Cmeg26787_c0,Cmeg27863_c2,Cmeg32696_c0,Cmeg24070_c0,Cmeg30473_c0,Cmeg28253_c0,Cmeg23675_c0,Cmeg25693_c0,Cmeg324…
GO:0008150	Biological Process	GO:0008152	metabolic process	GO:0044710	single-organism metabolic process	GO:0055114	oxidation-reduction process	295	Cmeg31003_c0,Cmeg37451_c0,Cmeg32455_c0,Cmeg28075_c0,Cmeg32527_c0,Cmeg4388_c0,Cmeg29827_c0,Cmeg16321_c0,Cmeg20367_c0,Cmeg31981_c0,Cmeg23385_c0,Cmeg17277_c0,Cmeg29071_c0,Cmeg19143_c0,Cmeg31774_c0,Cmeg18002_c0,Cmeg28504_c0,Cmeg28092_c0,Cmeg3674_c0,Cmeg31956_c1,Cmeg32188_c0,Cmeg25936_c0,Cmeg29275_c0,Cmeg5389_c0,Cmeg25176_c0,Cmeg21397_c0,Cmeg33216_c0,Cmeg12515_c0,Cmeg28421_c0,Cmeg29737_c0,Cmeg20199_c0…
GO:0008150	Biological Process	GO:0008152	metabolic process	GO:0044710	single-organism metabolic process	GO:0044712	single-organism catabolic process	110	Cmeg24487_c0,Cmeg30784_c1,Cmeg31973_c0,Cmeg934060_c0,Cmeg29867_c0,Cmeg24391_c0,Cmeg33396_c2,Cmeg23270_c0,Cmeg30547_c0,Cmeg28929_c0,Cmeg31426_c0,Cmeg32531_c0,Cmeg10805_c0,Cmeg21466_c0,Cmeg32047_c0,Cmeg844665_c0,Cmeg32968_c1,Cmeg30147_c0,Cmeg29642_c1,Cmeg16422_c0,Cmeg30842_c0,Cmeg21501_c0,Cmeg34134_c0,Cmeg29222_c0,Cmeg23945_c0,Cmeg29326_c0,Cmeg33357_c0,Cmeg30366_c0,Cmeg6902_c0,Cmeg32891_c3,Cmeg3183…
GO:0008150	Biological Process	GO:0008152	metabolic process	GO:0044710	single-organism metabolic process	GO:0006629	lipid metabolic process	591	Cmeg28371_c0,Cmeg32251_c0,Cmeg29262_c0,Cmeg10_c0,Cmeg29714_c0,Cmeg17339_c0,Cmeg31628_c0,Cmeg32891_c4,Cmeg27337_c0,Cmeg20330_c0,Cmeg29630_c0,Cmeg28247_c0,Cmeg29718_c0,Cmeg31542_c0,Cmeg31648_c0,Cmeg32891_c3,Cmeg29347_c0,Cmeg29076_c0,Cmeg22456_c0,Cmeg29771_c0,Cmeg21673_c0,Cmeg12833_c0,Cmeg30260_c0,Cmeg29327_c0,Cmeg897135_c0,Cmeg31335_c0,Cmeg27555_c0,Cmeg30611_c0,Cmeg12438_c0,Cmeg28500_c0,Cmeg23834_c…
GO:0008150	Biological Process	GO:0008152	metabolic process	GO:0044710	single-organism metabolic process	GO:1901657	glycosyl Cmegound metabolic process	568	Cmeg23635_c0,Cmeg30902_c0,Cmeg29424_c0,Cmeg614177_c0,Cmeg33206_c0,Cmeg33320_c0,Cmeg16549_c0,Cmeg32370_c0,Cmeg31522_c0,Cmeg31816_c1,Cmeg26737_c1,Cmeg618409_c0,Cmeg19243_c0,Cmeg32283_c0,Cmeg32672_c1,Cmeg28228_c0,Cmeg32438_c1,Cmeg421297_c0,Cmeg27795_c1,Cmeg33124_c2,Cmeg8590_c0,Cmeg27301_c0,Cmeg14446_c0,Cmeg28060_c0,Cmeg30351_c0,Cmeg30650_c0,Cmeg33389_c0,Cmeg29940_c0,Cmeg29196_c0,Cmeg17325_c0,Cmeg292…
GO:0008150	Biological Process	GO:0008152	metabolic process	GO:0032259	methylation	GO:0043414	macromolecule methylation	82	Cmeg32451_c0,Cmeg24995_c0,Cmeg28692_c0,Cmeg31813_c0,Cmeg30556_c0,Cmeg28094_c0,Cmeg29673_c0,Cmeg30865_c0,Cmeg15336_c0,Cmeg21855_c0,Cmeg25491_c0,Cmeg17518_c0,Cmeg30487_c1,Cmeg32468_c0,Cmeg32307_c0,Cmeg27768_c0,Cmeg23323_c0,Cmeg29051_c0,Cmeg29258_c0,Cmeg32115_c1,Cmeg28753_c0,Cmeg1279_c0,Cmeg32922_c0,Cmeg31676_c0,Cmeg26200_c1,Cmeg31775_c0,Cmeg30040_c0,Cmeg31532_c0,Cmeg27049_c0,Cmeg24918_c0,Cmeg32526_…
GO:0008150	Biological Process	GO:0008152	metabolic process	GO:0009058	biosynthetic process	GO:0009889	regulation of biosynthetic process	1073	Cmeg31239_c0,Cmeg32589_c1,Cmeg31643_c0,Cmeg30934_c4,Cmeg32125_c0,Cmeg35642_c0,Cmeg32473_c2,Cmeg30444_c5,Cmeg27689_c0,Cmeg31936_c0,Cmeg32664_c0,Cmeg673160_c0,Cmeg27266_c0,Cmeg32220_c2,Cmeg29709_c1,Cmeg784649_c0,Cmeg10114_c0,Cmeg27920_c0,Cmeg4464_c1,Cmeg790127_c0,Cmeg8548_c0,Cmeg32350_c1,Cmeg21330_c0,Cmeg396652_c0,Cmeg29290_c0,Cmeg32890_c0,Cmeg1582_c0,Cmeg26109_c0,Cmeg25296_c0,Cmeg27434_c1,Cmeg1411…
GO:0008150	Biological Process	GO:0008152	metabolic process	GO:0009058	biosynthetic process	GO:0009890	negative regulation of biosynthetic process	105	Cmeg32338_c1,Cmeg33396_c2,Cmeg26379_c0,Cmeg32220_c1,Cmeg31987_c0,Cmeg32233_c0,Cmeg33224_c1,Cmeg30765_c0,Cmeg30053_c0,Cmeg28580_c0,Cmeg23801_c0,Cmeg31020_c1,Cmeg694_c0,Cmeg1231_c0,Cmeg205081_c0,Cmeg972042_c0,Cmeg32849_c3,Cmeg25549_c0,Cmeg32043_c0,Cmeg31808_c0,Cmeg27689_c0,Cmeg34657_c0,Cmeg31869_c0,Cmeg25547_c0,Cmeg29187_c1,Cmeg167758_c0,Cmeg28416_c0,Cmeg17783_c0,Cmeg32102_c3,Cmeg32220_c2,Cmeg31969…
GO:0008150	Biological Process	GO:0008152	metabolic process	GO:0009058	biosynthetic process	GO:1901576	organic substance biosynthetic process	3037	Cmeg35900_c0,Cmeg17345_c0,Cmeg22848_c2,Cmeg32640_c0,Cmeg25358_c0,Cmeg27097_c0,Cmeg20590_c2,Cmeg19960_c0,Cmeg33184_c1,Cmeg19179_c0,Cmeg27470_c0,Cmeg19319_c0,Cmeg29825_c0,Cmeg33315_c2,Cmeg45796_c0,Cmeg25796_c0,Cmeg942479_c0,Cmeg29695_c0,Cmeg29236_c1,Cmeg615_c0,Cmeg24398_c0,Cmeg554923_c0,Cmeg32952_c0,Cmeg309059_c0,Cmeg33014_c4,Cmeg21364_c0,Cmeg34657_c0,Cmeg20225_c0,Cmeg33495_c0,Cmeg25678_c1,Cmeg3304…
28280_c0,Cmeg24153_c0,Cmeg31218_c0,Cmeg32456_c0,Cmeg29334_c0,Cmeg500668_c0,Cmeg17348_c0,Cmeg30342_c1,Cmeg32996_c0,Cmeg155215_c0,Cmeg33363_c1,Cmeg24979_c0,Cmeg24726_c0,Cmeg4708_c0,Cmeg32508_c0,Cmeg3714_c1,Cmeg31825_c4,Cmeg27954_c0,Cmeg28823_c0,Cmeg27185_c0,Cmeg30338_c0,Cmeg29193_c0,Cmeg31990_c0,Cmeg27586_c0,Cmeg41721_c0,Cmeg24219_c0,Cmeg32260_c0,Cmeg30020_c1,Cmeg31587_c1,Cmeg9227_c0,Cmeg33252_c0,C…
GO:0008150	Biological Process	GO:0008152	metabolic process	GO:0009058	biosynthetic process	GO:0044249	cellular biosynthetic process	2941	Cmeg600816_c0,Cmeg30542_c0,Cmeg28047_c0,Cmeg32428_c0,Cmeg21490_c1,Cmeg8328_c0,Cmeg30577_c0,Cmeg26751_c0,Cmeg30744_c0,Cmeg30620_c0,Cmeg30600_c0,Cmeg32250_c0,Cmeg682345_c0,Cmeg16370_c0,Cmeg25315_c0,Cmeg784653_c0,Cmeg23896_c0,Cmeg30401_c0,Cmeg24913_c0,Cmeg29315_c0,Cmeg32174_c0,Cmeg32084_c1,Cmeg30881_c0,Cmeg32759_c0,Cmeg30189_c1,Cmeg17429_c0,Cmeg195737_c0,Cmeg21122_c0,Cmeg1874_c1,Cmeg30068_c4,Cmeg112…
4_c0,Cmeg27693_c0,Cmeg668075_c0,Cmeg29931_c0,Cmeg31411_c0,Cmeg525859_c0,Cmeg30998_c0,Cmeg462806_c0,Cmeg30433_c0,Cmeg42014_c0,Cmeg32538_c3,Cmeg28948_c0,Cmeg31977_c0,Cmeg1144966_c0,Cmeg22600_c0,Cmeg31018_c0,Cmeg26103_c0,Cmeg30775_c0,Cmeg8372_c0,Cmeg33272_c0,Cmeg21756_c0,Cmeg22129_c0,Cmeg30947_c0,Cmeg47862_c0,Cmeg30326_c0,Cmeg27975_c0,Cmeg17340_c0,Cmeg26974_c0,Cmeg673463_c0,Cmeg33471_c0,Cmeg32926_c1…
GO:0008150	Biological Process	GO:0008152	metabolic process	GO:0009058	biosynthetic process	GO:0044711	single-organism biosynthetic process	379	Cmeg21414_c0,Cmeg24945_c0,Cmeg30468_c0,Cmeg32863_c0,Cmeg30703_c1,Cmeg31250_c0,Cmeg30465_c1,Cmeg32584_c0,Cmeg33414_c0,Cmeg34889_c0,Cmeg29866_c0,Cmeg17353_c0,Cmeg30008_c0,Cmeg283_c0,Cmeg33221_c1,Cmeg30308_c0,Cmeg31518_c0,Cmeg32984_c1,Cmeg24600_c0,Cmeg29756_c0,Cmeg27335_c0,Cmeg32807_c1,Cmeg36504_c0,Cmeg24769_c1,Cmeg23818_c0,Cmeg28994_c0,Cmeg33295_c0,Cmeg30515_c0,Cmeg23152_c0,Cmeg17196_c0,Cmeg33452_c…
GO:0008150	Biological Process	GO:0008152	metabolic process	GO:0009058	biosynthetic process	GO:0046148	pigment biosynthetic process	116	Cmeg31696_c0,Cmeg34166_c0,Cmeg30542_c0,Cmeg28047_c0,Cmeg27068_c0,Cmeg30863_c0,Cmeg31057_c0,Cmeg33309_c0,Cmeg10195_c0,Cmeg29330_c0,Cmeg30887_c1,Cmeg30154_c0,Cmeg29717_c4,Cmeg20947_c0,Cmeg30453_c0,Cmeg23602_c0,Cmeg25837_c0,Cmeg21673_c0,Cmeg31816_c1,Cmeg26832_c0,Cmeg23591_c0,Cmeg32696_c0,Cmeg32279_c0,Cmeg32774_c1,Cmeg26868_c0,Cmeg3844_c0,Cmeg30189_c1,Cmeg33773_c0,Cmeg27211_c0,Cmeg33549_c0,Cmeg29335_…
GO:0008150	Biological Process	GO:0008152	metabolic process	GO:0009058	biosynthetic process	GO:0042446	hormone biosynthetic process	2	Cmeg22865_c0,Cmeg181403_c0
GO:0008150	Biological Process	GO:0008152	metabolic process	GO:0009058	biosynthetic process	GO:0009891	positive regulation of biosynthetic process	90	Cmeg466422_c0,Cmeg29224_c2,Cmeg31754_c2,Cmeg32538_c3,Cmeg31345_c0,Cmeg31643_c0,Cmeg26928_c0,Cmeg32548_c0,Cmeg6156_c0,Cmeg31239_c0,Cmeg374240_c0,Cmeg32220_c1,Cmeg30311_c0,Cmeg33109_c6,Cmeg31020_c1,Cmeg28288_c0,Cmeg11195_c0,Cmeg29187_c3,Cmeg31838_c0,Cmeg25957_c0,Cmeg23639_c0,Cmeg16329_c0,Cmeg28416_c0,Cmeg30360_c0,Cmeg29411_c0,Cmeg32220_c2,Cmeg27799_c0,Cmeg30989_c1,Cmeg29261_c0,Cmeg32220_c3,Cmeg1924…
GO:0008150	Biological Process	GO:0008152	metabolic process	GO:0006807	nitrogen Cmegound metabolic process	GO:0008291	acetylcholine metabolic process	1	Cmeg31252_c0
GO:0008150	Biological Process	GO:0008152	metabolic process	GO:0006807	nitrogen Cmegound metabolic process	GO:0051173	positive regulation of nitrogen Cmegound metabolic process	89	Cmeg33109_c6,Cmeg30311_c0,Cmeg31020_c1,Cmeg28288_c0,Cmeg466422_c0,Cmeg29224_c2,Cmeg32538_c3,Cmeg31754_c2,Cmeg31643_c0,Cmeg31345_c0,Cmeg26928_c0,Cmeg32548_c0,Cmeg6156_c0,Cmeg31239_c0,Cmeg374240_c0,Cmeg32220_c1,Cmeg16329_c0,Cmeg28416_c0,Cmeg30360_c0,Cmeg29411_c0,Cmeg11195_c0,Cmeg29187_c3,Cmeg25957_c0,Cmeg30989_c1,Cmeg29261_c0,Cmeg32220_c3,Cmeg19243_c0,Cmeg35684_c0,Cmeg32220_c2,Cmeg27799_c0,Cmeg3318…
GO:0008150	Biological Process	GO:0008152	metabolic process	GO:0006807	nitrogen Cmegound metabolic process	GO:0051172	negative regulation of nitrogen Cmegound metabolic process	108	Cmeg30308_c0,Cmeg34092_c0,Cmeg32265_c0,Cmeg24575_c0,Cmeg25667_c0,Cmeg31810_c0,Cmeg31781_c0,Cmeg21018_c0,Cmeg32740_c0,Cmeg32944_c2,Cmeg28094_c0,Cmeg424445_c0,Cmeg264_c0,Cmeg31810_c3,Cmeg27509_c2,Cmeg28994_c0,Cmeg315_c0,Cmeg19567_c0,Cmeg28658_c0,Cmeg28718_c0,Cmeg27131_c0,Cmeg30606_c1,Cmeg812661_c0,Cmeg25104_c0,Cmeg18704_c0,Cmeg24211_c0,Cmeg25238_c0,Cmeg32594_c1,Cmeg32772_c0,Cmeg31569_c0,Cmeg25667_c…
GO:0008150	Biological Process	GO:0008152	metabolic process	GO:0006807	nitrogen Cmegound metabolic process	GO:1901564	organonitrogen Cmegound metabolic process	1867	Cmeg29835_c1,Cmeg32416_c0,Cmeg30777_c0,Cmeg28715_c0,Cmeg28101_c0,Cmeg31279_c0,Cmeg33072_c1,Cmeg28364_c0,Cmeg30030_c0,Cmeg33244_c0,Cmeg31513_c1,Cmeg26608_c3,Cmeg27887_c0,Cmeg36929_c0,Cmeg24972_c0,Cmeg35356_c0,Cmeg18352_c0,Cmeg31426_c0,Cmeg33130_c2,Cmeg17444_c0,Cmeg8797_c0,Cmeg1230634_c0,Cmeg13038_c0,Cmeg54_c0,Cmeg33182_c0,Cmeg33554_c1,Cmeg19886_c0,Cmeg8406_c0,Cmeg10195_c0,Cmeg17494_c0,Cmeg33443_c1…
GO:0008150	Biological Process	GO:0008152	metabolic process	GO:0006807	nitrogen Cmegound metabolic process	GO:0071941	nitrogen cycle metabolic process	9	Cmeg30784_c1,Cmeg31720_c0,Cmeg28536_c0,Cmeg641801_c0,Cmeg29269_c1,Cmeg29651_c0,Cmeg33507_c0,Cmeg205756_c0,Cmeg28100_c1
GO:0008150	Biological Process	GO:0008152	metabolic process	GO:0006807	nitrogen Cmegound metabolic process	GO:2001057	reactive nitrogen species metabolic process	3	Cmeg641801_c0,Cmeg17149_c0,Cmeg23979_c0
GO:0008150	Biological Process	GO:0008152	metabolic process	GO:0006807	nitrogen Cmegound metabolic process	GO:0034641	cellular nitrogen Cmegound metabolic process	3357	Cmeg18535_c1,Cmeg934060_c0,Cmeg31885_c0,Cmeg26208_c0,Cmeg31717_c0,Cmeg26042_c0,Cmeg24104_c0,Cmeg8063_c0,Cmeg8729_c0,Cmeg21871_c0,Cmeg17095_c0,Cmeg32352_c0,Cmeg30147_c0,Cmeg20033_c0,Cmeg27706_c0,Cmeg26226_c0,Cmeg24622_c0,Cmeg17876_c0,Cmeg25607_c0,Cmeg30429_c0,Cmeg6902_c0,Cmeg29411_c0,Cmeg13636_c0,Cmeg33004_c2,Cmeg13877_c0,Cmeg29045_c0,Cmeg31881_c0,Cmeg30068_c2,Cmeg28073_c1,Cmeg32324_c0,Cmeg21889_c…
7_c0,Cmeg31861_c0,Cmeg30703_c1,Cmeg25388_c0,Cmeg17353_c0,Cmeg16617_c1,Cmeg23802_c0,Cmeg31488_c0,Cmeg31070_c0,Cmeg283_c0,Cmeg31239_c0,Cmeg31019_c3,Cmeg12940_c0,Cmeg18146_c0,Cmeg25641_c1,Cmeg27608_c0,Cmeg15932_c0,Cmeg14767_c0,Cmeg8680_c0,Cmeg31643_c0,Cmeg30592_c0,Cmeg29121_c0,Cmeg31364_c3,Cmeg32473_c2,Cmeg28340_c0,Cmeg21699_c0,Cmeg38569_c0,Cmeg30444_c5,Cmeg22052_c0,Cmeg17019_c0,Cmeg8267_c0,Cmeg3266…
GO:0008150	Biological Process	GO:0008152	metabolic process	GO:0006807	nitrogen Cmegound metabolic process	GO:0051171	regulation of nitrogen Cmegound metabolic process	1226	Cmeg30059_c0,Cmeg21650_c0,Cmeg29819_c0,Cmeg8797_c0,Cmeg32548_c0,Cmeg17444_c0,Cmeg205081_c0,Cmeg30197_c0,Cmeg36046_c0,Cmeg32811_c1,Cmeg27509_c1,Cmeg25398_c0,Cmeg760259_c0,Cmeg37121_c0,Cmeg32746_c2,Cmeg29187_c1,Cmeg24146_c0,Cmeg33244_c0,Cmeg384100_c0,Cmeg17114_c0,Cmeg386826_c0,Cmeg25524_c0,Cmeg31762_c0,Cmeg30453_c0,Cmeg20980_c0,Cmeg31389_c0,Cmeg113225_c0,Cmeg33109_c5,Cmeg31855_c1,Cmeg25173_c0,Cmeg3…
GO:0008150	Biological Process	GO:0008152	metabolic process	GO:0006807	nitrogen Cmegound metabolic process	GO:0046209	nitric oxide metabolic process	3	Cmeg21018_c0,Cmeg23533_c0,Cmeg303547_c0
GO:0008150	Biological Process	GO:0008152	metabolic process	GO:0044237	cellular metabolic process	GO:0009404	toxin metabolic process	21	Cmeg28973_c0,Cmeg31921_c0,Cmeg33501_c0,Cmeg30878_c0,Cmeg29069_c0,Cmeg26941_c0,Cmeg598116_c0,Cmeg24009_c0,Cmeg19912_c0,Cmeg28869_c0,Cmeg24439_c0,Cmeg22884_c1,Cmeg421271_c0,Cmeg26821_c1,Cmeg31257_c0,Cmeg21856_c0,Cmeg107747_c0,Cmeg17534_c0,Cmeg674718_c0,Cmeg26827_c0,Cmeg17031_c1
GO:0008150	Biological Process	GO:0008152	metabolic process	GO:0044237	cellular metabolic process	GO:0006725	cellular aromatic Cmegound metabolic process	3300	Cmeg8598_c0,Cmeg32084_c1,Cmeg946560_c0,Cmeg24913_c0,Cmeg32174_c0,Cmeg29315_c0,Cmeg31152_c2,Cmeg31378_c0,Cmeg32759_c0,Cmeg24707_c0,Cmeg30881_c0,Cmeg32428_c0,Cmeg21490_c1,Cmeg600816_c0,Cmeg28047_c0,Cmeg30542_c0,Cmeg30620_c0,Cmeg32250_c0,Cmeg8328_c0,Cmeg18095_c0,Cmeg30577_c0,Cmeg26751_c0,Cmeg682345_c0,Cmeg16370_c0,Cmeg25315_c0,Cmeg23438_c1,Cmeg23896_c0,Cmeg784653_c0,Cmeg33536_c0,Cmeg19432_c0,Cmeg289…
23546_c0,Cmeg33042_c2,Cmeg818032_c0,Cmeg33445_c0,Cmeg28495_c0,Cmeg467348_c0,Cmeg30593_c0,Cmeg32035_c0,Cmeg19886_c0,Cmeg33265_c0,Cmeg10195_c0,Cmeg25272_c0,Cmeg33485_c0,Cmeg29759_c0,Cmeg25169_c0,Cmeg32569_c0,Cmeg21314_c0,Cmeg54_c0,Cmeg29939_c0,Cmeg27699_c0,Cmeg36046_c0,Cmeg21650_c0,Cmeg36929_c0,Cmeg33130_c2,Cmeg31426_c0,Cmeg32548_c0,Cmeg8797_c0,Cmeg29819_c0,Cmeg32746_c2,Cmeg38339_c0,Cmeg37121_c0,Cm…
GO:0008150	Biological Process	GO:0008152	metabolic process	GO:0044237	cellular metabolic process	GO:0006805	xenobiotic metabolic process	31	Cmeg28072_c0,Cmeg27534_c1,Cmeg29867_c0,Cmeg23151_c0,Cmeg17844_c0,Cmeg23189_c0,Cmeg25696_c0,Cmeg31063_c0,Cmeg28260_c0,Cmeg31424_c0,Cmeg33394_c1,Cmeg25266_c0,Cmeg28573_c0,Cmeg27382_c0,Cmeg32308_c0,Cmeg30108_c0,Cmeg30900_c0,Cmeg31720_c0,Cmeg21791_c0,Cmeg23735_c0,Cmeg30912_c0,Cmeg970836_c0,Cmeg31313_c1,Cmeg32363_c0,Cmeg8267_c0,Cmeg26884_c0,Cmeg23029_c0,Cmeg28880_c0,Cmeg30900_c2,Cmeg33108_c0,Cmeg28225…
GO:0008150	Biological Process	GO:0008152	metabolic process	GO:0044237	cellular metabolic process	GO:0006793	phosphorus metabolic process	1446	Cmeg18535_c1,Cmeg6639_c0,Cmeg24882_c0,Cmeg31885_c0,Cmeg26042_c0,Cmeg28986_c0,Cmeg8729_c0,Cmeg33180_c0,Cmeg32854_c0,Cmeg32352_c0,Cmeg32483_c3,Cmeg20033_c0,Cmeg27922_c0,Cmeg17876_c0,Cmeg7585_c0,Cmeg31618_c0,Cmeg33374_c0,Cmeg16297_c0,Cmeg6902_c0,Cmeg23478_c0,Cmeg26065_c0,Cmeg21505_c0,Cmeg476338_c0,Cmeg33004_c2,Cmeg24749_c0,Cmeg31712_c0,Cmeg29001_c0,Cmeg595341_c0,Cmeg30358_c0,Cmeg31881_c0,Cmeg33572_c…
GO:0008150	Biological Process	GO:0008152	metabolic process	GO:0044237	cellular metabolic process	GO:0042810	pheromone metabolic process	2	Cmeg181403_c0,Cmeg22865_c0
GO:0008150	Biological Process	GO:0008152	metabolic process	GO:0044237	cellular metabolic process	GO:0044260	cellular macromolecule metabolic process	3770	Cmeg36257_c0,Cmeg30306_c3,Cmeg26616_c0,Cmeg30313_c0,Cmeg39377_c0,Cmeg608032_c0,Cmeg23448_c0,Cmeg9582_c0,Cmeg32557_c0,Cmeg26116_c0,Cmeg32350_c0,Cmeg954634_c0,Cmeg28351_c0,Cmeg28634_c0,Cmeg9481_c0,Cmeg33334_c0,Cmeg662657_c0,Cmeg32826_c0,Cmeg28434_c0,Cmeg31261_c0,Cmeg24306_c2,Cmeg28404_c0,Cmeg33573_c0,Cmeg24647_c0,Cmeg27208_c0,Cmeg30502_c0,Cmeg30194_c0,Cmeg18152_c0,Cmeg25_c0,Cmeg33056_c0,Cmeg668075_…
mp32225_c0,Cmeg30306_c10,Cmeg33269_c0,Cmeg8462_c0,Cmeg817639_c0,Cmeg32476_c0,Cmeg32754_c1,Cmeg783232_c0,Cmeg21252_c0,Cmeg585333_c0,Cmeg28488_c0,Cmeg17416_c0,Cmeg28353_c0,Cmeg32978_c0,Cmeg42952_c0,Cmeg11844_c0,Cmeg22902_c0,Cmeg383675_c0,Cmeg33106_c0,Cmeg30761_c0,Cmeg33186_c1,Cmeg15503_c0,Cmeg23228_c0,Cmeg32829_c0,Cmeg600230_c0,Cmeg26816_c0,Cmeg4694_c1,Cmeg30663_c0,Cmeg31020_c0,Cmeg32544_c0,Cmeg843…
GO:0008150	Biological Process	GO:0008152	metabolic process	GO:0044237	cellular metabolic process	GO:0044249	cellular biosynthetic process	2941	Cmeg600816_c0,Cmeg30542_c0,Cmeg28047_c0,Cmeg32428_c0,Cmeg21490_c1,Cmeg8328_c0,Cmeg30577_c0,Cmeg26751_c0,Cmeg30744_c0,Cmeg30620_c0,Cmeg30600_c0,Cmeg32250_c0,Cmeg682345_c0,Cmeg16370_c0,Cmeg25315_c0,Cmeg784653_c0,Cmeg23896_c0,Cmeg30401_c0,Cmeg24913_c0,Cmeg29315_c0,Cmeg32174_c0,Cmeg32084_c1,Cmeg30881_c0,Cmeg32759_c0,Cmeg30189_c1,Cmeg17429_c0,Cmeg195737_c0,Cmeg21122_c0,Cmeg1874_c1,Cmeg30068_c4,Cmeg112…
4_c0,Cmeg27693_c0,Cmeg668075_c0,Cmeg29931_c0,Cmeg31411_c0,Cmeg525859_c0,Cmeg30998_c0,Cmeg462806_c0,Cmeg30433_c0,Cmeg42014_c0,Cmeg32538_c3,Cmeg28948_c0,Cmeg31977_c0,Cmeg1144966_c0,Cmeg22600_c0,Cmeg31018_c0,Cmeg26103_c0,Cmeg30775_c0,Cmeg8372_c0,Cmeg33272_c0,Cmeg21756_c0,Cmeg22129_c0,Cmeg30947_c0,Cmeg47862_c0,Cmeg30326_c0,Cmeg27975_c0,Cmeg17340_c0,Cmeg26974_c0,Cmeg673463_c0,Cmeg33471_c0,Cmeg32926_c1…
GO:0008150	Biological Process	GO:0008152	metabolic process	GO:0044237	cellular metabolic process	GO:0046950	cellular ketone body metabolic process	1	Cmeg34339_c0
GO:0008150	Biological Process	GO:0008152	metabolic process	GO:0044237	cellular metabolic process	GO:0046483	heterocycle metabolic process	3314	Cmeg21416_c0,Cmeg21067_c0,Cmeg21914_c0,Cmeg21198_c0,Cmeg22501_c0,Cmeg32598_c0,Cmeg31463_c0,Cmeg19999_c0,Cmeg30159_c0,Cmeg5936_c0,Cmeg25218_c0,Cmeg18691_c0,Cmeg30900_c0,Cmeg29458_c1,Cmeg32649_c0,Cmeg23074_c0,Cmeg23979_c0,Cmeg31492_c4,Cmeg32784_c0,Cmeg8436_c0,Cmeg35695_c0,Cmeg1231_c0,Cmeg730700_c0,Cmeg29124_c0,Cmeg29630_c0,Cmeg31437_c1,Cmeg28984_c0,Cmeg634598_c0,Cmeg25694_c0,Cmeg21117_c0,Cmeg16131_…
c0,Cmeg24565_c0,Cmeg26603_c0,Cmeg17981_c0,Cmeg33224_c1,Cmeg29231_c1,Cmeg29845_c0,Cmeg32740_c2,Cmeg32308_c0,Cmeg27606_c0,Cmeg20678_c0,Cmeg29513_c0,Cmeg31542_c0,Cmeg31212_c0,Cmeg30263_c0,Cmeg28982_c0,Cmeg426207_c0,Cmeg32401_c6,Cmeg24779_c1,Cmeg30422_c0,Cmeg33286_c0,Cmeg933420_c0,Cmeg8122_c0,Cmeg32539_c6,Cmeg28693_c0,Cmeg26569_c0,Cmeg16847_c0,Cmeg28923_c0,Cmeg25095_c0,Cmeg30408_c0,Cmeg22769_c0,Cmeg2…
GO:0008150	Biological Process	GO:0008152	metabolic process	GO:0044237	cellular metabolic process	GO:0015979	photosynthesis	16	Cmeg30784_c1,Cmeg31792_c0,Cmeg14534_c0,Cmeg24972_c0,Cmeg36929_c0,Cmeg33192_c1,Cmeg7260_c0,Cmeg33038_c0,Cmeg25687_c1,Cmeg24936_c0,Cmeg25729_c0,Cmeg31277_c0,Cmeg24569_c0,Cmeg31970_c0,Cmeg925256_c0,Cmeg23702_c0
GO:0008150	Biological Process	GO:0008152	metabolic process	GO:0044237	cellular metabolic process	GO:0034754	cellular hormone metabolic process	47	Cmeg22515_c0,Cmeg30468_c0,Cmeg28609_c0,Cmeg31714_c0,Cmeg25045_c0,Cmeg30128_c0,Cmeg29184_c0,Cmeg26575_c0,Cmeg27670_c0,Cmeg17421_c0,Cmeg23546_c0,Cmeg33503_c0,Cmeg31597_c0,Cmeg32039_c0,Cmeg27335_c0,Cmeg29347_c0,Cmeg31179_c0,Cmeg31950_c0,Cmeg31177_c0,Cmeg31959_c0,Cmeg26737_c1,Cmeg25837_c0,Cmeg23445_c0,Cmeg17876_c0,Cmeg31459_c0,Cmeg27971_c0,Cmeg25943_c0,Cmeg31280_c1,Cmeg25991_c0,Cmeg31648_c0,Cmeg33055…
GO:0008150	Biological Process	GO:0008152	metabolic process	GO:0044237	cellular metabolic process	GO:0042133	neurotransmitter metabolic process	2	Cmeg29470_c0,Cmeg31252_c0
GO:0008150	Biological Process	GO:0008152	metabolic process	GO:0044237	cellular metabolic process	GO:0072593	reactive oxygen species metabolic process	12	Cmeg32521_c0,Cmeg32746_c2,Cmeg31975_c0,Cmeg28226_c0,Cmeg32342_c3,Cmeg25461_c0,Cmeg26190_c0,Cmeg30797_c0,Cmeg32686_c0,Cmeg24245_c0,Cmeg17290_c0,Cmeg28673_c0
GO:0008150	Biological Process	GO:0008152	metabolic process	GO:0044237	cellular metabolic process	GO:0044262	cellular carbohydrate metabolic process	201	Cmeg32758_c0,Cmeg17277_c0,Cmeg14124_c0,Cmeg25761_c0,Cmeg31903_c0,Cmeg31040_c0,Cmeg31656_c2,Cmeg3685_c0,Cmeg29195_c0,Cmeg32538_c4,Cmeg31774_c0,Cmeg33828_c0,Cmeg9251_c0,Cmeg37451_c0,Cmeg32455_c0,Cmeg27949_c0,Cmeg26642_c0,Cmeg31883_c0,Cmeg30098_c0,Cmeg29827_c0,Cmeg21809_c1,Cmeg4694_c1,Cmeg32093_c1,Cmeg33513_c0,Cmeg13912_c0,Cmeg17374_c0,Cmeg31443_c0,Cmeg29146_c1,Cmeg29505_c0,Cmeg31733_c5,Cmeg33216_c0…
GO:0008150	Biological Process	GO:0008152	metabolic process	GO:0044237	cellular metabolic process	GO:0044255	cellular lipid metabolic process	502	Cmeg27522_c0,Cmeg27488_c0,Cmeg17526_c0,Cmeg31183_c0,Cmeg27933_c0,Cmeg28759_c0,Cmeg532370_c0,Cmeg28339_c0,Cmeg33201_c0,Cmeg357524_c0,Cmeg32877_c0,Cmeg33028_c0,Cmeg32675_c0,Cmeg28003_c0,Cmeg23383_c0,Cmeg423541_c0,Cmeg32333_c0,Cmeg30833_c0,Cmeg26758_c1,Cmeg9849_c0,Cmeg4357_c0,Cmeg29078_c0,Cmeg33519_c0,Cmeg32291_c0,Cmeg32910_c0,Cmeg25618_c0,Cmeg28978_c0,Cmeg539098_c0,Cmeg30180_c0,Cmeg24574_c0,Cmeg302…
GO:0008150	Biological Process	GO:0008152	metabolic process	GO:0044237	cellular metabolic process	GO:0006413	translational initiation	55	Cmeg17356_c0,Cmeg24254_c0,Cmeg29906_c0,Cmeg21112_c0,Cmeg30616_c0,Cmeg27354_c0,Cmeg8472_c0,Cmeg34234_c0,Cmeg31448_c0,Cmeg31706_c0,Cmeg21692_c0,Cmeg32473_c0,Cmeg25767_c0,Cmeg29059_c0,Cmeg17304_c0,Cmeg35861_c0,Cmeg672_c0,Cmeg31611_c2,Cmeg31492_c2,Cmeg28129_c0,Cmeg26040_c0,Cmeg31070_c0,Cmeg25534_c0,Cmeg1200329_c0,Cmeg611683_c0,Cmeg30326_c0,Cmeg25783_c0,Cmeg26989_c0,Cmeg21113_c1,Cmeg20096_c0,Cmeg21835…
GO:0008150	Biological Process	GO:0008152	metabolic process	GO:0044237	cellular metabolic process	GO:0051186	cofactor metabolic process	341	Cmeg30341_c0,Cmeg32575_c0,Cmeg28695_c0,Cmeg28921_c0,Cmeg27122_c0,Cmeg21356_c0,Cmeg17481_c0,Cmeg33075_c0,Cmeg33177_c0,Cmeg27272_c0,Cmeg30574_c3,Cmeg32401_c1,Cmeg27391_c0,Cmeg23029_c0,Cmeg31822_c0,Cmeg1637_c0,Cmeg31676_c2,Cmeg29128_c0,Cmeg29977_c0,Cmeg30820_c1,Cmeg30543_c0,Cmeg30515_c0,Cmeg26448_c0,Cmeg33452_c0,Cmeg30522_c0,Cmeg30556_c0,Cmeg41399_c0,Cmeg36504_c0,Cmeg26937_c0,Cmeg31518_c0,Cmeg15336_…
GO:0008150	Biological Process	GO:0008152	metabolic process	GO:0044237	cellular metabolic process	GO:0031325	positive regulation of cellular metabolic process	139	Cmeg32876_c0,Cmeg30003_c0,Cmeg32220_c4,Cmeg30699_c0,Cmeg27745_c0,Cmeg31121_c0,Cmeg29672_c0,Cmeg668690_c0,Cmeg32501_c1,Cmeg17319_c0,Cmeg17318_c0,Cmeg22296_c0,Cmeg22745_c0,Cmeg28852_c0,Cmeg29648_c0,Cmeg5343_c0,Cmeg25634_c0,Cmeg238082_c0,Cmeg28094_c0,Cmeg32336_c0,Cmeg24929_c0,Cmeg29617_c0,Cmeg29441_c2,Cmeg32404_c0,Cmeg817639_c0,Cmeg27671_c0,Cmeg31810_c3,Cmeg25667_c0,Cmeg1248_c0,Cmeg27430_c0,Cmeg3071…
GO:0008150	Biological Process	GO:0008152	metabolic process	GO:0044237	cellular metabolic process	GO:0042180	cellular ketone metabolic process	52	Cmeg33550_c0,Cmeg28894_c0,Cmeg32051_c1,Cmeg29678_c0,Cmeg31650_c0,Cmeg23492_c0,Cmeg10861_c0,Cmeg33572_c0,Cmeg12515_c0,Cmeg29505_c0,Cmeg29805_c0,Cmeg27478_c0,Cmeg21414_c0,Cmeg32395_c6,Cmeg30465_c1,Cmeg25995_c0,Cmeg27674_c0,Cmeg31555_c0,Cmeg27995_c0,Cmeg21160_c0,Cmeg3267_c0,Cmeg33437_c0,Cmeg26172_c0,Cmeg33177_c0,Cmeg17413_c0,Cmeg21513_c1,Cmeg42014_c0,Cmeg28202_c0,Cmeg17341_c0,Cmeg32309_c0,Cmeg21367_…
GO:0008150	Biological Process	GO:0008152	metabolic process	GO:0044237	cellular metabolic process	GO:0018942	organometal metabolic process	1	Cmeg29243_c0
GO:0008150	Biological Process	GO:0008152	metabolic process	GO:0044237	cellular metabolic process	GO:0035383	thioester metabolic process	15	Cmeg32891_c2,Cmeg29771_c0,Cmeg26937_c0,Cmeg32891_c4,Cmeg32584_c0,Cmeg29642_c1,Cmeg10805_c0,Cmeg32891_c3,Cmeg29969_c0,Cmeg29778_c0,Cmeg28929_c0,Cmeg32188_c0,Cmeg29283_c0,Cmeg33396_c2,Cmeg22862_c0
GO:0008150	Biological Process	GO:0008152	metabolic process	GO:0044237	cellular metabolic process	GO:0097354	prenylation	11	Cmeg17159_c0,Cmeg21732_c0,Cmeg23228_c0,Cmeg25360_c0,Cmeg29500_c0,Cmeg30582_c0,Cmeg29995_c0,Cmeg27722_c0,Cmeg520_c0,Cmeg28872_c0,Cmeg30611_c0
GO:0008150	Biological Process	GO:0008152	metabolic process	GO:0044237	cellular metabolic process	GO:0006091	generation of precursor metabolites and energy	318	Cmeg23836_c0,Cmeg5307_c1,Cmeg25539_c0,Cmeg31970_c0,Cmeg23718_c1,Cmeg29008_c0,Cmeg27674_c0,Cmeg31361_c0,Cmeg28068_c0,Cmeg24491_c0,Cmeg33773_c0,Cmeg28894_c0,Cmeg595341_c0,Cmeg29678_c0,Cmeg32051_c1,Cmeg30628_c0,Cmeg33572_c0,Cmeg30358_c0,Cmeg32327_c0,Cmeg235114_c0,Cmeg30351_c0,Cmeg25729_c0,Cmeg33374_c0,Cmeg26948_c1,Cmeg33255_c1,Cmeg31277_c0,Cmeg33560_c0,Cmeg26948_c2,Cmeg4160_c0,Cmeg25354_c0,Cmeg16297…
GO:0008150	Biological Process	GO:0008152	metabolic process	GO:0044237	cellular metabolic process	GO:0017144	drug metabolic process	26	Cmeg21594_c1,Cmeg32368_c1,Cmeg28077_c0,Cmeg31491_c0,Cmeg30599_c0,Cmeg23546_c0,Cmeg395958_c0,Cmeg31280_c1,Cmeg30468_c0,Cmeg17876_c0,Cmeg27971_c0,Cmeg4694_c1,Cmeg29347_c0,Cmeg28456_c0,Cmeg25837_c0,Cmeg31959_c0,Cmeg31597_c0,Cmeg25385_c0,Cmeg31973_c0,Cmeg29245_c0,Cmeg32984_c1,Cmeg24600_c0,Cmeg27335_c0,Cmeg31853_c0,Cmeg32039_c0,Cmeg30130_c0
GO:0008150	Biological Process	GO:0008152	metabolic process	GO:0044237	cellular metabolic process	GO:0031323	regulation of cellular metabolic process	1390	Cmeg27745_c0,Cmeg32493_c0,Cmeg27780_c0,Cmeg33488_c2,Cmeg17093_c0,Cmeg36732_c0,Cmeg27154_c0,Cmeg30112_c0,Cmeg30477_c0,Cmeg386817_c0,Cmeg27048_c0,Cmeg33395_c0,Cmeg19070_c0,Cmeg30934_c3,Cmeg32530_c2,Cmeg17716_c0,Cmeg31901_c0,Cmeg33219_c0,Cmeg31810_c3,Cmeg30916_c0,Cmeg30574_c5,Cmeg30614_c0,Cmeg29617_c0,Cmeg24068_c2,Cmeg50218_c0,Cmeg27430_c0,Cmeg30395_c0,Cmeg25667_c0,Cmeg35486_c0,Cmeg30616_c0,Cmeg2916…
GO:0008150	Biological Process	GO:0008152	metabolic process	GO:0044237	cellular metabolic process	GO:0006082	organic acid metabolic process	888	Cmeg21501_c0,Cmeg33554_c1,Cmeg54_c0,Cmeg26346_c0,Cmeg374863_c0,Cmeg27863_c1,Cmeg30053_c0,Cmeg31426_c0,Cmeg36929_c0,Cmeg24972_c0,Cmeg31973_c0,Cmeg1230634_c0,Cmeg28748_c0,Cmeg11230_c0,Cmeg26593_c2,Cmeg28715_c0,Cmeg29642_c0,Cmeg31976_c0,Cmeg35963_c0,Cmeg31049_c7,Cmeg32490_c0,Cmeg27564_c0,Cmeg31378_c0,Cmeg31152_c2,Cmeg30992_c9,Cmeg26909_c0,Cmeg30881_c0,Cmeg21874_c0,Cmeg519177_c0,Cmeg30189_c1,Cmeg7863…
GO:0008150	Biological Process	GO:0008152	metabolic process	GO:0044237	cellular metabolic process	GO:0031324	negative regulation of cellular metabolic process	119	Cmeg27920_c0,Cmeg33131_c0,Cmeg31119_c1,Cmeg27994_c1,Cmeg21757_c2,Cmeg32246_c1,Cmeg26805_c0,Cmeg26751_c0,Cmeg21407_c0,Cmeg17153_c0,Cmeg32553_c0,Cmeg30534_c5,Cmeg29451_c0,Cmeg17679_c1,Cmeg27991_c0,Cmeg32102_c3,Cmeg32220_c2,Cmeg31969_c4,Cmeg26990_c0,Cmeg386826_c0,Cmeg33131_c4,Cmeg614177_c0,Cmeg32859_c0,Cmeg30286_c0,Cmeg30445_c0,Cmeg27399_c0,Cmeg25796_c0,Cmeg32220_c3,Cmeg28068_c0,Cmeg33438_c0,Cmeg316…
GO:0008150	Biological Process	GO:0008152	metabolic process	GO:0044237	cellular metabolic process	GO:0006790	sulfur Cmegound metabolic process	123	Cmeg31987_c1,Cmeg27124_c2,Cmeg25602_c0,Cmeg17239_c0,Cmeg47935_c0,Cmeg21855_c0,Cmeg25491_c0,Cmeg30306_c6,Cmeg30395_c0,Cmeg15336_c0,Cmeg28994_c0,Cmeg32276_c0,Cmeg24769_c1,Cmeg30556_c0,Cmeg31024_c0,Cmeg29601_c0,Cmeg29258_c0,Cmeg29051_c0,Cmeg30703_c1,Cmeg24622_c1,Cmeg24945_c0,Cmeg32671_c1,Cmeg28753_c0,Cmeg17132_c0,Cmeg32468_c0,Cmeg24193_c0,Cmeg14323_c0,Cmeg2213_c0,Cmeg34889_c0,Cmeg32237_c1,Cmeg32996_…
GO:0008150	Biological Process	GO:0008152	metabolic process	GO:0044237	cellular metabolic process	GO:0043446	cellular alkane metabolic process	26	Cmeg33374_c0,Cmeg33285_c0,Cmeg23385_c0,Cmeg25578_c0,Cmeg29185_c0,Cmeg30797_c0,Cmeg12993_c0,Cmeg30577_c0,Cmeg32527_c0,Cmeg33252_c0,Cmeg29542_c0,Cmeg26942_c0,Cmeg25793_c0,Cmeg31003_c0,Cmeg31964_c0,Cmeg17305_c0,Cmeg16290_c0,Cmeg42014_c0,Cmeg27230_c0,Cmeg32327_c0,Cmeg9459_c0,Cmeg495345_c0,Cmeg31361_c0,Cmeg20445_c0,Cmeg31975_c0,Cmeg45796_c0
GO:0008150	Biological Process	GO:0008152	metabolic process	GO:0044237	cellular metabolic process	GO:0044248	cellular catabolic process	804	Cmeg27330_c0,Cmeg29038_c0,Cmeg26460_c0,Cmeg31419_c0,Cmeg33033_c0,Cmeg29210_c0,Cmeg30414_c0,Cmeg32200_c0,Cmeg20818_c0,Cmeg9771_c0,Cmeg24040_c0,Cmeg33191_c0,Cmeg12308_c0,Cmeg33309_c0,Cmeg30927_c0,Cmeg31240_c0,Cmeg32381_c0,Cmeg31119_c1,Cmeg26825_c0,Cmeg23648_c0,Cmeg29717_c4,Cmeg29197_c0,Cmeg101235_c0,Cmeg17671_c0,Cmeg17112_c0,Cmeg28643_c0,Cmeg16422_c0,Cmeg32968_c1,Cmeg30499_c0,Cmeg30842_c0,Cmeg29072…
GO:0008150	Biological Process	GO:0008152	metabolic process	GO:0044237	cellular metabolic process	GO:0006081	cellular aldehyde metabolic process	19	Cmeg17844_c0,Cmeg36929_c0,Cmeg28560_c0,Cmeg32126_c0,Cmeg28322_c0,Cmeg29680_c0,Cmeg30902_c0,Cmeg33606_c0,Cmeg32248_c0,Cmeg4364_c0,Cmeg31843_c0,Cmeg8406_c0,Cmeg30802_c0,Cmeg33119_c0,Cmeg25943_c0,Cmeg23850_c0,Cmeg32212_c0,Cmeg30577_c0,Cmeg29562_c0
GO:0008150	Biological Process	GO:0008152	metabolic process	GO:0044237	cellular metabolic process	GO:0034641	cellular nitrogen Cmegound metabolic process	3357	Cmeg18535_c1,Cmeg934060_c0,Cmeg31885_c0,Cmeg26208_c0,Cmeg31717_c0,Cmeg26042_c0,Cmeg24104_c0,Cmeg8063_c0,Cmeg8729_c0,Cmeg21871_c0,Cmeg17095_c0,Cmeg32352_c0,Cmeg30147_c0,Cmeg20033_c0,Cmeg27706_c0,Cmeg26226_c0,Cmeg24622_c0,Cmeg17876_c0,Cmeg25607_c0,Cmeg30429_c0,Cmeg6902_c0,Cmeg29411_c0,Cmeg13636_c0,Cmeg33004_c2,Cmeg13877_c0,Cmeg29045_c0,Cmeg31881_c0,Cmeg30068_c2,Cmeg28073_c1,Cmeg32324_c0,Cmeg21889_c…
7_c0,Cmeg31861_c0,Cmeg30703_c1,Cmeg25388_c0,Cmeg17353_c0,Cmeg16617_c1,Cmeg23802_c0,Cmeg31488_c0,Cmeg31070_c0,Cmeg283_c0,Cmeg31239_c0,Cmeg31019_c3,Cmeg12940_c0,Cmeg18146_c0,Cmeg25641_c1,Cmeg27608_c0,Cmeg15932_c0,Cmeg14767_c0,Cmeg8680_c0,Cmeg31643_c0,Cmeg30592_c0,Cmeg29121_c0,Cmeg31364_c3,Cmeg32473_c2,Cmeg28340_c0,Cmeg21699_c0,Cmeg38569_c0,Cmeg30444_c5,Cmeg22052_c0,Cmeg17019_c0,Cmeg8267_c0,Cmeg3266…
GO:0008150	Biological Process	GO:0048519	negative regulation of biological process	GO:0051129	negative regulation of cellular Cmegonent organization	GO:0010639	negative regulation of organelle organization	12	Cmeg30746_c0,Cmeg31781_c0,Cmeg23899_c0,Cmeg23299_c0,Cmeg1005041_c0,Cmeg2805_c0,Cmeg25634_c0,Cmeg36729_c0,Cmeg30487_c0,Cmeg28201_c0,Cmeg29907_c1,Cmeg28683_c0
GO:0008150	Biological Process	GO:0048519	negative regulation of biological process	GO:0051129	negative regulation of cellular Cmegonent organization	GO:0031345	negative regulation of cell projection organization	2	Cmeg33545_c0,Cmeg23540_c2
GO:0008150	Biological Process	GO:0048519	negative regulation of biological process	GO:0051129	negative regulation of cellular Cmegonent organization	GO:0051964	negative regulation of synapse assembly	4	Cmeg33033_c0,Cmeg31511_c0,Cmeg20902_c1,Cmeg23571_c0
GO:0008150	Biological Process	GO:0048519	negative regulation of biological process	GO:0051129	negative regulation of cellular Cmegonent organization	GO:0045806	negative regulation of endocytosis	2	Cmeg31407_c1,Cmeg31019_c0
GO:0008150	Biological Process	GO:0048519	negative regulation of biological process	GO:0051129	negative regulation of cellular Cmegonent organization	GO:0043242	negative regulation of protein Cmeglex disassembly	3	Cmeg30487_c0,Cmeg27991_c0,Cmeg30746_c0
GO:0008150	Biological Process	GO:0048519	negative regulation of biological process	GO:0002683	negative regulation of immune system process	GO:0050777	negative regulation of immune response	2	Cmeg29799_c0,Cmeg32102_c3
GO:0008150	Biological Process	GO:0048519	negative regulation of biological process	GO:0002683	negative regulation of immune system process	GO:0045611	negative regulation of hemocyte differentiation	2	Cmeg17267_c0,Cmeg31611_c2
GO:0008150	Biological Process	GO:0048519	negative regulation of biological process	GO:0045926	negative regulation of growth	GO:0048640	negative regulation of developmental growth	5	Cmeg33033_c0,Cmeg31511_c0,Cmeg32404_c0,Cmeg20902_c1,Cmeg23571_c0
GO:0008150	Biological Process	GO:0048519	negative regulation of biological process	GO:0045926	negative regulation of growth	GO:0044146	negative regulation of growth of symbiont involved in interaction with host	1	Cmeg31119_c1
GO:0008150	Biological Process	GO:0048519	negative regulation of biological process	GO:0045926	negative regulation of growth	GO:0046621	negative regulation of organ growth	1	Cmeg32404_c0
GO:0008150	Biological Process	GO:0048519	negative regulation of biological process	GO:0040013	negative regulation of locomotion	GO:2000146	negative regulation of cell motility	1	Cmeg31216_c0
GO:0008150	Biological Process	GO:0048519	negative regulation of biological process	GO:0051241	negative regulation of multicellular organismal process	GO:0001818	negative regulation of cytokine production	2	Cmeg25667_c1,Cmeg25667_c0
GO:0008150	Biological Process	GO:0048519	negative regulation of biological process	GO:0051241	negative regulation of multicellular organismal process	GO:0046533	negative regulation of photoreceptor cell differentiation	1	Cmeg32313_c3
GO:0008150	Biological Process	GO:0048519	negative regulation of biological process	GO:0051241	negative regulation of multicellular organismal process	GO:0031645	negative regulation of neurological system process	1	Cmeg33046_c0
GO:0008150	Biological Process	GO:0048519	negative regulation of biological process	GO:0051241	negative regulation of multicellular organismal process	GO:0046621	negative regulation of organ growth	1	Cmeg32404_c0
GO:0008150	Biological Process	GO:0048519	negative regulation of biological process	GO:0009892	negative regulation of metabolic process	GO:0010605	negative regulation of macromolecule metabolic process	120	Cmeg32338_c1,Cmeg33396_c2,Cmeg26379_c0,Cmeg32220_c1,Cmeg28427_c0,Cmeg31987_c0,Cmeg32478_c0,Cmeg33224_c1,Cmeg32233_c0,Cmeg30765_c0,Cmeg30053_c0,Cmeg28580_c0,Cmeg23801_c0,Cmeg31020_c1,Cmeg694_c0,Cmeg1231_c0,Cmeg205081_c0,Cmeg972042_c0,Cmeg32849_c3,Cmeg25549_c0,Cmeg32043_c0,Cmeg31808_c0,Cmeg27689_c0,Cmeg34657_c0,Cmeg31869_c0,Cmeg25547_c0,Cmeg29187_c1,Cmeg32432_c1,Cmeg167758_c0,Cmeg28416_c0,Cmeg17783…
GO:0008150	Biological Process	GO:0048519	negative regulation of biological process	GO:0009892	negative regulation of metabolic process	GO:0051172	negative regulation of nitrogen Cmegound metabolic process	108	Cmeg30308_c0,Cmeg34092_c0,Cmeg32265_c0,Cmeg24575_c0,Cmeg25667_c0,Cmeg31810_c0,Cmeg31781_c0,Cmeg21018_c0,Cmeg32740_c0,Cmeg32944_c2,Cmeg28094_c0,Cmeg424445_c0,Cmeg264_c0,Cmeg31810_c3,Cmeg27509_c2,Cmeg28994_c0,Cmeg315_c0,Cmeg19567_c0,Cmeg28658_c0,Cmeg28718_c0,Cmeg27131_c0,Cmeg30606_c1,Cmeg812661_c0,Cmeg25104_c0,Cmeg18704_c0,Cmeg24211_c0,Cmeg25238_c0,Cmeg32594_c1,Cmeg32772_c0,Cmeg31569_c0,Cmeg25667_c…
GO:0008150	Biological Process	GO:0048519	negative regulation of biological process	GO:0009892	negative regulation of metabolic process	GO:0045833	negative regulation of lipid metabolic process	1	Cmeg32283_c0
GO:0008150	Biological Process	GO:0048519	negative regulation of biological process	GO:0009892	negative regulation of metabolic process	GO:0009895	negative regulation of catabolic process	2	Cmeg32283_c0,Cmeg28091_c0
GO:0008150	Biological Process	GO:0048519	negative regulation of biological process	GO:0009892	negative regulation of metabolic process	GO:0009890	negative regulation of biosynthetic process	105	Cmeg32338_c1,Cmeg33396_c2,Cmeg26379_c0,Cmeg32220_c1,Cmeg31987_c0,Cmeg32233_c0,Cmeg33224_c1,Cmeg30765_c0,Cmeg30053_c0,Cmeg28580_c0,Cmeg23801_c0,Cmeg31020_c1,Cmeg694_c0,Cmeg1231_c0,Cmeg205081_c0,Cmeg972042_c0,Cmeg32849_c3,Cmeg25549_c0,Cmeg32043_c0,Cmeg31808_c0,Cmeg27689_c0,Cmeg34657_c0,Cmeg31869_c0,Cmeg25547_c0,Cmeg29187_c1,Cmeg167758_c0,Cmeg28416_c0,Cmeg17783_c0,Cmeg32102_c3,Cmeg32220_c2,Cmeg31969…
GO:0008150	Biological Process	GO:0048519	negative regulation of biological process	GO:0009892	negative regulation of metabolic process	GO:0032351	negative regulation of hormone metabolic process	1	Cmeg25666_c0
GO:0008150	Biological Process	GO:0048519	negative regulation of biological process	GO:0009892	negative regulation of metabolic process	GO:0031324	negative regulation of cellular metabolic process	119	Cmeg27920_c0,Cmeg33131_c0,Cmeg31119_c1,Cmeg27994_c1,Cmeg21757_c2,Cmeg32246_c1,Cmeg26805_c0,Cmeg26751_c0,Cmeg21407_c0,Cmeg17153_c0,Cmeg32553_c0,Cmeg30534_c5,Cmeg29451_c0,Cmeg17679_c1,Cmeg27991_c0,Cmeg32102_c3,Cmeg32220_c2,Cmeg31969_c4,Cmeg26990_c0,Cmeg386826_c0,Cmeg33131_c4,Cmeg614177_c0,Cmeg32859_c0,Cmeg30286_c0,Cmeg30445_c0,Cmeg27399_c0,Cmeg25796_c0,Cmeg32220_c3,Cmeg28068_c0,Cmeg33438_c0,Cmeg316…
GO:0008150	Biological Process	GO:0048519	negative regulation of biological process	GO:0048523	negative regulation of cellular process	GO:0060969	negative regulation of gene silencing	2	Cmeg19567_c0,Cmeg24164_c0
GO:0008150	Biological Process	GO:0048519	negative regulation of biological process	GO:0048523	negative regulation of cellular process	GO:0051271	negative regulation of cellular Cmegonent movement	1	Cmeg31216_c0
GO:0008150	Biological Process	GO:0048519	negative regulation of biological process	GO:0048523	negative regulation of cellular process	GO:0031324	negative regulation of cellular metabolic process	119	Cmeg27920_c0,Cmeg33131_c0,Cmeg31119_c1,Cmeg27994_c1,Cmeg21757_c2,Cmeg32246_c1,Cmeg26805_c0,Cmeg26751_c0,Cmeg21407_c0,Cmeg17153_c0,Cmeg32553_c0,Cmeg30534_c5,Cmeg29451_c0,Cmeg17679_c1,Cmeg27991_c0,Cmeg32102_c3,Cmeg32220_c2,Cmeg31969_c4,Cmeg26990_c0,Cmeg386826_c0,Cmeg33131_c4,Cmeg614177_c0,Cmeg32859_c0,Cmeg30286_c0,Cmeg30445_c0,Cmeg27399_c0,Cmeg25796_c0,Cmeg32220_c3,Cmeg28068_c0,Cmeg33438_c0,Cmeg316…
GO:0008150	Biological Process	GO:0048519	negative regulation of biological process	GO:0048523	negative regulation of cellular process	GO:1900077	negative regulation of cellular response to insulin stimulus	2	Cmeg33320_c0,Cmeg31458_c7
GO:0008150	Biological Process	GO:0048519	negative regulation of biological process	GO:0048523	negative regulation of cellular process	GO:0051964	negative regulation of synapse assembly	4	Cmeg33033_c0,Cmeg31511_c0,Cmeg20902_c1,Cmeg23571_c0
GO:0008150	Biological Process	GO:0048519	negative regulation of biological process	GO:0048523	negative regulation of cellular process	GO:0043242	negative regulation of protein Cmeglex disassembly	3	Cmeg30487_c0,Cmeg27991_c0,Cmeg30746_c0
GO:0008150	Biological Process	GO:0048519	negative regulation of biological process	GO:0048523	negative regulation of cellular process	GO:0008285	negative regulation of cell proliferation	3	Cmeg17267_c0,Cmeg32432_c1,Cmeg32404_c0
GO:0008150	Biological Process	GO:0048519	negative regulation of biological process	GO:0048523	negative regulation of cellular process	GO:0060548	negative regulation of cell death	20	Cmeg30683_c2,Cmeg30784_c0,Cmeg34827_c0,Cmeg31020_c1,Cmeg23288_c0,Cmeg33038_c0,Cmeg9388_c0,Cmeg32122_c1,Cmeg21018_c0,Cmeg31823_c0,Cmeg31576_c0,Cmeg29907_c1,Cmeg29799_c0,Cmeg23849_c0,Cmeg17290_c0,Cmeg30715_c0,Cmeg31918_c0,Cmeg29033_c0,Cmeg28667_c1,Cmeg16632_c0
GO:0008150	Biological Process	GO:0048519	negative regulation of biological process	GO:0048523	negative regulation of cellular process	GO:0010648	negative regulation of cell communication	45	Cmeg33320_c0,Cmeg28253_c0,Cmeg31733_c5,Cmeg17267_c0,Cmeg26323_c0,Cmeg33438_c0,Cmeg27553_c0,Cmeg29455_c0,Cmeg24221_c1,Cmeg32791_c1,Cmeg19188_c0,Cmeg21039_c0,Cmeg25667_c0,Cmeg32313_c3,Cmeg32020_c0,Cmeg31322_c0,Cmeg32461_c0,Cmeg30534_c5,Cmeg30924_c1,Cmeg31458_c7,Cmeg33046_c0,Cmeg27807_c0,Cmeg20902_c1,Cmeg32863_c0,Cmeg27131_c0,Cmeg29213_c3,Cmeg796092_c0,Cmeg32876_c0,Cmeg33375_c0,Cmeg33554_c1,Cmeg2533…
GO:0008150	Biological Process	GO:0048519	negative regulation of biological process	GO:0048523	negative regulation of cellular process	GO:0048525	negative regulation of viral process	1	Cmeg30153_c0
GO:0008150	Biological Process	GO:0048519	negative regulation of biological process	GO:0048523	negative regulation of cellular process	GO:0031345	negative regulation of cell projection organization	2	Cmeg33545_c0,Cmeg23540_c2
GO:0008150	Biological Process	GO:0048519	negative regulation of biological process	GO:0048523	negative regulation of cellular process	GO:0010639	negative regulation of organelle organization	12	Cmeg30746_c0,Cmeg31781_c0,Cmeg23899_c0,Cmeg23299_c0,Cmeg1005041_c0,Cmeg2805_c0,Cmeg25634_c0,Cmeg36729_c0,Cmeg30487_c0,Cmeg28201_c0,Cmeg29907_c1,Cmeg28683_c0
GO:0008150	Biological Process	GO:0048519	negative regulation of biological process	GO:0048523	negative regulation of cellular process	GO:0045596	negative regulation of cell differentiation	22	Cmeg24214_c0,Cmeg31121_c0,Cmeg28094_c0,Cmeg28253_c0,Cmeg32876_c0,Cmeg17267_c0,Cmeg30951_c0,Cmeg21018_c0,Cmeg32313_c3,Cmeg28160_c0,Cmeg32772_c0,Cmeg32393_c2,Cmeg321326_c0,Cmeg31611_c2,Cmeg29907_c1,Cmeg23540_c2,Cmeg30450_c2,Cmeg32246_c1,Cmeg31704_c0,Cmeg20902_c1,Cmeg17345_c0,Cmeg33545_c0
GO:0008150	Biological Process	GO:0048519	negative regulation of biological process	GO:0048523	negative regulation of cellular process	GO:0090288	negative regulation of cellular response to growth factor stimulus	5	Cmeg24221_c1,Cmeg25667_c1,Cmeg25667_c0,Cmeg28253_c0,Cmeg9925_c0
GO:0008150	Biological Process	GO:0048519	negative regulation of biological process	GO:0048523	negative regulation of cellular process	GO:0045786	negative regulation of cell cycle	23	Cmeg851786_c0,Cmeg27856_c0,Cmeg32547_c0,Cmeg17392_c0,Cmeg25962_c0,Cmeg25634_c0,Cmeg17783_c0,Cmeg17153_c0,Cmeg29907_c1,Cmeg24211_c0,Cmeg25220_c0,Cmeg31781_c0,Cmeg25667_c1,Cmeg30634_c0,Cmeg1005041_c0,Cmeg25667_c0,Cmeg31429_c0,Cmeg18691_c0,Cmeg32726_c1,Cmeg36729_c0,Cmeg31275_c0,Cmeg28201_c0,Cmeg32756_c0
GO:0008150	Biological Process	GO:0048519	negative regulation of biological process	GO:0048523	negative regulation of cellular process	GO:0010948	negative regulation of cell cycle process	22	Cmeg23899_c0,Cmeg2805_c0,Cmeg19992_c0,Cmeg29907_c1,Cmeg28683_c0,Cmeg25634_c0,Cmeg27835_c0,Cmeg32781_c0,Cmeg31998_c2,Cmeg31206_c0,Cmeg29867_c0,Cmeg1005041_c0,Cmeg25667_c0,Cmeg31980_c1,Cmeg31781_c0,Cmeg25667_c1,Cmeg28201_c0,Cmeg28601_c0,Cmeg17267_c0,Cmeg464797_c0,Cmeg36729_c0,Cmeg20420_c1
GO:0008150	Biological Process	GO:0048519	negative regulation of biological process	GO:0023057	negative regulation of signaling	GO:0009968	negative regulation of signal transduction	40	Cmeg9925_c0,Cmeg32966_c0,Cmeg29812_c0,Cmeg36148_c0,Cmeg32870_c0,Cmeg29907_c1,Cmeg29799_c0,Cmeg23232_c0,Cmeg31472_c0,Cmeg25667_c1,Cmeg796092_c0,Cmeg32876_c0,Cmeg33554_c1,Cmeg33375_c0,Cmeg25336_c1,Cmeg27918_c0,Cmeg26157_c0,Cmeg31458_c7,Cmeg27807_c0,Cmeg20902_c1,Cmeg32863_c0,Cmeg27131_c0,Cmeg32461_c0,Cmeg30534_c5,Cmeg30924_c1,Cmeg32791_c1,Cmeg19188_c0,Cmeg21039_c0,Cmeg25667_c0,Cmeg32313_c3,Cmeg32020…
GO:0008150	Biological Process	GO:0048519	negative regulation of biological process	GO:0023057	negative regulation of signaling	GO:0051970	negative regulation of transmission of nerve impulse	1	Cmeg33046_c0
GO:0008150	Biological Process	GO:0048519	negative regulation of biological process	GO:0051051	negative regulation of transport	GO:0032387	negative regulation of intracellular transport	3	Cmeg27918_c0,Cmeg28852_c0,Cmeg28852_c1
GO:0008150	Biological Process	GO:0048519	negative regulation of biological process	GO:0051051	negative regulation of transport	GO:0045806	negative regulation of endocytosis	2	Cmeg31407_c1,Cmeg31019_c0
GO:0008150	Biological Process	GO:0048519	negative regulation of biological process	GO:0051051	negative regulation of transport	GO:0051224	negative regulation of protein transport	5	Cmeg32954_c0,Cmeg27918_c0,Cmeg33375_c0,Cmeg28852_c1,Cmeg28852_c0
GO:0008150	Biological Process	GO:0048519	negative regulation of biological process	GO:0048585	negative regulation of response to stimulus	GO:1900077	negative regulation of cellular response to insulin stimulus	2	Cmeg33320_c0,Cmeg31458_c7
GO:0008150	Biological Process	GO:0048519	negative regulation of biological process	GO:0048585	negative regulation of response to stimulus	GO:0050777	negative regulation of immune response	2	Cmeg29799_c0,Cmeg32102_c3
GO:0008150	Biological Process	GO:0048519	negative regulation of biological process	GO:0048585	negative regulation of response to stimulus	GO:0032102	negative regulation of response to external stimulus	1	Cmeg29672_c0
GO:0008150	Biological Process	GO:0048519	negative regulation of biological process	GO:0048585	negative regulation of response to stimulus	GO:0009968	negative regulation of signal transduction	40	Cmeg9925_c0,Cmeg32966_c0,Cmeg29812_c0,Cmeg36148_c0,Cmeg32870_c0,Cmeg29907_c1,Cmeg29799_c0,Cmeg23232_c0,Cmeg31472_c0,Cmeg25667_c1,Cmeg796092_c0,Cmeg32876_c0,Cmeg33554_c1,Cmeg33375_c0,Cmeg25336_c1,Cmeg27918_c0,Cmeg26157_c0,Cmeg31458_c7,Cmeg27807_c0,Cmeg20902_c1,Cmeg32863_c0,Cmeg27131_c0,Cmeg32461_c0,Cmeg30534_c5,Cmeg30924_c1,Cmeg32791_c1,Cmeg19188_c0,Cmeg21039_c0,Cmeg25667_c0,Cmeg32313_c3,Cmeg32020…
GO:0008150	Biological Process	GO:0048519	negative regulation of biological process	GO:0048585	negative regulation of response to stimulus	GO:0090288	negative regulation of cellular response to growth factor stimulus	5	Cmeg24221_c1,Cmeg25667_c1,Cmeg25667_c0,Cmeg28253_c0,Cmeg9925_c0
GO:0008150	Biological Process	GO:0048519	negative regulation of biological process	GO:0048585	negative regulation of response to stimulus	GO:0002832	negative regulation of response to biotic stimulus	1	Cmeg32102_c3
GO:0008150	Biological Process	GO:0048519	negative regulation of biological process	GO:0048585	negative regulation of response to stimulus	GO:0031348	negative regulation of defense response	1	Cmeg29799_c0
GO:0008150	Biological Process	GO:0048519	negative regulation of biological process	GO:0043901	negative regulation of multi-organism process	GO:0044146	negative regulation of growth of symbiont involved in interaction with host	1	Cmeg31119_c1
GO:0008150	Biological Process	GO:0048519	negative regulation of biological process	GO:0043901	negative regulation of multi-organism process	GO:0048525	negative regulation of viral process	1	Cmeg30153_c0
GO:0008150	Biological Process	GO:0048519	negative regulation of biological process	GO:0051093	negative regulation of developmental process	GO:0048640	negative regulation of developmental growth	5	Cmeg33033_c0,Cmeg31511_c0,Cmeg32404_c0,Cmeg20902_c1,Cmeg23571_c0
GO:0008150	Biological Process	GO:0048519	negative regulation of biological process	GO:0051093	negative regulation of developmental process	GO:0046671	negative regulation of retinal cell programmed cell death	2	Cmeg30715_c0,Cmeg9388_c0
GO:0008150	Biological Process	GO:0048519	negative regulation of biological process	GO:0051093	negative regulation of developmental process	GO:0051961	negative regulation of nervous system development	4	Cmeg23571_c0,Cmeg20902_c1,Cmeg33033_c0,Cmeg31511_c0
GO:0008150	Biological Process	GO:0048519	negative regulation of biological process	GO:0051093	negative regulation of developmental process	GO:0045596	negative regulation of cell differentiation	22	Cmeg24214_c0,Cmeg31121_c0,Cmeg28094_c0,Cmeg28253_c0,Cmeg32876_c0,Cmeg17267_c0,Cmeg30951_c0,Cmeg21018_c0,Cmeg32313_c3,Cmeg28160_c0,Cmeg32772_c0,Cmeg32393_c2,Cmeg321326_c0,Cmeg31611_c2,Cmeg29907_c1,Cmeg23540_c2,Cmeg30450_c2,Cmeg32246_c1,Cmeg31704_c0,Cmeg20902_c1,Cmeg17345_c0,Cmeg33545_c0
GO:0008150	Biological Process	GO:0040011	locomotion	GO:0040012	regulation of locomotion	GO:0050920	regulation of chemotaxis	2	Cmeg33545_c0,Cmeg30964_c3
GO:0008150	Biological Process	GO:0040011	locomotion	GO:0040012	regulation of locomotion	GO:2000145	regulation of cell motility	6	Cmeg33501_c0,Cmeg33527_c0,Cmeg26243_c3,Cmeg30272_c0,Cmeg31216_c0,Cmeg620153_c0
GO:0008150	Biological Process	GO:0040011	locomotion	GO:0040012	regulation of locomotion	GO:0040013	negative regulation of locomotion	1	Cmeg31216_c0
GO:0008150	Biological Process	GO:0040011	locomotion	GO:0040013	negative regulation of locomotion	GO:2000146	negative regulation of cell motility	1	Cmeg31216_c0
GO:0008150	Biological Process	GO:0040011	locomotion	GO:0048870	cell motility	GO:2000145	regulation of cell motility	6	Cmeg33501_c0,Cmeg33527_c0,Cmeg26243_c3,Cmeg30272_c0,Cmeg31216_c0,Cmeg620153_c0
GO:0008150	Biological Process	GO:0040011	locomotion	GO:0048870	cell motility	GO:2000146	negative regulation of cell motility	1	Cmeg31216_c0
GO:0008150	Biological Process	GO:0040011	locomotion	GO:0048870	cell motility	GO:0016477	cell migration	41	Cmeg16123_c0,Cmeg32404_c0,Cmeg28094_c0,Cmeg32696_c0,Cmeg25980_c0,Cmeg32419_c4,Cmeg21018_c0,Cmeg26243_c3,Cmeg33131_c4,Cmeg31216_c0,Cmeg30308_c0,Cmeg33108_c0,Cmeg31611_c2,Cmeg22951_c0,Cmeg29451_c0,Cmeg33468_c0,Cmeg620153_c0,Cmeg57911_c0,Cmeg32246_c1,Cmeg32429_c0,Cmeg29330_c0,Cmeg101235_c0,Cmeg31119_c1,Cmeg33501_c0,Cmeg31121_c0,Cmeg24214_c0,Cmeg32876_c0,Cmeg32478_c0,Cmeg32996_c0,Cmeg32538_c3,Cmeg314…
GO:0008150	Biological Process	GO:0040011	locomotion	GO:0051821	dissemination or transmission of organism from other organism involved in symbiotic interaction	GO:0044007	dissemination or transmission of symbiont from host	10	Cmeg30071_c1,Cmeg26613_c0,Cmeg17250_c0,Cmeg17349_c0,Cmeg27459_c0,Cmeg7213_c0,Cmeg30830_c0,Cmeg19042_c0,Cmeg33210_c0,Cmeg12501_c0
GO:0008150	Biological Process	GO:0040011	locomotion	GO:0042330	taxis	GO:0006935	chemotaxis	51	Cmeg26243_c3,Cmeg33131_c4,Cmeg32774_c1,Cmeg30698_c0,Cmeg32473_c0,Cmeg21675_c0,Cmeg32419_c4,Cmeg33404_c2,Cmeg291677_c0,Cmeg33404_c1,Cmeg26865_c0,Cmeg28094_c0,Cmeg17039_c0,Cmeg32135_c1,Cmeg33398_c0,Cmeg425837_c0,Cmeg29955_c0,Cmeg33545_c0,Cmeg33468_c0,Cmeg29652_c1,Cmeg24604_c0,Cmeg22951_c0,Cmeg32886_c1,Cmeg30487_c0,Cmeg33111_c0,Cmeg27804_c0,Cmeg19874_c0,Cmeg33225_c0,Cmeg31256_c0,Cmeg30964_c3,Cmeg316…
GO:0008150	Biological Process	GO:0040011	locomotion	GO:0042330	taxis	GO:0009453	energy taxis	1	Cmeg31227_c0
GO:0008150	Biological Process	GO:0040011	locomotion	GO:0052192	movement in environment of other organism involved in symbiotic interaction	GO:0052126	movement in host environment	49	Cmeg19179_c0,Cmeg30487_c1,Cmeg28681_c0,Cmeg22943_c0,Cmeg30303_c0,Cmeg1160196_c0,Cmeg28803_c0,Cmeg33809_c0,Cmeg32512_c1,Cmeg27050_c0,Cmeg27509_c2,Cmeg31075_c0,Cmeg28851_c0,Cmeg20963_c0,Cmeg24244_c0,Cmeg26235_c0,Cmeg28480_c0,Cmeg8018_c0,Cmeg28079_c0,Cmeg33294_c0,Cmeg32923_c0,Cmeg32540_c0,Cmeg8045_c0,Cmeg28342_c0,Cmeg33271_c1,Cmeg33106_c0,Cmeg24026_c0,Cmeg21644_c0,Cmeg29185_c0,Cmeg33088_c0,Cmeg7764_…
GO:0008150	Biological Process	GO:0040011	locomotion	GO:0052192	movement in environment of other organism involved in symbiotic interaction	GO:0051828	entry into other organism involved in symbiotic interaction	30	Cmeg24244_c0,Cmeg30092_c1,Cmeg25421_c0,Cmeg28851_c0,Cmeg21019_c0,Cmeg21734_c1,Cmeg23583_c0,Cmeg8018_c0,Cmeg32749_c0,Cmeg25591_c0,Cmeg32446_c1,Cmeg31075_c0,Cmeg1153959_c0,Cmeg26058_c0,Cmeg7764_c0,Cmeg32512_c1,Cmeg29185_c0,Cmeg33088_c0,Cmeg1160196_c0,Cmeg28803_c0,Cmeg32349_c1,Cmeg22059_c0,Cmeg19179_c0,Cmeg30487_c1,Cmeg28079_c0,Cmeg33106_c0,Cmeg33271_c1,Cmeg24026_c0,Cmeg30303_c0,Cmeg28681_c0
GO:0008150	Biological Process	GO:0040011	locomotion	GO:0052192	movement in environment of other organism involved in symbiotic interaction	GO:0051814	movement in other organism involved in symbiotic interaction	19	Cmeg28480_c0,Cmeg30649_c0,Cmeg20963_c0,Cmeg30342_c1,Cmeg26235_c0,Cmeg31532_c0,Cmeg27509_c2,Cmeg19739_c0,Cmeg513823_c0,Cmeg30467_c0,Cmeg27050_c0,Cmeg33809_c0,Cmeg8045_c0,Cmeg28342_c0,Cmeg22943_c0,Cmeg21644_c0,Cmeg32923_c0,Cmeg32540_c0,Cmeg33294_c0
GO:0008150	Biological Process	GO:0044699	single-organism process	GO:0008283	cell proliferation	GO:0048134	germ-line cyst formation	5	Cmeg32327_c0,Cmeg24604_c0,Cmeg205081_c0,Cmeg30746_c0,Cmeg32772_c0
GO:0008150	Biological Process	GO:0044699	single-organism process	GO:0008283	cell proliferation	GO:0072089	stem cell proliferation	7	Cmeg30532_c1,Cmeg32429_c0,Cmeg28952_c0,Cmeg32419_c4,Cmeg24776_c0,Cmeg29585_c0,Cmeg28580_c0
GO:0008150	Biological Process	GO:0044699	single-organism process	GO:0008283	cell proliferation	GO:0042127	regulation of cell proliferation	39	Cmeg31704_c0,Cmeg28277_c0,Cmeg29160_c0,Cmeg28003_c0,Cmeg30715_c0,Cmeg31808_c0,Cmeg25711_c0,Cmeg29907_c1,Cmeg32432_c1,Cmeg29486_c4,Cmeg32220_c1,Cmeg24882_c0,Cmeg30582_c0,Cmeg36629_c0,Cmeg28467_c0,Cmeg32220_c4,Cmeg32342_c3,Cmeg32876_c0,Cmeg33519_c0,Cmeg28580_c0,Cmeg33477_c0,Cmeg31119_c1,Cmeg31458_c7,Cmeg32246_c1,Cmeg33048_c1,Cmeg32745_c2,Cmeg33550_c0,Cmeg30308_c0,Cmeg32220_c2,Cmeg32791_c1,Cmeg33141…
GO:0008150	Biological Process	GO:0044699	single-organism process	GO:0008283	cell proliferation	GO:0008284	positive regulation of cell proliferation	2	Cmeg28580_c0,Cmeg30582_c0
GO:0008150	Biological Process	GO:0044699	single-organism process	GO:0008283	cell proliferation	GO:0061351	neural precursor cell proliferation	7	Cmeg29585_c0,Cmeg28580_c0,Cmeg30532_c1,Cmeg32429_c0,Cmeg28952_c0,Cmeg32419_c4,Cmeg24776_c0
GO:0008150	Biological Process	GO:0044699	single-organism process	GO:0008283	cell proliferation	GO:0035172	hemocyte proliferation	20	Cmeg32220_c2,Cmeg33141_c0,Cmeg33550_c0,Cmeg32220_c1,Cmeg30308_c0,Cmeg24882_c0,Cmeg31810_c0,Cmeg30582_c0,Cmeg17267_c0,Cmeg33519_c0,Cmeg33477_c0,Cmeg32220_c4,Cmeg32220_c3,Cmeg31810_c3,Cmeg31119_c1,Cmeg31808_c0,Cmeg32246_c1,Cmeg29486_c4,Cmeg32745_c2,Cmeg32432_c1
GO:0008150	Biological Process	GO:0044699	single-organism process	GO:0008283	cell proliferation	GO:0050673	epithelial cell proliferation	3	Cmeg32876_c0,Cmeg21316_c0,Cmeg32404_c0
GO:0008150	Biological Process	GO:0044699	single-organism process	GO:0008283	cell proliferation	GO:0008285	negative regulation of cell proliferation	3	Cmeg17267_c0,Cmeg32432_c1,Cmeg32404_c0
GO:0008150	Biological Process	GO:0044699	single-organism process	GO:0044767	single-organism developmental process	GO:0001704	formation of primary germ layer	12	Cmeg32246_c1,Cmeg32996_c0,Cmeg26243_c3,Cmeg15733_c0,Cmeg32538_c3,Cmeg31704_c0,Cmeg30308_c0,Cmeg29187_c1,Cmeg31611_c2,Cmeg29451_c0,Cmeg32696_c0,Cmeg31020_c1
GO:0008150	Biological Process	GO:0044699	single-organism process	GO:0044767	single-organism developmental process	GO:0048732	gland development	27	Cmeg32419_c4,Cmeg26243_c3,Cmeg624259_c0,Cmeg32791_c1,Cmeg32063_c1,Cmeg29441_c2,Cmeg31121_c0,Cmeg27902_c0,Cmeg17267_c0,Cmeg32876_c0,Cmeg4364_c0,Cmeg32859_c0,Cmeg28094_c0,Cmeg31020_c1,Cmeg32429_c0,Cmeg34657_c0,Cmeg28003_c0,Cmeg29187_c3,Cmeg31704_c0,Cmeg31119_c1,Cmeg9925_c0,Cmeg29717_c4,Cmeg32745_c2,Cmeg31611_c2,Cmeg30530_c0,Cmeg29907_c1,Cmeg33055_c4
GO:0008150	Biological Process	GO:0044699	single-organism process	GO:0044767	single-organism developmental process	GO:0006949	syncytium formation	5	Cmeg33550_c0,Cmeg30682_c1,Cmeg291677_c0,Cmeg31345_c0,Cmeg33108_c0
GO:0008150	Biological Process	GO:0044699	single-organism process	GO:0044767	single-organism developmental process	GO:0035239	tube morphogenesis	24	Cmeg32876_c0,Cmeg32696_c0,Cmeg28094_c0,Cmeg31020_c1,Cmeg24221_c1,Cmeg27902_c0,Cmeg27841_c0,Cmeg32791_c1,Cmeg31472_c0,Cmeg30342_c1,Cmeg32419_c4,Cmeg32996_c0,Cmeg31798_c1,Cmeg21316_c0,Cmeg29451_c0,Cmeg33468_c0,Cmeg28003_c0,Cmeg30890_c0,Cmeg30715_c0,Cmeg31119_c1,Cmeg31704_c0,Cmeg29717_c4,Cmeg32429_c0,Cmeg34657_c0
GO:0008150	Biological Process	GO:0044699	single-organism process	GO:0044767	single-organism developmental process	GO:0031099	regeneration	14	Cmeg30530_c0,Cmeg29907_c1,Cmeg28380_c0,Cmeg28949_c0,Cmeg32333_c0,Cmeg33379_c0,Cmeg927194_c0,Cmeg27765_c0,Cmeg33503_c0,Cmeg32590_c0,Cmeg27862_c0,Cmeg24610_c0,Cmeg25770_c0,Cmeg20647_c0
GO:0008150	Biological Process	GO:0044699	single-organism process	GO:0044767	single-organism developmental process	GO:0001525	angiogenesis	5	Cmeg25666_c0,Cmeg30671_c0,Cmeg28250_c0,Cmeg22408_c0,Cmeg16044_c0
GO:0008150	Biological Process	GO:0044699	single-organism process	GO:0044767	single-organism developmental process	GO:0048598	embryonic morphogenesis	43	Cmeg32782_c0,Cmeg33108_c0,Cmeg31611_c2,Cmeg29451_c0,Cmeg21316_c0,Cmeg32246_c1,Cmeg32429_c0,Cmeg29717_c4,Cmeg31119_c1,Cmeg28952_c0,Cmeg31760_c0,Cmeg32404_c0,Cmeg17267_c0,Cmeg32859_c0,Cmeg28094_c0,Cmeg32696_c0,Cmeg32419_c4,Cmeg26243_c3,Cmeg291677_c0,Cmeg32791_c1,Cmeg32147_c0,Cmeg30308_c0,Cmeg29187_c1,Cmeg30532_c1,Cmeg32432_c1,Cmeg31798_c1,Cmeg29411_c0,Cmeg32769_c3,Cmeg15733_c0,Cmeg28091_c0,Cmeg3071…
GO:0008150	Biological Process	GO:0044699	single-organism process	GO:0044767	single-organism developmental process	GO:0048468	cell development	192	Cmeg28450_c0,Cmeg33398_c0,Cmeg31511_c0,Cmeg27902_c0,Cmeg33404_c1,Cmeg16123_c0,Cmeg32220_c2,Cmeg6578_c0,Cmeg31206_c0,Cmeg24852_c0,Cmeg232606_c0,Cmeg32327_c0,Cmeg32774_c1,Cmeg33225_c0,Cmeg30487_c0,Cmeg31611_c2,Cmeg33108_c0,Cmeg29451_c0,Cmeg25496_c0,Cmeg19046_c0,Cmeg32246_c1,Cmeg33570_c0,Cmeg30825_c1,Cmeg30774_c0,Cmeg205081_c0,Cmeg33276_c5,Cmeg33554_c1,Cmeg9388_c0,Cmeg32559_c0,Cmeg34713_c0,Cmeg32220…
GO:0008150	Biological Process	GO:0044699	single-organism process	GO:0044767	single-organism developmental process	GO:0035148	tube formation	3	Cmeg27902_c0,Cmeg29717_c4,Cmeg30890_c0
GO:0008150	Biological Process	GO:0044699	single-organism process	GO:0044767	single-organism developmental process	GO:0048736	appendage development	86	Cmeg33375_c0,Cmeg33477_c0,Cmeg33519_c0,Cmeg32876_c0,Cmeg33131_c2,Cmeg29999_c0,Cmeg32220_c4,Cmeg32996_c0,Cmeg27841_c0,Cmeg321326_c0,Cmeg31798_c1,Cmeg27242_c0,Cmeg33174_c1,Cmeg32685_c1,Cmeg36148_c0,Cmeg30715_c0,Cmeg28003_c0,Cmeg31704_c0,Cmeg28692_c0,Cmeg33382_c0,Cmeg31810_c3,Cmeg32404_c0,Cmeg30903_c1,Cmeg32135_c1,Cmeg28253_c0,Cmeg32944_c2,Cmeg424445_c0,Cmeg28094_c0,Cmeg33353_c3,Cmeg32313_c3,Cmeg312…
GO:0008150	Biological Process	GO:0044699	single-organism process	GO:0044767	single-organism developmental process	GO:0035107	appendage morphogenesis	86	Cmeg9925_c0,Cmeg29187_c1,Cmeg32432_c1,Cmeg28416_c0,Cmeg23232_c0,Cmeg21154_c2,Cmeg29907_c1,Cmeg16725_c0,Cmeg29411_c0,Cmeg32233_c0,Cmeg32926_c4,Cmeg29970_c0,Cmeg31472_c0,Cmeg32220_c1,Cmeg32122_c1,Cmeg205081_c0,Cmeg24438_c0,Cmeg33554_c1,Cmeg33109_c6,Cmeg31102_c2,Cmeg32246_c1,Cmeg32135_c0,Cmeg33570_c0,Cmeg30825_c1,Cmeg28682_c1,Cmeg33131_c0,Cmeg31119_c1,Cmeg30534_c5,Cmeg21316_c0,Cmeg33132_c1,Cmeg32419…
GO:0008150	Biological Process	GO:0044699	single-organism process	GO:0044767	single-organism developmental process	GO:0042676	Cmegound eye cone cell fate commitment	1	Cmeg30450_c2
GO:0008150	Biological Process	GO:0044699	single-organism process	GO:0044767	single-organism developmental process	GO:0048546	digestive tract morphogenesis	13	Cmeg29451_c0,Cmeg21316_c0,Cmeg31798_c1,Cmeg32876_c0,Cmeg31020_c1,Cmeg28094_c0,Cmeg32429_c0,Cmeg32419_c4,Cmeg32791_c1,Cmeg32147_c0,Cmeg29717_c4,Cmeg31119_c1,Cmeg31704_c0
GO:0008150	Biological Process	GO:0044699	single-organism process	GO:0044767	single-organism developmental process	GO:0021675	nerve development	1	Cmeg32246_c1
GO:0008150	Biological Process	GO:0044699	single-organism process	GO:0044767	single-organism developmental process	GO:0060322	head development	4	Cmeg32043_c0,Cmeg15733_c0,Cmeg29187_c3,Cmeg19567_c0
GO:0008150	Biological Process	GO:0044699	single-organism process	GO:0044767	single-organism developmental process	GO:0035029	dorsal closure, leading edge cell fate commitment	1	Cmeg31704_c0
GO:0008150	Biological Process	GO:0044699	single-organism process	GO:0044767	single-organism developmental process	GO:0048565	digestive tract development	18	Cmeg21316_c0,Cmeg31798_c1,Cmeg29187_c1,Cmeg31611_c2,Cmeg29451_c0,Cmeg29187_c3,Cmeg29717_c4,Cmeg31119_c1,Cmeg31704_c0,Cmeg32429_c0,Cmeg32876_c0,Cmeg31020_c1,Cmeg28094_c0,Cmeg32791_c1,Cmeg32147_c0,Cmeg32419_c4,Cmeg32538_c3,Cmeg31345_c0
GO:0008150	Biological Process	GO:0044699	single-organism process	GO:0044767	single-organism developmental process	GO:0043934	sporulation	8	Cmeg29693_c0,Cmeg20945_c0,Cmeg17978_c0,Cmeg14354_c0,Cmeg32222_c0,Cmeg16323_c0,Cmeg23981_c0,Cmeg17088_c0
GO:0008150	Biological Process	GO:0044699	single-organism process	GO:0044767	single-organism developmental process	GO:0007349	cellularization	4	Cmeg31119_c1,Cmeg23299_c0,Cmeg32233_c0,Cmeg31251_c0
GO:0008150	Biological Process	GO:0044699	single-organism process	GO:0044767	single-organism developmental process	GO:0046666	retinal cell programmed cell death	6	Cmeg32246_c1,Cmeg32646_c2,Cmeg30715_c0,Cmeg21316_c0,Cmeg32876_c0,Cmeg9388_c0
GO:0008150	Biological Process	GO:0044699	single-organism process	GO:0044767	single-organism developmental process	GO:0071697	ectodermal placode morphogenesis	1	Cmeg31121_c0
GO:0008150	Biological Process	GO:0044699	single-organism process	GO:0044767	single-organism developmental process	GO:0007423	sensory organ development	75	Cmeg30682_c1,Cmeg28930_c0,Cmeg29907_c1,Cmeg21154_c2,Cmeg31242_c0,Cmeg29411_c0,Cmeg32646_c2,Cmeg32432_c1,Cmeg9388_c0,Cmeg31987_c0,Cmeg31472_c0,Cmeg29224_c2,Cmeg31643_c0,Cmeg27918_c0,Cmeg24214_c0,Cmeg17345_c0,Cmeg21732_c0,Cmeg28682_c1,Cmeg32194_c0,Cmeg32135_c0,Cmeg32246_c1,Cmeg30825_c1,Cmeg21316_c0,Cmeg17153_c0,Cmeg32782_c0,Cmeg29843_c0,Cmeg30534_c5,Cmeg32791_c1,Cmeg386826_c0,Cmeg32859_c0,Cmeg26865…
GO:0008150	Biological Process	GO:0044699	single-organism process	GO:0044767	single-organism developmental process	GO:0035285	appendage segmentation	8	Cmeg32876_c0,Cmeg29999_c0,Cmeg424445_c0,Cmeg321326_c0,Cmeg28416_c0,Cmeg27807_c0,Cmeg32147_c0,Cmeg32246_c1
GO:0008150	Biological Process	GO:0044699	single-organism process	GO:0044767	single-organism developmental process	GO:0021551	central nervous system morphogenesis	1	Cmeg30698_c0
GO:0008150	Biological Process	GO:0044699	single-organism process	GO:0044767	single-organism developmental process	GO:0048859	formation of anatomical boundary	7	Cmeg26243_c3,Cmeg24214_c0,Cmeg32135_c0,Cmeg28094_c0,Cmeg31704_c0,Cmeg31020_c1,Cmeg32876_c0
GO:0008150	Biological Process	GO:0044699	single-organism process	GO:0044767	single-organism developmental process	GO:0048333	mesodermal cell differentiation	4	Cmeg32246_c1,Cmeg31611_c2,Cmeg29187_c1,Cmeg32538_c3
GO:0008150	Biological Process	GO:0044699	single-organism process	GO:0044767	single-organism developmental process	GO:0007552	metamorphosis	97	Cmeg27242_c0,Cmeg31798_c1,Cmeg321326_c0,Cmeg31704_c0,Cmeg28003_c0,Cmeg30715_c0,Cmeg36148_c0,Cmeg32685_c1,Cmeg33174_c1,Cmeg32220_c4,Cmeg29999_c0,Cmeg33519_c0,Cmeg33131_c2,Cmeg32876_c0,Cmeg4364_c0,Cmeg33477_c0,Cmeg33375_c0,Cmeg31121_c0,Cmeg624259_c0,Cmeg27841_c0,Cmeg32996_c0,Cmeg18704_c0,Cmeg33111_c0,Cmeg26317_c0,Cmeg33308_c0,Cmeg33468_c0,Cmeg32745_c2,Cmeg19567_c0,Cmeg20902_c1,Cmeg31467_c0,Cmeg2780…
GO:0008150	Biological Process	GO:0044699	single-organism process	GO:0044767	single-organism developmental process	GO:0007420	brain development	17	Cmeg27804_c0,Cmeg20640_c0,Cmeg33430_c0,Cmeg31119_c1,Cmeg34975_c0,Cmeg32043_c0,Cmeg32246_c1,Cmeg26718_c1,Cmeg26775_c0,Cmeg32696_c0,Cmeg33404_c1,Cmeg33404_c2,Cmeg32063_c1,Cmeg29224_c2,Cmeg28046_c0,Cmeg30964_c3,Cmeg31643_c0
GO:0008150	Biological Process	GO:0044699	single-organism process	GO:0044767	single-organism developmental process	GO:0042679	Cmegound eye cone cell fate specification	1	Cmeg30450_c2
GO:0008150	Biological Process	GO:0044699	single-organism process	GO:0044767	single-organism developmental process	GO:0048138	germ-line cyst encapsulation	2	Cmeg32876_c0,Cmeg16123_c0
GO:0008150	Biological Process	GO:0044699	single-organism process	GO:0044767	single-organism developmental process	GO:0072002	Malpighian tubule development	16	Cmeg32429_c0,Cmeg238082_c0,Cmeg31704_c0,Cmeg31119_c1,Cmeg9925_c0,Cmeg29717_c4,Cmeg29451_c0,Cmeg33108_c0,Cmeg29187_c1,Cmeg31798_c1,Cmeg21316_c0,Cmeg32419_c4,Cmeg32791_c1,Cmeg28094_c0,Cmeg31020_c1,Cmeg32876_c0
GO:0008150	Biological Process	GO:0044699	single-organism process	GO:0044767	single-organism developmental process	GO:0042335	cuticle development	23	Cmeg31119_c1,Cmeg31918_c0,Cmeg20902_c1,Cmeg27807_c0,Cmeg32429_c0,Cmeg23540_c2,Cmeg30532_c1,Cmeg32220_c1,Cmeg32063_c1,Cmeg32220_c2,Cmeg31810_c0,Cmeg30342_c1,Cmeg32419_c4,Cmeg32220_c4,Cmeg23801_c0,Cmeg33519_c0,Cmeg33477_c0,Cmeg34424_c0,Cmeg31810_c3,Cmeg33276_c5,Cmeg32220_c3,Cmeg28952_c0,Cmeg27902_c0
GO:0008150	Biological Process	GO:0044699	single-organism process	GO:0044767	single-organism developmental process	GO:0048534	hematopoietic or lymphoid organ development	15	Cmeg32432_c1,Cmeg31611_c2,Cmeg32745_c2,Cmeg28566_c0,Cmeg32859_c0,Cmeg28852_c0,Cmeg28852_c1,Cmeg32876_c0,Cmeg17267_c0,Cmeg16889_c0,Cmeg31704_c0,Cmeg28003_c0,Cmeg29187_c3,Cmeg30715_c0,Cmeg29330_c0
GO:0008150	Biological Process	GO:0044699	single-organism process	GO:0044767	single-organism developmental process	GO:0030859	polarized epithelial cell differentiation	2	Cmeg32404_c0,Cmeg32791_c1
GO:0008150	Biological Process	GO:0044699	single-organism process	GO:0044767	single-organism developmental process	GO:0042706	eye photoreceptor cell fate commitment	14	Cmeg20640_c0,Cmeg29441_c2,Cmeg32404_c0,Cmeg26775_c0,Cmeg32876_c0,Cmeg27804_c0,Cmeg29224_c2,Cmeg32313_c3,Cmeg32246_c1,Cmeg30342_c1,Cmeg31643_c0,Cmeg27841_c0,Cmeg30715_c0,Cmeg32194_c0
GO:0008150	Biological Process	GO:0044699	single-organism process	GO:0044767	single-organism developmental process	GO:0048589	developmental growth	50	Cmeg30746_c0,Cmeg16311_c0,Cmeg32996_c0,Cmeg30003_c0,Cmeg32876_c0,Cmeg28852_c1,Cmeg32342_c3,Cmeg33375_c0,Cmeg23074_c0,Cmeg32333_c0,Cmeg24214_c0,Cmeg27765_c0,Cmeg30715_c0,Cmeg31704_c0,Cmeg32590_c0,Cmeg20647_c0,Cmeg30530_c0,Cmeg31923_c0,Cmeg29907_c1,Cmeg28852_c0,Cmeg29187_c1,Cmeg927194_c0,Cmeg33404_c2,Cmeg33503_c0,Cmeg27862_c0,Cmeg27430_c0,Cmeg31395_c2,Cmeg28094_c0,Cmeg28253_c0,Cmeg28380_c0,Cmeg3303…
GO:0008150	Biological Process	GO:0044699	single-organism process	GO:0044767	single-organism developmental process	GO:0010927	cellular Cmegonent assembly involved in morphogenesis	38	Cmeg10521_c0,Cmeg32367_c0,Cmeg33022_c0,Cmeg28683_c0,Cmeg33468_c0,Cmeg1543_c0,Cmeg24604_c0,Cmeg19567_c0,Cmeg2805_c0,Cmeg27975_c0,Cmeg32429_c0,Cmeg251357_c0,Cmeg31810_c3,Cmeg16123_c0,Cmeg32220_c3,Cmeg33550_c0,Cmeg33004_c3,Cmeg32220_c2,Cmeg21295_c0,Cmeg31810_c0,Cmeg32774_c1,Cmeg32419_c4,Cmeg28852_c0,Cmeg29907_c1,Cmeg32995_c0,Cmeg23899_c0,Cmeg31704_c0,Cmeg32220_c4,Cmeg33477_c0,Cmeg33519_c0,Cmeg32876_…
GO:0008150	Biological Process	GO:0044699	single-organism process	GO:0044767	single-organism developmental process	GO:0007293	germarium-derived egg chamber formation	11	Cmeg16123_c0,Cmeg24214_c0,Cmeg24604_c0,Cmeg205081_c0,Cmeg17153_c0,Cmeg32876_c0,Cmeg32327_c0,Cmeg32246_c1,Cmeg30746_c0,Cmeg32772_c0,Cmeg32724_c0
GO:0008150	Biological Process	GO:0044699	single-organism process	GO:0044767	single-organism developmental process	GO:0007477	notum development	1	Cmeg32313_c3
GO:0008150	Biological Process	GO:0044699	single-organism process	GO:0044767	single-organism developmental process	GO:0009790	embryo development	86	Cmeg33554_c1,Cmeg23074_c0,Cmeg24214_c0,Cmeg28288_c0,Cmeg32342_c3,Cmeg31020_c1,Cmeg23801_c0,Cmeg32538_c3,Cmeg31987_c0,Cmeg31472_c0,Cmeg34713_c0,Cmeg23583_c0,Cmeg29970_c0,Cmeg32432_c1,Cmeg29187_c1,Cmeg29411_c0,Cmeg23540_c2,Cmeg30272_c0,Cmeg32043_c0,Cmeg28930_c0,Cmeg9925_c0,Cmeg30682_c1,Cmeg29187_c3,Cmeg26984_c0,Cmeg33542_c0,Cmeg31760_c0,Cmeg32423_c0,Cmeg28952_c0,Cmeg32696_c0,Cmeg32859_c0,Cmeg26243_…
GO:0008150	Biological Process	GO:0044699	single-organism process	GO:0044767	single-organism developmental process	GO:0009887	organ morphogenesis	133	Cmeg29970_c0,Cmeg31472_c0,Cmeg32233_c0,Cmeg29224_c2,Cmeg30964_c3,Cmeg570888_c0,Cmeg31020_c1,Cmeg31102_c2,Cmeg24214_c0,Cmeg24438_c0,Cmeg28930_c0,Cmeg9925_c0,Cmeg29907_c1,Cmeg16725_c0,Cmeg31242_c0,Cmeg28416_c0,Cmeg32432_c1,Cmeg32102_c3,Cmeg32791_c1,Cmeg32419_c4,Cmeg33131_c4,Cmeg26243_c3,Cmeg32220_c3,Cmeg26865_c0,Cmeg17345_c0,Cmeg33131_c0,Cmeg31119_c1,Cmeg28682_c1,Cmeg32194_c0,Cmeg21316_c0,Cmeg33132…
GO:0008150	Biological Process	GO:0044699	single-organism process	GO:0044767	single-organism developmental process	GO:0048569	post-embryonic organ development	98	Cmeg32233_c0,Cmeg32926_c4,Cmeg32122_c1,Cmeg32465_c0,Cmeg32220_c1,Cmeg31472_c0,Cmeg29970_c0,Cmeg33554_c1,Cmeg24438_c0,Cmeg205081_c0,Cmeg31102_c2,Cmeg33109_c6,Cmeg9925_c0,Cmeg30682_c1,Cmeg23232_c0,Cmeg28416_c0,Cmeg32432_c1,Cmeg29187_c1,Cmeg29411_c0,Cmeg30530_c0,Cmeg16725_c0,Cmeg29907_c1,Cmeg33131_c4,Cmeg29729_c5,Cmeg32419_c4,Cmeg33391_c0,Cmeg32220_c2,Cmeg32102_c3,Cmeg32147_c0,Cmeg16123_c0,Cmeg33438…
GO:0008150	Biological Process	GO:0044699	single-organism process	GO:0044767	single-organism developmental process	GO:0021700	developmental maturation	30	Cmeg28046_c0,Cmeg30746_c0,Cmeg21018_c0,Cmeg32022_c0,Cmeg32327_c0,Cmeg32233_c0,Cmeg33131_c4,Cmeg32774_c1,Cmeg34713_c0,Cmeg32724_c0,Cmeg30774_c0,Cmeg26865_c0,Cmeg24859_c0,Cmeg24214_c0,Cmeg33375_c0,Cmeg33398_c0,Cmeg32876_c0,Cmeg28253_c0,Cmeg32246_c1,Cmeg27975_c0,Cmeg30715_c0,Cmeg17345_c0,Cmeg31918_c0,Cmeg9925_c0,Cmeg31704_c0,Cmeg31119_c1,Cmeg33468_c0,Cmeg33111_c0,Cmeg29585_c0,Cmeg29411_c0
GO:0008150	Biological Process	GO:0044699	single-organism process	GO:0044767	single-organism developmental process	GO:0007444	imaginal disc development	101	Cmeg33174_c1,Cmeg32685_c1,Cmeg36148_c0,Cmeg28003_c0,Cmeg30715_c0,Cmeg31704_c0,Cmeg31918_c0,Cmeg321326_c0,Cmeg31798_c1,Cmeg27242_c0,Cmeg32996_c0,Cmeg27841_c0,Cmeg31121_c0,Cmeg33375_c0,Cmeg29999_c0,Cmeg33519_c0,Cmeg33131_c2,Cmeg32876_c0,Cmeg33477_c0,Cmeg32220_c4,Cmeg29453_c0,Cmeg32429_c0,Cmeg26779_c0,Cmeg20902_c1,Cmeg31467_c0,Cmeg27807_c0,Cmeg19567_c0,Cmeg33468_c0,Cmeg26317_c0,Cmeg33111_c0,Cmeg3330…
GO:0008150	Biological Process	GO:0044699	single-organism process	GO:0044767	single-organism developmental process	GO:0048514	blood vessel morphogenesis	5	Cmeg16044_c0,Cmeg22408_c0,Cmeg28250_c0,Cmeg25666_c0,Cmeg30671_c0
GO:0008150	Biological Process	GO:0044699	single-organism process	GO:0044767	single-organism developmental process	GO:0032989	cellular Cmegonent morphogenesis	161	Cmeg21113_c1,Cmeg33477_c0,Cmeg28852_c1,Cmeg33519_c0,Cmeg24859_c0,Cmeg33375_c0,Cmeg24726_c0,Cmeg27841_c0,Cmeg29167_c0,Cmeg32947_c0,Cmeg30342_c1,Cmeg621446_c0,Cmeg31798_c1,Cmeg20640_c0,Cmeg32995_c0,Cmeg31072_c0,Cmeg31639_c0,Cmeg32590_c0,Cmeg31704_c0,Cmeg33174_c1,Cmeg28091_c0,Cmeg22534_c1,Cmeg425837_c0,Cmeg31974_c0,Cmeg20750_c1,Cmeg31790_c0,Cmeg17039_c0,Cmeg33353_c3,Cmeg33072_c0,Cmeg32708_c1,Cmeg326…
GO:0008150	Biological Process	GO:0044699	single-organism process	GO:0044767	single-organism developmental process	GO:0008406	gonad development	3	Cmeg31121_c0,Cmeg22302_c0,Cmeg32538_c3
GO:0008150	Biological Process	GO:0044699	single-organism process	GO:0044767	single-organism developmental process	GO:0048645	organ formation	11	Cmeg31704_c0,Cmeg32246_c1,Cmeg32135_c0,Cmeg15733_c0,Cmeg26243_c3,Cmeg32876_c0,Cmeg31020_c1,Cmeg28094_c0,Cmeg424445_c0,Cmeg29187_c1,Cmeg24214_c0
GO:0008150	Biological Process	GO:0044699	single-organism process	GO:0044767	single-organism developmental process	GO:0007568	aging	19	Cmeg31808_c0,Cmeg28699_c1,Cmeg31458_c7,Cmeg31119_c1,Cmeg17290_c0,Cmeg33355_c1,Cmeg21594_c1,Cmeg28699_c0,Cmeg25314_c0,Cmeg33131_c4,Cmeg30308_c0,Cmeg17273_c0,Cmeg34134_c0,Cmeg32666_c1,Cmeg26120_c0,Cmeg23074_c0,Cmeg33320_c0,Cmeg32342_c3,Cmeg31179_c0
GO:0008150	Biological Process	GO:0044699	single-organism process	GO:0044767	single-organism developmental process	GO:0007507	heart development	12	Cmeg31704_c0,Cmeg31119_c1,Cmeg238082_c0,Cmeg15733_c0,Cmeg32538_c3,Cmeg26243_c3,Cmeg23540_c2,Cmeg32876_c0,Cmeg29187_c1,Cmeg31611_c2,Cmeg32432_c1,Cmeg32393_c2
GO:0008150	Biological Process	GO:0044699	single-organism process	GO:0044767	single-organism developmental process	GO:0060788	ectodermal placode formation	1	Cmeg31121_c0
GO:0008150	Biological Process	GO:0044699	single-organism process	GO:0044767	single-organism developmental process	GO:0030900	forebrain development	1	Cmeg32043_c0
GO:0008150	Biological Process	GO:0044699	single-organism process	GO:0044767	single-organism developmental process	GO:0048367	shoot system development	2	Cmeg23299_c0,Cmeg24214_c0
GO:0008150	Biological Process	GO:0044699	single-organism process	GO:0044767	single-organism developmental process	GO:0008587	imaginal disc-derived wing margin morphogenesis	9	Cmeg32246_c1,Cmeg31810_c0,Cmeg32220_c2,Cmeg32220_c1,Cmeg32220_c3,Cmeg31810_c3,Cmeg33519_c0,Cmeg33477_c0,Cmeg32220_c4
GO:0008150	Biological Process	GO:0044699	single-organism process	GO:0044767	single-organism developmental process	GO:0061061	muscle structure development	57	Cmeg26837_c1,Cmeg33033_c0,Cmeg31511_c0,Cmeg29441_c2,Cmeg32666_c1,Cmeg33398_c0,Cmeg25686_c0,Cmeg28094_c0,Cmeg28253_c0,Cmeg31781_c0,Cmeg32419_c4,Cmeg32774_c1,Cmeg291677_c0,Cmeg33550_c0,Cmeg27799_c0,Cmeg24604_c0,Cmeg33108_c0,Cmeg22951_c0,Cmeg33468_c0,Cmeg30637_c0,Cmeg31256_c0,Cmeg33555_c0,Cmeg32886_c1,Cmeg23571_c0,Cmeg30487_c0,Cmeg33570_c0,Cmeg29351_c0,Cmeg32429_c0,Cmeg30825_c1,Cmeg20902_c1,Cmeg3111…
GO:0008150	Biological Process	GO:0044699	single-organism process	GO:0044767	single-organism developmental process	GO:0001763	morphogenesis of a branching structure	8	Cmeg30342_c1,Cmeg32996_c0,Cmeg28003_c0,Cmeg30715_c0,Cmeg31704_c0,Cmeg27902_c0,Cmeg33468_c0,Cmeg32696_c0
GO:0008150	Biological Process	GO:0044699	single-organism process	GO:0044767	single-organism developmental process	GO:0036022	limb joint morphogenesis	4	Cmeg28416_c0,Cmeg321326_c0,Cmeg32147_c0,Cmeg32876_c0
GO:0008150	Biological Process	GO:0044699	single-organism process	GO:0044767	single-organism developmental process	GO:0048568	embryonic organ development	10	Cmeg32876_c0,Cmeg23540_c2,Cmeg32432_c1,Cmeg29187_c1,Cmeg31611_c2,Cmeg31119_c1,Cmeg29330_c0,Cmeg30715_c0,Cmeg26243_c3,Cmeg32538_c3
GO:0008150	Biological Process	GO:0044699	single-organism process	GO:0044767	single-organism developmental process	GO:0007164	establishment of tissue polarity	25	Cmeg33375_c0,Cmeg33554_c1,Cmeg32404_c0,Cmeg27918_c0,Cmeg32876_c0,Cmeg26775_c0,Cmeg31643_c0,Cmeg32419_c4,Cmeg30342_c1,Cmeg29224_c2,Cmeg27412_c0,Cmeg32122_c1,Cmeg23299_c0,Cmeg32646_c2,Cmeg32782_c0,Cmeg20640_c0,Cmeg33315_c5,Cmeg32769_c3,Cmeg21316_c0,Cmeg19874_c0,Cmeg33111_c0,Cmeg27804_c0,Cmeg32246_c1,Cmeg32429_c0,Cmeg33545_c0
GO:0008150	Biological Process	GO:0044699	single-organism process	GO:0044767	single-organism developmental process	GO:0001748	optic lobe placode development	1	Cmeg31121_c0
GO:0008150	Biological Process	GO:0044699	single-organism process	GO:0044767	single-organism developmental process	GO:0048729	tissue morphogenesis	66	Cmeg29224_c2,Cmeg31643_c0,Cmeg32538_c3,Cmeg32122_c1,Cmeg32220_c1,Cmeg27918_c0,Cmeg33554_c1,Cmeg24214_c0,Cmeg32342_c3,Cmeg31020_c1,Cmeg29187_c1,Cmeg32646_c2,Cmeg32432_c1,Cmeg29411_c0,Cmeg386826_c0,Cmeg32419_c4,Cmeg26243_c3,Cmeg32220_c2,Cmeg32791_c1,Cmeg31760_c0,Cmeg32220_c3,Cmeg28952_c0,Cmeg27902_c0,Cmeg16123_c0,Cmeg32696_c0,Cmeg32246_c1,Cmeg31119_c1,Cmeg29717_c4,Cmeg31611_c2,Cmeg33108_c0,Cmeg3278…
GO:0008150	Biological Process	GO:0044699	single-organism process	GO:0044767	single-organism developmental process	GO:0022612	gland morphogenesis	18	Cmeg33055_c4,Cmeg30530_c0,Cmeg29907_c1,Cmeg31611_c2,Cmeg32745_c2,Cmeg31119_c1,Cmeg29717_c4,Cmeg34657_c0,Cmeg32429_c0,Cmeg31020_c1,Cmeg4364_c0,Cmeg31121_c0,Cmeg29441_c2,Cmeg27902_c0,Cmeg32063_c1,Cmeg624259_c0,Cmeg32791_c1,Cmeg32419_c4
GO:0008150	Biological Process	GO:0044699	single-organism process	GO:0044767	single-organism developmental process	GO:0046528	imaginal disc fusion	2	Cmeg24221_c1,Cmeg33554_c1
GO:0008150	Biological Process	GO:0044699	single-organism process	GO:0044767	single-organism developmental process	GO:0001568	blood vessel development	5	Cmeg22408_c0,Cmeg28250_c0,Cmeg16044_c0,Cmeg30671_c0,Cmeg25666_c0
GO:0008150	Biological Process	GO:0044699	single-organism process	GO:0044767	single-organism developmental process	GO:0071696	ectodermal placode development	1	Cmeg31121_c0
GO:0008150	Biological Process	GO:0044699	single-organism process	GO:0044767	single-organism developmental process	GO:0016358	dendrite development	36	Cmeg34975_c0,Cmeg31808_c0,Cmeg5343_c0,Cmeg32432_c1,Cmeg29411_c0,Cmeg31798_c1,Cmeg23540_c2,Cmeg30964_c3,Cmeg32220_c1,Cmeg32559_c0,Cmeg668690_c0,Cmeg24859_c0,Cmeg32220_c4,Cmeg33519_c0,Cmeg23801_c0,Cmeg28580_c0,Cmeg33477_c0,Cmeg27131_c0,Cmeg31119_c1,Cmeg29717_c4,Cmeg33545_c0,Cmeg22951_c0,Cmeg31256_c0,Cmeg32774_c1,Cmeg26243_c3,Cmeg31810_c0,Cmeg31251_c0,Cmeg28046_c0,Cmeg21018_c0,Cmeg32220_c2,Cmeg32666…
GO:0008150	Biological Process	GO:0044699	single-organism process	GO:0044767	single-organism developmental process	GO:0007442	hindgut morphogenesis	13	Cmeg32429_c0,Cmeg32419_c4,Cmeg32791_c1,Cmeg32147_c0,Cmeg29717_c4,Cmeg31704_c0,Cmeg31119_c1,Cmeg29451_c0,Cmeg21316_c0,Cmeg31798_c1,Cmeg32876_c0,Cmeg31020_c1,Cmeg28094_c0
GO:0008150	Biological Process	GO:0044699	single-organism process	GO:0044767	single-organism developmental process	GO:0001754	eye photoreceptor cell differentiation	36	Cmeg32194_c0,Cmeg17345_c0,Cmeg33545_c0,Cmeg30825_c1,Cmeg32246_c1,Cmeg21594_c1,Cmeg33111_c0,Cmeg19874_c0,Cmeg27804_c0,Cmeg16080_c0,Cmeg21316_c0,Cmeg32063_c1,Cmeg32791_c1,Cmeg32313_c3,Cmeg33353_c3,Cmeg17039_c0,Cmeg32404_c0,Cmeg29441_c2,Cmeg31769_c0,Cmeg26865_c0,Cmeg28930_c0,Cmeg30890_c0,Cmeg30715_c0,Cmeg31242_c0,Cmeg29907_c1,Cmeg21154_c2,Cmeg20640_c0,Cmeg31472_c0,Cmeg27841_c0,Cmeg31643_c0,Cmeg29224…
GO:0008150	Biological Process	GO:0044699	single-organism process	GO:0044767	single-organism developmental process	GO:0030706	germarium-derived oocyte differentiation	6	Cmeg32772_c0,Cmeg32724_c0,Cmeg32327_c0,Cmeg24604_c0,Cmeg17153_c0,Cmeg30746_c0
GO:0008150	Biological Process	GO:0044699	single-organism process	GO:0044767	single-organism developmental process	GO:0007440	foregut morphogenesis	1	Cmeg32147_c0
GO:0008150	Biological Process	GO:0044699	single-organism process	GO:0044767	single-organism developmental process	GO:0048806	genitalia development	5	Cmeg28416_c0,Cmeg32246_c1,Cmeg32043_c0,Cmeg29441_c2,Cmeg32876_c0
GO:0008150	Biological Process	GO:0044699	single-organism process	GO:0044767	single-organism developmental process	GO:0030703	eggshell formation	28	Cmeg25496_c0,Cmeg30715_c0,Cmeg19567_c0,Cmeg31704_c0,Cmeg24533_c0,Cmeg27975_c0,Cmeg29907_c1,Cmeg28852_c0,Cmeg1543_c0,Cmeg32220_c2,Cmeg6578_c0,Cmeg24852_c0,Cmeg32220_c1,Cmeg29603_c0,Cmeg32022_c0,Cmeg31810_c0,Cmeg33519_c0,Cmeg28852_c1,Cmeg32876_c0,Cmeg13076_c0,Cmeg33477_c0,Cmeg28450_c0,Cmeg32220_c4,Cmeg28253_c0,Cmeg32220_c3,Cmeg29603_c1,Cmeg16123_c0,Cmeg31810_c3
GO:0008150	Biological Process	GO:0044699	single-organism process	GO:0044767	single-organism developmental process	GO:0046663	dorsal closure, leading edge cell differentiation	1	Cmeg31704_c0
GO:0008150	Biological Process	GO:0044699	single-organism process	GO:0044763	single-organism cellular process	GO:0016458	gene silencing	24	Cmeg33438_c0,Cmeg32944_c2,Cmeg30040_c0,Cmeg31903_c0,Cmeg23801_c0,Cmeg33131_c2,Cmeg30053_c0,Cmeg30153_c0,Cmeg32478_c0,Cmeg31781_c0,Cmeg28427_c0,Cmeg32772_c0,Cmeg24575_c0,Cmeg17679_c1,Cmeg32432_c1,Cmeg29187_c1,Cmeg25104_c0,Cmeg31869_c0,Cmeg33111_c0,Cmeg24164_c0,Cmeg34657_c0,Cmeg18700_c0,Cmeg33131_c0,Cmeg19567_c0
GO:0008150	Biological Process	GO:0044699	single-organism process	GO:0044763	single-organism cellular process	GO:0001775	cell activation	34	Cmeg33459_c0,Cmeg29465_c0,Cmeg23934_c0,Cmeg10114_c0,Cmeg26736_c0,Cmeg32135_c0,Cmeg29866_c0,Cmeg28546_c1,Cmeg19179_c0,Cmeg23876_c0,Cmeg943_c0,Cmeg18140_c0,Cmeg25033_c0,Cmeg13915_c0,Cmeg21117_c0,Cmeg26278_c1,Cmeg26931_c0,Cmeg31997_c0,Cmeg21893_c0,Cmeg25549_c0,Cmeg6816_c0,Cmeg29185_c0,Cmeg30272_c0,Cmeg851786_c0,Cmeg5451_c0,Cmeg28102_c0,Cmeg788587_c0,Cmeg230310_c0,Cmeg348201_c0,Cmeg30671_c0,Cmeg31102…
GO:0008150	Biological Process	GO:0044699	single-organism process	GO:0044763	single-organism cellular process	GO:0032940	secretion by cell	74	Cmeg16350_c0,Cmeg14839_c0,Cmeg32063_c1,Cmeg28975_c0,Cmeg33382_c0,Cmeg31198_c0,Cmeg31586_c0,Cmeg27439_c0,Cmeg17437_c0,Cmeg24254_c0,Cmeg29172_c0,Cmeg29785_c0,Cmeg27459_c0,Cmeg30061_c1,Cmeg20133_c1,Cmeg31806_c0,Cmeg31956_c1,Cmeg29351_c0,Cmeg40667_c0,Cmeg30264_c0,Cmeg33111_c0,Cmeg28699_c0,Cmeg33468_c0,Cmeg21600_c0,Cmeg21415_c0,Cmeg27832_c0,Cmeg16311_c0,Cmeg28852_c1,Cmeg772330_c0,Cmeg31244_c0,Cmeg3020…
GO:0008150	Biological Process	GO:0044699	single-organism process	GO:0044763	single-organism cellular process	GO:0007049	cell cycle	217	Cmeg30634_c0,Cmeg28046_c0,Cmeg32419_c4,Cmeg21117_c0,Cmeg33550_c0,Cmeg32504_c0,Cmeg36729_c0,Cmeg32220_c3,Cmeg26182_c0,Cmeg32726_c1,Cmeg40891_c0,Cmeg27302_c0,Cmeg26186_c0,Cmeg17345_c0,Cmeg101235_c0,Cmeg26854_c0,Cmeg17153_c0,Cmeg32553_c0,Cmeg12308_c0,Cmeg28683_c0,Cmeg32657_c3,Cmeg21710_c0,Cmeg26392_c0,Cmeg23627_c0,Cmeg23897_c0,Cmeg33520_c0,Cmeg26928_c0,Cmeg24565_c0,Cmeg23583_c0,Cmeg24391_c0,Cmeg3147…
GO:0008150	Biological Process	GO:0044699	single-organism process	GO:0044763	single-organism cellular process	GO:0007154	cell communication	1526	Cmeg28253_c0,Cmeg29080_c0,Cmeg33192_c1,Cmeg28568_c0,Cmeg25913_c1,Cmeg863_c0,Cmeg39461_c0,Cmeg23084_c0,Cmeg27534_c1,Cmeg30308_c0,Cmeg25409_c0,Cmeg785029_c0,Cmeg31930_c0,Cmeg32596_c1,Cmeg32538_c1,Cmeg28512_c0,Cmeg32689_c2,Cmeg31054_c1,Cmeg27132_c0,Cmeg8515_c0,Cmeg32863_c0,Cmeg19984_c1,Cmeg10748_c0,Cmeg30359_c0,Cmeg24753_c0,Cmeg11688_c0,Cmeg29706_c0,Cmeg30036_c0,Cmeg29965_c0,Cmeg32506_c1,Cmeg960005_…
GO:0008150	Biological Process	GO:0044699	single-organism process	GO:0044763	single-organism cellular process	GO:0006928	cellular Cmegonent movement	198	Cmeg30964_c3,Cmeg17292_c0,Cmeg32538_c3,Cmeg29224_c2,Cmeg30746_c0,Cmeg31407_c1,Cmeg24214_c0,Cmeg32108_c0,Cmeg32342_c3,Cmeg30159_c0,Cmeg23801_c0,Cmeg29072_c0,Cmeg22663_c0,Cmeg20274_c0,Cmeg29812_c0,Cmeg32432_c1,Cmeg35337_c0,Cmeg1312201_c0,Cmeg397968_c0,Cmeg9277_c0,Cmeg4286_c0,Cmeg29353_c2,Cmeg29907_c1,Cmeg32733_c0,Cmeg26233_c0,Cmeg33131_c4,Cmeg21117_c0,Cmeg26243_c3,Cmeg32419_c4,Cmeg3524_c0,Cmeg23733…
GO:0008150	Biological Process	GO:0044699	single-organism process	GO:0044763	single-organism cellular process	GO:0007017	microtubule-based process	176	Cmeg33497_c0,Cmeg28253_c0,Cmeg26278_c1,Cmeg31517_c0,Cmeg17278_c0,Cmeg27459_c0,Cmeg33154_c0,Cmeg946760_c0,Cmeg31216_c0,Cmeg17518_c0,Cmeg945506_c0,Cmeg424577_c0,Cmeg693096_c0,Cmeg1165170_c0,Cmeg30008_c0,Cmeg24604_c0,Cmeg1553398_c0,Cmeg2805_c0,Cmeg33046_c0,Cmeg547065_c0,Cmeg20936_c0,Cmeg32840_c0,Cmeg827964_c0,Cmeg21559_c1,Cmeg25332_c1,Cmeg4357_c0,Cmeg252713_c0,Cmeg33586_c0,Cmeg586551_c0,Cmeg31287_c1…
GO:0008150	Biological Process	GO:0044699	single-organism process	GO:0044763	single-organism cellular process	GO:0003001	generation of a signal involved in cell-cell signaling	22	Cmeg16311_c0,Cmeg32327_c0,Cmeg32218_c1,Cmeg17437_c0,Cmeg31511_c0,Cmeg488_c0,Cmeg33382_c0,Cmeg28852_c1,Cmeg772330_c0,Cmeg17513_c0,Cmeg29351_c0,Cmeg31806_c0,Cmeg21732_c0,Cmeg28985_c0,Cmeg33468_c0,Cmeg32393_c2,Cmeg28416_c0,Cmeg28630_c0,Cmeg31093_c0,Cmeg28852_c0,Cmeg31227_c0,Cmeg33111_c0
GO:0008150	Biological Process	GO:0044699	single-organism process	GO:0044763	single-organism cellular process	GO:0016044	cellular membrane organization	71	Cmeg29600_c0,Cmeg31179_c0,Cmeg28094_c0,Cmeg24402_c0,Cmeg23877_c0,Cmeg29517_c0,Cmeg863_c0,Cmeg31094_c0,Cmeg31781_c0,Cmeg21594_c1,Cmeg32231_c0,Cmeg21243_c0,Cmeg29805_c0,Cmeg11104_c0,Cmeg30003_c0,Cmeg28852_c1,Cmeg21113_c1,Cmeg27166_c0,Cmeg32985_c1,Cmeg17507_c0,Cmeg31264_c0,Cmeg26163_c0,Cmeg30342_c1,Cmeg1625_c0,Cmeg13748_c0,Cmeg17375_c0,Cmeg28852_c0,Cmeg41303_c0,Cmeg28578_c0,Cmeg30715_c0,Cmeg17513_c0…
GO:0008150	Biological Process	GO:0044699	single-organism process	GO:0044763	single-organism cellular process	GO:0045229	external encapsulating structure organization	9	Cmeg29446_c0,Cmeg22631_c0,Cmeg513329_c0,Cmeg31729_c0,Cmeg21440_c0,Cmeg21830_c0,Cmeg42014_c0,Cmeg16360_c0,Cmeg286293_c0
GO:0008150	Biological Process	GO:0044699	single-organism process	GO:0044763	single-organism cellular process	GO:0022411	cellular Cmegonent disassembly	24	Cmeg18146_c0,Cmeg21112_c0,Cmeg31216_c0,Cmeg32774_c1,Cmeg30746_c0,Cmeg718032_c0,Cmeg28354_c0,Cmeg27290_c0,Cmeg24221_c1,Cmeg799207_c0,Cmeg23639_c0,Cmeg28280_c0,Cmeg28932_c0,Cmeg23837_c0,Cmeg29876_c0,Cmeg29330_c0,Cmeg31115_c2,Cmeg30802_c0,Cmeg30871_c0,Cmeg26511_c0,Cmeg30487_c0,Cmeg30530_c0,Cmeg27991_c0,Cmeg27018_c0
GO:0008150	Biological Process	GO:0044699	single-organism process	GO:0044763	single-organism cellular process	GO:0007028	cytoplasm organization	7	Cmeg29411_c0,Cmeg29585_c0,Cmeg32342_c3,Cmeg34713_c0,Cmeg24214_c0,Cmeg32022_c0,Cmeg24859_c0
GO:0008150	Biological Process	GO:0044699	single-organism process	GO:0044763	single-organism cellular process	GO:0032196	transposition	30	Cmeg694_c0,Cmeg26775_c0,Cmeg32769_c4,Cmeg33143_c0,Cmeg4328_c0,Cmeg29529_c0,Cmeg32070_c1,Cmeg938823_c0,Cmeg12296_c0,Cmeg22501_c0,Cmeg11117_c0,Cmeg29859_c0,Cmeg23452_c0,Cmeg1499_c0,Cmeg31521_c0,Cmeg33317_c1,Cmeg25_c0,Cmeg30387_c2,Cmeg28691_c0,Cmeg20640_c0,Cmeg21422_c0,Cmeg26145_c0,Cmeg3592_c0,Cmeg30306_c2,Cmeg666398_c0,Cmeg27719_c0,Cmeg23624_c0,Cmeg19007_c1,Cmeg15915_c0,Cmeg30681_c1
GO:0008150	Biological Process	GO:0044699	single-organism process	GO:0044763	single-organism cellular process	GO:0030030	cell projection organization	138	Cmeg8498_c0,Cmeg31760_c0,Cmeg32220_c3,Cmeg26865_c0,Cmeg32419_c4,Cmeg28046_c0,Cmeg33131_c4,Cmeg26243_c3,Cmeg979104_c0,Cmeg28795_c0,Cmeg28683_c0,Cmeg27625_c0,Cmeg32367_c0,Cmeg31482_c0,Cmeg19832_c0,Cmeg20683_c0,Cmeg31119_c1,Cmeg29717_c4,Cmeg23801_c0,Cmeg28580_c0,Cmeg32342_c3,Cmeg29224_c2,Cmeg30746_c0,Cmeg30964_c3,Cmeg20872_c0,Cmeg31407_c1,Cmeg32432_c1,Cmeg4286_c0,Cmeg31808_c0,Cmeg29812_c0,Cmeg23899_…
GO:0008150	Biological Process	GO:0044699	single-organism process	GO:0044763	single-organism cellular process	GO:0007155	cell adhesion	61	Cmeg31221_c1,Cmeg5039_c0,Cmeg29734_c0,Cmeg30613_c0,Cmeg21370_c1,Cmeg33545_c0,Cmeg33149_c0,Cmeg33105_c0,Cmeg27253_c0,Cmeg33547_c0,Cmeg33461_c0,Cmeg19874_c0,Cmeg20890_c0,Cmeg33492_c0,Cmeg18377_c0,Cmeg32886_c1,Cmeg620153_c0,Cmeg32443_c0,Cmeg19323_c2,Cmeg33081_c0,Cmeg32597_c1,Cmeg33358_c0,Cmeg26243_c3,Cmeg16290_c0,Cmeg10116_c0,Cmeg803684_c0,Cmeg18583_c0,Cmeg30560_c0,Cmeg32644_c1,Cmeg32135_c1,Cmeg2746…
GO:0008150	Biological Process	GO:0044699	single-organism process	GO:0044763	single-organism cellular process	GO:0022402	cell cycle process	190	Cmeg40891_c0,Cmeg26182_c0,Cmeg32726_c1,Cmeg32220_c3,Cmeg36729_c0,Cmeg32504_c0,Cmeg33550_c0,Cmeg32419_c4,Cmeg28046_c0,Cmeg30634_c0,Cmeg21117_c0,Cmeg28683_c0,Cmeg32657_c3,Cmeg21710_c0,Cmeg26392_c0,Cmeg32553_c0,Cmeg12308_c0,Cmeg17153_c0,Cmeg101235_c0,Cmeg17345_c0,Cmeg26854_c0,Cmeg27302_c0,Cmeg8386_c0,Cmeg31020_c1,Cmeg32144_c0,Cmeg30159_c0,Cmeg31102_c2,Cmeg31275_c0,Cmeg27133_c0,Cmeg24214_c0,Cmeg18691…
GO:0008150	Biological Process	GO:0044699	single-organism process	GO:0044763	single-organism cellular process	GO:0097194	execution phase of apoptosis	1	Cmeg30871_c0
[truncated: 902 more rows]
