# Supplementary material for: The developmental transcriptome of the synanthropic fly Chrysomya megacephala and insights into olfactory proteins
Source: BMC Genomics. 2015 Jan 23;16(1):20. doi: 10.1186/s12864-014-1200-y (PMC4311427; doi:10.1186/s12864-014-1200-y)
Supplement: Additional file 5: — S5-SC2 KOG. [file 12864_2014_1200_MOESM5_ESM.xlsx]

## Sheet: KOG_classification
Class	Abbreviation	Gene Numbers	Gene IDs
RNA processing and modification	A: RNA processing and modification	304	Cmeg12449_c0,Cmeg12533_c0,Cmeg128114_c0,Cmeg15270_c0,Cmeg15308_c0,Cmeg15395_c0,Cmeg17060_c0,Cmeg17145_c0,Cmeg17182_c0,Cmeg17231_c0,Cmeg17309_c0,Cmeg17330_c0,Cmeg17353_c0,Cmeg17391_c0,Cmeg17428_c0,Cmeg17518_c0,Cmeg17521_c0,Cmeg17546_c0,Cmeg17909_c0,Cmeg17990_c0,Cmeg19120_c0,Cmeg1979_c0,Cmeg20754_c1,Cmeg21345_c0,Cmeg21440_c0,Cmeg21447_c0,Cmeg21456_c0,Cmeg21479_c0,Cmeg21543_c0,Cmeg21623_c0,Cmeg21714…
Chromatin Structure and dynamics	B: Chromatin Structure and dynamics	129	Cmeg11263_c0,Cmeg123_c0,Cmeg14564_c0,Cmeg1637_c0,Cmeg17147_c0,Cmeg17254_c1,Cmeg17312_c0,Cmeg17422_c0,Cmeg17518_c0,Cmeg17591_c0,Cmeg17939_c0,Cmeg17981_c0,Cmeg19249_c1,Cmeg19557_c0,Cmeg21520_c0,Cmeg21566_c0,Cmeg21573_c0,Cmeg21681_c0,Cmeg22723_c0,Cmeg22885_c0,Cmeg23548_c0,Cmeg23945_c0,Cmeg24072_c0,Cmeg24388_c0,Cmeg24694_c0,Cmeg24778_c0,Cmeg25487_c1,Cmeg25587_c0,Cmeg25843_c0,Cmeg25948_c0,Cmeg259569_c…
Energy production and conversion	C: Energy production and conversion	256	Cmeg1068188_c0,Cmeg11348_c0,Cmeg1575_c0,Cmeg1575_c1,Cmeg1592_c0,Cmeg1611_c0,Cmeg16381_c0,Cmeg16777_c0,Cmeg16777_c1,Cmeg16777_c2,Cmeg17139_c0,Cmeg17224_c0,Cmeg17297_c0,Cmeg17337_c0,Cmeg17339_c0,Cmeg17340_c0,Cmeg17341_c0,Cmeg17368_c0,Cmeg17377_c0,Cmeg17408_c0,Cmeg17413_c0,Cmeg17549_c0,Cmeg17663_c0,Cmeg17925_c0,Cmeg17925_c2,Cmeg18007_c0,Cmeg18024_c0,Cmeg18152_c0,Cmeg18152_c1,Cmeg18395_c0,Cmeg18535_c…
Cell cycle control and mitosis	D: Cell cycle control and mitosis	203	Cmeg11175_c0,Cmeg123_c0,Cmeg13348_c0,Cmeg146291_c0,Cmeg14944_c0,Cmeg17075_c0,Cmeg17141_c0,Cmeg17156_c0,Cmeg17422_c0,Cmeg17463_c0,Cmeg17463_c1,Cmeg17832_c0,Cmeg190_c0,Cmeg19249_c1,Cmeg21478_c0,Cmeg21573_c0,Cmeg21644_c0,Cmeg21791_c0,Cmeg21944_c0,Cmeg22885_c0,Cmeg23399_c0,Cmeg23583_c0,Cmeg23796_c0,Cmeg23821_c0,Cmeg2391_c0,Cmeg24072_c0,Cmeg24096_c0,Cmeg24153_c0,Cmeg24181_c0,Cmeg24380_c0,Cmeg24464_c0,…
Amino Acid metabolis and transport	E: Amino Acid metabolis and transport	421	Cmeg10284_c0,Cmeg10284_c1,Cmeg10349_c0,Cmeg10652_c0,Cmeg10652_c1,Cmeg10859_c0,Cmeg12173_c0,Cmeg12173_c1,Cmeg12194_c0,Cmeg12564_c0,Cmeg12593_c0,Cmeg12848_c0,Cmeg13314_c0,Cmeg14121_c0,Cmeg15280_c0,Cmeg1564_c0,Cmeg16047_c0,Cmeg16330_c0,Cmeg16330_c1,Cmeg16367_c1,Cmeg164818_c0,Cmeg17105_c0,Cmeg17108_c0,Cmeg17110_c0,Cmeg17115_c1,Cmeg17132_c0,Cmeg17317_c0,Cmeg17320_c0,Cmeg17320_c1,Cmeg17334_c0,Cmeg17420…
Nucleotide metabolism and transport	F: Nucleotide metabolism and transport	91	Cmeg16549_c0,Cmeg17056_c0,Cmeg17283_c0,Cmeg17449_c0,Cmeg17508_c0,Cmeg17689_c0,Cmeg19127_c0,Cmeg19127_c1,Cmeg21286_c0,Cmeg21356_c0,Cmeg21578_c0,Cmeg21949_c0,Cmeg22484_c0,Cmeg24318_c0,Cmeg24318_c1,Cmeg24318_c2,Cmeg24627_c0,Cmeg24636_c0,Cmeg24667_c0,Cmeg25641_c1,Cmeg26147_c0,Cmeg26576_c0,Cmeg27442_c0,Cmeg27654_c0,Cmeg27678_c0,Cmeg27750_c0,Cmeg27754_c0,Cmeg27801_c0,Cmeg28260_c0,Cmeg28399_c0,Cmeg28480…
Carbohydrate metabolism and transporn	G: Carbohydrate metabolism and transporn	274	Cmeg1002_c0,Cmeg1002_c1,Cmeg10997_c0,Cmeg12019_c0,Cmeg13912_c0,Cmeg14135_c0,Cmeg14893_c0,Cmeg15114_c0,Cmeg16173_c0,Cmeg16777_c0,Cmeg16777_c1,Cmeg16777_c2,Cmeg17108_c0,Cmeg17260_c0,Cmeg17274_c0,Cmeg17307_c0,Cmeg17374_c0,Cmeg17436_c0,Cmeg17549_c0,Cmeg17663_c0,Cmeg17891_c1,Cmeg17925_c0,Cmeg17925_c2,Cmeg18024_c0,Cmeg1862_c0,Cmeg21043_c0,Cmeg21184_c0,Cmeg21391_c0,Cmeg21552_c0,Cmeg22064_c0,Cmeg22126_c0…
Coenzyme metabolism	H: Coenzyme metabolism	63	Cmeg10195_c0,Cmeg12848_c0,Cmeg17239_c0,Cmeg17239_c1,Cmeg17523_c0,Cmeg17848_c0,Cmeg20173_c1,Cmeg21353_c0,Cmeg2213_c0,Cmeg22697_c0,Cmeg24945_c0,Cmeg25849_c0,Cmeg25913_c0,Cmeg25995_c0,Cmeg26077_c0,Cmeg26366_c0,Cmeg26832_c0,Cmeg268661_c0,Cmeg26868_c0,Cmeg26986_c0,Cmeg27176_c0,Cmeg27321_c0,Cmeg27596_c0,Cmeg27738_c0,Cmeg28159_c0,Cmeg28200_c1,Cmeg28560_c0,Cmeg28728_c1,Cmeg28753_c0,Cmeg29016_c0,Cmeg29128…
Lipid metabolism	I: Lipid metabolism	409	Cmeg1005575_c0,Cmeg10137_c0,Cmeg10137_c1,Cmeg10525_c0,Cmeg10805_c0,Cmeg10805_c1,Cmeg12107_c1,Cmeg12442_c0,Cmeg12833_c0,Cmeg12965_c0,Cmeg13677_c0,Cmeg1370_c0,Cmeg14462_c0,Cmeg14584_c0,Cmeg15628_c0,Cmeg16313_c0,Cmeg16745_c0,Cmeg16990_c0,Cmeg16990_c1,Cmeg17333_c0,Cmeg17339_c0,Cmeg17421_c0,Cmeg17483_c0,Cmeg17509_c0,Cmeg17509_c1,Cmeg17551_c0,Cmeg17587_c0,Cmeg17637_c0,Cmeg17820_c0,Cmeg17876_c0,Cmeg1792…
Tranlsation	J: Tranlsation	335	Cmeg10445_c0,Cmeg10634_c0,Cmeg11265_c0,Cmeg1154500_c0,Cmeg1175388_c0,Cmeg11771_c0,Cmeg12533_c0,Cmeg1464860_c0,Cmeg14888_c0,Cmeg15283_c0,Cmeg16820_c0,Cmeg17196_c0,Cmeg17348_c0,Cmeg17350_c0,Cmeg17351_c0,Cmeg17352_c0,Cmeg17354_c0,Cmeg17355_c0,Cmeg17360_c0,Cmeg17361_c0,Cmeg17362_c0,Cmeg17363_c0,Cmeg17364_c0,Cmeg17365_c0,Cmeg17366_c0,Cmeg17367_c0,Cmeg17389_c0,Cmeg17460_c0,Cmeg17461_c0,Cmeg17488_c0,Cme…
Transcription	K: Transcription	452	Cmeg10129_c0,Cmeg10406_c0,Cmeg10888_c0,Cmeg10960_c0,Cmeg11195_c0,Cmeg11287_c0,Cmeg11861_c0,Cmeg118_c1,Cmeg1192_c0,Cmeg12079_c0,Cmeg12308_c0,Cmeg12469_c0,Cmeg128264_c0,Cmeg13103_c0,Cmeg1358_c0,Cmeg1358_c1,Cmeg13636_c0,Cmeg13863_c0,Cmeg1401_c0,Cmeg14944_c0,Cmeg15733_c0,Cmeg1582_c1,Cmeg16321_c0,Cmeg16428_c0,Cmeg1660_c0,Cmeg1668_c0,Cmeg167758_c0,Cmeg16840_c1,Cmeg17114_c0,Cmeg17129_c0,Cmeg17258_c0,Cme…
Replication and repair	L: Replication and repair	180	Cmeg109012_c0,Cmeg11175_c0,Cmeg122573_c0,Cmeg13647_c0,Cmeg13863_c0,Cmeg14767_c0,Cmeg14944_c0,Cmeg16131_c0,Cmeg16541_c0,Cmeg18472_c0,Cmeg19647_c0,Cmeg20254_c1,Cmeg20361_c1,Cmeg20361_c2,Cmeg21059_c0,Cmeg21088_c0,Cmeg21131_c0,Cmeg21422_c0,Cmeg21465_c0,Cmeg22885_c0,Cmeg23311_c0,Cmeg2391_c0,Cmeg24388_c0,Cmeg24464_c0,Cmeg25066_c0,Cmeg25101_c0,Cmeg25104_c0,Cmeg25119_c0,Cmeg25125_c0,Cmeg25337_c0,Cmeg2535…
Cell wall/membrane/envelop biogenesis	M: Cell wall/membrane/envelop biogenesis	53	Cmeg10007_c0,Cmeg10461_c0,Cmeg13912_c0,Cmeg14893_c0,Cmeg17127_c0,Cmeg17436_c0,Cmeg17891_c1,Cmeg17929_c0,Cmeg19949_c1,Cmeg20199_c0,Cmeg20199_c1,Cmeg21127_c0,Cmeg21840_c0,Cmeg22993_c0,Cmeg23202_c0,Cmeg25095_c0,Cmeg25422_c0,Cmeg25464_c0,Cmeg26114_c1,Cmeg26130_c0,Cmeg26836_c0,Cmeg27971_c0,Cmeg28603_c0,Cmeg28625_c0,Cmeg28773_c0,Cmeg29670_c0,Cmeg29697_c0,Cmeg29786_c0,Cmeg29903_c0,Cmeg30102_c0,Cmeg30130…
Cell motility	N: Cell motility	15	Cmeg17383_c0,Cmeg24814_c0,Cmeg25388_c0,Cmeg26309_c0,Cmeg26309_c2,Cmeg26363_c0,Cmeg30007_c0,Cmeg31375_c0,Cmeg31760_c0,Cmeg31760_c6,Cmeg32134_c1,Cmeg33423_c0,Cmeg33468_c0,Cmeg34975_c0,Cmeg584613_c0
Post-translational modification, protein turnover, chaperon	O: Post-translational modification, protein turnover, chaperon	704	Cmeg10352_c0,Cmeg10487_c0,Cmeg10548_c0,Cmeg10571_c0,Cmeg10610_c0,Cmeg1066738_c0,Cmeg10764_c0,Cmeg10766_c0,Cmeg11281_c0,Cmeg11844_c0,Cmeg1205565_c0,Cmeg12865_c0,Cmeg13530_c0,Cmeg13877_c0,Cmeg13912_c0,Cmeg13972_c0,Cmeg14125_c0,Cmeg14127_c0,Cmeg14497_c0,Cmeg14747_c0,Cmeg15182_c0,Cmeg16159_c0,Cmeg16220_c0,Cmeg16280_c0,Cmeg1629014_c0,Cmeg16306_c0,Cmeg16636_c0,Cmeg16848_c0,Cmeg17055_c0,Cmeg17095_c0,Cme…
Inorganic ion transport and metabolism	P: Inorganic ion transport and metabolism	250	Cmeg1015498_c0,Cmeg118425_c0,Cmeg11921_c0,Cmeg12593_c0,Cmeg1359720_c0,Cmeg13840_c0,Cmeg14388_c0,Cmeg15271_c0,Cmeg15297_c0,Cmeg15894_c0,Cmeg17084_c0,Cmeg17146_c0,Cmeg1721933_c0,Cmeg17356_c0,Cmeg17584_c0,Cmeg18041_c0,Cmeg18656_c0,Cmeg18706_c0,Cmeg18706_c1,Cmeg19347_c0,Cmeg19408_c0,Cmeg19408_c1,Cmeg19565_c0,Cmeg19604_c0,Cmeg19689_c0,Cmeg19992_c0,Cmeg20033_c0,Cmeg20219_c0,Cmeg20384_c0,Cmeg20477_c0,Cm…
Secondary Structure	Q: Secondary Structure	275	Cmeg1005575_c0,Cmeg10560_c0,Cmeg13338_c0,Cmeg133727_c0,Cmeg14322_c0,Cmeg14438_c1,Cmeg155215_c0,Cmeg15628_c0,Cmeg16070_c0,Cmeg16182_c0,Cmeg16422_c0,Cmeg16745_c0,Cmeg17215_c0,Cmeg17339_c0,Cmeg17404_c0,Cmeg17529_c0,Cmeg17673_c0,Cmeg17879_c0,Cmeg17879_c1,Cmeg17881_c0,Cmeg17907_c0,Cmeg18077_c0,Cmeg18253_c0,Cmeg18392_c0,Cmeg18793_c0,Cmeg18793_c1,Cmeg19132_c0,Cmeg19610_c0,Cmeg20494_c0,Cmeg20578_c0,Cmeg2…
General Functional Prediction only	R: General Functional Prediction only	1639	Cmeg1003375_c0,Cmeg10158_c0,Cmeg10158_c1,Cmeg1030727_c0,Cmeg10352_c0,Cmeg103556_c0,Cmeg10521_c0,Cmeg10844_c0,Cmeg10926_c0,Cmeg10946_c0,Cmeg1102_c0,Cmeg1102_c1,Cmeg11150_c0,Cmeg11282_c0,Cmeg11321_c0,Cmeg113225_c0,Cmeg11634_c0,Cmeg11671_c0,Cmeg11773_c0,Cmeg1196012_c0,Cmeg1205_c0,Cmeg12227_c0,Cmeg122314_c0,Cmeg12231_c0,Cmeg1226922_c0,Cmeg1232_c0,Cmeg12444_c0,Cmeg12617_c0,Cmeg12704_c0,Cmeg12741_c0,Cm…
Function Unknown	S: Function Unknown	461	Cmeg10116_c0,Cmeg10580_c0,Cmeg10663_c0,Cmeg10924_c0,Cmeg11373_c0,Cmeg11386_c0,Cmeg11470_c0,Cmeg11558_c0,Cmeg12181_c0,Cmeg12420_c0,Cmeg13439_c0,Cmeg13948_c0,Cmeg14312_c0,Cmeg14534_c0,Cmeg152210_c0,Cmeg15538_c0,Cmeg15756_c0,Cmeg16166_c0,Cmeg16461_c0,Cmeg17039_c0,Cmeg17109_c0,Cmeg17119_c0,Cmeg17205_c0,Cmeg17208_c0,Cmeg17211_c0,Cmeg17268_c0,Cmeg17329_c0,Cmeg17462_c0,Cmeg17499_c0,Cmeg17597_c0,Cmeg1778…
Signal Transduction	T: Signal Transduction	1115	Cmeg1015498_c0,Cmeg10339_c0,Cmeg1042_c0,Cmeg10610_c0,Cmeg107179_c0,Cmeg113225_c0,Cmeg11363_c0,Cmeg11473_c0,Cmeg1159210_c0,Cmeg11644_c0,Cmeg11763_c0,Cmeg11798_c0,Cmeg118425_c0,Cmeg11967_c0,Cmeg12082_c0,Cmeg12090_c0,Cmeg12312_c0,Cmeg12438_c0,Cmeg12556_c0,Cmeg12593_c0,Cmeg12799_c0,Cmeg12819_c0,Cmeg12833_c0,Cmeg12885_c0,Cmeg1359720_c0,Cmeg13840_c0,Cmeg14124_c0,Cmeg14124_c1,Cmeg14193_c0,Cmeg14564_c0,C…
Intracellular trafficing and secretion	U: Intracellular trafficing and secretion	387	Cmeg10007_c0,Cmeg10129_c0,Cmeg10339_c0,Cmeg10761_c0,Cmeg11339_c0,Cmeg11763_c0,Cmeg13419_c0,Cmeg16091_c0,Cmeg16280_c0,Cmeg16350_c0,Cmeg16792_c0,Cmeg17069_c0,Cmeg17073_c0,Cmeg17126_c0,Cmeg17261_c0,Cmeg17311_c0,Cmeg17316_c0,Cmeg17318_c0,Cmeg17490_c0,Cmeg17492_c0,Cmeg17513_c0,Cmeg17527_c0,Cmeg17545_c0,Cmeg17819_c0,Cmeg17832_c0,Cmeg17874_c0,Cmeg18150_c0,Cmeg19746_c0,Cmeg19947_c0,Cmeg20181_c0,Cmeg20181…
Defense mechanisms	V: Defense mechanisms	92	Cmeg10768_c0,Cmeg11363_c0,Cmeg12312_c0,Cmeg1405_c1,Cmeg15432_c0,Cmeg170560_c0,Cmeg17234_c0,Cmeg17270_c0,Cmeg17323_c0,Cmeg17437_c0,Cmeg185181_c0,Cmeg21117_c0,Cmeg21400_c0,Cmeg21688_c0,Cmeg21911_c0,Cmeg21932_c0,Cmeg22166_c0,Cmeg22306_c0,Cmeg23675_c0,Cmeg24569_c0,Cmeg24757_c0,Cmeg24836_c0,Cmeg24966_c0,Cmeg25100_c1,Cmeg25170_c0,Cmeg25356_c0,Cmeg25383_c0,Cmeg25656_c0,Cmeg25740_c0,Cmeg25811_c0,Cmeg2596…
Extracellular structures	W: Extracellular structures	71	Cmeg10229_c0,Cmeg10768_c0,Cmeg12748_c0,Cmeg14893_c0,Cmeg15391_c0,Cmeg15808_c0,Cmeg16311_c0,Cmeg17237_c0,Cmeg17891_c1,Cmeg21574_c0,Cmeg22366_c0,Cmeg24221_c0,Cmeg25429_c1,Cmeg25702_c0,Cmeg25886_c0,Cmeg26065_c0,Cmeg2608_c0,Cmeg26169_c0,Cmeg26243_c3,Cmeg26842_c0,Cmeg26933_c0,Cmeg27043_c0,Cmeg27314_c0,Cmeg27368_c0,Cmeg27742_c0,Cmeg28269_c0,Cmeg28279_c0,Cmeg28907_c1,Cmeg29240_c0,Cmeg29535_c0,Cmeg29612_…
Unamed protein	X: Unamed protein	1	Cmeg25268_c0
Nuclear structure	Y: Nuclear structure	32	Cmeg10761_c0,Cmeg23448_c0,Cmeg23555_c0,Cmeg23934_c0,Cmeg25439_c0,Cmeg27459_c0,Cmeg28395_c0,Cmeg28512_c0,Cmeg28961_c0,Cmeg29632_c0,Cmeg29834_c0,Cmeg29951_c0,Cmeg30610_c0,Cmeg30662_c0,Cmeg30697_c0,Cmeg30792_c0,Cmeg31054_c1,Cmeg31530_c0,Cmeg31566_c0,Cmeg31681_c0,Cmeg31781_c0,Cmeg32234_c1,Cmeg32255_c0,Cmeg32727_c0,Cmeg32781_c0,Cmeg32801_c0,Cmeg32816_c0,Cmeg32848_c0,Cmeg33204_c0,Cmeg33212_c0,Cmeg33321…
Cytoskeleton	Z: Cytoskeleton	250	Cmeg10339_c0,Cmeg10577_c0,Cmeg1162407_c0,Cmeg11967_c0,Cmeg12957_c0,Cmeg13078_c0,Cmeg14357_c0,Cmeg1517_c0,Cmeg15366_c0,Cmeg15564_c0,Cmeg16272_c0,Cmeg16272_c1,Cmeg16272_c2,Cmeg17067_c0,Cmeg17249_c0,Cmeg17276_c0,Cmeg17278_c0,Cmeg17278_c1,Cmeg17292_c0,Cmeg17357_c0,Cmeg17832_c0,Cmeg17902_c0,Cmeg190_c0,Cmeg19185_c0,Cmeg19206_c0,Cmeg19407_c0,Cmeg20070_c0,Cmeg20070_c1,Cmeg20070_c2,Cmeg20070_c3,Cmeg20518_…
		8462
