# Supplementary material for: The developmental transcriptome of the synanthropic fly Chrysomya megacephala and insights into olfactory proteins
Source: BMC Genomics. 2015 Jan 23;16(1):20. doi: 10.1186/s12864-014-1200-y (PMC4311427; doi:10.1186/s12864-014-1200-y)
Supplement: Additional file 6: — S6-SC3 KEGG. [file 12864_2014_1200_MOESM6_ESM.xlsx]

## Sheet: KEGG_classification
Pathway Hierarchy1	Pathway Hierarchy2	KEGG Pathway	Pathway ID	Gene Number	Gene IDs
Cellular Processes	Cell communication	Adherens junction	ko04520	29	Cmeg17256_c0,Cmeg33315_c4,Cmeg12957_c0,Cmeg33315_c0,Cmeg29209_c0,Cmeg29082_c0,Cmeg33164_c0,Cmeg25362_c0,Cmeg32250_c0,Cmeg31218_c0,Cmeg33074_c2,Cmeg33315_c3,Cmeg32782_c0,Cmeg31321_c0,Cmeg32981_c0,Cmeg28759_c0,Cmeg23599_c0,Cmeg26045_c0,Cmeg27120_c1,Cmeg26984_c0,Cmeg30683_c5,Cmeg8452_c0,Cmeg31629_c0,Cmeg29217_c0,Cmeg24153_c0,Cmeg27120_c0,Cmeg32160_c1,Cmeg27734_c0,Cmeg33315_c2
Cellular Processes	Cell communication	Focal adhesion	ko04510	93	Cmeg23599_c0,Cmeg25353_c0,Cmeg29469_c0,Cmeg28778_c0,Cmeg27314_c0,Cmeg27043_c0,Cmeg29240_c0,Cmeg27120_c0,Cmeg30831_c0,Cmeg31629_c0,Cmeg33307_c1,Cmeg33323_c0,Cmeg17256_c0,Cmeg32907_c0,Cmeg27381_c1,Cmeg10229_c0,Cmeg33265_c0,Cmeg25362_c0,Cmeg23467_c0,Cmeg32175_c0,Cmeg26984_c0,Cmeg26530_c0,Cmeg30757_c0,Cmeg19863_c0,Cmeg33421_c0,Cmeg316868_c0,Cmeg27493_c0,Cmeg25330_c0,Cmeg27841_c0,Cmeg32160_c1,Cmeg2773…
Cellular Processes	Cell communication	Gap junction	ko04540	58	Cmeg27846_c0,Cmeg14461_c0,Cmeg30799_c0,Cmeg33056_c0,Cmeg32651_c0,Cmeg32777_c0,Cmeg12090_c0,Cmeg24359_c0,Cmeg16272_c0,Cmeg33594_c1,Cmeg8833_c0,Cmeg30799_c1,Cmeg33062_c0,Cmeg18535_c0,Cmeg32725_c1,Cmeg31629_c0,Cmeg16272_c1,Cmeg28012_c1,Cmeg20070_c3,Cmeg21976_c0,Cmeg28296_c0,Cmeg671003_c0,Cmeg19127_c1,Cmeg23510_c0,Cmeg19127_c0,Cmeg17278_c1,Cmeg25148_c0,Cmeg29072_c0,Cmeg17278_c0,Cmeg20070_c2,Cmeg42810…
Cellular Processes	Cell communication	Tight junction	ko04530	46	Cmeg31527_c6,Cmeg28630_c0,Cmeg17462_c0,Cmeg29505_c0,Cmeg33456_c0,Cmeg28055_c0,Cmeg33003_c0,Cmeg12957_c0,Cmeg30264_c0,Cmeg32429_c0,Cmeg32069_c0,Cmeg24153_c0,Cmeg24882_c0,Cmeg17990_c0,Cmeg583119_c0,Cmeg24820_c1,Cmeg36023_c0,Cmeg32160_c1,Cmeg27734_c0,Cmeg26984_c0,Cmeg609583_c0,Cmeg29405_c0,Cmeg32782_c0,Cmeg31515_c1,Cmeg28409_c0,Cmeg25362_c0,Cmeg21505_c0,Cmeg27846_c0,Cmeg26957_c0,Cmeg24820_c0,Cmeg310…
Cellular Processes	Cell growth and death	Apoptosis	ko04210	31	Cmeg30831_c1,Cmeg621945_c0,Cmeg30871_c0,Cmeg30831_c0,Cmeg27381_c0,Cmeg27752_c0,Cmeg677336_c0,Cmeg5307_c1,Cmeg27914_c0,Cmeg31462_c0,Cmeg28296_c0,Cmeg5307_c0,Cmeg25092_c0,Cmeg26192_c0,Cmeg33157_c0,Cmeg28778_c0,Cmeg30774_c0,Cmeg28296_c1,Cmeg20995_c0,Cmeg28191_c0,Cmeg25908_c0,Cmeg28770_c0,Cmeg27526_c0,Cmeg23510_c0,Cmeg24667_c0,Cmeg42149_c0,Cmeg32068_c0,Cmeg12799_c0,Cmeg25049_c0,Cmeg26192_c1,Cmeg26192…
Cellular Processes	Cell growth and death	Cell cycle	ko04110	88	Cmeg20902_c1,Cmeg23311_c0,Cmeg30517_c0,Cmeg33315_c4,Cmeg33223_c0,Cmeg28436_c0,Cmeg31475_c1,Cmeg28031_c1,Cmeg26139_c0,Cmeg25950_c0,Cmeg26027_c0,Cmeg32250_c0,Cmeg28488_c0,Cmeg27994_c1,Cmeg28253_c0,Cmeg30651_c0,Cmeg26631_c0,Cmeg27211_c0,Cmeg30195_c0,Cmeg28750_c0,Cmeg28980_c0,Cmeg30425_c0,Cmeg24820_c1,Cmeg29872_c0,Cmeg22885_c3,Cmeg22885_c4,Cmeg30833_c0,Cmeg30453_c0,Cmeg31744_c0,Cmeg27822_c0,Cmeg31515…
Cellular Processes	Cell growth and death	Cell cycle - Caulobacter	ko04112	3	Cmeg17326_c0,Cmeg31369_c0,Cmeg851_c0
Cellular Processes	Cell growth and death	Cell cycle - yeast	ko04111	63	Cmeg16541_c0,Cmeg28031_c1,Cmeg24464_c0,Cmeg25950_c0,Cmeg21573_c0,Cmeg28488_c0,Cmeg32116_c0,Cmeg26027_c0,Cmeg28488_c1,Cmeg26921_c0,Cmeg21422_c0,Cmeg32147_c2,Cmeg30417_c0,Cmeg26182_c0,Cmeg23311_c0,Cmeg32195_c0,Cmeg11175_c0,Cmeg33223_c0,Cmeg28055_c0,Cmeg28436_c0,Cmeg9139_c0,Cmeg33070_c0,Cmeg30195_c0,Cmeg27211_c0,Cmeg31977_c0,Cmeg28750_c0,Cmeg27994_c1,Cmeg26653_c0,Cmeg31278_c0,Cmeg27612_c0,Cmeg28253_…
Cellular Processes	Cell growth and death	Meiosis - yeast	ko04113	57	Cmeg28750_c0,Cmeg27211_c0,Cmeg31977_c0,Cmeg29395_c0,Cmeg30651_c0,Cmeg16131_c0,Cmeg27545_c0,Cmeg28296_c1,Cmeg26653_c0,Cmeg31278_c0,Cmeg32869_c2,Cmeg28253_c0,Cmeg28488_c0,Cmeg33221_c0,Cmeg32116_c0,Cmeg26027_c0,Cmeg28488_c1,Cmeg25715_c0,Cmeg27381_c2,Cmeg16541_c0,Cmeg28031_c1,Cmeg24464_c0,Cmeg25950_c0,Cmeg23510_c0,Cmeg32195_c0,Cmeg33223_c0,Cmeg11175_c0,Cmeg28055_c0,Cmeg28436_c0,Cmeg30417_c0,Cmeg21422…
Cellular Processes	Cell growth and death	Oocyte meiosis	ko04114	67	Cmeg32777_c0,Cmeg18435_c0,Cmeg24359_c0,Cmeg24400_c0,Cmeg27381_c1,Cmeg28046_c0,Cmeg26192_c2,Cmeg32769_c1,Cmeg27115_c0,Cmeg31406_c0,Cmeg32769_c4,Cmeg770052_c0,Cmeg25793_c1,Cmeg32538_c1,Cmeg31825_c2,Cmeg32769_c5,Cmeg14124_c0,Cmeg28296_c0,Cmeg24181_c0,Cmeg31501_c0,Cmeg26182_c0,Cmeg26192_c1,Cmeg33432_c0,Cmeg28055_c0,Cmeg12799_c0,Cmeg23510_c0,Cmeg26837_c1,Cmeg23693_c0,Cmeg32116_c0,Cmeg27949_c0,Cmeg2995…
Cellular Processes	Cell growth and death	p53 signaling pathway	ko04115	27	Cmeg28770_c0,Cmeg27949_c0,Cmeg20995_c0,Cmeg14461_c0,Cmeg32706_c0,Cmeg31527_c6,Cmeg26139_c0,Cmeg24820_c0,Cmeg22885_c0,Cmeg30166_c0,Cmeg32068_c0,Cmeg26519_c0,Cmeg22885_c3,Cmeg30586_c0,Cmeg25220_c0,Cmeg22885_c4,Cmeg30899_c0,Cmeg24820_c1,Cmeg33320_c0,Cmeg621945_c0,Cmeg32423_c0,Cmeg677336_c0,Cmeg5307_c1,Cmeg5307_c0,Cmeg31206_c0,Cmeg31278_c0,Cmeg29952_c1
Cellular Processes	Cell motility	Regulation of actin cytoskeleton	ko04810	62	Cmeg30105_c0,Cmeg18581_c0,Cmeg29953_c0,Cmeg32758_c0,Cmeg26608_c2,Cmeg33375_c0,Cmeg27120_c1,Cmeg28552_c0,Cmeg29395_c0,Cmeg31321_c0,Cmeg32175_c0,Cmeg28759_c0,Cmeg26548_c0,Cmeg21560_c0,Cmeg24276_c0,Cmeg27734_c0,Cmeg32160_c1,Cmeg27841_c0,Cmeg25541_c0,Cmeg32061_c1,Cmeg33385_c0,Cmeg32175_c1,Cmeg24288_c0,Cmeg29209_c0,Cmeg23571_c0,Cmeg12957_c0,Cmeg26804_c0,Cmeg29979_c0,Cmeg14794_c0,Cmeg30611_c0,Cmeg8410_…
Cellular Processes	Transport and catabolism	Endocytosis	ko04144	86	Cmeg25796_c0,Cmeg31267_c0,Cmeg29815_c0,Cmeg21114_c0,Cmeg32011_c3,Cmeg29812_c0,Cmeg31491_c0,Cmeg30730_c0,Cmeg30026_c0,Cmeg29533_c0,Cmeg29001_c0,Cmeg32393_c2,Cmeg30990_c0,Cmeg24064_c0,Cmeg31492_c0,Cmeg27691_c0,Cmeg25033_c0,Cmeg29335_c0,Cmeg27032_c0,Cmeg30881_c0,Cmeg29900_c0,Cmeg21894_c0,Cmeg25459_c0,Cmeg28552_c0,Cmeg30804_c0,Cmeg31242_c0,Cmeg35486_c0,Cmeg22375_c0,Cmeg29573_c0,Cmeg31515_c1,Cmeg30243…
Cellular Processes	Transport and catabolism	Lysosome	ko04142	94	Cmeg31175_c0,Cmeg30067_c0,Cmeg30420_c0,Cmeg29375_c0,Cmeg26073_c0,Cmeg29294_c0,Cmeg28138_c0,Cmeg30260_c0,Cmeg31557_c0,Cmeg24737_c0,Cmeg30868_c0,Cmeg27659_c1,Cmeg30788_c0,Cmeg30076_c2,Cmeg667346_c0,Cmeg29101_c0,Cmeg26814_c0,Cmeg30076_c0,Cmeg31899_c0,Cmeg31669_c1,Cmeg30680_c0,Cmeg21732_c0,Cmeg8240_c0,Cmeg32699_c0,Cmeg28798_c0,Cmeg32512_c1,Cmeg19248_c1,Cmeg28068_c0,Cmeg30661_c3,Cmeg28635_c0,Cmeg28423…
Cellular Processes	Transport and catabolism	Peroxisome	ko04146	74	Cmeg31185_c0,Cmeg32188_c0,Cmeg31736_c0,Cmeg31459_c0,Cmeg30935_c0,Cmeg27636_c0,Cmeg31757_c0,Cmeg17421_c0,Cmeg29427_c0,Cmeg49115_c0,Cmeg16079_c0,Cmeg14584_c0,Cmeg23331_c0,Cmeg17515_c0,Cmeg30449_c0,Cmeg5318_c1,Cmeg25231_c0,Cmeg28298_c0,Cmeg30797_c0,Cmeg28089_c0,Cmeg26190_c0,Cmeg29283_c0,Cmeg38276_c0,Cmeg30621_c0,Cmeg580910_c0,Cmeg31277_c0,Cmeg30860_c0,Cmeg34857_c0,Cmeg28226_c0,Cmeg17876_c0,Cmeg25816…
Cellular Processes	Transport and catabolism	Phagosome	ko04145	84	Cmeg17278_c1,Cmeg25148_c0,Cmeg29426_c0,Cmeg31694_c0,Cmeg12957_c0,Cmeg20518_c0,Cmeg1575_c1,Cmeg32175_c1,Cmeg32446_c1,Cmeg26664_c0,Cmeg27734_c0,Cmeg32160_c1,Cmeg27122_c0,Cmeg36094_c0,Cmeg8904_c0,Cmeg11052_c0,Cmeg2671_c0,Cmeg32175_c0,Cmeg17902_c0,Cmeg17292_c0,Cmeg28511_c0,Cmeg30228_c0,Cmeg23492_c0,Cmeg28768_c1,Cmeg800335_c0,Cmeg33973_c0,Cmeg33594_c1,Cmeg17256_c0,Cmeg30661_c2,Cmeg23274_c0,Cmeg9788_c0…
Cellular Processes	Transport and catabolism	Regulation of autophagy	ko04140	14	Cmeg30228_c0,Cmeg31710_c0,Cmeg31718_c3,Cmeg31496_c0,Cmeg26872_c0,Cmeg31426_c0,Cmeg28880_c0,Cmeg26525_c0,Cmeg31883_c0,Cmeg43458_c0,Cmeg23349_c1,Cmeg21453_c0,Cmeg31718_c1,Cmeg24984_c0
Environmental Information Processing	Membrane transport	ABC transporters	ko02010	29	Cmeg30282_c0,Cmeg29272_c0,Cmeg30275_c0,Cmeg32947_c0,Cmeg30860_c0,Cmeg32355_c0,Cmeg31748_c0,Cmeg545_c0,Cmeg32171_c0,Cmeg28647_c0,Cmeg31364_c4,Cmeg32480_c0,Cmeg32188_c0,Cmeg26394_c0,Cmeg31587_c1,Cmeg29272_c1,Cmeg32315_c0,Cmeg32229_c1,Cmeg31364_c3,Cmeg31645_c0,Cmeg31048_c1,Cmeg47709_c0,Cmeg32229_c0,Cmeg30046_c0,Cmeg27728_c0,Cmeg33309_c0,Cmeg33183_c1,Cmeg31048_c0,Cmeg31364_c2
Environmental Information Processing	Membrane transport	Bacterial secretion system	ko03070	2	Cmeg29196_c0,Cmeg28578_c0
Environmental Information Processing	Signal transduction	Calcium signaling pathway	ko04020	63	Cmeg671003_c0,Cmeg30244_c0,Cmeg33141_c0,Cmeg29145_c1,Cmeg28296_c0,Cmeg33191_c0,Cmeg28012_c1,Cmeg31629_c0,Cmeg32725_c1,Cmeg8833_c0,Cmeg30799_c1,Cmeg28920_c1,Cmeg303547_c0,Cmeg770052_c0,Cmeg30628_c0,Cmeg16037_c0,Cmeg308_c0,Cmeg28540_c0,Cmeg8433_c0,Cmeg32651_c0,Cmeg12090_c0,Cmeg32777_c0,Cmeg24359_c0,Cmeg31000_c0,Cmeg30799_c0,Cmeg27115_c0,Cmeg26192_c2,Cmeg8499_c0,Cmeg22401_c2,Cmeg23533_c0,Cmeg33432_c…
Environmental Information Processing	Signal transduction	ErbB signaling pathway	ko04012	34	Cmeg27052_c1,Cmeg583119_c0,Cmeg24882_c0,Cmeg27052_c0,Cmeg32161_c1,Cmeg25330_c0,Cmeg27841_c0,Cmeg24276_c0,Cmeg36023_c0,Cmeg28759_c0,Cmeg609583_c0,Cmeg31903_c0,Cmeg26837_c1,Cmeg34910_c0,Cmeg31685_c0,Cmeg30611_c0,Cmeg33448_c0,Cmeg31475_c1,Cmeg14794_c0,Cmeg30024_c0,Cmeg23571_c0,Cmeg7602_c0,Cmeg32161_c0,Cmeg20902_c1,Cmeg31629_c0,Cmeg27752_c0,Cmeg29145_c1,Cmeg671003_c0,Cmeg12438_c0,Cmeg28778_c0,Cmeg219…
Environmental Information Processing	Signal transduction	HIF-1 signaling pathway	ko04066	53	Cmeg31475_c0,Cmeg303547_c0,Cmeg36732_c0,Cmeg28191_c0,Cmeg33265_c0,Cmeg33164_c0,Cmeg668310_c0,Cmeg28022_c0,Cmeg32915_c0,Cmeg10571_c0,Cmeg29145_c1,Cmeg671003_c0,Cmeg31659_c2,Cmeg28778_c0,Cmeg27752_c0,Cmeg6196_c0,Cmeg4694_c1,Cmeg34549_c0,Cmeg9317_c0,Cmeg31680_c0,Cmeg31629_c0,Cmeg30024_c0,Cmeg33315_c4,Cmeg33315_c0,Cmeg601233_c0,Cmeg33448_c0,Cmeg14794_c0,Cmeg21786_c0,Cmeg26837_c1,Cmeg4694_c0,Cmeg33315…
Environmental Information Processing	Signal transduction	Hedgehog signaling pathway	ko04340	26	Cmeg31492_c1,Cmeg23510_c0,Cmeg1446_c0,Cmeg32621_c1,Cmeg27954_c0,Cmeg28489_c0,Cmeg31475_c1,Cmeg33133_c0,Cmeg32060_c0,Cmeg32627_c0,Cmeg31362_c0,Cmeg20902_c1,Cmeg24840_c0,Cmeg32973_c0,Cmeg32828_c0,Cmeg32473_c1,Cmeg27861_c0,Cmeg32621_c2,Cmeg23278_c0,Cmeg28296_c0,Cmeg23299_c0,Cmeg20972_c0,Cmeg33531_c0,Cmeg29658_c0,Cmeg32784_c0,Cmeg28296_c1
Environmental Information Processing	Signal transduction	Hippo signaling pathway	ko04390	51	Cmeg27655_c0,Cmeg33074_c2,Cmeg32621_c1,Cmeg23399_c0,Cmeg17520_c0,Cmeg32404_c0,Cmeg33807_c0,Cmeg27381_c1,Cmeg24400_c0,Cmeg26866_c0,Cmeg28489_c0,Cmeg31733_c5,Cmeg33119_c0,Cmeg8452_c0,Cmeg29217_c0,Cmeg32784_c0,Cmeg28094_c0,Cmeg31969_c4,Cmeg26045_c0,Cmeg25083_c1,Cmeg23693_c0,Cmeg1446_c0,Cmeg30463_c0,Cmeg31800_c1,Cmeg27381_c2,Cmeg31492_c1,Cmeg9257_c0,Cmeg33316_c0,Cmeg32250_c0,Cmeg12957_c0,Cmeg32069_c0…
Environmental Information Processing	Signal transduction	Hippo signaling pathway -fly	ko04391	31	Cmeg31515_c1,Cmeg31726_c0,Cmeg28094_c0,Cmeg29952_c1,Cmeg25083_c1,Cmeg12438_c0,Cmeg26631_c0,Cmeg27734_c0,Cmeg32160_c1,Cmeg29978_c0,Cmeg25330_c0,Cmeg26460_c1,Cmeg8452_c0,Cmeg27754_c0,Cmeg26866_c0,Cmeg31475_c5,Cmeg32069_c0,Cmeg12957_c0,Cmeg24400_c0,Cmeg29070_c0,Cmeg17462_c0,Cmeg28055_c0,Cmeg9139_c0,Cmeg32621_c1,Cmeg30463_c0,Cmeg33074_c2,Cmeg27655_c0,Cmeg23693_c0,Cmeg32404_c0,Cmeg31492_c1,Cmeg31800_c1
Environmental Information Processing	Signal transduction	Jak-STAT signaling pathway	ko04630	21	Cmeg30115_c0,Cmeg26867_c0,Cmeg28467_c0,Cmeg28191_c0,Cmeg33315_c3,Cmeg25916_c0,Cmeg30652_c0,Cmeg17982_c1,Cmeg7602_c0,Cmeg32657_c3,Cmeg33315_c0,Cmeg33315_c4,Cmeg27052_c0,Cmeg26389_c0,Cmeg27052_c1,Cmeg32313_c3,Cmeg27752_c0,Cmeg27841_c0,Cmeg33315_c2,Cmeg28778_c0,Cmeg31903_c0
Environmental Information Processing	Signal transduction	MAPK signaling pathway	ko04010	96	Cmeg23510_c0,Cmeg21973_c1,Cmeg25121_c0,Cmeg33474_c0,Cmeg33349_c0,Cmeg25538_c0,Cmeg31218_c0,Cmeg33185_c2,Cmeg30899_c0,Cmeg26192_c1,Cmeg30849_c0,Cmeg7602_c0,Cmeg33131_c3,Cmeg33185_c3,Cmeg12799_c0,Cmeg27841_c0,Cmeg27051_c0,Cmeg27381_c0,Cmeg24276_c0,Cmeg36023_c0,Cmeg24727_c0,Cmeg25330_c0,Cmeg33098_c0,Cmeg17444_c0,Cmeg29146_c1,Cmeg28527_c0,Cmeg31767_c1,Cmeg26192_c0,Cmeg23467_c0,Cmeg21505_c0,Cmeg24542_…
Environmental Information Processing	Signal transduction	MAPK signaling pathway - fly	ko04013	16	Cmeg27841_c0,Cmeg28003_c0,Cmeg31629_c0,Cmeg32991_c0,Cmeg28759_c0,Cmeg21976_c0,Cmeg31556_c0,Cmeg31472_c0,Cmeg7602_c0,Cmeg32657_c3,Cmeg31434_c0,Cmeg30591_c0,Cmeg14794_c0,Cmeg32711_c0,Cmeg368228_c0,Cmeg31556_c1
Environmental Information Processing	Signal transduction	MAPK signaling pathway - yeast	ko04011	13	Cmeg21973_c1,Cmeg27051_c0,Cmeg30611_c0,Cmeg36023_c0,Cmeg583119_c0,Cmeg24882_c0,Cmeg33520_c0,Cmeg25340_c0,Cmeg671003_c0,Cmeg609583_c0,Cmeg21973_c0,Cmeg25083_c1,Cmeg28240_c0
Environmental Information Processing	Signal transduction	NF-kappa B signaling pathway	ko04064	15	Cmeg17267_c0,Cmeg29145_c1,Cmeg32068_c0,Cmeg25049_c0,Cmeg25092_c0,Cmeg677336_c0,Cmeg42149_c0,Cmeg27914_c0,Cmeg621945_c0,Cmeg27691_c0,Cmeg30831_c1,Cmeg31218_c0,Cmeg24153_c0,Cmeg30831_c0,Cmeg28770_c0
Environmental Information Processing	Signal transduction	Notch signaling pathway	ko04330	29	Cmeg31212_c0,Cmeg33315_c3,Cmeg31327_c1,Cmeg32740_c5,Cmeg14905_c0,Cmeg31675_c3,Cmeg17882_c0,Cmeg17520_c0,Cmeg33315_c4,Cmeg33315_c0,Cmeg31675_c2,Cmeg30395_c0,Cmeg32544_c0,Cmeg32986_c3,Cmeg31987_c0,Cmeg33315_c2,Cmeg32740_c2,Cmeg32946_c0,Cmeg32831_c0,Cmeg27807_c0,Cmeg26010_c0,Cmeg38569_c0,Cmeg28877_c0,Cmeg30534_c2,Cmeg27131_c0,Cmeg30534_c6,Cmeg25948_c0,Cmeg32360_c0,Cmeg11373_c0
Environmental Information Processing	Signal transduction	PI3K-Akt signaling pathway	ko04151	103	Cmeg316868_c0,Cmeg27493_c0,Cmeg27987_c0,Cmeg27841_c0,Cmeg30757_c0,Cmeg26530_c0,Cmeg3371_c1,Cmeg32175_c0,Cmeg33421_c0,Cmeg27545_c0,Cmeg17277_c0,Cmeg29952_c1,Cmeg33668_c0,Cmeg19863_c0,Cmeg27949_c0,Cmeg26493_c1,Cmeg578275_c0,Cmeg32555_c0,Cmeg28460_c0,Cmeg24730_c1,Cmeg31527_c6,Cmeg23693_c0,Cmeg19841_c1,Cmeg28055_c0,Cmeg33448_c0,Cmeg27256_c0,Cmeg33016_c3,Cmeg31231_c0,Cmeg32175_c1,Cmeg30024_c0,Cmeg7602…
Environmental Information Processing	Signal transduction	Phosphatidylinositol signaling system	ko04070	51	Cmeg30105_c0,Cmeg18581_c0,Cmeg609583_c0,Cmeg21141_c0,Cmeg28552_c0,Cmeg33364_c0,Cmeg33432_c1,Cmeg36023_c0,Cmeg27477_c0,Cmeg32596_c1,Cmeg31542_c0,Cmeg24882_c0,Cmeg19984_c1,Cmeg31513_c0,Cmeg583119_c0,Cmeg24288_c0,Cmeg27522_c0,Cmeg33432_c0,Cmeg18305_c0,Cmeg29558_c0,Cmeg32033_c0,Cmeg29818_c0,Cmeg27141_c0,Cmeg31527_c6,Cmeg27250_c0,Cmeg476338_c0,Cmeg19984_c2,Cmeg33249_c0,Cmeg33163_c0,Cmeg28778_c0,Cmeg19…
Environmental Information Processing	Signal transduction	TGF-beta signaling pathway	ko04350	29	Cmeg25793_c1,Cmeg33315_c3,Cmeg29900_c0,Cmeg9257_c0,Cmeg30026_c0,Cmeg668310_c0,Cmeg32250_c0,Cmeg33315_c0,Cmeg30024_c0,Cmeg24400_c0,Cmeg33315_c4,Cmeg28055_c0,Cmeg9925_c0,Cmeg18332_c0,Cmeg31359_c1,Cmeg33315_c2,Cmeg26186_c0,Cmeg31979_c1,Cmeg29217_c0,Cmeg33375_c0,Cmeg32784_c0,Cmeg28094_c0,Cmeg31029_c0,Cmeg10571_c0,Cmeg27994_c1,Cmeg31969_c4,Cmeg23599_c0,Cmeg28759_c0,Cmeg26392_c0
Environmental Information Processing	Signal transduction	Two-Cmegonent system	ko02020	36	Cmeg5307_c0,Cmeg27179_c0,Cmeg8267_c0,Cmeg21236_c0,Cmeg27863_c3,Cmeg23029_c0,Cmeg33560_c0,Cmeg29607_c0,Cmeg25266_c0,Cmeg30766_c1,Cmeg25109_c0,Cmeg24352_c0,Cmeg27179_c1,Cmeg20995_c0,Cmeg28386_c0,Cmeg27863_c1,Cmeg23718_c1,Cmeg32822_c0,Cmeg782572_c0,Cmeg16887_c0,Cmeg31313_c1,Cmeg31953_c0,Cmeg30766_c0,Cmeg5307_c1,Cmeg34343_c0,Cmeg27771_c1,Cmeg31313_c0,Cmeg27773_c0,Cmeg27863_c2,Cmeg31712_c0,Cmeg27773_c…
Environmental Information Processing	Signal transduction	VEGF signaling pathway	ko04370	34	Cmeg21973_c1,Cmeg27526_c0,Cmeg26192_c1,Cmeg23571_c0,Cmeg29209_c0,Cmeg12799_c0,Cmeg32527_c0,Cmeg14794_c0,Cmeg21973_c0,Cmeg27051_c0,Cmeg27381_c0,Cmeg36023_c0,Cmeg583119_c0,Cmeg24882_c0,Cmeg29146_c1,Cmeg29953_c0,Cmeg28759_c0,Cmeg609583_c0,Cmeg26192_c0,Cmeg27120_c1,Cmeg28191_c0,Cmeg30708_c0,Cmeg26192_c2,Cmeg17256_c0,Cmeg27752_c0,Cmeg28646_c0,Cmeg21531_c0,Cmeg27120_c0,Cmeg29352_c0,Cmeg29145_c1,Cmeg671…
Environmental Information Processing	Signal transduction	Wnt signaling pathway	ko04310	73	Cmeg33315_c0,Cmeg26192_c1,Cmeg12799_c0,Cmeg31987_c0,Cmeg38003_c0,Cmeg26837_c1,Cmeg23510_c0,Cmeg1446_c0,Cmeg33315_c3,Cmeg31492_c1,Cmeg31626_c0,Cmeg31218_c0,Cmeg26192_c0,Cmeg32621_c2,Cmeg26984_c0,Cmeg33315_c2,Cmeg27794_c0,Cmeg27381_c0,Cmeg36023_c0,Cmeg24153_c0,Cmeg25330_c0,Cmeg26192_c2,Cmeg17256_c0,Cmeg25793_c1,Cmeg32946_c0,Cmeg23599_c0,Cmeg20972_c0,Cmeg28296_c0,Cmeg17147_c0,Cmeg27298_c0,Cmeg33315_…
Environmental Information Processing	Signal transduction	mTOR signaling pathway	ko04150	37	Cmeg29762_c0,Cmeg583119_c0,Cmeg24882_c0,Cmeg36023_c0,Cmeg27987_c0,Cmeg28759_c0,Cmeg38956_c0,Cmeg609583_c0,Cmeg8446_c0,Cmeg29171_c0,Cmeg32555_c0,Cmeg31527_c6,Cmeg33448_c0,Cmeg24907_c0,Cmeg30024_c0,Cmeg33016_c3,Cmeg17075_c0,Cmeg33320_c0,Cmeg27752_c0,Cmeg27914_c0,Cmeg21791_c0,Cmeg671003_c0,Cmeg17300_c0,Cmeg24972_c0,Cmeg31718_c1,Cmeg28778_c0,Cmeg31659_c2,Cmeg14124_c1,Cmeg14124_c0,Cmeg28191_c0,Cmeg242…
Environmental Information Processing	Signaling molecules and interaction	Cell adhesion molecules (CAMs)	ko04514	10	Cmeg23142_c0,Cmeg644111_c0,Cmeg32006_c1,Cmeg32493_c0,Cmeg32175_c0,Cmeg20583_c0,Cmeg31221_c1,Cmeg29145_c0,Cmeg32175_c1,Cmeg20583_c1
Environmental Information Processing	Signaling molecules and interaction	Cytokine-cytokine receptor interaction	ko04060	6	Cmeg33265_c0,Cmeg9257_c0,Cmeg31629_c0,Cmeg18332_c0,Cmeg32784_c0,Cmeg31979_c1
Environmental Information Processing	Signaling molecules and interaction	ECM-receptor interaction	ko04512	38	Cmeg25353_c0,Cmeg30071_c0,Cmeg29469_c0,Cmeg167649_c0,Cmeg27314_c0,Cmeg26113_c0,Cmeg33501_c0,Cmeg16974_c0,Cmeg22188_c0,Cmeg27043_c0,Cmeg29240_c0,Cmeg33323_c0,Cmeg27493_c1,Cmeg31221_c1,Cmeg213489_c0,Cmeg10229_c0,Cmeg42534_c0,Cmeg3371_c0,Cmeg8346_c0,Cmeg8815_c0,Cmeg32741_c0,Cmeg32175_c0,Cmeg30757_c0,Cmeg26530_c0,Cmeg19863_c0,Cmeg33421_c0,Cmeg316868_c0,Cmeg27493_c0,Cmeg28455_c0,Cmeg30315_c0,Cmeg19841…
Environmental Information Processing	Signaling molecules and interaction	Neuroactive ligand-receptor interaction	ko04080	79	Cmeg26612_c0,Cmeg13504_c0,Cmeg20457_c0,Cmeg955470_c0,Cmeg24585_c0,Cmeg28230_c0,Cmeg23177_c0,Cmeg21529_c1,Cmeg28536_c0,Cmeg22913_c1,Cmeg30580_c0,Cmeg20753_c0,Cmeg1573_c0,Cmeg15899_c1,Cmeg601644_c0,Cmeg24740_c0,Cmeg22401_c2,Cmeg533583_c0,Cmeg803131_c0,Cmeg690997_c0,Cmeg16037_c0,Cmeg26848_c0,Cmeg18936_c0,Cmeg29236_c0,Cmeg30002_c3,Cmeg25014_c0,Cmeg34165_c0,Cmeg21962_c0,Cmeg37205_c0,Cmeg32281_c0,Cmeg2…
Genetic Information Processing	Folding, sorting and degradation	Proteasome	ko03050	36	Cmeg13877_c0,Cmeg28944_c0,Cmeg24034_c0,Cmeg27880_c0,Cmeg28038_c0,Cmeg26951_c0,Cmeg25822_c0,Cmeg25741_c1,Cmeg17481_c0,Cmeg26965_c0,Cmeg17262_c0,Cmeg34166_c0,Cmeg30775_c0,Cmeg27524_c0,Cmeg31409_c0,Cmeg34538_c0,Cmeg29362_c0,Cmeg28561_c0,Cmeg30498_c0,Cmeg28282_c0,Cmeg8897_c0,Cmeg29727_c0,Cmeg30712_c0,Cmeg35021_c0,Cmeg33857_c0,Cmeg27802_c0,Cmeg9521_c0,Cmeg25741_c0,Cmeg25953_c0,Cmeg24999_c0,Cmeg24975_c…
Genetic Information Processing	Folding, sorting and degradation	Protein export	ko03060	21	Cmeg34840_c0,Cmeg21378_c1,Cmeg11339_c0,Cmeg27844_c0,Cmeg26551_c0,Cmeg29085_c0,Cmeg29816_c0,Cmeg25795_c0,Cmeg32732_c0,Cmeg23341_c0,Cmeg17492_c0,Cmeg21378_c0,Cmeg26799_c0,Cmeg31976_c0,Cmeg28091_c0,Cmeg34372_c0,Cmeg29196_c0,Cmeg21601_c0,Cmeg28578_c0,Cmeg25901_c0,Cmeg24609_c0
Genetic Information Processing	Folding, sorting and degradation	Protein processing in endoplasmic reticulum	ko04141	107	Cmeg28751_c0,Cmeg17294_c0,Cmeg32588_c0,Cmeg31520_c0,Cmeg32657_c0,Cmeg31685_c0,Cmeg21112_c0,Cmeg8342_c0,Cmeg8556_c0,Cmeg31239_c0,Cmeg28928_c0,Cmeg30881_c0,Cmeg25125_c0,Cmeg25437_c0,Cmeg21184_c0,Cmeg27169_c0,Cmeg26551_c0,Cmeg27994_c1,Cmeg26953_c0,Cmeg31976_c0,Cmeg23428_c0,Cmeg24485_c0,Cmeg26897_c0,Cmeg17347_c0,Cmeg28091_c0,Cmeg28444_c0,Cmeg31755_c0,Cmeg31275_c0,Cmeg25884_c0,Cmeg28890_c0,Cmeg32044_c…
Genetic Information Processing	Folding, sorting and degradation	RNA degradation	ko03018	60	Cmeg29014_c1,Cmeg41681_c0,Cmeg29253_c0,Cmeg32808_c0,Cmeg17114_c0,Cmeg36644_c0,Cmeg17332_c0,Cmeg7585_c0,Cmeg29516_c0,Cmeg31632_c0,Cmeg32981_c1,Cmeg25899_c0,Cmeg32250_c1,Cmeg28267_c0,Cmeg35184_c0,Cmeg31659_c1,Cmeg31864_c0,Cmeg8912_c0,Cmeg26625_c1,Cmeg32219_c1,Cmeg29826_c0,Cmeg17145_c0,Cmeg44638_c0,Cmeg37956_c0,Cmeg27693_c0,Cmeg24654_c0,Cmeg23638_c0,Cmeg23458_c1,Cmeg29160_c0,Cmeg25104_c0,Cmeg33067_c…
Genetic Information Processing	Folding, sorting and degradation	SNARE interactions in vesicular transport	ko04130	24	Cmeg24579_c0,Cmeg32236_c0,Cmeg27539_c0,Cmeg35727_c0,Cmeg39766_c0,Cmeg21636_c0,Cmeg28421_c0,Cmeg29426_c0,Cmeg29239_c0,Cmeg24704_c0,Cmeg22183_c0,Cmeg23385_c0,Cmeg28764_c0,Cmeg36094_c0,Cmeg27745_c0,Cmeg31508_c0,Cmeg24042_c0,Cmeg27286_c0,Cmeg26284_c0,Cmeg30082_c0,Cmeg30023_c0,Cmeg25591_c0,Cmeg26356_c0,Cmeg28659_c0
Genetic Information Processing	Folding, sorting and degradation	Sulfur relay system	ko04122	7	Cmeg21066_c0,Cmeg30261_c0,Cmeg29016_c0,Cmeg30106_c0,Cmeg29223_c0,Cmeg21595_c0,Cmeg23211_c0
Genetic Information Processing	Folding, sorting and degradation	Ubiquitin mediated proteolysis	ko04120	81	Cmeg32817_c0,Cmeg30586_c0,Cmeg29812_c0,Cmeg26519_c0,Cmeg21031_c0,Cmeg28890_c0,Cmeg32295_c0,Cmeg668310_c0,Cmeg31515_c2,Cmeg30328_c0,Cmeg33361_c0,Cmeg10571_c0,Cmeg40891_c0,Cmeg32089_c0,Cmeg27691_c0,Cmeg32420_c0,Cmeg17267_c0,Cmeg17294_c0,Cmeg28436_c0,Cmeg31239_c0,Cmeg42149_c0,Cmeg12231_c0,Cmeg31251_c0,Cmeg17112_c0,Cmeg31904_c0,Cmeg26027_c0,Cmeg31029_c0,Cmeg27994_c1,Cmeg30048_c0,Cmeg29658_c0,Cmeg3466…
Genetic Information Processing	Replication and repair	Base excision repair	ko03410	20	Cmeg27224_c0,Cmeg31656_c0,Cmeg25389_c0,Cmeg29867_c0,Cmeg30937_c0,Cmeg25057_c0,Cmeg6403_c0,Cmeg29780_c0,Cmeg29517_c0,Cmeg31293_c0,Cmeg27175_c0,Cmeg32102_c3,Cmeg27797_c0,Cmeg26209_c0,Cmeg32736_c0,Cmeg33269_c0,Cmeg74861_c0,Cmeg32851_c0,Cmeg29514_c0,Cmeg25066_c0
Genetic Information Processing	Replication and repair	DNA replication	ko03030	36	Cmeg27068_c0,Cmeg23311_c0,Cmeg26465_c0,Cmeg30505_c0,Cmeg74861_c0,Cmeg29867_c0,Cmeg21886_c0,Cmeg9425_c0,Cmeg28400_c0,Cmeg26653_c0,Cmeg8094_c0,Cmeg27175_c0,Cmeg31442_c1,Cmeg31293_c0,Cmeg31977_c0,Cmeg27211_c0,Cmeg25905_c0,Cmeg28914_c0,Cmeg30453_c0,Cmeg30833_c0,Cmeg32641_c0,Cmeg13647_c0,Cmeg109012_c0,Cmeg25066_c0,Cmeg28772_c0,Cmeg25398_c0,Cmeg32851_c0,Cmeg38680_c0,Cmeg30833_c1,Cmeg31057_c0,Cmeg27797_…
Genetic Information Processing	Replication and repair	Fanconi anemia pathway	ko03460	31	Cmeg2391_c0,Cmeg29781_c0,Cmeg30882_c0,Cmeg8094_c0,Cmeg14767_c0,Cmeg27367_c0,Cmeg28634_c0,Cmeg30997_c0,Cmeg25905_c0,Cmeg3955_c0,Cmeg30909_c0,Cmeg31487_c0,Cmeg18472_c0,Cmeg22885_c0,Cmeg30681_c1,Cmeg32153_c0,Cmeg29617_c0,Cmeg31660_c0,Cmeg22885_c3,Cmeg31497_c0,Cmeg28714_c0,Cmeg31847_c0,Cmeg22885_c4,Cmeg31331_c1,Cmeg30669_c0,Cmeg27732_c0,Cmeg30750_c0,Cmeg28971_c0,Cmeg28340_c0,Cmeg38680_c0,Cmeg33144_c1
Genetic Information Processing	Replication and repair	Homologous recombination	ko03440	22	Cmeg31105_c0,Cmeg28714_c0,Cmeg29617_c0,Cmeg33471_c0,Cmeg32851_c0,Cmeg33144_c1,Cmeg25805_c0,Cmeg74861_c0,Cmeg38680_c0,Cmeg32377_c0,Cmeg31331_c1,Cmeg28634_c0,Cmeg8094_c0,Cmeg14767_c0,Cmeg2391_c0,Cmeg30394_c0,Cmeg28953_c0,Cmeg30909_c0,Cmeg31293_c0,Cmeg25974_c0,Cmeg3955_c0,Cmeg25905_c0
Genetic Information Processing	Replication and repair	Mismatch repair	ko03430	20	Cmeg9425_c0,Cmeg32863_c0,Cmeg28400_c0,Cmeg27367_c0,Cmeg8094_c0,Cmeg33121_c0,Cmeg29867_c0,Cmeg31057_c0,Cmeg31293_c0,Cmeg28953_c0,Cmeg25905_c0,Cmeg31660_c0,Cmeg27068_c0,Cmeg30505_c0,Cmeg32851_c0,Cmeg26398_c0,Cmeg38680_c0,Cmeg74861_c0,Cmeg25066_c0,Cmeg28772_c0
Genetic Information Processing	Replication and repair	Non-homologous end-joining	ko03450	6	Cmeg33471_c0,Cmeg31537_c0,Cmeg46219_c0,Cmeg32377_c0,Cmeg25974_c0,Cmeg31427_c0
Genetic Information Processing	Replication and repair	Nucleotide excision repair	ko03420	36	Cmeg32826_c0,Cmeg31847_c0,Cmeg30918_c0,Cmeg28772_c0,Cmeg668310_c0,Cmeg25066_c0,Cmeg38680_c0,Cmeg31970_c0,Cmeg32851_c0,Cmeg26546_c0,Cmeg29725_c0,Cmeg31057_c0,Cmeg13863_c0,Cmeg45334_c0,Cmeg10571_c0,Cmeg27797_c0,Cmeg29780_c0,Cmeg25057_c0,Cmeg27068_c0,Cmeg30321_c0,Cmeg30517_c0,Cmeg25125_c0,Cmeg74861_c0,Cmeg30505_c0,Cmeg60968_c0,Cmeg29867_c0,Cmeg32993_c0,Cmeg28400_c0,Cmeg8094_c0,Cmeg9425_c0,Cmeg28980_…
Genetic Information Processing	Transcription	Basal transcription factors	ko03022	33	Cmeg28545_c0,Cmeg26040_c0,Cmeg32350_c0,Cmeg21150_c0,Cmeg31492_c2,Cmeg32826_c0,Cmeg30918_c0,Cmeg30110_c0,Cmeg27570_c0,Cmeg13863_c0,Cmeg45334_c0,Cmeg38274_c0,Cmeg32974_c0,Cmeg33247_c2,Cmeg17056_c0,Cmeg31492_c4,Cmeg17517_c0,Cmeg25173_c0,Cmeg25522_c1,Cmeg32106_c0,Cmeg50339_c0,Cmeg23387_c0,Cmeg36741_c0,Cmeg25522_c0,Cmeg30517_c0,Cmeg30321_c0,Cmeg28980_c0,Cmeg29536_c0,Cmeg30711_c0,Cmeg21198_c0,Cmeg31908…
Genetic Information Processing	Transcription	RNA polymerase	ko03020	25	Cmeg21490_c0,Cmeg35695_c0,Cmeg21490_c1,Cmeg26138_c0,Cmeg21756_c0,Cmeg32155_c0,Cmeg29657_c0,Cmeg25414_c0,Cmeg29225_c0,Cmeg30592_c0,Cmeg29830_c0,Cmeg30877_c0,Cmeg32391_c0,Cmeg25749_c0,Cmeg32976_c0,Cmeg30175_c0,Cmeg31018_c0,Cmeg32921_c0,Cmeg25272_c0,Cmeg12079_c0,Cmeg17129_c0,Cmeg23735_c0,Cmeg27887_c0,Cmeg11861_c0,Cmeg29595_c0
Genetic Information Processing	Transcription	Spliceosome	ko03040	112	Cmeg25959_c0,Cmeg28877_c0,Cmeg26941_c0,Cmeg27917_c0,Cmeg28719_c0,Cmeg31978_c0,Cmeg25676_c0,Cmeg6229_c0,Cmeg34174_c0,Cmeg33039_c0,Cmeg9789_c0,Cmeg26766_c0,Cmeg24161_c0,Cmeg31303_c0,Cmeg37574_c0,Cmeg28512_c0,Cmeg31553_c0,Cmeg30042_c0,Cmeg28857_c0,Cmeg30966_c0,Cmeg25676_c1,Cmeg12231_c0,Cmeg38207_c0,Cmeg24225_c0,Cmeg21440_c1,Cmeg29921_c0,Cmeg23591_c0,Cmeg19120_c0,Cmeg30881_c0,Cmeg32796_c0,Cmeg27900_c…
Genetic Information Processing	Translation	Aminoacyl-tRNA biosynthesis	ko00970	40	Cmeg30573_c0,Cmeg77708_c0,Cmeg33075_c0,Cmeg33290_c0,Cmeg27303_c0,Cmeg31987_c1,Cmeg30061_c0,Cmeg30456_c0,Cmeg32243_c0,Cmeg32635_c0,Cmeg31146_c0,Cmeg32523_c0,Cmeg29498_c0,Cmeg30451_c0,Cmeg32428_c0,Cmeg28715_c0,Cmeg30765_c0,Cmeg32451_c0,Cmeg27523_c0,Cmeg31603_c0,Cmeg32640_c0,Cmeg30061_c1,Cmeg30720_c0,Cmeg30561_c0,Cmeg30593_c0,Cmeg27208_c0,Cmeg28518_c0,Cmeg33328_c0,Cmeg29911_c0,Cmeg29760_c0,Cmeg30761…
Genetic Information Processing	Translation	RNA transport	ko03013	116	Cmeg32197_c1,Cmeg24442_c0,Cmeg22115_c0,Cmeg31605_c0,Cmeg31054_c0,Cmeg32255_c0,Cmeg31566_c0,Cmeg29255_c1,Cmeg30616_c0,Cmeg26114_c0,Cmeg31784_c0,Cmeg27987_c0,Cmeg10761_c0,Cmeg31448_c0,Cmeg27198_c0,Cmeg23734_c0,Cmeg16428_c0,Cmeg31917_c0,Cmeg9201_c0,Cmeg31681_c0,Cmeg28966_c0,Cmeg27204_c0,Cmeg29645_c0,Cmeg31706_c0,Cmeg27235_c1,Cmeg32409_c0,Cmeg33777_c0,Cmeg21629_c0,Cmeg21771_c0,Cmeg29252_c0,Cmeg26733_…
Genetic Information Processing	Translation	Ribosome	ko03010	100	Cmeg23642_c0,Cmeg8432_c0,Cmeg2879_c0,Cmeg16820_c0,Cmeg33562_c0,Cmeg929606_c0,Cmeg33583_c0,Cmeg2715_c0,Cmeg17348_c0,Cmeg33569_c0,Cmeg33566_c0,Cmeg33575_c0,Cmeg25750_c0,Cmeg33576_c0,Cmeg20320_c0,Cmeg27915_c0,Cmeg8423_c0,Cmeg751985_c0,Cmeg15283_c0,Cmeg18256_c0,Cmeg760259_c0,Cmeg8404_c0,Cmeg24982_c0,Cmeg17366_c0,Cmeg8406_c0,Cmeg8469_c0,Cmeg25927_c0,Cmeg33590_c0,Cmeg20974_c0,Cmeg23809_c0,Cmeg33579_c0,…
Genetic Information Processing	Translation	Ribosome biogenesis in eukaryotes	ko03008	65	Cmeg32834_c0,Cmeg50218_c0,Cmeg26625_c1,Cmeg24980_c0,Cmeg33244_c0,Cmeg23458_c1,Cmeg31705_c0,Cmeg31845_c0,Cmeg32452_c0,Cmeg33091_c0,Cmeg30974_c0,Cmeg31332_c2,Cmeg7585_c0,Cmeg25380_c0,Cmeg31751_c0,Cmeg34697_c0,Cmeg32726_c1,Cmeg33514_c0,Cmeg42283_c0,Cmeg44123_c0,Cmeg57188_c0,Cmeg28727_c0,Cmeg35642_c0,Cmeg26079_c0,Cmeg34174_c0,Cmeg34459_c0,Cmeg63648_c0,Cmeg17309_c0,Cmeg32668_c0,Cmeg32901_c0,Cmeg32476_…
Genetic Information Processing	Translation	mRNA surveillance pathway	ko03015	61	Cmeg31886_c0,Cmeg27381_c2,Cmeg9201_c0,Cmeg32881_c0,Cmeg17518_c0,Cmeg28055_c0,Cmeg29232_c0,Cmeg25744_c0,Cmeg28280_c0,Cmeg21771_c0,Cmeg29252_c0,Cmeg17990_c0,Cmeg33168_c1,Cmeg17330_c0,Cmeg36418_c0,Cmeg26711_c0,Cmeg29395_c0,Cmeg24482_c0,Cmeg23493_c0,Cmeg27545_c0,Cmeg17909_c0,Cmeg28886_c0,Cmeg26941_c0,Cmeg32073_c0,Cmeg33079_c0,Cmeg14357_c0,Cmeg26823_c0,Cmeg32538_c1,Cmeg34713_c0,Cmeg36649_c0,Cmeg24710_…
Metabolism	Amino acid metabolism	Alanine, aspartate and glutamate metabolism	ko00250	31	Cmeg30011_c0,Cmeg29192_c1,Cmeg33311_c0,Cmeg27863_c1,Cmeg28041_c0,Cmeg17283_c0,Cmeg33452_c0,Cmeg24934_c0,Cmeg27117_c0,Cmeg27863_c3,Cmeg8618_c0,Cmeg31015_c0,Cmeg31064_c1,Cmeg29292_c0,Cmeg29662_c0,Cmeg31077_c0,Cmeg31989_c0,Cmeg27963_c0,Cmeg27863_c2,Cmeg31730_c0,Cmeg34488_c0,Cmeg31015_c1,Cmeg31185_c0,Cmeg29260_c0,Cmeg34825_c0,Cmeg25732_c2,Cmeg31064_c0,Cmeg17127_c0,Cmeg32276_c0,Cmeg31732_c0,Cmeg28386_…
Metabolism	Amino acid metabolism	Arginine and proline metabolism	ko00330	54	Cmeg28502_c0,Cmeg32276_c0,Cmeg30246_c0,Cmeg34857_c0,Cmeg23661_c0,Cmeg32029_c1,Cmeg29931_c0,Cmeg29662_c0,Cmeg27863_c2,Cmeg27575_c0,Cmeg34488_c0,Cmeg27117_c0,Cmeg32029_c0,Cmeg30176_c0,Cmeg26720_c0,Cmeg27863_c1,Cmeg30783_c0,Cmeg32526_c0,Cmeg30927_c0,Cmeg31353_c0,Cmeg370_c0,Cmeg29792_c1,Cmeg24752_c0,Cmeg26204_c0,Cmeg28841_c1,Cmeg25942_c0,Cmeg23628_c0,Cmeg30869_c0,Cmeg28841_c0,Cmeg28386_c0,Cmeg23533_c…
Metabolism	Amino acid metabolism	Cysteine and methionine metabolism	ko00270	20	Cmeg25942_c0,Cmeg29792_c1,Cmeg24193_c0,Cmeg35649_c0,Cmeg25913_c0,Cmeg30802_c0,Cmeg9481_c0,Cmeg27678_c0,Cmeg28994_c0,Cmeg30784_c1,Cmeg31003_c0,Cmeg31024_c0,Cmeg17542_c0,Cmeg29124_c0,Cmeg29662_c0,Cmeg34026_c0,Cmeg29633_c0,Cmeg24927_c0,Cmeg32276_c0,Cmeg27649_c0
Metabolism	Amino acid metabolism	Glycine, serine and threonine metabolism	ko00260	52	Cmeg30189_c0,Cmeg12848_c0,Cmeg33646_c0,Cmeg23413_c0,Cmeg773778_c0,Cmeg374863_c0,Cmeg28116_c0,Cmeg27382_c0,Cmeg34424_c0,Cmeg21900_c0,Cmeg32503_c0,Cmeg27963_c0,Cmeg32550_c0,Cmeg599503_c0,Cmeg41399_c0,Cmeg31835_c0,Cmeg596625_c0,Cmeg30887_c1,Cmeg30147_c0,Cmeg27971_c0,Cmeg901574_c0,Cmeg717665_c0,Cmeg30864_c0,Cmeg16576_c1,Cmeg28978_c0,Cmeg32843_c0,Cmeg30772_c0,Cmeg5344_c0,Cmeg32526_c0,Cmeg23673_c0,Cmeg…
Metabolism	Amino acid metabolism	Histidine metabolism	ko00340	22	Cmeg23628_c1,Cmeg32526_c0,Cmeg26204_c0,Cmeg24752_c0,Cmeg370_c0,Cmeg23628_c0,Cmeg28841_c1,Cmeg29598_c0,Cmeg27575_c1,Cmeg27575_c2,Cmeg25407_c1,Cmeg30709_c0,Cmeg30155_c0,Cmeg31320_c0,Cmeg27436_c0,Cmeg25407_c0,Cmeg27575_c0,Cmeg24589_c0,Cmeg28841_c0,Cmeg31320_c1,Cmeg31518_c0,Cmeg31162_c0
Metabolism	Amino acid metabolism	Lysine biosynthesis	ko00300	3	Cmeg31843_c0,Cmeg32526_c0,Cmeg29887_c0
Metabolism	Amino acid metabolism	Lysine degradation	ko00310	40	Cmeg24752_c0,Cmeg26055_c0,Cmeg1862_c0,Cmeg32526_c0,Cmeg32310_c0,Cmeg32560_c3,Cmeg32968_c0,Cmeg27323_c0,Cmeg30040_c0,Cmeg27773_c0,Cmeg31140_c6,Cmeg33028_c0,Cmeg33003_c0,Cmeg23945_c0,Cmeg28075_c0,Cmeg34343_c0,Cmeg33139_c0,Cmeg32968_c1,Cmeg32166_c3,Cmeg33315_c8,Cmeg27773_c1,Cmeg32661_c0,Cmeg33370_c0,Cmeg3351_c0,Cmeg32047_c0,Cmeg29212_c0,Cmeg33286_c0,Cmeg394066_c0,Cmeg31140_c7,Cmeg27597_c0,Cmeg21501_…
Metabolism	Amino acid metabolism	Phenylalanine metabolism	ko00360	13	Cmeg29662_c0,Cmeg31320_c0,Cmeg29598_c0,Cmeg27436_c0,Cmeg35649_c0,Cmeg27508_c0,Cmeg27818_c0,Cmeg31378_c0,Cmeg32276_c0,Cmeg29980_c0,Cmeg26094_c0,Cmeg24235_c0,Cmeg31320_c1
Metabolism	Amino acid metabolism	Phenylalanine, tyrosine and tryptophan biosynthesis	ko00400	4	Cmeg29662_c0,Cmeg35649_c0,Cmeg32276_c0,Cmeg29980_c0
Metabolism	Amino acid metabolism	Tryptophan metabolism	ko00380	22	Cmeg32047_c0,Cmeg32310_c0,Cmeg26055_c0,Cmeg32526_c0,Cmeg1862_c0,Cmeg24752_c0,Cmeg3351_c0,Cmeg29598_c0,Cmeg394066_c0,Cmeg30797_c0,Cmeg26569_c0,Cmeg30709_c0,Cmeg20942_c0,Cmeg34343_c0,Cmeg27597_c0,Cmeg31320_c0,Cmeg27773_c0,Cmeg27773_c1,Cmeg30341_c0,Cmeg31320_c1,Cmeg31975_c0,Cmeg30207_c0
Metabolism	Amino acid metabolism	Tyrosine metabolism	ko00350	18	Cmeg35649_c0,Cmeg29071_c0,Cmeg29598_c0,Cmeg31888_c0,Cmeg26884_c0,Cmeg31378_c0,Cmeg22345_c1,Cmeg25696_c0,Cmeg25757_c0,Cmeg31320_c0,Cmeg29662_c0,Cmeg30108_c0,Cmeg31099_c1,Cmeg27436_c0,Cmeg31539_c0,Cmeg32276_c0,Cmeg31162_c0,Cmeg31320_c1
Metabolism	Amino acid metabolism	Valine, leucine and isoleucine biosynthesis	ko00290	2	Cmeg30992_c6,Cmeg28584_c1
Metabolism	Amino acid metabolism	Valine, leucine and isoleucine degradation	ko00280	30	Cmeg30709_c0,Cmeg30633_c0,Cmeg34343_c0,Cmeg25324_c0,Cmeg17110_c0,Cmeg31730_c0,Cmeg30409_c0,Cmeg27773_c0,Cmeg27773_c1,Cmeg28779_c0,Cmeg33828_c0,Cmeg25120_c0,Cmeg31714_c0,Cmeg30992_c6,Cmeg24444_c0,Cmeg30147_c0,Cmeg31608_c0,Cmeg32047_c0,Cmeg34339_c0,Cmeg34134_c0,Cmeg25734_c0,Cmeg32526_c0,Cmeg29222_c0,Cmeg26055_c0,Cmeg29248_c0,Cmeg24752_c0,Cmeg29969_c0,Cmeg32251_c0,Cmeg28339_c0,Cmeg29255_c0
Metabolism	Biosynthesis of other secondary metabolites	Betalain biosynthesis	ko00965	5	Cmeg22345_c1,Cmeg31099_c1,Cmeg29598_c0,Cmeg31320_c0,Cmeg31320_c1
Metabolism	Biosynthesis of other secondary metabolites	Butirosin and neomycin biosynthesis	ko00524	5	Cmeg31680_c0,Cmeg4694_c0,Cmeg4694_c1,Cmeg29245_c0,Cmeg12019_c0
Metabolism	Biosynthesis of other secondary metabolites	Caffeine metabolism	ko00232	2	Cmeg29326_c0,Cmeg33264_c0
Metabolism	Biosynthesis of other secondary metabolites	Flavone and flavonol biosynthesis	ko00944	2	Cmeg28798_c0,Cmeg6090_c0
Metabolism	Biosynthesis of other secondary metabolites	Indole alkaloid biosynthesis	ko00901	3	Cmeg31320_c0,Cmeg29598_c0,Cmeg31320_c1
Metabolism	Biosynthesis of other secondary metabolites	Isoquinoline alkaloid biosynthesis	ko00950	9	Cmeg29598_c0,Cmeg31099_c1,Cmeg31320_c0,Cmeg29662_c0,Cmeg35649_c0,Cmeg22345_c1,Cmeg31320_c1,Cmeg32276_c0,Cmeg31888_c0
Metabolism	Biosynthesis of other secondary metabolites	Novobiocin biosynthesis	ko00401	1	Cmeg35649_c0
Metabolism	Biosynthesis of other secondary metabolites	Penicillin and cephalosporin biosynthesis	ko00311	1	Cmeg34857_c0
Metabolism	Biosynthesis of other secondary metabolites	Phenylpropanoid biosynthesis	ko00940	4	Cmeg26094_c0,Cmeg24235_c0,Cmeg27508_c0,Cmeg27818_c0
Metabolism	Biosynthesis of other secondary metabolites	Streptomycin biosynthesis	ko00521	11	Cmeg27522_c0,Cmeg34081_c0,Cmeg30599_c0,Cmeg26004_c0,Cmeg12019_c0,Cmeg29245_c0,Cmeg4694_c0,Cmeg27141_c0,Cmeg31680_c0,Cmeg31253_c0,Cmeg4694_c1
Metabolism	Biosynthesis of other secondary metabolites	Tropane, piperidine and pyridine alkaloid biosynthesis	ko00960	7	Cmeg693375_c0,Cmeg35649_c0,Cmeg32276_c0,Cmeg825242_c0,Cmeg30629_c0,Cmeg29662_c0,Cmeg721924_c0
Metabolism	Carbohydrate metabolism	Amino sugar and nucleotide sugar metabolism	ko00520	51	Cmeg33467_c0,Cmeg28567_c0,Cmeg23850_c0,Cmeg30260_c1,Cmeg34081_c0,Cmeg1002_c1,Cmeg32696_c0,Cmeg30102_c0,Cmeg29245_c0,Cmeg31799_c0,Cmeg33843_c0,Cmeg27217_c1,Cmeg31228_c0,Cmeg31989_c0,Cmeg31058_c1,Cmeg31058_c0,Cmeg28350_c0,Cmeg33961_c0,Cmeg12019_c0,Cmeg881785_c0,Cmeg17127_c0,Cmeg469310_c0,Cmeg4694_c0,Cmeg22697_c0,Cmeg31323_c1,Cmeg27925_c0,Cmeg1002_c0,Cmeg26600_c0,Cmeg11348_c0,Cmeg30130_c0,Cmeg23059_…
Metabolism	Carbohydrate metabolism	Ascorbate and aldarate metabolism	ko00053	33	Cmeg31335_c0,Cmeg16777_c1,Cmeg31183_c0,Cmeg29378_c0,Cmeg24447_c0,Cmeg30709_c0,Cmeg20445_c0,Cmeg30366_c0,Cmeg27926_c1,Cmeg17925_c0,Cmeg24447_c1,Cmeg18024_c0,Cmeg17549_c0,Cmeg27181_c0,Cmeg30866_c0,Cmeg17925_c1,Cmeg27181_c1,Cmeg30010_c0,Cmeg32605_c0,Cmeg30254_c0,Cmeg19603_c1,Cmeg47040_c0,Cmeg16777_c0,Cmeg17663_c0,Cmeg32696_c0,Cmeg625342_c0,Cmeg441_c1,Cmeg32526_c0,Cmeg26752_c0,Cmeg17925_c2,Cmeg19603_…
Metabolism	Carbohydrate metabolism	Butanoate metabolism	ko00650	19	Cmeg30768_c0,Cmeg29680_c0,Cmeg26055_c0,Cmeg28257_c0,Cmeg34339_c0,Cmeg35391_c0,Cmeg32047_c0,Cmeg25564_c0,Cmeg29248_c0,Cmeg1611_c0,Cmeg27773_c1,Cmeg25732_c2,Cmeg34825_c0,Cmeg34343_c0,Cmeg31730_c0,Cmeg31475_c0,Cmeg17110_c0,Cmeg27773_c0,Cmeg31077_c0
Metabolism	Carbohydrate metabolism	Citrate cycle (TCA cycle)	ko00020	40	Cmeg4364_c0,Cmeg23226_c0,Cmeg29015_c0,Cmeg29383_c0,Cmeg31475_c0,Cmeg28229_c0,Cmeg694654_c0,Cmeg27597_c0,Cmeg33773_c0,Cmeg32317_c0,Cmeg5389_c0,Cmeg28204_c0,Cmeg25943_c0,Cmeg30147_c0,Cmeg31843_c0,Cmeg25231_c0,Cmeg3351_c0,Cmeg950438_c0,Cmeg394066_c0,Cmeg33665_c0,Cmeg28075_c0,Cmeg18152_c0,Cmeg33606_c0,Cmeg1611_c0,Cmeg29008_c0,Cmeg28233_c0,Cmeg18152_c1,Cmeg28370_c0,Cmeg27824_c0,Cmeg1862_c0,Cmeg29317_c…
Metabolism	Carbohydrate metabolism	Fructose and mannose metabolism	ko00051	28	Cmeg35351_c0,Cmeg28967_c0,Cmeg29680_c0,Cmeg28695_c0,Cmeg33308_c0,Cmeg31853_c0,Cmeg31680_c0,Cmeg23004_c1,Cmeg17374_c0,Cmeg17299_c0,Cmeg4694_c1,Cmeg29061_c0,Cmeg29245_c0,Cmeg31228_c0,Cmeg26052_c0,Cmeg29443_c1,Cmeg28456_c0,Cmeg16573_c1,Cmeg30180_c0,Cmeg29075_c0,Cmeg16573_c2,Cmeg17436_c0,Cmeg29443_c0,Cmeg21981_c0,Cmeg4694_c0,Cmeg23853_c0,Cmeg12019_c0,Cmeg16573_c0
Metabolism	Carbohydrate metabolism	Galactose metabolism	ko00052	48	Cmeg25854_c2,Cmeg26052_c0,Cmeg28668_c0,Cmeg31973_c0,Cmeg24025_c2,Cmeg29443_c0,Cmeg29482_c0,Cmeg29062_c0,Cmeg38141_c0,Cmeg36816_c0,Cmeg21043_c0,Cmeg31398_c1,Cmeg30076_c0,Cmeg35351_c0,Cmeg33176_c0,Cmeg31443_c0,Cmeg4694_c1,Cmeg17299_c0,Cmeg30535_c0,Cmeg31253_c0,Cmeg31680_c0,Cmeg11348_c0,Cmeg30076_c2,Cmeg28728_c0,Cmeg29443_c1,Cmeg24025_c3,Cmeg16573_c2,Cmeg27515_c0,Cmeg16573_c1,Cmeg25854_c1,Cmeg4694_c…
Metabolism	Carbohydrate metabolism	Glycolysis / Gluconeogenesis	ko00010	42	Cmeg28233_c0,Cmeg4694_c0,Cmeg30843_c0,Cmeg23853_c0,Cmeg1611_c0,Cmeg12019_c0,Cmeg33961_c0,Cmeg30148_c0,Cmeg26622_c0,Cmeg601233_c0,Cmeg25539_c0,Cmeg26937_c0,Cmeg8306_c0,Cmeg23836_c0,Cmeg17374_c0,Cmeg27876_c1,Cmeg27613_c0,Cmeg975427_c0,Cmeg29245_c0,Cmeg34081_c0,Cmeg25564_c0,Cmeg24752_c0,Cmeg32526_c0,Cmeg28695_c0,Cmeg30147_c0,Cmeg31475_c0,Cmeg27436_c0,Cmeg28229_c0,Cmeg29075_c0,Cmeg4160_c0,Cmeg30709_c…
Metabolism	Carbohydrate metabolism	Glyoxylate and dicarboxylate metabolism	ko00630	23	Cmeg30797_c0,Cmeg28322_c0,Cmeg29887_c0,Cmeg27863_c3,Cmeg28474_c0,Cmeg27863_c1,Cmeg31843_c0,Cmeg24487_c0,Cmeg30864_c0,Cmeg27773_c1,Cmeg28386_c0,Cmeg31562_c0,Cmeg25943_c0,Cmeg31975_c0,Cmeg33606_c0,Cmeg34343_c0,Cmeg30012_c0,Cmeg41399_c0,Cmeg4364_c0,Cmeg694654_c0,Cmeg27773_c0,Cmeg27963_c0,Cmeg27863_c2
Metabolism	Carbohydrate metabolism	Inositol phosphate metabolism	ko00562	34	Cmeg33163_c0,Cmeg33249_c0,Cmeg27250_c0,Cmeg27141_c0,Cmeg31527_c6,Cmeg29818_c0,Cmeg30599_c0,Cmeg24288_c0,Cmeg27522_c0,Cmeg31513_c0,Cmeg17374_c0,Cmeg27477_c0,Cmeg31542_c0,Cmeg33364_c0,Cmeg28552_c0,Cmeg30105_c0,Cmeg18581_c0,Cmeg26004_c0,Cmeg33082_c0,Cmeg33828_c0,Cmeg9171_c0,Cmeg30228_c0,Cmeg28480_c0,Cmeg30568_c0,Cmeg30366_c0,Cmeg30799_c1,Cmeg308_c0,Cmeg29868_c0,Cmeg33189_c0,Cmeg32651_c0,Cmeg30799_c0…
Metabolism	Carbohydrate metabolism	Pentose and glucuronate interconversions	ko00040	45	Cmeg16573_c0,Cmeg28798_c0,Cmeg47040_c0,Cmeg29443_c1,Cmeg32605_c0,Cmeg30254_c0,Cmeg16573_c2,Cmeg19603_c1,Cmeg30010_c0,Cmeg16573_c1,Cmeg441_c1,Cmeg23004_c1,Cmeg625342_c0,Cmeg25837_c0,Cmeg32696_c0,Cmeg17663_c0,Cmeg16777_c0,Cmeg17925_c2,Cmeg28968_c0,Cmeg24752_c0,Cmeg19603_c2,Cmeg47130_c0,Cmeg6090_c0,Cmeg6902_c0,Cmeg31183_c0,Cmeg29443_c0,Cmeg29062_c0,Cmeg16777_c1,Cmeg31335_c0,Cmeg35233_c0,Cmeg18024_c0…
Metabolism	Carbohydrate metabolism	Pentose phosphate pathway	ko00030	19	Cmeg26151_c0,Cmeg30098_c0,Cmeg31253_c0,Cmeg33031_c0,Cmeg26752_c0,Cmeg28695_c0,Cmeg34081_c0,Cmeg6019_c0,Cmeg33004_c2,Cmeg21356_c0,Cmeg35233_c0,Cmeg33961_c0,Cmeg29327_c0,Cmeg23853_c0,Cmeg29578_c0,Cmeg29537_c0,Cmeg29075_c0,Cmeg42575_c0,Cmeg427251_c0
Metabolism	Carbohydrate metabolism	Propanoate metabolism	ko00640	19	Cmeg27773_c0,Cmeg31730_c0,Cmeg34343_c0,Cmeg29015_c0,Cmeg25821_c0,Cmeg30709_c0,Cmeg29383_c0,Cmeg26937_c0,Cmeg33295_c0,Cmeg5389_c0,Cmeg25120_c0,Cmeg33828_c0,Cmeg28204_c0,Cmeg28779_c0,Cmeg27773_c1,Cmeg24752_c0,Cmeg32526_c0,Cmeg26055_c0,Cmeg32047_c0
Metabolism	Carbohydrate metabolism	Pyruvate metabolism	ko00620	44	Cmeg34343_c0,Cmeg16573_c2,Cmeg26937_c0,Cmeg16573_c1,Cmeg8306_c0,Cmeg29443_c1,Cmeg27773_c0,Cmeg25539_c0,Cmeg16573_c0,Cmeg27773_c1,Cmeg1611_c0,Cmeg28233_c0,Cmeg32526_c0,Cmeg25564_c0,Cmeg29400_c0,Cmeg24752_c0,Cmeg28322_c0,Cmeg23004_c1,Cmeg25936_c0,Cmeg41399_c0,Cmeg4364_c0,Cmeg4160_c0,Cmeg33295_c0,Cmeg30709_c0,Cmeg31475_c0,Cmeg26948_c4,Cmeg26052_c0,Cmeg28229_c0,Cmeg694654_c0,Cmeg32317_c0,Cmeg26948_c3…
Metabolism	Carbohydrate metabolism	Starch and sucrose metabolism	ko00500	73	Cmeg6090_c0,Cmeg27541_c2,Cmeg31649_c0,Cmeg5126_c0,Cmeg25854_c0,Cmeg34081_c0,Cmeg17277_c0,Cmeg27541_c1,Cmeg17663_c0,Cmeg29245_c0,Cmeg441_c1,Cmeg625342_c0,Cmeg30254_c0,Cmeg27515_c0,Cmeg30010_c0,Cmeg24696_c0,Cmeg32933_c2,Cmeg29827_c0,Cmeg12019_c0,Cmeg24025_c0,Cmeg4694_c0,Cmeg31443_c0,Cmeg33176_c0,Cmeg17925_c1,Cmeg17260_c0,Cmeg26762_c0,Cmeg31253_c0,Cmeg30535_c0,Cmeg4694_c1,Cmeg31680_c0,Cmeg20445_c0,C…
Metabolism	Energy metabolism	Carbon fixation in photosynthetic organisms	ko00710	23	Cmeg946618_c0,Cmeg28322_c0,Cmeg26151_c0,Cmeg26948_c1,Cmeg25936_c0,Cmeg17374_c0,Cmeg30011_c0,Cmeg35233_c0,Cmeg32276_c0,Cmeg29666_c0,Cmeg26948_c3,Cmeg23853_c0,Cmeg25943_c0,Cmeg26948_c2,Cmeg29327_c0,Cmeg8306_c0,Cmeg29075_c0,Cmeg4364_c0,Cmeg694654_c0,Cmeg29662_c0,Cmeg25539_c0,Cmeg26948_c4,Cmeg30148_c0
Metabolism	Energy metabolism	Carbon fixation pathways in prokaryotes	ko00720	14	Cmeg22713_c0,Cmeg25231_c0,Cmeg27773_c0,Cmeg950438_c0,Cmeg31942_c0,Cmeg34343_c0,Cmeg26937_c0,Cmeg31843_c0,Cmeg946112_c0,Cmeg29008_c0,Cmeg1592_c0,Cmeg32317_c0,Cmeg29887_c0,Cmeg27773_c1
Metabolism	Energy metabolism	Methane metabolism	ko00680	21	Cmeg26094_c0,Cmeg30797_c0,Cmeg27613_c0,Cmeg37451_c0,Cmeg29071_c0,Cmeg28695_c0,Cmeg22713_c0,Cmeg33646_c0,Cmeg12848_c0,Cmeg27382_c0,Cmeg28116_c0,Cmeg30577_c0,Cmeg31562_c0,Cmeg31975_c0,Cmeg30843_c0,Cmeg23853_c0,Cmeg29075_c0,Cmeg26937_c0,Cmeg30154_c0,Cmeg27508_c0,Cmeg27963_c0
Metabolism	Energy metabolism	Nitrogen metabolism	ko00910	26	Cmeg21236_c0,Cmeg25787_c0,Cmeg23718_c1,Cmeg28041_c0,Cmeg27863_c1,Cmeg29192_c1,Cmeg28974_c0,Cmeg33560_c0,Cmeg27863_c3,Cmeg10158_c0,Cmeg735405_c0,Cmeg33452_c0,Cmeg27490_c0,Cmeg31835_c0,Cmeg29410_c0,Cmeg28483_c0,Cmeg28508_c0,Cmeg27863_c2,Cmeg31064_c1,Cmeg28386_c0,Cmeg16381_c0,Cmeg11150_c0,Cmeg31516_c0,Cmeg31064_c0,Cmeg28819_c0,Cmeg10158_c1
Metabolism	Energy metabolism	Oxidative phosphorylation	ko00190	118	Cmeg33744_c0,Cmeg28511_c0,Cmeg23492_c0,Cmeg33773_c0,Cmeg21417_c0,Cmeg17408_c0,Cmeg11127_c0,Cmeg26047_c0,Cmeg33683_c0,Cmeg33611_c0,Cmeg792623_c0,Cmeg31340_c0,Cmeg21185_c0,Cmeg23226_c0,Cmeg21376_c0,Cmeg33973_c0,Cmeg17523_c0,Cmeg33665_c0,Cmeg33574_c0,Cmeg21367_c0,Cmeg23274_c0,Cmeg9788_c0,Cmeg21419_c0,Cmeg30661_c2,Cmeg33560_c0,Cmeg25354_c0,Cmeg32446_c0,Cmeg8504_c0,Cmeg8594_c0,Cmeg33870_c0,Cmeg33616_c…
Metabolism	Energy metabolism	Sulfur metabolism	ko00920	7	Cmeg180109_c0,Cmeg29718_c0,Cmeg27657_c0,Cmeg32671_c1,Cmeg30399_c0,Cmeg28785_c0,Cmeg29868_c0
Metabolism	Glycan biosynthesis and metabolism	Glycosaminoglycan biosynthesis - chondroitin sulfate / dermatan sulfate	ko00532	5	Cmeg30853_c0,Cmeg25693_c0,Cmeg5928_c0,Cmeg31161_c0,Cmeg29676_c0
Metabolism	Glycan biosynthesis and metabolism	Glycosaminoglycan biosynthesis - heparan sulfate / heparin	ko00534	14	Cmeg17891_c1,Cmeg26670_c1,Cmeg27158_c0,Cmeg30473_c0,Cmeg14893_c0,Cmeg33017_c0,Cmeg25693_c0,Cmeg30853_c0,Cmeg31161_c0,Cmeg32347_c0,Cmeg26670_c0,Cmeg32996_c0,Cmeg29676_c0,Cmeg321326_c0
Metabolism	Glycan biosynthesis and metabolism	Glycosaminoglycan biosynthesis - keratan sulfate	ko00533	5	Cmeg22126_c0,Cmeg29482_c0,Cmeg23835_c0,Cmeg28707_c0,Cmeg29893_c0
Metabolism	Glycan biosynthesis and metabolism	Glycosaminoglycan degradation	ko00531	19	Cmeg30823_c0,Cmeg32910_c0,Cmeg30076_c1,Cmeg667346_c0,Cmeg31453_c0,Cmeg30076_c2,Cmeg30260_c1,Cmeg31899_c0,Cmeg30076_c0,Cmeg33467_c0,Cmeg6090_c0,Cmeg28567_c0,Cmeg26073_c0,Cmeg28798_c0,Cmeg31762_c0,Cmeg30868_c0,Cmeg30260_c0,Cmeg24737_c0,Cmeg49908_c0
Metabolism	Glycan biosynthesis and metabolism	Glycosphingolipid biosynthesis - ganglio series	ko00604	10	Cmeg30076_c1,Cmeg32910_c0,Cmeg30076_c2,Cmeg31762_c0,Cmeg30076_c0,Cmeg30260_c1,Cmeg28703_c0,Cmeg28567_c0,Cmeg30260_c0,Cmeg33467_c0
Metabolism	Glycan biosynthesis and metabolism	Glycosphingolipid biosynthesis - globo series	ko00603	7	Cmeg32444_c0,Cmeg30260_c1,Cmeg29074_c0,Cmeg351_c0,Cmeg30260_c0,Cmeg33467_c0,Cmeg28567_c0
Metabolism	Glycan biosynthesis and metabolism	Glycosphingolipid biosynthesis - lacto and neolacto series	ko00601	6	Cmeg28806_c0,Cmeg29893_c0,Cmeg32374_c0,Cmeg29482_c0,Cmeg23835_c0,Cmeg22126_c0
Metabolism	Glycan biosynthesis and metabolism	Glycosylphosphatidylinositol(GPI)-anchor biosynthesis	ko00563	18	Cmeg17929_c0,Cmeg30017_c0,Cmeg35102_c0,Cmeg7885_c0,Cmeg25464_c0,Cmeg30880_c0,Cmeg29724_c0,Cmeg28603_c0,Cmeg47389_c0,Cmeg12965_c0,Cmeg26467_c0,Cmeg31690_c0,Cmeg31938_c0,Cmeg32222_c0,Cmeg29670_c0,Cmeg26250_c0,Cmeg30245_c0,Cmeg29713_c0
Metabolism	Glycan biosynthesis and metabolism	Mucin type O-glycan biosynthesis	ko00512	16	Cmeg29303_c0,Cmeg29491_c0,Cmeg26714_c0,Cmeg31328_c0,Cmeg30521_c0,Cmeg29570_c0,Cmeg31785_c0,Cmeg29219_c0,Cmeg31477_c0,Cmeg31939_c0,Cmeg31328_c1,Cmeg32970_c0,Cmeg22175_c0,Cmeg33300_c1,Cmeg32056_c0,Cmeg33300_c2
Metabolism	Glycan biosynthesis and metabolism	N-Glycan biosynthesis	ko00510	37	Cmeg28903_c0,Cmeg31774_c0,Cmeg31893_c0,Cmeg32014_c0,Cmeg28245_c0,Cmeg30318_c0,Cmeg26953_c0,Cmeg32163_c0,Cmeg26897_c0,Cmeg31664_c0,Cmeg29392_c0,Cmeg28444_c0,Cmeg17108_c0,Cmeg30812_c0,Cmeg27549_c0,Cmeg21840_c0,Cmeg424655_c0,Cmeg29899_c0,Cmeg32044_c0,Cmeg28281_c0,Cmeg37298_c0,Cmeg30356_c0,Cmeg25454_c0,Cmeg31109_c0,Cmeg13912_c0,Cmeg8880_c0,Cmeg29482_c0,Cmeg26137_c0,Cmeg31849_c0,Cmeg71692_c0,Cmeg10007…
Metabolism	Glycan biosynthesis and metabolism	Other glycan degradation	ko00511	20	Cmeg30728_c0,Cmeg30420_c0,Cmeg32699_c0,Cmeg31762_c0,Cmeg29687_c0,Cmeg21280_c0,Cmeg30260_c0,Cmeg28635_c0,Cmeg32910_c0,Cmeg32835_c0,Cmeg30076_c1,Cmeg14135_c0,Cmeg32937_c0,Cmeg30076_c2,Cmeg30260_c1,Cmeg30076_c0,Cmeg30759_c0,Cmeg33467_c0,Cmeg29928_c0,Cmeg28567_c0
Metabolism	Glycan biosynthesis and metabolism	Other types of O-glycan biosynthesis	ko00514	13	Cmeg31300_c0,Cmeg33028_c0,Cmeg27807_c0,Cmeg424655_c0,Cmeg22064_c0,Cmeg30737_c0,Cmeg5536_c0,Cmeg301897_c0,Cmeg30637_c0,Cmeg6265_c0,Cmeg29482_c0,Cmeg32403_c0,Cmeg24781_c0
Metabolism	Glycan biosynthesis and metabolism	Various types of N-glycan biosynthesis	ko00513	26	Cmeg28707_c0,Cmeg29697_c0,Cmeg28444_c0,Cmeg29392_c0,Cmeg30455_c0,Cmeg26953_c0,Cmeg10007_c0,Cmeg71692_c0,Cmeg32273_c0,Cmeg32163_c0,Cmeg26897_c0,Cmeg31664_c0,Cmeg28245_c0,Cmeg31849_c0,Cmeg32014_c0,Cmeg29482_c0,Cmeg26137_c0,Cmeg31893_c0,Cmeg8880_c0,Cmeg32072_c0,Cmeg32044_c0,Cmeg30455_c1,Cmeg27549_c0,Cmeg21840_c0,Cmeg21280_c0,Cmeg29899_c0
Metabolism	Lipid metabolism	Arachidonic acid metabolism	ko00590	17	Cmeg27101_c0,Cmeg8225_c0,Cmeg28741_c0,Cmeg10_c0,Cmeg27139_c0,Cmeg30794_c0,Cmeg679225_c0,Cmeg32179_c0,Cmeg951888_c0,Cmeg33250_c0,Cmeg20987_c0,Cmeg581238_c0,Cmeg4726_c0,Cmeg17526_c0,Cmeg3724_c0,Cmeg27075_c0,Cmeg26846_c0
Metabolism	Lipid metabolism	Biosynthesis of unsaturated fatty acids	ko01040	24	Cmeg371327_c0,Cmeg29642_c0,Cmeg32891_c4,Cmeg23916_c0,Cmeg27488_c0,Cmeg12442_c0,Cmeg28929_c0,Cmeg10805_c1,Cmeg29642_c1,Cmeg26881_c0,Cmeg22862_c0,Cmeg32047_c0,Cmeg17509_c0,Cmeg32891_c3,Cmeg23916_c1,Cmeg28475_c0,Cmeg29652_c0,Cmeg29771_c0,Cmeg10805_c0,Cmeg17509_c1,Cmeg28356_c1,Cmeg28356_c0,Cmeg29283_c0,Cmeg32891_c2
Metabolism	Lipid metabolism	Cutin, suberine and wax biosynthesis	ko00073	5	Cmeg29184_c0,Cmeg31280_c1,Cmeg31459_c0,Cmeg23546_c0,Cmeg17876_c0
Metabolism	Lipid metabolism	Ether lipid metabolism	ko00565	24	Cmeg17551_c0,Cmeg26029_c0,Cmeg30337_c0,Cmeg28582_c1,Cmeg29910_c0,Cmeg10_c0,Cmeg32179_c0,Cmeg27139_c0,Cmeg30995_c0,Cmeg32612_c0,Cmeg28442_c0,Cmeg33250_c0,Cmeg31266_c1,Cmeg31380_c0,Cmeg28791_c0,Cmeg21810_c0,Cmeg3724_c0,Cmeg25657_c0,Cmeg32173_c0,Cmeg33179_c0,Cmeg29549_c0,Cmeg4726_c0,Cmeg17526_c0,Cmeg26846_c0
Metabolism	Lipid metabolism	Fatty acid biosynthesis	ko00061	16	Cmeg2976_c0,Cmeg40237_c0,Cmeg32875_c0,Cmeg22269_c0,Cmeg32542_c0,Cmeg24015_c0,Cmeg24947_c0,Cmeg22625_c0,Cmeg33295_c0,Cmeg26197_c0,Cmeg33414_c0,Cmeg586394_c0,Cmeg21048_c0,Cmeg31752_c0,Cmeg22270_c0,Cmeg32542_c1
Metabolism	Lipid metabolism	Fatty acid elongation	ko00062	14	Cmeg31608_c0,Cmeg23760_c0,Cmeg21183_c0,Cmeg21484_c0,Cmeg25930_c0,Cmeg29700_c0,Cmeg26881_c0,Cmeg21571_c0,Cmeg35606_c0,Cmeg28138_c0,Cmeg28423_c0,Cmeg32047_c0,Cmeg34134_c0,Cmeg26055_c0
Metabolism	Lipid metabolism	Fatty acid metabolism	ko00071	51	Cmeg30709_c0,Cmeg371327_c0,Cmeg29642_c0,Cmeg20942_c0,Cmeg29341_c0,Cmeg32891_c4,Cmeg28308_c0,Cmeg25324_c0,Cmeg17930_c1,Cmeg28929_c0,Cmeg31608_c0,Cmeg17930_c2,Cmeg32891_c3,Cmeg34134_c0,Cmeg32047_c0,Cmeg29071_c0,Cmeg29248_c0,Cmeg30976_c0,Cmeg23453_c0,Cmeg28331_c0,Cmeg29283_c0,Cmeg32891_c2,Cmeg17820_c1,Cmeg29771_c0,Cmeg32988_c0,Cmeg17820_c0,Cmeg34343_c0,Cmeg29341_c1,Cmeg31277_c0,Cmeg26800_c0,Cmeg3233…
Metabolism	Lipid metabolism	Glycerolipid metabolism	ko00561	66	Cmeg32526_c0,Cmeg32612_c0,Cmeg24752_c0,Cmeg12107_c1,Cmeg28474_c0,Cmeg14380_c1,Cmeg32402_c0,Cmeg16573_c2,Cmeg36050_c0,Cmeg26813_c0,Cmeg18305_c0,Cmeg16573_c0,Cmeg28887_c0,Cmeg32507_c0,Cmeg19984_c2,Cmeg27548_c1,Cmeg6375_c0,Cmeg476338_c0,Cmeg30618_c0,Cmeg35351_c0,Cmeg16990_c0,Cmeg30377_c0,Cmeg17299_c0,Cmeg18305_c1,Cmeg25381_c0,Cmeg32264_c0,Cmeg26052_c0,Cmeg28582_c1,Cmeg30337_c0,Cmeg31470_c0,Cmeg17380…
Metabolism	Lipid metabolism	Glycerophospholipid metabolism	ko00564	58	Cmeg28442_c0,Cmeg25730_c0,Cmeg33250_c0,Cmeg30252_c0,Cmeg30377_c0,Cmeg32126_c0,Cmeg19984_c0,Cmeg21461_c0,Cmeg29870_c0,Cmeg26846_c0,Cmeg18305_c1,Cmeg28570_c0,Cmeg17526_c0,Cmeg32173_c0,Cmeg29549_c0,Cmeg31470_c0,Cmeg26029_c0,Cmeg28582_c1,Cmeg30337_c0,Cmeg30743_c0,Cmeg17551_c0,Cmeg32264_c0,Cmeg31252_c0,Cmeg14584_c0,Cmeg32179_c0,Cmeg27139_c0,Cmeg804415_c0,Cmeg29910_c0,Cmeg32612_c0,Cmeg33389_c0,Cmeg2691…
Metabolism	Lipid metabolism	Linoleic acid metabolism	ko00591	10	Cmeg4676_c0,Cmeg32179_c0,Cmeg27139_c0,Cmeg26846_c0,Cmeg4726_c0,Cmeg10_c0,Cmeg17526_c0,Cmeg3724_c0,Cmeg33250_c0,Cmeg29680_c0
Metabolism	Lipid metabolism	Primary bile acid biosynthesis	ko00120	5	Cmeg31373_c0,Cmeg32584_c0,Cmeg16079_c0,Cmeg32212_c0,Cmeg17421_c0
Metabolism	Lipid metabolism	Sphingolipid metabolism	ko00600	30	Cmeg26029_c0,Cmeg26114_c1,Cmeg30337_c0,Cmeg28582_c1,Cmeg32660_c0,Cmeg31495_c0,Cmeg31762_c0,Cmeg30771_c0,Cmeg30420_c0,Cmeg36929_c0,Cmeg32612_c0,Cmeg30076_c0,Cmeg28442_c0,Cmeg32709_c0,Cmeg31266_c1,Cmeg28274_c0,Cmeg33191_c0,Cmeg30008_c0,Cmeg30759_c0,Cmeg31159_c0,Cmeg31068_c0,Cmeg8757_c0,Cmeg31911_c2,Cmeg30076_c1,Cmeg32910_c0,Cmeg32444_c0,Cmeg30076_c2,Cmeg31380_c0,Cmeg35928_c0,Cmeg29549_c0
Metabolism	Lipid metabolism	Steroid biosynthesis	ko00100	5	Cmeg31224_c0,Cmeg16990_c1,Cmeg28500_c0,Cmeg38099_c0,Cmeg21132_c0
Metabolism	Lipid metabolism	Steroid hormone biosynthesis	ko00140	31	Cmeg17925_c2,Cmeg17925_c1,Cmeg47130_c0,Cmeg19603_c2,Cmeg27181_c1,Cmeg30399_c0,Cmeg30866_c0,Cmeg27657_c0,Cmeg29347_c0,Cmeg625342_c0,Cmeg441_c1,Cmeg4676_c0,Cmeg17663_c0,Cmeg16777_c0,Cmeg17925_c0,Cmeg24447_c1,Cmeg47040_c0,Cmeg27181_c0,Cmeg18024_c0,Cmeg17549_c0,Cmeg29378_c0,Cmeg30010_c0,Cmeg24447_c0,Cmeg30254_c0,Cmeg20445_c0,Cmeg32605_c0,Cmeg19603_c1,Cmeg26008_c0,Cmeg31183_c0,Cmeg31335_c0,Cmeg16777_c1
Metabolism	Lipid metabolism	Synthesis and degradation of ketone bodies	ko00072	7	Cmeg28257_c0,Cmeg34343_c0,Cmeg34339_c0,Cmeg35391_c0,Cmeg27773_c1,Cmeg27773_c0,Cmeg17110_c0
Metabolism	Lipid metabolism	alpha-Linolenic acid metabolism	ko00592	21	Cmeg27139_c0,Cmeg32179_c0,Cmeg10805_c1,Cmeg10_c0,Cmeg28929_c0,Cmeg32891_c4,Cmeg371327_c0,Cmeg29642_c0,Cmeg10805_c0,Cmeg29771_c0,Cmeg26846_c0,Cmeg17526_c0,Cmeg4726_c0,Cmeg29283_c0,Cmeg3724_c0,Cmeg32891_c2,Cmeg33250_c0,Cmeg22862_c0,Cmeg29642_c1,Cmeg30885_c1,Cmeg32891_c3
Metabolism	Metabolism of cofactors and vitamins	Biotin metabolism	ko00780	4	Cmeg29466_c0,Cmeg32455_c0,Cmeg31752_c0,Cmeg27259_c0
Metabolism	Metabolism of cofactors and vitamins	Folate biosynthesis	ko00790	30	Cmeg30766_c0,Cmeg31953_c0,Cmeg23029_c0,Cmeg9227_c0,Cmeg37876_c0,Cmeg8267_c0,Cmeg27179_c0,Cmeg32822_c0,Cmeg30374_c0,Cmeg16887_c0,Cmeg31313_c1,Cmeg24526_c0,Cmeg782572_c0,Cmeg31712_c0,Cmeg32607_c0,Cmeg27338_c0,Cmeg27771_c0,Cmeg27179_c1,Cmeg31150_c0,Cmeg27738_c0,Cmeg35963_c0,Cmeg27496_c0,Cmeg21066_c0,Cmeg25266_c0,Cmeg27771_c1,Cmeg29607_c0,Cmeg25109_c0,Cmeg30766_c1,Cmeg24352_c0,Cmeg31313_c0
Metabolism	Metabolism of cofactors and vitamins	Lipoic acid metabolism	ko00785	3	Cmeg35011_c0,Cmeg27321_c0,Cmeg24945_c0
Metabolism	Metabolism of cofactors and vitamins	Nicotinate and nicotinamide metabolism	ko00760	12	Cmeg29338_c0,Cmeg28921_c0,Cmeg30407_c0,Cmeg29128_c0,Cmeg31602_c0,Cmeg23264_c0,Cmeg24183_c0,Cmeg31618_c0,Cmeg34384_c0,Cmeg26099_c0,Cmeg26906_c0,Cmeg30682_c0
Metabolism	Metabolism of cofactors and vitamins	One carbon pool by folate	ko00670	11	Cmeg31562_c0,Cmeg28560_c0,Cmeg32248_c0,Cmeg30047_c0,Cmeg27738_c0,Cmeg27208_c0,Cmeg33120_c0,Cmeg31835_c0,Cmeg29197_c0,Cmeg22713_c0,Cmeg30285_c0
Metabolism	Metabolism of cofactors and vitamins	Pantothenate and CoA biosynthesis	ko00770	12	Cmeg30515_c0,Cmeg21353_c0,Cmeg30464_c0,Cmeg30432_c1,Cmeg8076_c0,Cmeg30992_c6,Cmeg16123_c0,Cmeg32998_c0,Cmeg30169_c0,Cmeg26107_c0,Cmeg30432_c0,Cmeg27677_c0
Metabolism	Metabolism of cofactors and vitamins	Porphyrin and chlorophyll metabolism	ko00860	45	Cmeg625342_c0,Cmeg441_c1,Cmeg17663_c0,Cmeg16777_c0,Cmeg14388_c0,Cmeg25904_c0,Cmeg17925_c2,Cmeg47130_c0,Cmeg19603_c2,Cmeg32224_c0,Cmeg24432_c0,Cmeg6090_c0,Cmeg20947_c0,Cmeg28798_c0,Cmeg26832_c0,Cmeg23802_c0,Cmeg47040_c0,Cmeg10195_c0,Cmeg21914_c0,Cmeg30010_c0,Cmeg32605_c0,Cmeg30254_c0,Cmeg19603_c1,Cmeg29825_c0,Cmeg26986_c0,Cmeg17523_c0,Cmeg28159_c0,Cmeg24351_c0,Cmeg17925_c1,Cmeg26868_c0,Cmeg27181_c…
Metabolism	Metabolism of cofactors and vitamins	Retinol metabolism	ko00830	36	Cmeg32507_c0,Cmeg30254_c0,Cmeg32605_c0,Cmeg19603_c1,Cmeg30010_c0,Cmeg47040_c0,Cmeg31073_c0,Cmeg16777_c0,Cmeg28000_c0,Cmeg17663_c0,Cmeg441_c1,Cmeg625342_c0,Cmeg30902_c0,Cmeg17925_c2,Cmeg47130_c0,Cmeg19603_c2,Cmeg16777_c1,Cmeg31335_c0,Cmeg31601_c0,Cmeg31183_c0,Cmeg30414_c0,Cmeg27928_c0,Cmeg20445_c0,Cmeg24447_c0,Cmeg29378_c0,Cmeg18024_c0,Cmeg27181_c0,Cmeg17549_c0,Cmeg17925_c0,Cmeg24447_c1,Cmeg4676_c…
Metabolism	Metabolism of cofactors and vitamins	Riboflavin metabolism	ko00740	12	Cmeg17848_c0,Cmeg25530_c1,Cmeg22345_c1,Cmeg25530_c0,Cmeg26333_c0,Cmeg28594_c0,Cmeg28573_c0,Cmeg30912_c0,Cmeg31424_c0,Cmeg31099_c1,Cmeg31063_c0,Cmeg28225_c0
Metabolism	Metabolism of cofactors and vitamins	Thiamine metabolism	ko00730	4	Cmeg17239_c1,Cmeg21595_c0,Cmeg117525_c0,Cmeg17239_c0
Metabolism	Metabolism of cofactors and vitamins	Ubiquinone and other terpenoid-quinone biosynthesis	ko00130	14	Cmeg481575_c0,Cmeg35649_c0,Cmeg38111_c0,Cmeg30543_c0,Cmeg28753_c0,Cmeg835009_c0,Cmeg24235_c0,Cmeg24684_c0,Cmeg845421_c0,Cmeg19009_c0,Cmeg19009_c1,Cmeg31378_c0,Cmeg42014_c0,Cmeg27818_c0
Metabolism	Metabolism of cofactors and vitamins	Vitamin B6 metabolism	ko00750	4	Cmeg29479_c0,Cmeg25849_c0,Cmeg12848_c0,Cmeg35900_c0
Metabolism	Metabolism of other amino acids	Cyanoamino acid metabolism	ko00460	6	Cmeg28741_c0,Cmeg31562_c0,Cmeg581238_c0,Cmeg951888_c0,Cmeg20987_c0,Cmeg679225_c0
Metabolism	Metabolism of other amino acids	D-Arginine and D-ornithine metabolism	ko00472	1	Cmeg34857_c0
Metabolism	Metabolism of other amino acids	D-Glutamine and D-glutamate metabolism	ko00471	2	Cmeg29192_c1,Cmeg28041_c0
Metabolism	Metabolism of other amino acids	Glutathione metabolism	ko00480	62	Cmeg27124_c1,Cmeg28741_c0,Cmeg29312_c0,Cmeg24769_c1,Cmeg33004_c2,Cmeg24987_c1,Cmeg679225_c0,Cmeg31428_c0,Cmeg30220_c1,Cmeg31993_c0,Cmeg24622_c1,Cmeg29601_c0,Cmeg21530_c0,Cmeg24139_c0,Cmeg27704_c0,Cmeg34026_c0,Cmeg24139_c1,Cmeg19122_c1,Cmeg27312_c0,Cmeg27075_c0,Cmeg210460_c0,Cmeg29741_c0,Cmeg25775_c0,Cmeg581238_c0,Cmeg29741_c1,Cmeg30972_c0,Cmeg21248_c0,Cmeg19122_c0,Cmeg22494_c0,Cmeg28248_c0,Cmeg26…
Metabolism	Metabolism of other amino acids	Phosphonate and phosphinate metabolism	ko00440	6	Cmeg28791_c0,Cmeg17551_c0,Cmeg6332_c0,Cmeg29910_c0,Cmeg30117_c0,Cmeg26913_c0
Metabolism	Metabolism of other amino acids	SelenoCmegound metabolism	ko00450	10	Cmeg30207_c0,Cmeg30784_c1,Cmeg21989_c1,Cmeg30451_c0,Cmeg32174_c0,Cmeg32671_c1,Cmeg8288_c0,Cmeg31603_c0,Cmeg29760_c0,Cmeg30483_c0
Metabolism	Metabolism of other amino acids	Taurine and hypotaurine metabolism	ko00430	9	Cmeg679225_c0,Cmeg25732_c2,Cmeg28741_c0,Cmeg581238_c0,Cmeg31361_c0,Cmeg20987_c0,Cmeg31077_c0,Cmeg951888_c0,Cmeg24193_c0
Metabolism	Metabolism of other amino acids	beta-Alanine metabolism	ko00410	32	Cmeg30464_c0,Cmeg32047_c0,Cmeg23628_c1,Cmeg27575_c2,Cmeg27575_c1,Cmeg25407_c1,Cmeg30709_c0,Cmeg25407_c0,Cmeg24589_c0,Cmeg31077_c0,Cmeg27436_c0,Cmeg30155_c0,Cmeg34026_c0,Cmeg25120_c0,Cmeg33828_c0,Cmeg32998_c0,Cmeg28841_c0,Cmeg25732_c2,Cmeg32526_c0,Cmeg26055_c0,Cmeg28841_c1,Cmeg23628_c0,Cmeg25942_c0,Cmeg370_c0,Cmeg26204_c0,Cmeg24752_c0,Cmeg27575_c0,Cmeg31730_c0,Cmeg30432_c1,Cmeg28779_c0,Cmeg27677_c…
Metabolism	Metabolism of terpenoids and polyketides	Biosynthesis of ansamycins	ko01051	1	Cmeg29327_c0
Metabolism	Metabolism of terpenoids and polyketides	Geraniol degradation	ko00281	1	Cmeg17110_c0
Metabolism	Metabolism of terpenoids and polyketides	Insect hormone biosynthesis	ko00981	20	Cmeg29750_c0,Cmeg28499_c0,Cmeg31802_c0,Cmeg19132_c0,Cmeg133727_c0,Cmeg2768_c0,Cmeg19532_c1,Cmeg22436_c0,Cmeg30887_c0,Cmeg30554_c0,Cmeg29764_c0,Cmeg30731_c0,Cmeg28228_c0,Cmeg373203_c0,Cmeg30109_c0,Cmeg24944_c0,Cmeg17214_c0,Cmeg19532_c0,Cmeg681937_c0,Cmeg557176_c0
Metabolism	Metabolism of terpenoids and polyketides	Limonene and pinene degradation	ko00903	2	Cmeg30709_c0,Cmeg24752_c0
Metabolism	Metabolism of terpenoids and polyketides	Terpenoid backbone biosynthesis	ko00900	17	Cmeg34343_c0,Cmeg35821_c0,Cmeg24923_c0,Cmeg27773_c0,Cmeg31775_c0,Cmeg28872_c0,Cmeg27773_c1,Cmeg14438_c1,Cmeg32495_c0,Cmeg25871_c0,Cmeg26077_c0,Cmeg14322_c0,Cmeg29500_c0,Cmeg28965_c0,Cmeg29348_c0,Cmeg28089_c0,Cmeg29129_c0
Metabolism	Metabolism of terpenoids and polyketides	Zeatin biosynthesis	ko00908	1	Cmeg29646_c0
Metabolism	Nucleotide metabolism	Purine metabolism	ko00230	131	Cmeg8306_c0,Cmeg30166_c0,Cmeg28921_c0,Cmeg31732_c0,Cmeg25715_c0,Cmeg33221_c0,Cmeg26147_c0,Cmeg962503_c0,Cmeg32621_c0,Cmeg23800_c0,Cmeg19127_c1,Cmeg29845_c0,Cmeg18535_c1,Cmeg513329_c0,Cmeg935728_c0,Cmeg12079_c0,Cmeg33264_c0,Cmeg25749_c0,Cmeg4160_c0,Cmeg32652_c1,Cmeg31226_c1,Cmeg21490_c1,Cmeg17283_c0,Cmeg2983_c0,Cmeg21175_c0,Cmeg1159210_c0,Cmeg27797_c0,Cmeg32725_c1,Cmeg25641_c0,Cmeg24016_c0,Cmeg243…
Metabolism	Nucleotide metabolism	Pyrimidine metabolism	ko00240	78	Cmeg32851_c0,Cmeg29657_c0,Cmeg34384_c0,Cmeg30407_c0,Cmeg32641_c0,Cmeg29338_c0,Cmeg25641_c1,Cmeg30933_c0,Cmeg30073_c1,Cmeg21490_c0,Cmeg32391_c0,Cmeg24183_c0,Cmeg25057_c0,Cmeg31018_c0,Cmeg30175_c0,Cmeg17129_c0,Cmeg27887_c0,Cmeg32921_c0,Cmeg29595_c0,Cmeg33426_c0,Cmeg26099_c0,Cmeg27839_c0,Cmeg23264_c0,Cmeg8538_c0,Cmeg21286_c0,Cmeg30432_c0,Cmeg26138_c0,Cmeg74861_c0,Cmeg17689_c0,Cmeg25414_c0,Cmeg6919_c…
Metabolism	Xenobiotics biodegradation and metabolism	Aminobenzoate degradation	ko00627	34	Cmeg31150_c0,Cmeg31712_c0,Cmeg27771_c0,Cmeg32607_c0,Cmeg31313_c0,Cmeg17844_c0,Cmeg31063_c0,Cmeg28338_c0,Cmeg27771_c1,Cmeg27356_c0,Cmeg31424_c0,Cmeg31953_c0,Cmeg30766_c0,Cmeg32822_c0,Cmeg782572_c0,Cmeg16887_c0,Cmeg31313_c1,Cmeg31374_c0,Cmeg26055_c0,Cmeg30912_c0,Cmeg27179_c1,Cmeg30766_c1,Cmeg25109_c0,Cmeg24352_c0,Cmeg29607_c0,Cmeg25266_c0,Cmeg4676_c0,Cmeg28573_c0,Cmeg23029_c0,Cmeg16298_c0,Cmeg21874…
Metabolism	Xenobiotics biodegradation and metabolism	Benzoate degradation	ko00362	7	Cmeg31608_c0,Cmeg27773_c0,Cmeg27773_c1,Cmeg32047_c0,Cmeg34134_c0,Cmeg26055_c0,Cmeg34343_c0
Metabolism	Xenobiotics biodegradation and metabolism	Bisphenol degradation	ko00363	5	Cmeg29680_c0,Cmeg693375_c0,Cmeg721924_c0,Cmeg30629_c0,Cmeg825242_c0
Metabolism	Xenobiotics biodegradation and metabolism	Caprolactam degradation	ko00930	4	Cmeg27140_c0,Cmeg32047_c0,Cmeg26752_c0,Cmeg26055_c0
Metabolism	Xenobiotics biodegradation and metabolism	Chloroalkane and chloroalkene degradation	ko00625	4	Cmeg24752_c0,Cmeg30709_c0,Cmeg29680_c0,Cmeg29071_c0
Metabolism	Xenobiotics biodegradation and metabolism	Drug metabolism - cytochrome P450	ko00982	58	Cmeg31183_c0,Cmeg16777_c1,Cmeg27124_c1,Cmeg24987_c1,Cmeg31335_c0,Cmeg27436_c0,Cmeg17549_c0,Cmeg18024_c0,Cmeg27181_c0,Cmeg24447_c1,Cmeg24139_c1,Cmeg17925_c0,Cmeg24622_c1,Cmeg20445_c0,Cmeg21530_c0,Cmeg24139_c0,Cmeg30154_c0,Cmeg29378_c0,Cmeg24447_c0,Cmeg29601_c0,Cmeg4676_c0,Cmeg29741_c1,Cmeg21248_c0,Cmeg30972_c0,Cmeg25775_c0,Cmeg37451_c0,Cmeg29741_c0,Cmeg27884_c0,Cmeg27181_c1,Cmeg17925_c1,Cmeg29071_…
Metabolism	Xenobiotics biodegradation and metabolism	Drug metabolism - other enzymes	ko00983	49	Cmeg27839_c0,Cmeg4676_c0,Cmeg30866_c0,Cmeg30464_c0,Cmeg18426_c1,Cmeg37455_c0,Cmeg17925_c1,Cmeg27750_c0,Cmeg27181_c1,Cmeg29828_c1,Cmeg31335_c0,Cmeg32998_c0,Cmeg16777_c1,Cmeg31183_c0,Cmeg29378_c0,Cmeg24447_c0,Cmeg30933_c0,Cmeg20445_c0,Cmeg17925_c0,Cmeg24447_c1,Cmeg31675_c8,Cmeg17549_c0,Cmeg18024_c0,Cmeg27181_c0,Cmeg28260_c0,Cmeg16777_c0,Cmeg17663_c0,Cmeg625342_c0,Cmeg441_c1,Cmeg33264_c0,Cmeg32748_c…
Metabolism	Xenobiotics biodegradation and metabolism	Metabolism of xenobiotics by cytochrome P450	ko00980	57	Cmeg27884_c0,Cmeg27181_c1,Cmeg17925_c1,Cmeg22494_c0,Cmeg29071_c0,Cmeg30866_c0,Cmeg26362_c0,Cmeg27124_c2,Cmeg29741_c1,Cmeg4676_c0,Cmeg30972_c0,Cmeg21248_c0,Cmeg25775_c0,Cmeg29741_c0,Cmeg17549_c0,Cmeg18024_c0,Cmeg27181_c0,Cmeg27436_c0,Cmeg17925_c0,Cmeg24139_c1,Cmeg24447_c1,Cmeg20445_c0,Cmeg24622_c1,Cmeg29378_c0,Cmeg24447_c0,Cmeg29601_c0,Cmeg21530_c0,Cmeg24139_c0,Cmeg31183_c0,Cmeg27124_c1,Cmeg16777_…
Metabolism	Xenobiotics biodegradation and metabolism	Naphthalene degradation	ko00626	1	Cmeg29071_c0
Metabolism	Xenobiotics biodegradation and metabolism	Polycyclic aromatic hydrocarbon degradation	ko00624	1	Cmeg31162_c0
Metabolism	Xenobiotics biodegradation and metabolism	Styrene degradation	ko00643	3	Cmeg25696_c0,Cmeg30108_c0,Cmeg26884_c0
Organismal Systems	Circulatory system	Cardiac muscle contraction	ko04260	31	Cmeg33577_c0,Cmeg33557_c0,Cmeg8576_c0,Cmeg21397_c0,Cmeg33699_c0,Cmeg29275_c0,Cmeg17377_c0,Cmeg16381_c0,Cmeg32432_c6,Cmeg21417_c0,Cmeg26549_c0,Cmeg75776_c0,Cmeg27776_c0,Cmeg33558_c0,Cmeg23718_c1,Cmeg628590_c0,Cmeg23074_c0,Cmeg18041_c0,Cmeg8481_c0,Cmeg8821_c0,Cmeg797322_c0,Cmeg33141_c0,Cmeg33559_c0,Cmeg21236_c0,Cmeg8504_c0,Cmeg33560_c0,Cmeg25176_c0,Cmeg8736_c0,Cmeg29192_c4,Cmeg33574_c0,Cmeg544637_c0
Organismal Systems	Circulatory system	Vascular smooth muscle contraction	ko04270	57	Cmeg33432_c0,Cmeg9850_c0,Cmeg14794_c0,Cmeg29505_c0,Cmeg22484_c0,Cmeg23510_c0,Cmeg25121_c0,Cmeg32686_c0,Cmeg19127_c0,Cmeg19127_c1,Cmeg27381_c2,Cmeg10_c0,Cmeg33375_c0,Cmeg26608_c2,Cmeg18535_c1,Cmeg28296_c1,Cmeg28759_c0,Cmeg33432_c1,Cmeg609583_c0,Cmeg29395_c0,Cmeg31100_c0,Cmeg31078_c0,Cmeg29405_c0,Cmeg33570_c0,Cmeg36023_c0,Cmeg20814_c0,Cmeg583119_c0,Cmeg21578_c0,Cmeg24882_c0,Cmeg27381_c1,Cmeg33807_c…
Organismal Systems	Development	Axon guidance	ko04360	44	Cmeg17256_c0,Cmeg31221_c1,Cmeg26192_c2,Cmeg31314_c0,Cmeg27846_c0,Cmeg23599_c0,Cmeg21976_c0,Cmeg30964_c3,Cmeg31829_c0,Cmeg27120_c0,Cmeg644111_c0,Cmeg30789_c0,Cmeg31475_c1,Cmeg33192_c0,Cmeg12799_c0,Cmeg32527_c0,Cmeg32663_c0,Cmeg23571_c0,Cmeg32161_c0,Cmeg26192_c1,Cmeg26243_c3,Cmeg20902_c1,Cmeg32175_c1,Cmeg29209_c0,Cmeg27526_c0,Cmeg31385_c1,Cmeg30611_c0,Cmeg8410_c0,Cmeg32175_c0,Cmeg33373_c0,Cmeg28759…
Organismal Systems	Development	Dorso-ventral axis formation	ko04320	34	Cmeg27799_c1,Cmeg18435_c0,Cmeg31556_c1,Cmeg32022_c0,Cmeg30591_c0,Cmeg931_c0,Cmeg17766_c0,Cmeg27799_c0,Cmeg21976_c0,Cmeg31115_c2,Cmeg28003_c0,Cmeg686231_c0,Cmeg29269_c0,Cmeg31629_c0,Cmeg32740_c2,Cmeg27707_c0,Cmeg7602_c0,Cmeg14794_c0,Cmeg26613_c0,Cmeg31434_c0,Cmeg32022_c1,Cmeg29269_c1,Cmeg28539_c0,Cmeg32740_c5,Cmeg32403_c1,Cmeg32712_c1,Cmeg31556_c0,Cmeg24380_c0,Cmeg28759_c0,Cmeg32724_c0,Cmeg32646_c…
Organismal Systems	Development	Osteoclast differentiation	ko04380	31	Cmeg34910_c0,Cmeg28008_c0,Cmeg21973_c1,Cmeg31685_c0,Cmeg31218_c0,Cmeg27526_c0,Cmeg28191_c0,Cmeg32512_c1,Cmeg26192_c2,Cmeg29209_c0,Cmeg26192_c1,Cmeg7602_c0,Cmeg30879_c0,Cmeg17256_c0,Cmeg21973_c0,Cmeg12799_c0,Cmeg14794_c0,Cmeg27914_c0,Cmeg27752_c0,Cmeg27051_c0,Cmeg27381_c0,Cmeg25330_c0,Cmeg27691_c0,Cmeg26192_c0,Cmeg28315_c0,Cmeg12438_c0,Cmeg28778_c0,Cmeg32691_c0,Cmeg27120_c1,Cmeg28759_c0,Cmeg28352_…
Organismal Systems	Digestive system	Bile secretion	ko04976	39	Cmeg32432_c6,Cmeg27776_c0,Cmeg26394_c0,Cmeg31364_c4,Cmeg32022_c3,Cmeg32011_c3,Cmeg24359_c0,Cmeg32777_c0,Cmeg31364_c3,Cmeg32725_c1,Cmeg18535_c0,Cmeg33309_c0,Cmeg28296_c0,Cmeg28022_c0,Cmeg32495_c0,Cmeg31364_c2,Cmeg545_c0,Cmeg23510_c0,Cmeg31873_c0,Cmeg32171_c0,Cmeg28647_c0,Cmeg32315_c0,Cmeg31587_c1,Cmeg32229_c1,Cmeg47709_c0,Cmeg27728_c0,Cmeg32229_c0,Cmeg20814_c0,Cmeg17228_c0,Cmeg33570_c0,Cmeg29192_c…
Organismal Systems	Digestive system	Carbohydrate digestion and absorption	ko04973	22	Cmeg33330_c0,Cmeg29192_c4,Cmeg31680_c0,Cmeg27752_c0,Cmeg4694_c1,Cmeg29245_c0,Cmeg28778_c0,Cmeg5126_c0,Cmeg18041_c0,Cmeg23074_c0,Cmeg13284_c0,Cmeg31649_c0,Cmeg4694_c0,Cmeg24696_c1,Cmeg27776_c0,Cmeg12019_c0,Cmeg28191_c0,Cmeg32432_c6,Cmeg28668_c0,Cmeg24696_c0,Cmeg21289_c0,Cmeg4505_c0
Organismal Systems	Digestive system	Fat digestion and absorption	ko04975	24	Cmeg26846_c0,Cmeg32879_c0,Cmeg31380_c0,Cmeg29549_c0,Cmeg19774_c0,Cmeg17637_c0,Cmeg17526_c0,Cmeg28878_c0,Cmeg28442_c0,Cmeg32612_c0,Cmeg33250_c0,Cmeg31266_c1,Cmeg31667_c0,Cmeg32179_c0,Cmeg27139_c0,Cmeg27548_c1,Cmeg32276_c0,Cmeg32507_c0,Cmeg10_c0,Cmeg28887_c0,Cmeg32599_c2,Cmeg26029_c0,Cmeg30337_c0,Cmeg28582_c1
Organismal Systems	Digestive system	Gastric acid secretion	ko04971	37	Cmeg33432_c0,Cmeg26837_c1,Cmeg32686_c0,Cmeg23510_c0,Cmeg31873_c0,Cmeg18041_c0,Cmeg23074_c0,Cmeg33432_c1,Cmeg609583_c0,Cmeg31078_c0,Cmeg31100_c0,Cmeg26608_c2,Cmeg18535_c1,Cmeg28296_c1,Cmeg20814_c0,Cmeg583119_c0,Cmeg24882_c0,Cmeg29192_c4,Cmeg33570_c0,Cmeg36023_c0,Cmeg8833_c0,Cmeg30799_c1,Cmeg770052_c0,Cmeg16037_c0,Cmeg24359_c0,Cmeg32651_c0,Cmeg32777_c0,Cmeg12090_c0,Cmeg27115_c0,Cmeg30799_c0,Cmeg324…
Organismal Systems	Digestive system	Mineral absorption	ko04978	16	Cmeg32022_c3,Cmeg21914_c0,Cmeg23802_c0,Cmeg27776_c0,Cmeg32432_c6,Cmeg28011_c0,Cmeg24351_c0,Cmeg18041_c0,Cmeg23074_c0,Cmeg28684_c1,Cmeg33325_c1,Cmeg29192_c4,Cmeg28803_c0,Cmeg14388_c0,Cmeg25904_c0,Cmeg32242_c1
Organismal Systems	Digestive system	Pancreatic secretion	ko04972	73	Cmeg37205_c0,Cmeg21962_c0,Cmeg18535_c1,Cmeg20033_c0,Cmeg33432_c1,Cmeg609583_c0,Cmeg28271_c1,Cmeg27120_c1,Cmeg34165_c0,Cmeg25014_c0,Cmeg29835_c1,Cmeg20814_c0,Cmeg583119_c0,Cmeg24882_c0,Cmeg29209_c0,Cmeg12564_c0,Cmeg26848_c1,Cmeg26848_c2,Cmeg28832_c0,Cmeg10_c0,Cmeg31053_c0,Cmeg33250_c0,Cmeg21529_c1,Cmeg671003_c0,Cmeg29230_c1,Cmeg26846_c0,Cmeg17526_c0,Cmeg18535_c0,Cmeg28230_c0,Cmeg32725_c1,Cmeg12090…
Organismal Systems	Digestive system	Protein digestion and absorption	ko04974	52	Cmeg27076_c0,Cmeg36561_c0,Cmeg23504_c0,Cmeg28832_c0,Cmeg32582_c0,Cmeg24581_c0,Cmeg30535_c1,Cmeg26848_c1,Cmeg26848_c2,Cmeg12564_c0,Cmeg28300_c0,Cmeg24025_c1,Cmeg33741_c0,Cmeg33097_c3,Cmeg34165_c0,Cmeg25014_c0,Cmeg24522_c0,Cmeg29192_c4,Cmeg23074_c0,Cmeg18041_c0,Cmeg28271_c1,Cmeg37205_c0,Cmeg21962_c0,Cmeg34791_c0,Cmeg32432_c6,Cmeg10284_c1,Cmeg23504_c1,Cmeg35018_c0,Cmeg27776_c0,Cmeg15280_c0,Cmeg8346_…
Organismal Systems	Digestive system	Salivary secretion	ko04970	53	Cmeg609583_c0,Cmeg31078_c0,Cmeg31100_c0,Cmeg18041_c0,Cmeg23074_c0,Cmeg21830_c0,Cmeg33432_c1,Cmeg32380_c0,Cmeg28296_c1,Cmeg18535_c1,Cmeg21578_c0,Cmeg24882_c0,Cmeg20814_c0,Cmeg583119_c0,Cmeg33570_c0,Cmeg29192_c4,Cmeg36023_c0,Cmeg31508_c0,Cmeg22484_c0,Cmeg9850_c0,Cmeg33432_c0,Cmeg31053_c0,Cmeg30406_c0,Cmeg17271_c0,Cmeg19127_c1,Cmeg31873_c0,Cmeg23510_c0,Cmeg19127_c0,Cmeg28296_c0,Cmeg20771_c0,Cmeg6710…
Organismal Systems	Digestive system	Vitamin digestion and absorption	ko04977	8	Cmeg3724_c0,Cmeg4726_c0,Cmeg32947_c0,Cmeg23219_c0,Cmeg29466_c0,Cmeg33541_c0,Cmeg27259_c0,Cmeg26366_c0
Organismal Systems	Endocrine system	Adipocytokine signaling pathway	ko04920	28	Cmeg32332_c0,Cmeg32657_c3,Cmeg28229_c0,Cmeg31883_c0,Cmeg31277_c0,Cmeg26800_c0,Cmeg28308_c0,Cmeg29341_c1,Cmeg33448_c0,Cmeg29341_c0,Cmeg17982_c1,Cmeg27510_c0,Cmeg29341_c2,Cmeg32842_c1,Cmeg28022_c0,Cmeg30850_c0,Cmeg29566_c0,Cmeg27817_c0,Cmeg30976_c0,Cmeg38956_c0,Cmeg28308_c1,Cmeg12438_c0,Cmeg29583_c0,Cmeg24972_c0,Cmeg27752_c0,Cmeg21940_c0,Cmeg27914_c0,Cmeg25330_c0
Organismal Systems	Endocrine system	GnRH signaling pathway	ko04912	40	Cmeg33570_c0,Cmeg27841_c0,Cmeg27051_c0,Cmeg25330_c0,Cmeg20814_c0,Cmeg33179_c0,Cmeg28296_c1,Cmeg18535_c1,Cmeg31100_c0,Cmeg31078_c0,Cmeg28759_c0,Cmeg33432_c1,Cmeg34910_c0,Cmeg23510_c0,Cmeg21973_c1,Cmeg26837_c1,Cmeg31685_c0,Cmeg25538_c0,Cmeg33432_c0,Cmeg7602_c0,Cmeg28843_c0,Cmeg21973_c0,Cmeg14794_c0,Cmeg18535_c0,Cmeg31629_c0,Cmeg32725_c1,Cmeg21976_c0,Cmeg12438_c0,Cmeg28296_c0,Cmeg24221_c0,Cmeg27115_…
Organismal Systems	Endocrine system	Insulin secretion	ko04911	47	Cmeg26837_c1,Cmeg23510_c0,Cmeg22183_c0,Cmeg39766_c0,Cmeg36023_c0,Cmeg29192_c4,Cmeg31508_c0,Cmeg33570_c0,Cmeg25591_c0,Cmeg24882_c0,Cmeg583119_c0,Cmeg20814_c0,Cmeg28296_c1,Cmeg28301_c0,Cmeg28977_c1,Cmeg18535_c1,Cmeg29566_c0,Cmeg32448_c0,Cmeg28977_c2,Cmeg31100_c0,Cmeg31078_c0,Cmeg473338_c0,Cmeg29583_c0,Cmeg27190_c0,Cmeg609583_c0,Cmeg18041_c0,Cmeg23074_c0,Cmeg27776_c0,Cmeg32432_c6,Cmeg30799_c0,Cmeg24…
Organismal Systems	Endocrine system	Insulin signaling pathway	ko04910	78	Cmeg28296_c1,Cmeg31515_c1,Cmeg28759_c0,Cmeg27686_c0,Cmeg38956_c0,Cmeg8446_c0,Cmeg29395_c0,Cmeg31458_c1,Cmeg27052_c1,Cmeg21048_c0,Cmeg586394_c0,Cmeg20902_c1,Cmeg31475_c1,Cmeg14794_c0,Cmeg32542_c0,Cmeg22269_c0,Cmeg27381_c2,Cmeg30452_c0,Cmeg32542_c1,Cmeg17300_c0,Cmeg22270_c0,Cmeg12438_c0,Cmeg27752_c0,Cmeg27914_c0,Cmeg31458_c7,Cmeg31462_c0,Cmeg33320_c0,Cmeg33414_c0,Cmeg33807_c0,Cmeg4160_c0,Cmeg36732_…
Organismal Systems	Endocrine system	Melanogenesis	ko04916	48	Cmeg30799_c0,Cmeg27115_c0,Cmeg32651_c0,Cmeg31099_c1,Cmeg12090_c0,Cmeg32777_c0,Cmeg24359_c0,Cmeg770052_c0,Cmeg8833_c0,Cmeg30799_c1,Cmeg28489_c0,Cmeg32621_c1,Cmeg27846_c0,Cmeg17520_c0,Cmeg28296_c0,Cmeg21976_c0,Cmeg671003_c0,Cmeg22345_c1,Cmeg18535_c0,Cmeg32725_c1,Cmeg33119_c0,Cmeg20902_c1,Cmeg33315_c0,Cmeg33315_c4,Cmeg24096_c0,Cmeg14794_c0,Cmeg31475_c1,Cmeg33315_c3,Cmeg1446_c0,Cmeg26837_c1,Cmeg23510…
Organismal Systems	Endocrine system	PPAR signaling pathway	ko03320	51	Cmeg29642_c1,Cmeg33613_c0,Cmeg32842_c1,Cmeg22862_c0,Cmeg30850_c0,Cmeg28308_c1,Cmeg29652_c0,Cmeg32402_c0,Cmeg10805_c0,Cmeg28356_c1,Cmeg28356_c0,Cmeg31474_c0,Cmeg3109_c0,Cmeg33016_c3,Cmeg26800_c0,Cmeg31277_c0,Cmeg32332_c0,Cmeg32584_c0,Cmeg32988_c0,Cmeg29341_c1,Cmeg23916_c0,Cmeg28779_c0,Cmeg10805_c1,Cmeg29341_c2,Cmeg30976_c0,Cmeg25890_c0,Cmeg9348_c0,Cmeg17333_c0,Cmeg27829_c1,Cmeg32891_c3,Cmeg17509_c…
Organismal Systems	Endocrine system	Progesterone-mediated oocyte maturation	ko04914	50	Cmeg28296_c0,Cmeg12438_c0,Cmeg21976_c0,Cmeg28778_c0,Cmeg14124_c1,Cmeg14124_c0,Cmeg33361_c0,Cmeg40891_c0,Cmeg18535_c0,Cmeg32725_c1,Cmeg32420_c0,Cmeg31501_c0,Cmeg30647_c0,Cmeg32423_c0,Cmeg27752_c0,Cmeg24181_c0,Cmeg32769_c4,Cmeg31406_c0,Cmeg32769_c1,Cmeg24359_c0,Cmeg18435_c0,Cmeg32777_c0,Cmeg32769_c5,Cmeg14461_c0,Cmeg28191_c0,Cmeg27846_c0,Cmeg31100_c0,Cmeg30651_c0,Cmeg28759_c0,Cmeg28296_c1,Cmeg18535…
Organismal Systems	Endocrine system	Renin-angiotensin system	ko04614	18	Cmeg31428_c0,Cmeg30220_c1,Cmeg30099_c0,Cmeg23315_c0,Cmeg31494_c0,Cmeg30524_c1,Cmeg20981_c1,Cmeg32323_c0,Cmeg31919_c0,Cmeg25535_c0,Cmeg31428_c1,Cmeg32619_c0,Cmeg34780_c0,Cmeg30220_c0,Cmeg33197_c1,Cmeg21807_c1,Cmeg32008_c0,Cmeg20981_c0
Organismal Systems	Environmental adaptation	Circadian entrainment	ko04713	49	Cmeg27846_c0,Cmeg748563_c0,Cmeg23533_c0,Cmeg29331_c0,Cmeg23875_c2,Cmeg32364_c0,Cmeg30799_c0,Cmeg27115_c0,Cmeg12090_c0,Cmeg32651_c0,Cmeg24359_c0,Cmeg33056_c0,Cmeg32777_c0,Cmeg770052_c0,Cmeg30799_c1,Cmeg8833_c0,Cmeg33062_c0,Cmeg28064_c0,Cmeg32725_c1,Cmeg18535_c0,Cmeg28296_c0,Cmeg671003_c0,Cmeg33141_c0,Cmeg31139_c0,Cmeg19127_c1,Cmeg19127_c0,Cmeg31354_c1,Cmeg23510_c0,Cmeg26837_c1,Cmeg33432_c0,Cmeg224…
Organismal Systems	Environmental adaptation	Circadian rhythm	ko04710	14	Cmeg25293_c0,Cmeg29658_c0,Cmeg26690_c0,Cmeg27817_c0,Cmeg10571_c0,Cmeg31883_c0,Cmeg27994_c1,Cmeg31492_c1,Cmeg32364_c0,Cmeg30036_c0,Cmeg32482_c0,Cmeg668310_c0,Cmeg25793_c1,Cmeg31728_c0
Organismal Systems	Environmental adaptation	Circadian rhythm - fly	ko04711	10	Cmeg31475_c1,Cmeg25293_c0,Cmeg20902_c1,Cmeg33299_c3,Cmeg32930_c1,Cmeg26690_c0,Cmeg31492_c1,Cmeg32364_c0,Cmeg30036_c0,Cmeg26928_c0
Organismal Systems	Environmental adaptation	Circadian rhythm - plant	ko04712	1	Cmeg24153_c0
Organismal Systems	Environmental adaptation	Plant-pathogen interaction	ko04626	12	Cmeg14794_c0,Cmeg34401_c0,Cmeg29191_c0,Cmeg770052_c0,Cmeg27829_c1,Cmeg33668_c0,Cmeg27115_c0,Cmeg28986_c0,Cmeg23939_c0,Cmeg24425_c0,Cmeg7011_c0,Cmeg32402_c0
Organismal Systems	Excretory system	Aldosterone-regulated sodium reabsorption	ko04960	18	Cmeg28045_c0,Cmeg33016_c3,Cmeg28191_c0,Cmeg32432_c6,Cmeg33164_c0,Cmeg27776_c0,Cmeg23074_c0,Cmeg28759_c0,Cmeg18041_c0,Cmeg38956_c0,Cmeg671003_c0,Cmeg21976_c0,Cmeg609583_c0,Cmeg28778_c0,Cmeg583119_c0,Cmeg24882_c0,Cmeg36023_c0,Cmeg29192_c4
Organismal Systems	Excretory system	Collecting duct acid secretion	ko04966	23	Cmeg30351_c0,Cmeg1575_c1,Cmeg27833_c1,Cmeg24491_c0,Cmeg26664_c0,Cmeg27833_c2,Cmeg32446_c1,Cmeg31557_c0,Cmeg30661_c1,Cmeg33973_c0,Cmeg28511_c1,Cmeg28511_c0,Cmeg30661_c3,Cmeg23492_c0,Cmeg30067_c0,Cmeg32446_c0,Cmeg33870_c0,Cmeg27833_c3,Cmeg1575_c0,Cmeg17340_c0,Cmeg23979_c0,Cmeg27122_c0,Cmeg30661_c2
Organismal Systems	Excretory system	Endocrine and other factor-regulated calcium reabsorption	ko04961	31	Cmeg32432_c6,Cmeg32896_c0,Cmeg21608_c0,Cmeg29069_c0,Cmeg27776_c0,Cmeg23510_c0,Cmeg21894_c0,Cmeg8833_c0,Cmeg30799_c1,Cmeg32651_c0,Cmeg24359_c0,Cmeg12090_c0,Cmeg30799_c0,Cmeg583119_c0,Cmeg18535_c0,Cmeg24882_c0,Cmeg33224_c4,Cmeg29192_c4,Cmeg36023_c0,Cmeg33570_c0,Cmeg17513_c0,Cmeg671003_c0,Cmeg18041_c0,Cmeg23074_c0,Cmeg24214_c0,Cmeg31078_c0,Cmeg28296_c0,Cmeg609583_c0,Cmeg29423_c0,Cmeg18535_c1,Cmeg282…
Organismal Systems	Excretory system	Proximal tubule bicarbonate reclamation	ko04964	11	Cmeg27776_c0,Cmeg29192_c4,Cmeg34577_c0,Cmeg32432_c6,Cmeg28322_c0,Cmeg32022_c3,Cmeg28229_c0,Cmeg23074_c0,Cmeg18041_c0,Cmeg29192_c1,Cmeg28041_c0
Organismal Systems	Excretory system	Vasopressin-regulated water reabsorption	ko04962	32	Cmeg31100_c0,Cmeg27190_c0,Cmeg12865_c0,Cmeg2671_c0,Cmeg30179_c0,Cmeg28296_c1,Cmeg11052_c0,Cmeg24211_c0,Cmeg18535_c1,Cmeg29373_c0,Cmeg31508_c0,Cmeg33570_c0,Cmeg9106_c0,Cmeg4286_c0,Cmeg20518_c0,Cmeg31696_c0,Cmeg28786_c0,Cmeg31694_c0,Cmeg33549_c0,Cmeg29779_c0,Cmeg23510_c0,Cmeg28296_c0,Cmeg24214_c0,Cmeg18535_c0,Cmeg32052_c0,Cmeg28659_c0,Cmeg26284_c0,Cmeg25963_c0,Cmeg800335_c0,Cmeg21114_c0,Cmeg24359_c…
Organismal Systems	Immune system	Antigen processing and presentation	ko04612	13	Cmeg19248_c0,Cmeg33760_c0,Cmeg25792_c0,Cmeg8904_c0,Cmeg33668_c0,Cmeg27659_c1,Cmeg30968_c0,Cmeg30881_c0,Cmeg30730_c0,Cmeg25258_c0,Cmeg35021_c0,Cmeg17347_c0,Cmeg32996_c2
Organismal Systems	Immune system	B cell receptor signaling pathway	ko04662	25	Cmeg27120_c1,Cmeg21976_c0,Cmeg28778_c0,Cmeg26192_c0,Cmeg28759_c0,Cmeg27914_c0,Cmeg27381_c0,Cmeg27841_c0,Cmeg27752_c0,Cmeg27120_c0,Cmeg20902_c1,Cmeg29209_c0,Cmeg26192_c2,Cmeg7602_c0,Cmeg26192_c1,Cmeg17256_c0,Cmeg31475_c1,Cmeg14794_c0,Cmeg12799_c0,Cmeg32527_c0,Cmeg29625_c0,Cmeg34910_c0,Cmeg30670_c0,Cmeg27526_c0,Cmeg28191_c0
Organismal Systems	Immune system	Chemokine signaling pathway	ko04062	48	Cmeg27846_c0,Cmeg33074_c2,Cmeg29331_c0,Cmeg36148_c0,Cmeg28191_c0,Cmeg30799_c0,Cmeg24359_c0,Cmeg32651_c0,Cmeg32777_c0,Cmeg17256_c0,Cmeg30799_c1,Cmeg27914_c0,Cmeg27752_c0,Cmeg32725_c1,Cmeg18535_c0,Cmeg27120_c0,Cmeg30683_c5,Cmeg28296_c0,Cmeg21976_c0,Cmeg28778_c0,Cmeg31139_c0,Cmeg23599_c0,Cmeg25459_c0,Cmeg30611_c0,Cmeg23510_c0,Cmeg30670_c0,Cmeg20902_c1,Cmeg29209_c0,Cmeg21039_c0,Cmeg23571_c0,Cmeg7602_…
Organismal Systems	Immune system	Cmeglement and coagulation cascades	ko04610	12	Cmeg25351_c0,Cmeg31727_c0,Cmeg10768_c0,Cmeg28562_c1,Cmeg31329_c0,Cmeg29943_c0,Cmeg31196_c0,Cmeg26534_c0,Cmeg32471_c1,Cmeg18936_c0,Cmeg27935_c1,Cmeg30083_c0
Organismal Systems	Immune system	Cytosolic DNA-sensing pathway	ko04623	15	Cmeg30877_c0,Cmeg29830_c0,Cmeg29595_c0,Cmeg32829_c0,Cmeg12079_c0,Cmeg23735_c0,Cmeg25414_c0,Cmeg27887_c0,Cmeg30175_c0,Cmeg32976_c0,Cmeg21756_c0,Cmeg27914_c0,Cmeg26138_c0,Cmeg25749_c0,Cmeg32391_c0
Organismal Systems	Immune system	Fc epsilon RI signaling pathway	ko04664	22	Cmeg27051_c0,Cmeg27841_c0,Cmeg27752_c0,Cmeg27120_c0,Cmeg25330_c0,Cmeg21976_c0,Cmeg12438_c0,Cmeg28778_c0,Cmeg27120_c1,Cmeg28759_c0,Cmeg29145_c1,Cmeg21973_c1,Cmeg31685_c0,Cmeg30670_c0,Cmeg28191_c0,Cmeg25538_c0,Cmeg29209_c0,Cmeg7602_c0,Cmeg17256_c0,Cmeg21973_c0,Cmeg23936_c0,Cmeg14794_c0
Organismal Systems	Immune system	Fc gamma R-mediated phagocytosis	ko04666	47	Cmeg27752_c0,Cmeg27120_c0,Cmeg29549_c0,Cmeg26309_c0,Cmeg30683_c5,Cmeg28442_c0,Cmeg28778_c0,Cmeg33191_c0,Cmeg671003_c0,Cmeg29145_c1,Cmeg9171_c0,Cmeg29696_c0,Cmeg28191_c0,Cmeg26029_c0,Cmeg28582_c1,Cmeg30337_c0,Cmeg25833_c0,Cmeg25798_c0,Cmeg17256_c0,Cmeg17276_c0,Cmeg36023_c0,Cmeg24276_c0,Cmeg25984_c0,Cmeg21560_c0,Cmeg33224_c4,Cmeg24882_c0,Cmeg31380_c0,Cmeg33179_c0,Cmeg583119_c0,Cmeg32612_c0,Cmeg1858…
Organismal Systems	Immune system	Hematopoietic cell lineage	ko04640	6	Cmeg30220_c0,Cmeg31428_c1,Cmeg30524_c1,Cmeg31428_c0,Cmeg26534_c0,Cmeg30220_c1
Organismal Systems	Immune system	Leukocyte transendothelial migration	ko04670	37	Cmeg36023_c0,Cmeg29835_c1,Cmeg27734_c0,Cmeg32160_c1,Cmeg27051_c0,Cmeg24882_c0,Cmeg583119_c0,Cmeg32448_c0,Cmeg29953_c0,Cmeg33375_c0,Cmeg27120_c1,Cmeg609583_c0,Cmeg26984_c0,Cmeg32175_c0,Cmeg31321_c0,Cmeg32782_c0,Cmeg21973_c1,Cmeg30670_c0,Cmeg32175_c1,Cmeg29209_c0,Cmeg32657_c3,Cmeg23571_c0,Cmeg12957_c0,Cmeg21973_c0,Cmeg27120_c0,Cmeg8452_c0,Cmeg28778_c0,Cmeg671003_c0,Cmeg29145_c1,Cmeg32981_c0,Cmeg235…
Organismal Systems	Immune system	NOD-like receptor signaling pathway	ko04621	14	Cmeg33668_c0,Cmeg28759_c0,Cmeg21973_c0,Cmeg12438_c0,Cmeg29191_c0,Cmeg25049_c0,Cmeg27051_c0,Cmeg21973_c1,Cmeg42149_c0,Cmeg27914_c0,Cmeg27691_c0,Cmeg24425_c0,Cmeg25330_c0,Cmeg31218_c0
Organismal Systems	Immune system	Natural killer cell mediated cytotoxicity	ko04650	27	Cmeg30611_c0,Cmeg28191_c0,Cmeg30670_c0,Cmeg27526_c0,Cmeg7602_c0,Cmeg32657_c3,Cmeg26192_c1,Cmeg29209_c0,Cmeg26192_c2,Cmeg14794_c0,Cmeg32527_c0,Cmeg12799_c0,Cmeg17256_c0,Cmeg27381_c0,Cmeg27841_c0,Cmeg36023_c0,Cmeg583119_c0,Cmeg24882_c0,Cmeg27120_c0,Cmeg671003_c0,Cmeg28759_c0,Cmeg29145_c1,Cmeg27120_c1,Cmeg609583_c0,Cmeg26192_c0,Cmeg28778_c0,Cmeg21976_c0
Organismal Systems	Immune system	RIG-I-like receptor signaling pathway	ko04622	14	Cmeg32691_c0,Cmeg21973_c0,Cmeg12438_c0,Cmeg27494_c0,Cmeg43458_c0,Cmeg26525_c0,Cmeg25330_c0,Cmeg31218_c0,Cmeg27691_c0,Cmeg32829_c0,Cmeg27914_c0,Cmeg31656_c2,Cmeg21973_c1,Cmeg27051_c0
Organismal Systems	Immune system	T cell receptor signaling pathway	ko04660	35	Cmeg26192_c2,Cmeg30779_c0,Cmeg24820_c0,Cmeg28191_c0,Cmeg28778_c0,Cmeg21976_c0,Cmeg29145_c1,Cmeg23599_c0,Cmeg27914_c0,Cmeg27752_c0,Cmeg27754_c0,Cmeg20902_c1,Cmeg26192_c1,Cmeg7602_c0,Cmeg21973_c0,Cmeg32527_c0,Cmeg12799_c0,Cmeg14794_c0,Cmeg31475_c1,Cmeg30611_c0,Cmeg34910_c0,Cmeg21973_c1,Cmeg31685_c0,Cmeg31218_c0,Cmeg27526_c0,Cmeg30670_c0,Cmeg26192_c0,Cmeg28315_c0,Cmeg28759_c0,Cmeg27841_c0,Cmeg27051_…
Organismal Systems	Immune system	Toll-like receptor signaling pathway	ko04620	27	Cmeg28778_c0,Cmeg12438_c0,Cmeg27120_c1,Cmeg25092_c0,Cmeg28759_c0,Cmeg28352_c0,Cmeg25330_c0,Cmeg32829_c0,Cmeg27691_c0,Cmeg27914_c0,Cmeg27051_c0,Cmeg27752_c0,Cmeg810103_c0,Cmeg17256_c0,Cmeg15702_c0,Cmeg21973_c0,Cmeg23936_c0,Cmeg14794_c0,Cmeg29209_c0,Cmeg31218_c0,Cmeg21563_c0,Cmeg28191_c0,Cmeg25538_c0,Cmeg32512_c1,Cmeg34910_c0,Cmeg21973_c1,Cmeg31685_c0
Organismal Systems	Nervous system	Cholinergic synapse	ko04725	45	Cmeg24882_c0,Cmeg20814_c0,Cmeg583119_c0,Cmeg36023_c0,Cmeg25041_c0,Cmeg609583_c0,Cmeg27190_c0,Cmeg31100_c0,Cmeg31078_c0,Cmeg28759_c0,Cmeg33432_c1,Cmeg28296_c1,Cmeg31290_c0,Cmeg18535_c1,Cmeg26837_c1,Cmeg23510_c0,Cmeg29605_c0,Cmeg17982_c1,Cmeg24096_c0,Cmeg8721_c0,Cmeg23005_c0,Cmeg14794_c0,Cmeg33432_c0,Cmeg32725_c1,Cmeg18535_c0,Cmeg25041_c1,Cmeg27752_c0,Cmeg21976_c0,Cmeg28778_c0,Cmeg28296_c0,Cmeg3113…
Organismal Systems	Nervous system	Dopaminergic synapse	ko04728	64	Cmeg29598_c0,Cmeg12438_c0,Cmeg17073_c0,Cmeg671003_c0,Cmeg31139_c0,Cmeg27752_c0,Cmeg570888_c0,Cmeg31888_c0,Cmeg30799_c0,Cmeg33807_c0,Cmeg32651_c0,Cmeg12090_c0,Cmeg30799_c1,Cmeg28296_c1,Cmeg26690_c0,Cmeg27190_c0,Cmeg609583_c0,Cmeg29395_c0,Cmeg33432_c1,Cmeg24882_c0,Cmeg20814_c0,Cmeg30036_c0,Cmeg583119_c0,Cmeg20902_c1,Cmeg24096_c0,Cmeg35337_c0,Cmeg21973_c0,Cmeg8721_c0,Cmeg31475_c1,Cmeg27381_c2,Cmeg66…
Organismal Systems	Nervous system	GABAergic synapse	ko04727	44	Cmeg31730_c0,Cmeg27863_c2,Cmeg31696_c0,Cmeg8721_c0,Cmeg24096_c0,Cmeg27213_c0,Cmeg1023684_c0,Cmeg23510_c0,Cmeg20457_c2,Cmeg18535_c1,Cmeg696461_c0,Cmeg23349_c1,Cmeg20457_c3,Cmeg28296_c1,Cmeg31100_c0,Cmeg27863_c1,Cmeg609583_c0,Cmeg36023_c0,Cmeg583119_c0,Cmeg20814_c0,Cmeg24882_c0,Cmeg24359_c0,Cmeg31077_c0,Cmeg32777_c0,Cmeg31422_c0,Cmeg29236_c0,Cmeg25732_c2,Cmeg29331_c0,Cmeg601644_c0,Cmeg1573_c0,Cmeg1…
Organismal Systems	Nervous system	Glutamatergic synapse	ko04724	52	Cmeg8721_c0,Cmeg12799_c0,Cmeg24096_c0,Cmeg26192_c1,Cmeg27863_c2,Cmeg33432_c0,Cmeg27526_c0,Cmeg26011_c0,Cmeg23510_c0,Cmeg31354_c1,Cmeg28759_c0,Cmeg33432_c1,Cmeg609583_c0,Cmeg26192_c0,Cmeg31100_c0,Cmeg27863_c1,Cmeg25417_c0,Cmeg31078_c0,Cmeg18535_c1,Cmeg28296_c1,Cmeg20814_c0,Cmeg583119_c0,Cmeg33179_c0,Cmeg24882_c0,Cmeg27381_c0,Cmeg36023_c0,Cmeg33570_c0,Cmeg8833_c0,Cmeg30799_c1,Cmeg24359_c0,Cmeg32777…
Organismal Systems	Nervous system	Long-term depression	ko04730	34	Cmeg25417_c0,Cmeg31078_c0,Cmeg609583_c0,Cmeg33432_c1,Cmeg28759_c0,Cmeg33570_c0,Cmeg36023_c0,Cmeg19795_c0,Cmeg24882_c0,Cmeg21578_c0,Cmeg583119_c0,Cmeg33432_c0,Cmeg22484_c0,Cmeg24096_c0,Cmeg28055_c0,Cmeg14794_c0,Cmeg9850_c0,Cmeg19127_c1,Cmeg19127_c0,Cmeg25121_c0,Cmeg21976_c0,Cmeg671003_c0,Cmeg33062_c0,Cmeg30799_c0,Cmeg19795_c1,Cmeg32651_c0,Cmeg12090_c0,Cmeg33056_c0,Cmeg24400_c0,Cmeg30799_c1,Cmeg883…
Organismal Systems	Nervous system	Long-term potentiation	ko04720	43	Cmeg27381_c2,Cmeg27526_c0,Cmeg26837_c1,Cmeg23510_c0,Cmeg31354_c1,Cmeg33315_c3,Cmeg12799_c0,Cmeg14794_c0,Cmeg33315_c0,Cmeg26192_c1,Cmeg33315_c4,Cmeg33432_c0,Cmeg583119_c0,Cmeg24882_c0,Cmeg33315_c2,Cmeg27381_c0,Cmeg29835_c1,Cmeg36023_c0,Cmeg28759_c0,Cmeg33432_c1,Cmeg609583_c0,Cmeg26192_c0,Cmeg29395_c0,Cmeg31078_c0,Cmeg25417_c0,Cmeg28296_c1,Cmeg23875_c2,Cmeg8833_c0,Cmeg30799_c1,Cmeg770052_c0,Cmeg273…
Organismal Systems	Nervous system	Neurotrophin signaling pathway	ko04722	45	Cmeg27691_c0,Cmeg27914_c0,Cmeg28064_c0,Cmeg27752_c0,Cmeg21976_c0,Cmeg12438_c0,Cmeg28778_c0,Cmeg29145_c1,Cmeg23599_c0,Cmeg14124_c1,Cmeg32946_c0,Cmeg14124_c0,Cmeg28191_c0,Cmeg32907_c0,Cmeg770052_c0,Cmeg17256_c0,Cmeg25963_c0,Cmeg27115_c0,Cmeg28851_c0,Cmeg25330_c0,Cmeg33098_c0,Cmeg32161_c1,Cmeg26631_c0,Cmeg29835_c1,Cmeg24276_c0,Cmeg27748_c0,Cmeg27841_c0,Cmeg27051_c0,Cmeg27120_c1,Cmeg28759_c0,Cmeg3300…
Organismal Systems	Nervous system	Retrograde endocannabinoid signaling	ko04723	43	Cmeg21973_c1,Cmeg23510_c0,Cmeg26011_c0,Cmeg20457_c2,Cmeg33432_c0,Cmeg24096_c0,Cmeg21973_c0,Cmeg8721_c0,Cmeg36023_c0,Cmeg27051_c0,Cmeg24882_c0,Cmeg25330_c0,Cmeg20814_c0,Cmeg583119_c0,Cmeg28296_c1,Cmeg20457_c3,Cmeg18535_c1,Cmeg609583_c0,Cmeg31100_c0,Cmeg31078_c0,Cmeg25417_c0,Cmeg28759_c0,Cmeg33432_c1,Cmeg27846_c0,Cmeg1573_c0,Cmeg29331_c0,Cmeg15899_c1,Cmeg30799_c0,Cmeg24359_c0,Cmeg31422_c0,Cmeg32651…
Organismal Systems	Nervous system	Serotonergic synapse	ko04726	41	Cmeg24096_c0,Cmeg8721_c0,Cmeg14794_c0,Cmeg23084_c0,Cmeg31320_c0,Cmeg33432_c0,Cmeg20457_c2,Cmeg23510_c0,Cmeg609583_c0,Cmeg31078_c0,Cmeg28759_c0,Cmeg30135_c0,Cmeg33432_c1,Cmeg20457_c3,Cmeg28296_c1,Cmeg24882_c0,Cmeg20814_c0,Cmeg583119_c0,Cmeg36023_c0,Cmeg33570_c0,Cmeg30799_c1,Cmeg8833_c0,Cmeg30799_c0,Cmeg32651_c0,Cmeg12090_c0,Cmeg4184_c0,Cmeg31320_c1,Cmeg27846_c0,Cmeg29331_c0,Cmeg21976_c0,Cmeg20753_…
Organismal Systems	Nervous system	Synaptic vesicle cycle	ko04721	48	Cmeg28068_c0,Cmeg21894_c0,Cmeg26011_c0,Cmeg30661_c3,Cmeg29069_c0,Cmeg21104_c0,Cmeg21608_c0,Cmeg32896_c0,Cmeg31696_c0,Cmeg30351_c0,Cmeg1575_c1,Cmeg24491_c0,Cmeg27833_c2,Cmeg26664_c0,Cmeg28511_c1,Cmeg32446_c1,Cmeg30661_c1,Cmeg31508_c0,Cmeg25591_c0,Cmeg33224_c4,Cmeg17340_c0,Cmeg27122_c0,Cmeg23979_c0,Cmeg31290_c0,Cmeg26171_c0,Cmeg33250_c2,Cmeg28511_c0,Cmeg31282_c0,Cmeg23492_c0,Cmeg30067_c0,Cmeg27833_…
Organismal Systems	Sensory system	Olfactory transduction	ko04740	11	Cmeg22079_c0,Cmeg770052_c0,Cmeg28296_c0,Cmeg31100_c0,Cmeg33056_c0,Cmeg28296_c1,Cmeg27115_c0,Cmeg602512_c0,Cmeg26837_c1,Cmeg23510_c0,Cmeg33062_c0
Organismal Systems	Sensory system	Phototransduction	ko04744	4	Cmeg770052_c0,Cmeg29331_c0,Cmeg25459_c0,Cmeg27115_c0
Organismal Systems	Sensory system	Phototransduction - fly	ko04745	40	Cmeg36148_c0,Cmeg26840_c0,Cmeg19565_c0,Cmeg770052_c0,Cmeg19408_c1,Cmeg32919_c0,Cmeg30799_c1,Cmeg8833_c0,Cmeg30799_c0,Cmeg27115_c0,Cmeg32651_c0,Cmeg12090_c0,Cmeg8452_c0,Cmeg459496_c0,Cmeg671003_c0,Cmeg378882_c0,Cmeg19408_c0,Cmeg31683_c0,Cmeg26748_c1,Cmeg26748_c0,Cmeg26837_c1,Cmeg17084_c0,Cmeg32730_c0,Cmeg8721_c0,Cmeg31713_c0,Cmeg12957_c0,Cmeg33432_c0,Cmeg5707_c0,Cmeg5258_c0,Cmeg24882_c0,Cmeg583119…
Organismal Systems	Sensory system	Taste transduction	ko04742	9	Cmeg33570_c0,Cmeg23510_c0,Cmeg29331_c0,Cmeg18535_c0,Cmeg28296_c1,Cmeg32777_c0,Cmeg18535_c1,Cmeg28296_c0,Cmeg8721_c0
