# Supplementary material for: The developmental transcriptome of the synanthropic fly Chrysomya megacephala and insights into olfactory proteins
Source: BMC Genomics. 2015 Jan 23;16(1):20. doi: 10.1186/s12864-014-1200-y (PMC4311427; doi:10.1186/s12864-014-1200-y)
Supplement: Additional file 7: — S7-SD1 CAvsCE. [file 12864_2014_1200_MOESM7_ESM.xlsx]

## Sheet: CA vs CE
Gene_id	CA_readcount	CE_readcount	log2.Fold_change.	p.value	q.value.Storey.et.al..2003.
Cmeg10007_c0	14.9042	31.1595	-1.064	9.98e-05	0.00084652
Cmeg10033_c0	8.759	30.9479	-1.821	8.47e-07	9.53e-06
Cmeg10116_c0	70.3094	209.924	-1.5781	1.96e-33	8.05e-32
Cmeg10129_c0	14.1095	111.922	-2.9878	1.35e-29	4.97e-28
Cmeg10137_c1	37.7311	5.13153	2.8783	3.1e-05	0.00028132
Cmeg10167_c0	307.042	40.7615	2.9132	3.76e-33	1.53e-31
Cmeg10170_c0	35.1153	0	6.134	2.26e-08	3.01e-07
Cmeg10177_c0	79.0303	3.62381	4.4468	6.5e-15	1.41e-13
Cmeg10229_c0	179.677	49.862	1.8494	3.61e-09	5.23e-08
Cmeg10307_c0	5.19198	20.6338	-1.9906	2.98e-05	0.00027136
Cmeg10349_c0	0.356701	65.546	-7.5216	6.41e-19	1.65e-17
Cmeg10349_c1	0.158534	24.5625	-7.2755	3.7e-08	4.8e-07
Cmeg10525_c0	1.54571	75.3887	-5.608	3.07e-24	9.63e-23
Cmeg10610_c0	15.0211	36.3703	-1.2758	5.11e-06	5.22e-05
Cmeg10663_c0	12.5638	32.7844	-1.3837	7.11e-06	7.11e-05
Cmeg10701_c0	7.2236	18.8478	-1.3836	0.00066269	0.0048488
Cmeg10749_c0	0.277434	17.7223	-5.9973	1e-06	1.12e-05
Cmeg10761_c0	120.05	256.261	-1.094	1.33e-29	4.93e-28
Cmeg10764_c0	58.8161	141.572	-1.2673	2.96e-19	7.75e-18
Cmeg10822_c0	0	87.5314	-7.4517	6.81e-25	2.19e-23
Cmeg10924_c0	7.88706	30.2072	-1.9373	5.9e-07	6.71e-06
Cmeg11233_c0	0.1189	13.9808	-6.8775	2.39e-05	0.00022063
Cmeg11263_c0	79.3858	16.3201	2.2822	8.36e-07	9.41e-06
Cmeg11277_c0	1.14937	53.9884	-5.5537	7.88e-18	1.94e-16
Cmeg11339_c0	29.15	58.579	-1.0069	1.93e-07	2.32e-06
Cmeg11348_c0	100.297	7.72374	3.6988	9.1e-16	2.06e-14
Cmeg11352_c0	5.35052	24.8945	-2.2181	1.65e-06	1.8e-05
Cmeg11473_c0	60.2809	150.297	-1.318	5.1e-21	1.42e-19
Cmeg11576_c0	30.597	66.5001	-1.12	6.03e-09	8.54e-08
Cmeg11669_c0	0.396335	9.84592	-4.6347	0.00024562	0.0019647
Cmeg12235_c0	18.8754	0	5.2384	6.1e-05	0.00053082
Cmeg12438_c0	25.4051	59.9375	-1.2383	7.64e-09	1.07e-07
Cmeg12556_c0	1.62497	133.658	-6.362	2.21e-40	1.06e-38
Cmeg12561_c0	0	8.72888	-4.1258	0.00065909	0.0048253
Cmeg12564_c0	34.2037	1.48126	4.5293	2.42e-07	2.89e-06
Cmeg12741_c0	0.990837	21.6635	-4.4505	6e-08	7.62e-07
Cmeg12848_c0	158.375	2.83027	5.8063	3.1e-32	1.24e-30
Cmeg12865_c0	93.6539	28.5384	1.7144	0.00010447	0.00088135
Cmeg13078_c0	22.7393	2.69802	3.0752	0.00067691	0.004947
Cmeg13284_c0	165.706	0	8.3725	4.67e-31	1.81e-29
Cmeg13314_c0	34.3456	138.359	-2.0102	1.88e-27	6.55e-26
Cmeg13348_c0	10.3392	80.3232	-2.9577	1.42e-21	4.02e-20
Cmeg13439_c0	14.861	48.7177	-1.7129	1.78e-09	2.65e-08
Cmeg13877_c0	127.011	47.5851	1.4164	0.0005509	0.004107
Cmeg13912_c0	129.263	42.5848	1.6019	3.08e-05	0.00027956
Cmeg14042_c0	14.427	0	4.8507	0.00059666	0.0044006
Cmeg14461_c0	3.60665	90.4802	-4.6489	1.02e-28	3.69e-27
Cmeg14892_c0	91.6203	14.9449	2.616	1.95e-09	2.89e-08
Cmeg15182_c0	23.6215	99.9026	-2.0804	8.34e-21	2.3e-19
Cmeg15297_c0	112.195	23.4455	2.2586	6.74e-09	9.51e-08
Cmeg15312_c0	14.6248	61.0932	-2.0626	3.1e-13	6.08e-12
Cmeg15517_c0	84.6967	0.608377	7.1212	6.18e-18	1.53e-16
Cmeg15812_c0	15.1709	35.4041	-1.2226	1.02e-05	9.93e-05
Cmeg16080_c0	15.4174	0.0529023	8.187	0.00036657	0.0028372
Cmeg16202_c0	0.0396335	57.0541	-10.491	1.37e-11	2.41e-10
Cmeg17051_c0	12.4053	123.288	-3.313	2.54e-34	1.07e-32
Cmeg17083_c0	14.1095	56.7192	-2.0072	3.76e-12	6.82e-11
Cmeg17084_c0	110.489	1.95739	5.8188	5.37e-23	1.59e-21
Cmeg17099_c0	17.2465	0.0793535	7.7638	0.00012906	0.0010756
Cmeg17108_c0	7.37183	21.3461	-1.5339	0.00014824	0.0012232
Cmeg17146_c0	11.6522	33.7763	-1.5354	1.8e-06	1.95e-05
Cmeg17147_c0	19.1057	38.7515	-1.0202	2.05e-05	0.00019215
Cmeg17153_c0	5.39015	30.2874	-2.4903	3.31e-08	4.32e-07
Cmeg17172_c0	13.9113	44.4173	-1.6749	1.28e-08	1.74e-07
Cmeg17215_c0	22.5514	0.158707	7.1507	8.58e-06	8.48e-05
Cmeg17219_c0	10.9388	37.3461	-1.7715	9.01e-08	1.13e-06
Cmeg17234_c0	38.4048	0	6.2632	4.87e-09	6.94e-08
Cmeg17242_c0	41.3056	0	6.3683	1.28e-09	1.93e-08
Cmeg17250_c0	16.0119	0	5.0011	0.00026306	0.0020932
Cmeg17258_c0	368.881	4.04703	6.5102	1.63e-73	1.19e-71
Cmeg17259_c0	288.106	107.494	1.4223	1.63e-07	1.99e-06
Cmeg17260_c0	419.837	8.96694	5.5491	1.64e-81	1.3e-79
Cmeg17266_c0	24.1241	1.08503	4.4747	1.58e-05	0.00015076
Cmeg17268_c0	153.978	26.2396	2.5529	2.59e-14	5.44e-13
Cmeg17270_c0	161.523	6.16312	4.7119	5.23e-30	1.97e-28
Cmeg17271_c0	75.8188	0.185158	8.6777	1.09e-14	2.34e-13
Cmeg17272_c0	71.8008	15.3681	2.2241	4.96e-06	5.08e-05
Cmeg17275_c0	197.621	73.4758	1.4274	1.29e-05	0.0001246
Cmeg17277_c0	509.096	161.352	1.6577	4.7e-18	1.17e-16
Cmeg17278_c0	4.20115	18.1719	-2.1129	5.94e-05	0.00051786
Cmeg17278_c1	7.51054	41.4961	-2.466	1.17e-10	1.91e-09
Cmeg17284_c0	14.3168	67.7742	-2.243	2e-15	4.46e-14
Cmeg17285_c0	142.925	0	8.1591	1.77e-27	6.18e-26
Cmeg17287_c0	198.935	0.529023	8.5547	2.31e-36	1.02e-34
Cmeg17289_c0	40.7499	81.7658	-1.0047	8e-10	1.23e-08
Cmeg17290_c0	168.297	23.7267	2.8264	4.2e-18	1.05e-16
Cmeg17292_c0	25.8807	111.809	-2.1111	2.37e-23	7.12e-22
Cmeg17295_c1	121.412	28.8873	2.0714	3.49e-08	4.54e-07
Cmeg17296_c0	114.664	245.526	-1.0985	1.57e-28	5.66e-27
Cmeg17299_c0	102.069	20.6584	2.3048	1.7e-08	2.29e-07
Cmeg17303_c0	49.5022	103.502	-1.0641	1.32e-12	2.49e-11
Cmeg17309_c0	28.5745	90.9518	-1.6704	4.23e-16	9.65e-15
Cmeg17311_c0	36.0098	92.9213	-1.3676	5.47e-14	1.13e-12
Cmeg17312_c0	14.8003	65.6042	-2.1482	1.59e-14	3.39e-13
Cmeg17314_c0	58.9996	10.951	2.4296	6.52e-06	6.57e-05
Cmeg17319_c0	0.0792669	101.356	-10.32	6.3e-20	1.69e-18
Cmeg17320_c0	0.277434	71.3123	-8.0059	1.75e-19	4.63e-18
Cmeg17321_c0	194.462	0	8.6033	1.99e-35	8.6e-34
Cmeg17322_c0	26.3024	60.6546	-1.2054	9.43e-09	1.31e-07
Cmeg17323_c0	27.1489	78.2468	-1.5271	4.17e-13	8.13e-12
Cmeg17325_c0	25.3654	51.5385	-1.0228	8.78e-07	9.86e-06
Cmeg17328_c0	19.1033	91.2372	-2.2558	2.59e-20	7.07e-19
Cmeg17329_c0	12.1278	38.7256	-1.675	1.08e-07	1.34e-06
Cmeg17330_c0	230.792	624.299	-1.4356	2.48e-88	2.09e-86
Cmeg17333_c0	65.4091	6.45752	3.3404	1.05e-09	1.6e-08
Cmeg17334_c0	1314.4	2.48641	9.0461	9.46e-219	1.96e-216
Cmeg17337_c0	1219.09	138.529	3.1375	1.13e-140	1.32e-138
Cmeg17339_c0	900.88	187.804	2.2621	7.68e-61	5.02e-59
Cmeg17341_c0	475.08	77.7762	2.6108	2.16e-42	1.07e-40
Cmeg17342_c0	667.055	127.245	2.3902	2.03e-50	1.14e-48
Cmeg17344_c0	353.721	62.3002	2.5053	7.11e-30	2.65e-28
Cmeg17346_c0	73.3727	22.0338	1.7355	0.00048661	0.0036729
Cmeg17347_c0	255.516	812.7	-1.6693	1.69e-130	1.84e-128
Cmeg17350_c0	1475.92	3073.81	-1.0584	0	0
Cmeg17351_c0	950.549	1939.64	-1.029	3.16e-201	5.73e-199
Cmeg17352_c0	717.361	1531.79	-1.0944	3.56e-168	5.08e-166
Cmeg17355_c0	732.49	1534.57	-1.067	9.52e-165	1.29e-162
Cmeg17356_c0	9768.31	2252.44	2.1166	0	0
Cmeg17357_c0	21426.3	4515.76	2.2463	0	0
Cmeg17359_c0	5458.96	0.0264512	17.655	2.33e-188	3.79e-186
Cmeg17361_c0	1908.58	4180.1	-1.131	0	0
Cmeg17362_c0	1260.45	2580.28	-1.0336	3.63e-268	1.05e-265
Cmeg17363_c0	746.882	1499.31	-1.0053	7.77e-153	9.71e-151
Cmeg17364_c0	1250.81	2541.59	-1.0229	9.24e-262	2.58e-259
Cmeg17368_c0	1572.23	256.534	2.6156	1.65e-136	1.89e-134
Cmeg17369_c0	83.587	370.352	-2.1475	2.19e-74	1.61e-72
Cmeg17374_c0	1345.68	216.519	2.6358	1.21e-118	1.22e-116
Cmeg17375_c0	1673.58	314.621	2.4112	9.55e-126	1.02e-123
Cmeg17376_c0	0.1189	762.967	-12.648	9.54e-92	8.24e-90
Cmeg17377_c0	1316.43	198.146	2.732	3.48e-123	3.63e-121
Cmeg17378_c0	1577.14	7.24762	7.7656	2.1e-293	7.34e-291
Cmeg17379_c0	306.927	59.763	2.3606	1.39e-23	4.27e-22
Cmeg17382_c0	542.085	45.6444	3.57	6.92e-75	5.12e-73
Cmeg17386_c0	0.158534	192.984	-10.249	7.25e-37	3.23e-35
Cmeg17391_c0	54.4818	262.188	-2.2668	1.92e-55	1.17e-53
Cmeg17392_c0	0.158534	29.2473	-7.5274	2.97e-09	4.33e-08
Cmeg17399_c0	355.494	70.1485	2.3413	1.15e-26	3.92e-25
Cmeg17400_c0	140.582	45.2315	1.636	7.77e-06	7.74e-05
Cmeg17404_c0	200.858	72.0524	1.4791	3.51e-06	3.67e-05
Cmeg17406_c0	554.823	36.9882	3.9069	1.87e-84	1.53e-82
Cmeg17408_c0	798.584	119.584	2.7394	8.45e-76	6.35e-74
Cmeg17409_c0	21.1238	0	5.4008	1.97e-05	0.00018494
Cmeg17413_c0	448.426	70.7124	2.6648	1.77e-41	8.65e-40
Cmeg17415_c0	35.9733	100.914	-1.4881	3.99e-16	9.11e-15
Cmeg17416_c0	118.77	554.417	-2.2228	1.96e-113	1.92e-111
Cmeg17417_c0	498.522	0.0264512	14.202	1.13e-37	5.14e-36
Cmeg17420_c0	402.78	0.0793535	12.309	3.58e-43	1.81e-41
Cmeg17423_c0	0	134.298	-8.0693	5.27e-35	2.24e-33
Cmeg17424_c0	80.0473	8.85611	3.1761	6.82e-11	1.14e-09
Cmeg17426_c0	29.3062	0	5.8731	3.57e-07	4.15e-06
Cmeg17427_c0	63.6173	0	6.9913	6.58e-14	1.36e-12
Cmeg17428_c0	16.6056	68.3953	-2.0422	1.56e-14	3.34e-13
Cmeg17430_c0	21.3624	0	5.417	1.75e-05	0.00016566
Cmeg17444_c0	36.7402	114.238	-1.6366	1.68e-19	4.45e-18
Cmeg17466_c0	8.759	33.2978	-1.9266	1.68e-07	2.05e-06
Cmeg17475_c0	10.7407	29.6028	-1.4627	1.22e-05	0.00011782
Cmeg17481_c0	93.4744	29.6507	1.6565	0.0002098	0.0016974
Cmeg17482_c0	10.1065	28.503	-1.4958	1.46e-05	0.00013912
Cmeg17489_c0	93.0245	18.943	2.2959	8.11e-08	1.02e-06
Cmeg17492_c0	7.64926	19.4588	-1.347	0.00063093	0.0046328
Cmeg17493_c0	12.9205	55.2049	-2.0951	3.07e-12	5.61e-11
Cmeg17503_c0	62.4227	16.8761	1.8871	0.000368	0.0028458
Cmeg17508_c0	154.938	26.5062	2.5473	2.42e-14	5.11e-13
Cmeg17509_c0	15.6949	54.3529	-1.7921	9.1e-11	1.5e-09
Cmeg17509_c1	8.04559	29.3864	-1.8689	1.22e-06	1.35e-05
Cmeg17518_c0	18.5088	42.8027	-1.2095	1.37e-06	1.5e-05
Cmeg17519_c0	56.6763	0.0529023	10.065	7.31e-10	1.13e-08
Cmeg17521_c0	14.0207	31.0767	-1.1483	5.81e-05	0.00050662
Cmeg17527_c0	57.7226	205.835	-1.8343	3.56e-37	1.61e-35
Cmeg17530_c0	14.704	50.3096	-1.7746	5.32e-10	8.29e-09
Cmeg17532_c0	26.5544	0	5.7309	1.35e-06	1.48e-05
Cmeg17533_c0	0.673769	34.0728	-5.6602	8.87e-12	1.58e-10
Cmeg17540_c0	6.85699	21.2334	-1.6307	0.00010117	0.00085636
Cmeg17544_c0	77.4101	269.479	-1.7996	2.23e-47	1.2e-45
Cmeg17545_c0	27.2655	63.3735	-1.2168	3.8e-09	5.49e-08
Cmeg17635_c0	9.2346	45.4695	-2.2998	5.09e-11	8.59e-10
Cmeg17653_c0	34.0848	0.0264512	10.332	2.74e-06	2.91e-05
Cmeg17777_c0	2.06094	19.2559	-3.2239	1.65e-06	1.8e-05
Cmeg17796_c0	14.4266	81.3093	-2.4947	1.33e-19	3.55e-18
Cmeg17810_c0	0.435968	9.01985	-4.3708	0.00048388	0.0036544
Cmeg17918_c0	134.59	474.784	-1.8187	8.01e-83	6.41e-81
Cmeg17925_c1	14.2284	0.476121	4.9013	0.00062589	0.0045971
Cmeg17937_c0	29.7259	2.72447	3.4477	2.7e-05	0.0002473
Cmeg18024_c0	66.3833	0.290963	7.8338	6.74e-14	1.39e-12
Cmeg18060_c1	0.356701	16.2675	-5.5111	2.32e-06	2.48e-05
Cmeg18066_c0	14.7048	0.290963	5.6593	0.00033125	0.002589
Cmeg18948_c0	0.1189	16.1088	-7.0819	6.9e-06	6.92e-05
Cmeg20891_c0	7.88706	66.735	-3.0809	1.3e-18	3.33e-17
Cmeg20893_c0	54.3716	161.163	-1.5676	6.53e-26	2.16e-24
Cmeg20898_c0	0.198167	61.814	-8.2851	1.37e-16	3.19e-15
Cmeg20900_c0	2.77434	19.2832	-2.7971	4.41e-06	4.55e-05
Cmeg20936_c0	35.4506	195.675	-2.4646	1.83e-44	9.41e-43
Cmeg20944_c0	1201.66	2596.78	-1.1117	8.33e-288	2.84e-285
Cmeg20945_c0	110.902	11.5856	3.2589	5.45e-15	1.19e-13
Cmeg20962_c0	83.656	176.987	-1.0811	9.63e-21	2.65e-19
Cmeg20967_c0	18.1632	0.608377	4.8999	0.00011159	0.00093634
Cmeg20974_c0	563.631	1202.4	-1.0931	2.83e-132	3.13e-130
Cmeg20977_c0	285.3	0.0529023	12.397	1.25e-30	4.8e-29
Cmeg20978_c0	339.47	81.7589	2.0538	6.36e-20	1.71e-18
Cmeg20983_c0	907.368	1837.93	-1.0183	4.82e-189	7.89e-187
Cmeg20995_c0	4210.6	982.704	2.0992	1.79e-238	4.15e-236
Cmeg21011_c0	1011.32	2368.56	-1.2278	6.53e-287	2.19e-284
Cmeg21014_c0	76.9757	21.2673	1.8558	0.00010521	0.00088663
Cmeg21017_c0	100.555	32.2704	1.6397	0.0001488	0.0012274
Cmeg21024_c0	0.356701	9.12565	-4.6771	0.00041163	0.0031548
Cmeg21031_c0	68.5933	142.308	-1.0529	1.26e-16	2.94e-15
Cmeg21043_c0	757.455	9.205	6.3626	5.7e-149	6.95e-147
Cmeg21044_c0	3.52738	14.363	-2.0257	0.00045054	0.0034245
Cmeg21047_c0	99.4007	2.24835	5.4663	1.69e-20	4.65e-19
Cmeg21051_c0	452.675	1064.66	-1.2339	1.45e-130	1.59e-128
Cmeg21059_c0	43.4553	127.677	-1.5549	1.01e-20	2.77e-19
Cmeg21067_c0	6203.56	12578.9	-1.0198	0	0
Cmeg21090_c0	86.4818	28.0655	1.6236	0.00051771	0.0038868
Cmeg21122_c0	980.919	2265.67	-1.2077	1.58e-270	4.67e-268
Cmeg21132_c0	30.8146	1.66642	4.2088	1.98e-06	2.13e-05
Cmeg21137_c0	4.79565	43.8534	-3.1929	5.5e-13	1.06e-11
Cmeg21143_c0	162.024	0	8.3401	1.74e-30	6.68e-29
Cmeg21145_c0	181.213	16.003	3.5013	1.28e-25	4.21e-24
Cmeg21165_c0	7.05793	163.071	-4.5301	3.62e-50	2.02e-48
Cmeg21165_c1	5.94502	129.623	-4.4465	4.28e-40	2.04e-38
Cmeg21176_c0	631.247	0.317414	10.958	8.65e-83	6.9e-81
Cmeg21185_c0	490.777	80.7281	2.6039	1.52e-43	7.71e-42
Cmeg21198_c0	11.3732	24.7281	-1.1205	0.0003892	0.0029976
Cmeg21206_c0	1559.02	361.927	2.1069	3.99e-90	3.42e-88
Cmeg21230_c0	3.24994	16.77	-2.3674	5.49e-05	0.00048064
Cmeg21233_c0	1374.12	258.199	2.412	1.22e-103	1.12e-101
Cmeg21236_c0	2900.03	496.45	2.5463	7.73e-239	1.81e-236
Cmeg21241_c0	49.2644	825.837	-4.0672	1.17e-239	2.77e-237
Cmeg21248_c0	445.649	198.428	1.1673	3.71e-06	3.87e-05
Cmeg21249_c0	3.76518	20.6055	-2.4522	5.88e-06	5.96e-05
Cmeg21263_c0	1404.4	0.608377	11.173	6.88e-176	1.03e-173
Cmeg21269_c0	39.14	1.00514	5.2832	7.31e-09	1.03e-07
Cmeg21298_c0	899.827	0.185158	12.247	3.25e-95	2.84e-93
Cmeg21302_c0	190.084	77.3167	1.2978	0.00024575	0.0019647
Cmeg21305_c0	25.948	0.44967	5.8506	1.68e-06	1.83e-05
Cmeg21317_c0	12.0882	32.6902	-1.4353	5.16e-06	5.27e-05
Cmeg21323_c0	0.317068	173.064	-9.0923	2.64e-39	1.25e-37
Cmeg21324_c0	0.0792669	126.032	-10.635	3.15e-23	9.41e-22
Cmeg21330_c0	1472.65	2959.48	-1.0069	2.3e-300	8.29e-298
Cmeg21332_c0	0.396335	130.633	-8.3646	5.78e-33	2.35e-31
Cmeg21346_c0	0	170.34	-8.4123	3.21e-42	1.58e-40
Cmeg21351_c0	41.4681	0	6.3739	1.19e-09	1.8e-08
Cmeg21355_c0	111.431	287.933	-1.3696	4.68e-40	2.23e-38
Cmeg21367_c0	384.828	62.6258	2.6194	7.46e-35	3.16e-33
Cmeg21376_c0	660.196	124.761	2.4037	1.97e-50	1.11e-48
Cmeg21378_c0	98.2137	254.834	-1.3756	8.8e-36	3.83e-34
Cmeg21378_c1	321.643	925.087	-1.5241	5.48e-137	6.31e-135
Cmeg21380_c0	574.901	84.9815	2.7581	1.13e-55	6.89e-54
Cmeg21384_c0	22.6565	0	5.5019	9.18e-06	9.04e-05
Cmeg21391_c0	12.2864	33.8001	-1.46	3.01e-06	3.18e-05
Cmeg21397_c0	1704.34	322.181	2.4033	3.03e-127	3.25e-125
Cmeg21403_c0	293.968	104.572	1.4912	1.35e-08	1.84e-07
Cmeg21407_c0	120.875	1417.08	-3.5513	0	0
Cmeg21407_c1	4.83964	115.156	-4.5726	5.36e-36	2.34e-34
Cmeg21414_c0	497.557	67.2031	2.8883	5.62e-52	3.23e-50
Cmeg21415_c0	13.7905	30.0562	-1.124	8.99e-05	0.00076568
Cmeg21417_c0	3013.53	583.386	2.3689	1.27e-217	2.59e-215
Cmeg21419_c0	329.111	63.2979	2.3783	1.65e-25	5.39e-24
Cmeg21422_c0	4.08225	40.2058	-3.3	3.19e-12	5.8e-11
Cmeg21430_c0	79.4984	4.86701	4.0298	7.12e-14	1.46e-12
Cmeg21440_c0	10.5425	27.2698	-1.3711	4.53e-05	0.00040299
Cmeg21446_c0	29.7647	4.76121	2.6442	0.00055517	0.0041338
Cmeg21451_c0	29.9629	0	5.9051	2.6e-07	3.09e-06
Cmeg21462_c0	32.7376	79.9629	-1.2884	1.11e-11	1.95e-10
Cmeg21462_c1	5.7631	17.5128	-1.6035	0.00045713	0.0034714
Cmeg21470_c0	0	18.5952	-5.2169	4.2e-07	4.84e-06
Cmeg21484_c0	3.84445	29.6777	-2.9485	6.89e-09	9.69e-08
Cmeg21490_c0	16.2101	51.6324	-1.6714	8.87e-10	1.36e-08
Cmeg21490_c1	8.759	36	-2.0392	2.55e-08	3.36e-07
Cmeg21499_c0	0.713402	37.0322	-5.6979	1.16e-12	2.19e-11
Cmeg21501_c0	20.0573	101.752	-2.3429	4.31e-23	1.28e-21
Cmeg21519_c0	0	20.1822	-5.335	1.37e-07	1.69e-06
Cmeg21543_c0	38.7921	84.6638	-1.126	4.76e-11	8.07e-10
Cmeg21572_c0	0.475602	19.8455	-5.3829	1.76e-07	2.13e-06
Cmeg21577_c0	36.9424	89.5726	-1.2778	7.98e-13	1.53e-11
Cmeg21585_c1	143.576	43.7735	1.7137	1.58e-06	1.72e-05
Cmeg21586_c0	0.753036	11.3629	-3.9155	0.00011716	0.00098108
Cmeg21592_c0	18.5112	65.6563	-1.8265	6.88e-13	1.32e-11
Cmeg21619_c0	0.396335	25.9502	-6.0329	3.35e-09	4.85e-08
Cmeg21640_c0	16.0119	32.9581	-1.0415	7.37e-05	0.00063399
Cmeg21644_c0	31.0231	76.2423	-1.2972	2.89e-11	4.96e-10
Cmeg21651_c2	418.294	898.585	-1.1031	3.98e-100	3.61e-98
Cmeg21671_c0	36.3843	6.32183	2.5249	0.00024576	0.0019647
Cmeg21680_c0	29.1365	138.72	-2.2513	5.38e-30	2.02e-28
Cmeg21704_c0	0.554869	24.4676	-5.4626	6.8e-09	9.58e-08
Cmeg21714_c0	25.088	108.89	-2.1178	7.72e-23	2.28e-21
Cmeg21727_c0	34.0848	0	6.0911	3.67e-08	4.76e-07
Cmeg21736_c0	53.4644	1.2432	5.4264	1.07e-11	1.89e-10
Cmeg21785_c0	42.7875	165.145	-1.9485	1.18e-31	4.63e-30
Cmeg21808_c0	18.3111	50.4521	-1.4622	1.13e-08	1.56e-07
Cmeg21815_c0	0	41.8164	-6.386	1.04e-13	2.11e-12
Cmeg21820_c0	17.6833	0.529023	5.0629	0.00011924	0.00099714
Cmeg21824_c0	370.691	36.1582	3.3578	4.02e-48	2.19e-46
Cmeg21855_c0	13.8717	0.23806	5.8647	0.00046216	0.0035085
Cmeg21860_c0	0.0396335	19.3406	-8.9307	9.23e-06	9.08e-05
Cmeg21874_c0	30.792	0	5.9445	1.75e-07	2.13e-06
Cmeg21889_c1	18.1692	45.2622	-1.3168	2.47e-07	2.94e-06
Cmeg21897_c0	58.7186	1.21675	5.5927	8.05e-13	1.54e-11
Cmeg21919_c0	18.1914	57.9934	-1.6726	8.18e-11	1.36e-09
Cmeg21949_c0	7.96355	56.4991	-2.8267	3.11e-15	6.85e-14
Cmeg21971_c0	94.7196	0.0264512	11.806	3.06e-12	5.59e-11
Cmeg21986_c0	4.92168	17.8432	-1.8581	0.00016229	0.0013317
Cmeg21989_c1	373.481	100.541	1.8933	2.2e-18	5.53e-17
Cmeg21990_c0	16.8296	47.6097	-1.5003	2.02e-08	2.7e-07
Cmeg21991_c0	0.1189	26.6908	-7.8104	2.35e-08	3.12e-07
Cmeg21993_c0	15.7111	50.2011	-1.6759	1.45e-09	2.18e-08
Cmeg21995_c0	20.4116	41.8989	-1.0375	8.13e-06	8.07e-05
Cmeg22056_c0	3.48775	18.1984	-2.3834	2.52e-05	0.00023228
Cmeg22723_c0	6.93863	25.7457	-1.8916	5e-06	5.12e-05
Cmeg23222_c0	0.0792669	26.0808	-8.3621	9.06e-08	1.14e-06
Cmeg23226_c0	590.627	146.16	2.0147	3.75e-32	1.49e-30
Cmeg23228_c0	21.0454	58.2703	-1.4693	7.77e-10	1.2e-08
Cmeg23238_c0	0.1189	106.307	-9.8043	1.79e-22	5.25e-21
Cmeg23251_c0	185.899	620.843	-1.7397	9.58e-104	8.86e-102
Cmeg23263_c0	221.053	0.44967	8.9413	9.46e-39	4.41e-37
Cmeg23275_c0	0.713402	205.84	-8.1726	4.18e-52	2.41e-50
Cmeg23278_c0	13.2376	38.616	-1.5446	3.08e-07	3.61e-06
Cmeg23281_c0	16.6488	56.4465	-1.7615	5.53e-11	9.3e-10
Cmeg23284_c0	7.60963	20.9483	-1.4609	0.0002353	0.0018895
Cmeg23300_c0	130.315	11.3528	3.5209	5.46e-19	1.42e-17
Cmeg23311_c0	7.09439	43.7767	-2.6254	1.29e-11	2.27e-10
Cmeg23314_c0	347.686	30.4225	3.5146	8.29e-48	4.49e-46
Cmeg23341_c0	18.2492	38.7843	-1.0876	1.17e-05	0.0001131
Cmeg23399_c0	0.356701	19.2564	-5.7545	3.02e-07	3.54e-06
Cmeg23401_c0	7.92669	22.1661	-1.4836	0.00013942	0.0011554
Cmeg23409_c0	30.7556	0	5.9428	1.78e-07	2.16e-06
Cmeg23428_c0	77.5294	198.616	-1.3572	6.13e-28	2.16e-26
Cmeg23431_c0	0	19.2445	-5.2664	2.65e-07	3.15e-06
Cmeg23439_c0	14.2482	66.2319	-2.2167	5.54e-15	1.21e-13
Cmeg23445_c0	192.426	0.0529023	11.829	3.31e-23	9.88e-22
Cmeg23470_c0	36.1061	80.2232	-1.1518	9.89e-11	1.63e-09
Cmeg23478_c0	0	36.756	-6.1999	2.4e-12	4.45e-11
Cmeg23484_c0	262.413	82.1785	1.675	2.93e-10	4.63e-09
Cmeg23493_c0	25.9639	53.4938	-1.0429	4.35e-07	5.01e-06
Cmeg23495_c0	10.2254	44.6295	-2.1258	2.83e-10	4.49e-09
Cmeg23497_c0	23.9783	0.132256	7.5023	5.36e-06	5.45e-05
Cmeg23499_c0	8.4023	46.2861	-2.4617	1.04e-11	1.85e-10
Cmeg23501_c0	11.1445	32.7981	-1.5573	2.2e-06	2.36e-05
Cmeg23504_c0	0.634136	28.1969	-5.4746	4.93e-10	7.68e-09
Cmeg23504_c1	0.634136	39.3847	-5.9567	2.93e-13	5.75e-12
Cmeg23508_c0	116.709	9.78799	3.5758	1.84e-17	4.46e-16
Cmeg23516_c0	138.909	23.2331	2.5799	2.83e-13	5.58e-12
Cmeg23519_c0	6.69251	23.3564	-1.8032	2.05e-05	0.00019162
Cmeg23537_c0	0.356701	22.1396	-5.9558	4.46e-08	5.74e-07
Cmeg23542_c0	42.7126	0.0793535	9.0722	1.33e-08	1.81e-07
Cmeg23545_c1	0.753036	26.6892	-5.1474	1.34e-09	2.03e-08
Cmeg23561_c0	378.462	12.1675	4.959	4.2e-70	3.02e-68
Cmeg23583_c0	46.5654	99.5582	-1.0963	1.81e-12	3.37e-11
Cmeg23591_c0	6.26209	44.9141	-2.8425	1.86e-12	3.48e-11
Cmeg23596_c0	6.65644	87.9628	-3.7241	2.62e-26	8.81e-25
Cmeg23635_c0	578.214	1333.2	-1.2052	1.17e-159	1.53e-157
Cmeg23637_c0	20.8159	0.105805	7.6201	2.39e-05	0.00022073
Cmeg23642_c0	923.401	1914.79	-1.0522	1.34e-202	2.44e-200
Cmeg23707_c0	543.592	1218.03	-1.164	1.35e-141	1.58e-139
Cmeg23713_c0	190.675	1703.52	-3.1593	0	0
Cmeg23718_c1	3234.32	528.229	2.6142	1.44e-278	4.6e-276
Cmeg23780_c0	9928.99	1658.99	2.5813	0	0
Cmeg23809_c0	1445.25	2995.98	-1.0517	0	0
Cmeg23835_c0	0.0792669	19.521	-7.9441	2.14e-06	2.3e-05
Cmeg23836_c0	8366.41	1378.19	2.6018	0	0
Cmeg23852_c0	28.0213	223.328	-2.9946	2.05e-57	1.29e-55
Cmeg23853_c0	6324.81	1778.64	1.8303	7.49e-263	2.14e-260
Cmeg23862_c1	8.48156	22.1132	-1.3825	0.00022745	0.0018331
Cmeg23863_c0	2.25911	634.444	-8.1336	2.2e-157	2.82e-155
Cmeg23870_c0	0.515235	960.334	-10.864	4.43e-159	5.77e-157
Cmeg23872_c0	19.1017	0.0264512	9.4962	0.0002086	0.0016882
Cmeg23879_c0	7.45109	100.966	-3.7603	4.56e-30	1.72e-28
Cmeg23888_c0	1507.64	0.23806	12.629	5.67e-148	6.84e-146
Cmeg23900_c0	15.4174	0.211609	6.187	0.00021056	0.001703
Cmeg23915_c0	334.742	60.3134	2.4725	9.89e-28	3.47e-26
Cmeg23934_c0	9.98763	22.9596	-1.2009	0.00042202	0.0032274
Cmeg23935_c0	31.5086	0.105805	8.2182	3.64e-07	4.22e-06
Cmeg23955_c0	0.673769	31.0008	-5.5239	7.03e-11	1.17e-09
Cmeg23966_c0	10.9745	45.8295	-2.0621	2.73e-10	4.34e-09
Cmeg23973_c0	7.45783	226.659	-4.9256	9.55e-70	6.85e-68
Cmeg23977_c0	12.6887	79.7992	-2.6528	4.61e-20	1.24e-18
Cmeg23997_c0	58.8161	234.55	-1.9956	4.28e-45	2.23e-43
Cmeg24029_c0	57.1816	0.555474	6.6857	9.79e-13	1.86e-11
Cmeg24034_c0	909.373	260.373	1.8043	5.17e-38	2.37e-36
Cmeg24096_c0	10.9793	44.5123	-2.0194	6.89e-10	1.07e-08
Cmeg24097_c0	0.435968	10.9772	-4.6541	0.00010753	0.00090487
Cmeg24120_c0	48.9679	0	6.6138	3.98e-11	6.76e-10
Cmeg24142_c0	125.928	37.1112	1.7627	3.17e-06	3.34e-05
Cmeg24145_c0	5.78649	25.1818	-2.1216	2.2e-06	2.36e-05
Cmeg24157_c0	0.198167	20.3409	-6.6815	2.82e-07	3.33e-06
Cmeg24161_c0	8.00596	23.0144	-1.5234	8.58e-05	0.00073362
Cmeg24166_c0	302.905	0.0264512	13.483	7.63e-27	2.63e-25
Cmeg24176_c0	228.092	15.3676	3.8917	1.24e-35	5.37e-34
Cmeg24181_c0	1.10974	15.4475	-3.7991	7.99e-06	7.95e-05
Cmeg24198_c0	0.554869	20.9096	-5.2359	8.09e-08	1.02e-06
Cmeg24200_c0	48.6663	0	6.6049	4.56e-11	7.73e-10
Cmeg24206_c0	16.2501	35.2557	-1.1174	2.33e-05	0.0002162
Cmeg24212_c0	105.406	2.83027	5.2189	2.94e-21	8.23e-20
Cmeg24225_c0	14.7833	39.6767	-1.4243	5.6e-07	6.41e-06
Cmeg24256_c0	11.4144	29.6327	-1.3763	2.05e-05	0.00019227
Cmeg24276_c0	18.8766	40.9892	-1.1186	5.03e-06	5.14e-05
Cmeg24278_c0	31.0144	146.704	-2.2419	1.58e-31	6.2e-30
Cmeg24279_c0	100.982	266.535	-1.4002	6.42e-38	2.93e-36
Cmeg24281_c0	13.555	50.0451	-1.8844	2.1e-10	3.36e-09
Cmeg24286_c0	25.9619	356.713	-3.7803	5.99e-102	5.48e-100
Cmeg24304_c0	70.7461	19.4019	1.8665	0.00018156	0.00148
Cmeg24313_c0	115.515	0.105805	10.092	1.68e-18	4.26e-17
Cmeg24314_c0	2.57776	24.8003	-3.2662	4.81e-08	6.17e-07
Cmeg24327_c0	1.3079	342.681	-8.0335	6.73e-87	5.64e-85
Cmeg24338_c0	71.2685	8.67625	3.0381	2.46e-09	3.61e-08
Cmeg24373_c0	2.9733	17.6882	-2.5726	1.94e-05	0.00018217
Cmeg24378_c0	83.1098	0	7.3769	1.91e-17	4.6e-16
Cmeg24388_c0	9.7102	23.2506	-1.2597	0.00028867	0.0022806
Cmeg24398_c0	35.3927	109.031	-1.6232	1.47e-18	3.74e-17
Cmeg24438_c0	43.4779	136.225	-1.6476	4.49e-23	1.33e-21
Cmeg24442_c0	9.86873	49.9036	-2.3382	4.35e-12	7.86e-11
Cmeg24447_c0	118.914	37.4871	1.6655	2.54e-05	0.00023384
Cmeg24449_c0	6.84113	24.1266	-1.8183	1.39e-05	0.00013361
Cmeg24458_c0	44.8496	8.51727	2.3966	0.00010394	0.00087719
Cmeg24476_c0	10.3396	25.0492	-1.2766	0.00015341	0.001265
Cmeg24482_c0	17.1106	86.508	-2.3379	7.67e-20	2.05e-18
Cmeg24493_c1	9.19497	22.7623	-1.3077	0.00026444	0.0021018
Cmeg24494_c0	25.6429	52.3997	-1.031	6.5e-07	7.38e-06
Cmeg24496_c0	16.9235	0.581926	4.862	0.00019844	0.0016107
Cmeg24521_c0	30.4781	1.74578	4.1258	2.77e-06	2.94e-05
Cmeg24528_c0	8.2834	20.9747	-1.3404	0.00039908	0.0030662
Cmeg24544_c0	14.1095	30.2337	-1.0995	0.00010053	0.00085185
Cmeg24563_c0	80.0493	0.132256	9.2414	1.3e-14	2.78e-13
Cmeg24573_c0	0.237801	45.884	-7.5921	1.29e-13	2.61e-12
Cmeg24581_c0	28.3752	0	5.8266	5.59e-07	6.39e-06
Cmeg24591_c0	98.9624	3.3064	4.9035	1.86e-19	4.91e-18
Cmeg24591_c1	137.528	4.41734	4.9604	1.4e-26	4.74e-25
Cmeg24598_c0	2.81437	33.011	-3.5521	1.25e-10	2.04e-09
Cmeg24609_c0	78.9578	182.65	-1.2099	1.88e-23	5.71e-22
Cmeg24613_c0	0	22.6467	-5.5012	2.49e-08	3.29e-07
Cmeg24622_c0	8.24376	30.1014	-1.8685	9.1e-07	1.02e-05
Cmeg24622_c1	28.9721	103.001	-1.8299	2.21e-19	5.82e-18
Cmeg24628_c0	190.031	32.3011	2.5566	2.39e-17	5.76e-16
Cmeg24660_c0	78.4469	4.97282	3.9796	1.47e-13	2.94e-12
Cmeg24660_c1	37.217	203.369	-2.4501	5.99e-46	3.17e-44
Cmeg24666_c0	8.00596	24.6099	-1.6201	3e-05	0.00027305
Cmeg24672_c0	5.42979	33.6472	-2.6315	2.86e-09	4.17e-08
Cmeg24697_c0	0	54.3979	-6.7655	5.72e-17	1.35e-15
Cmeg24699_c0	2.73471	16.9816	-2.6345	2.43e-05	0.00022403
Cmeg24701_c0	7.56999	21.618	-1.5139	0.00014714	0.0012153
Cmeg24710_c0	13.7913	40.1962	-1.5433	1.78e-07	2.16e-06
Cmeg24712_c0	31.943	86.6138	-1.4391	1.1e-13	2.23e-12
Cmeg24717_c0	109.466	18.5796	2.5587	1.23e-10	2.01e-09
Cmeg24726_c0	273.125	796.472	-1.5441	1.47e-119	1.5e-117
Cmeg24734_c0	78.6657	0	7.2977	1.18e-16	2.75e-15
Cmeg24737_c0	24.5728	3.12124	2.9769	0.00056155	0.0041739
Cmeg24740_c0	119.813	242.881	-1.0195	1.57e-26	5.3e-25
Cmeg24747_c0	262.426	78.0328	1.7498	2.65e-11	4.55e-10
Cmeg24750_c0	2.25911	27.442	-3.6026	4e-09	5.76e-08
Cmeg24752_c0	112.362	9.14999	3.6182	4.41e-17	1.05e-15
Cmeg24778_c0	0.317068	147.609	-8.8628	8.23e-35	3.48e-33
Cmeg24793_c0	77.596	284.589	-1.8748	1.19e-51	6.74e-50
Cmeg24795_c0	22.3929	181.173	-3.0163	4.09e-47	2.19e-45
Cmeg24799_c0	60.5235	7.11563	3.0884	2.67e-08	3.51e-07
Cmeg24815_c0	49.7388	166.173	-1.7402	4.57e-29	1.66e-27
Cmeg24833_c0	0.0396335	25.8068	-9.3468	6.57e-07	7.46e-06
Cmeg24851_c0	33.7673	79.6135	-1.2374	2.84e-11	4.88e-10
Cmeg24852_c0	30.9569	0.476121	6.0228	1.58e-07	1.92e-06
Cmeg24859_c0	108.792	30.5781	1.831	5.7e-06	5.79e-05
Cmeg24868_c0	0.1189	21.9838	-7.5305	2.7e-07	3.2e-06
Cmeg24879_c0	4.95458	34.9605	-2.8189	5.72e-10	8.88e-09
Cmeg24912_c0	3.36885	17.9053	-2.4101	2.71e-05	0.0002483
Cmeg24918_c0	24.245	63.8042	-1.396	3.19e-10	5.04e-09
Cmeg24919_c0	85.1081	0.0793535	10.067	4.46e-14	9.28e-13
Cmeg24922_c0	4.21938	103.411	-4.6152	1.51e-32	6.07e-31
Cmeg24923_c0	5.43216	20.2351	-1.8973	5.08e-05	0.00044772
Cmeg24927_c0	23.6612	49.279	-1.0585	1.05e-06	1.17e-05
Cmeg24932_c0	1.3079	10.9772	-3.0692	0.00036087	0.0027985
Cmeg24936_c0	1324.6	2942.09	-1.1513	0	0
Cmeg24938_c0	8.20413	31.0801	-1.9216	4.45e-07	5.12e-06
Cmeg24955_c0	14.7222	31.5869	-1.1013	6.94e-05	0.0005992
Cmeg24957_c0	36.661	119.023	-1.6989	7.13e-21	1.97e-19
Cmeg24960_c0	0.198167	88.2313	-8.7984	1.21e-21	3.45e-20
Cmeg24966_c0	85.2912	0	7.4143	7.83e-18	1.93e-16
Cmeg24969_c0	617.245	1442.1	-1.2243	5.82e-175	8.62e-173
Cmeg24975_c0	74.7198	20.2616	1.8827	0.00010165	0.00085985
Cmeg24979_c0	150.849	49.1997	1.6164	5.18e-06	5.29e-05
Cmeg24980_c0	8.1645	26.7424	-1.7117	8.32e-06	8.25e-05
Cmeg24999_c0	76.8862	23.127	1.7331	0.00036473	0.002825
Cmeg25002_c1	1.26827	26.1012	-4.3632	2.94e-09	4.29e-08
Cmeg25006_c0	7.73447	27.9806	-1.8551	2.36e-06	2.53e-05
Cmeg25029_c0	53.9808	10.8167	2.3192	3.68e-05	0.00033056
Cmeg25043_c0	665.104	1378.24	-1.0512	3.13e-146	3.76e-144
Cmeg25045_c0	30.597	0	5.9353	1.92e-07	2.32e-06
Cmeg25065_c0	18.9844	0.0264512	9.4873	0.00021649	0.0017486
Cmeg25066_c0	6.14319	28.2234	-2.1998	3.67e-07	4.25e-06
Cmeg25095_c0	738.879	197.057	1.9067	2.43e-35	1.04e-33
Cmeg25103_c0	121.088	0.661279	7.5166	1.6e-24	5.06e-23
Cmeg25108_c0	34.1585	0.0264512	10.335	2.68e-06	2.85e-05
Cmeg25113_c0	1.3079	11.5592	-3.1437	0.00022746	0.0018331
Cmeg25115_c0	4.91297	18.6642	-1.9256	9e-05	0.00076643
Cmeg25122_c0	371.508	26.5199	3.8082	1.08e-55	6.62e-54
Cmeg25143_c0	12.762	37.7545	-1.5648	3.57e-07	4.15e-06
Cmeg25149_c0	10.8199	24.4938	-1.1787	0.00030444	0.0023953
Cmeg25165_c0	7.76816	20.5526	-1.4037	0.00034591	0.0026943
Cmeg25176_c0	2845.64	487.91	2.5441	5.02e-234	1.15e-231
Cmeg25201_c0	31.2066	5.05217	2.6269	0.00043902	0.0033462
Cmeg25202_c0	78.8952	177.042	-1.1661	4.33e-22	1.25e-20
Cmeg25212_c0	0	9.63563	-4.2684	0.00032314	0.0025311
Cmeg25220_c0	102.891	28.6731	1.8433	8.66e-06	8.55e-05
Cmeg25226_c0	12.8016	26.1184	-1.0287	0.00044895	0.0034156
Cmeg25246_c0	2.41764	18.1558	-2.9088	6.42e-06	6.47e-05
Cmeg25246_c1	1.14937	12.1842	-3.4061	0.00010963	0.00092113
Cmeg25249_c0	54.5777	263.635	-2.2722	7.7e-56	4.73e-54
Cmeg25250_c1	98.4908	0	7.6219	3.94e-20	1.07e-18
Cmeg25254_c0	159.795	352.161	-1.14	1.74e-41	8.55e-40
Cmeg25265_c0	45.8048	0.0793535	9.173	4.86e-09	6.92e-08
Cmeg25267_c0	4.54318	32.2342	-2.8268	2.57e-09	3.77e-08
Cmeg25267_c1	3.44811	31.6316	-3.1975	8.91e-10	1.36e-08
Cmeg25288_c0	78.1604	11.2206	2.8003	4.44e-09	6.36e-08
Cmeg25292_c0	47.3687	1474.5	-4.9601	0	0
Cmeg25304_c0	65.1574	14.9714	2.1217	3.41e-05	0.00030723
Cmeg25317_c0	20.1837	0.132256	7.2537	2.66e-05	0.0002435
Cmeg25340_c0	86.9947	1.32282	6.0392	1.47e-18	3.75e-17
Cmeg25343_c0	73.2427	9.18702	2.995	2.2e-09	3.24e-08
Cmeg25350_c0	54.6771	253.399	-2.2124	1.15e-52	6.75e-51
Cmeg25353_c0	65.8653	0	7.0414	2.52e-14	5.3e-13
Cmeg25354_c0	469.608	75.4572	2.6377	1.22e-42	6.11e-41
Cmeg25355_c0	9.56633	25.9957	-1.4422	4.63e-05	0.0004118
Cmeg25356_c0	39.0421	0.0264512	10.527	7.44e-07	8.41e-06
Cmeg25362_c0	2102.61	549.312	1.9365	8.99e-101	8.19e-99
Cmeg25362_c1	294.353	99.5926	1.5634	1.19e-09	1.8e-08
Cmeg25368_c0	13.4167	229.693	-4.0976	3.21e-68	2.26e-66
Cmeg25371_c0	526.709	89.1327	2.563	2.2e-45	1.16e-43
Cmeg25373_c0	136.294	32.2329	2.0801	4.37e-09	6.26e-08
Cmeg25387_c0	100.826	221.812	-1.1375	1.06e-26	3.61e-25
Cmeg25397_c0	21.9205	2.11609	3.3728	0.00037883	0.0029232
Cmeg25412_c0	439.781	103.81	2.0828	4.61e-26	1.54e-24
Cmeg25414_c0	9.31387	37.7458	-2.0189	1.35e-08	1.84e-07
Cmeg25415_c0	22.3136	70.7833	-1.6655	7.8e-13	1.5e-11
Cmeg25434_c0	0.237801	15.1102	-5.9896	6.27e-06	6.34e-05
Cmeg25437_c0	92.6115	422.369	-2.1892	7.46e-86	6.17e-84
Cmeg25438_c0	103.395	26.8262	1.9464	2.02e-06	2.18e-05
Cmeg25461_c0	995.89	20.05	5.6343	1.44e-191	2.43e-189
Cmeg25467_c0	21.3224	0	5.4143	1.78e-05	0.00016874
Cmeg25491_c0	41.5418	1.32256	4.9732	4.39e-09	6.3e-08
Cmeg25495_c0	7.49112	19.6577	-1.3918	0.0004899	0.0036954
Cmeg25496_c0	23.9973	0.0529023	8.8253	1.59e-05	0.00015114
Cmeg25498_c0	32.222	79.2741	-1.2988	1.15e-11	2.02e-10
Cmeg25538_c0	336.949	55.3972	2.6046	1.91e-30	7.31e-29
Cmeg25545_c0	118.804	42.2817	1.4905	0.00030862	0.0024251
Cmeg25552_c0	719.627	113.752	2.6614	2.38e-65	1.63e-63
Cmeg25558_c0	4.16151	138.87	-5.0605	1.76e-43	8.9e-42
Cmeg25558_c1	0.435968	10.6339	-4.6083	0.00013956	0.0011558
Cmeg25563_c0	22.7496	524.826	-4.5279	2.84e-157	3.62e-155
Cmeg25564_c0	1785.97	147.042	3.6024	7.54e-245	1.84e-242
Cmeg25570_c0	19.6582	51.3668	-1.3857	1.86e-08	2.5e-07
Cmeg25571_c0	3.56662	16.6066	-2.2191	9.06e-05	0.00077111
Cmeg25582_c0	5.78649	22.7181	-1.9731	1.27e-05	0.00012277
Cmeg25587_c0	45.1826	181.234	-2.004	2.36e-35	1.01e-33
Cmeg25589_c0	96.7152	17.3393	2.4797	4.06e-09	5.85e-08
Cmeg25591_c0	15.2985	34.4883	-1.1727	1.91e-05	0.00017955
Cmeg25593_c0	19.3372	45.9504	-1.2487	3.85e-07	4.45e-06
Cmeg25600_c0	27.1073	0	5.7606	1.03e-06	1.15e-05
Cmeg25602_c0	1.66461	24.9998	-3.9087	1.12e-08	1.54e-07
Cmeg25612_c0	7.95483	20.05	-1.3337	0.0005523	0.0041149
Cmeg25618_c0	0.515235	191.428	-8.5374	1.63e-46	8.64e-45
Cmeg25622_c0	4.83489	20.5261	-2.0859	2.19e-05	0.00020397
Cmeg25624_c0	19.4997	0.68773	4.8255	6.75e-05	0.00058448
Cmeg25643_c0	735.884	8.64953	6.4107	8.66e-145	1.03e-142
Cmeg25649_c0	0.832303	54.4135	-6.0307	1.09e-17	2.67e-16
Cmeg25665_c0	8.759	36.4497	-2.0571	1.86e-08	2.49e-07
Cmeg25667_c0	120.528	23.6862	2.3472	4.42e-10	6.92e-09
Cmeg25667_c1	94.7624	21.5574	2.1361	4.81e-07	5.53e-06
Cmeg25672_c0	5.82612	19.4019	-1.7356	0.00013399	0.0011149
Cmeg25681_c0	22.3929	0	5.485	1.05e-05	0.00010226
Cmeg25688_c0	269.292	13.9133	4.2746	1.74e-45	9.14e-44
Cmeg25688_c1	231.252	12.4849	4.2112	8.1e-39	3.78e-37
Cmeg25690_c0	2.65544	68.7995	-4.6954	2.95e-22	8.59e-21
Cmeg25696_c0	26.9111	75.649	-1.4911	1.75e-12	3.27e-11
Cmeg25702_c0	0	22.5099	-5.4925	2.74e-08	3.59e-07
Cmeg25710_c0	0.1189	37.2639	-8.2919	1.4e-10	2.27e-09
Cmeg25711_c0	33.7622	3.34448	3.3356	1.19e-05	0.00011521
Cmeg25726_c0	82.1134	24.7054	1.7328	0.00023086	0.0018579
Cmeg25729_c0	10679.4	4327.39	1.3033	8.88e-170	1.28e-167
Cmeg25730_c0	150.768	57.9664	1.379	0.00030685	0.0024127
Cmeg25732_c2	222.265	0.185158	10.229	1.69e-33	6.97e-32
Cmeg25734_c0	44.231	98.028	-1.1481	9.3e-13	1.77e-11
Cmeg25740_c0	16.9631	56.5251	-1.7365	7.03e-11	1.17e-09
Cmeg25741_c1	40.641	8.67598	2.2278	0.0005784	0.0042863
Cmeg25747_c0	9.4724	23.2231	-1.2938	0.00024556	0.0019647
Cmeg25748_c0	4.71519	24.6734	-2.3876	9.18e-07	1.03e-05
Cmeg25749_c0	4.08225	19.1501	-2.2299	2.54e-05	0.00023326
Cmeg25752_c0	20.0256	200.285	-3.3221	9.61e-55	5.81e-53
Cmeg25756_c0	22.5871	0.0529023	8.738	2.6e-05	0.00023894
Cmeg25761_c0	75.1843	20.8435	1.8508	0.00013305	0.0011074
Cmeg25765_c0	5.62795	19.6252	-1.802	9.47e-05	0.00080423
Cmeg25773_c0	0.514839	31.2182	-5.9221	7.93e-11	1.31e-09
Cmeg25780_c0	189.54	49.7218	1.9305	1.85e-10	2.99e-09
Cmeg25783_c0	247.8	639.59	-1.368	1.06e-86	8.89e-85
Cmeg25795_c0	27.2678	64.2496	-1.2365	2.28e-09	3.36e-08
Cmeg25797_c0	23.1063	48.3149	-1.0642	1.26e-06	1.4e-05
Cmeg25802_c0	69.3181	20.5637	1.7531	0.0005956	0.0043941
Cmeg25814_c1	508.786	12.2998	5.3704	3.18e-97	2.81e-95
Cmeg25816_c0	192.955	0.0529023	11.833	2.99e-23	8.97e-22
Cmeg25821_c0	275.804	11.5327	4.5798	4.54e-49	2.51e-47
Cmeg25827_c0	0.237801	92.1654	-8.5983	4.26e-23	1.27e-21
Cmeg25829_c0	158.805	2.05922	6.269	1.19e-32	4.8e-31
Cmeg25838_c0	281.113	1.34901	7.7031	4.28e-54	2.55e-52
Cmeg25843_c0	8.67973	26.1084	-1.5888	2.03e-05	0.00019014
Cmeg25846_c0	1.78351	2053.2	-10.169	0	0
Cmeg25852_c0	27.9471	273.262	-3.2895	1.21e-73	8.89e-72
Cmeg25854_c0	15.6362	0.0264512	9.2073	0.00064373	0.0047226
Cmeg25854_c1	52.2765	0.0264512	10.949	2.84e-08	3.73e-07
Cmeg25855_c0	73.1646	0	7.1931	1.16e-15	2.6e-14
Cmeg25858_c0	30.9466	1.53523	4.3333	1.39e-06	1.53e-05
Cmeg25867_c0	52.5143	4.15283	3.6605	7.37e-09	1.03e-07
Cmeg25871_c0	35.5259	80.1444	-1.1737	7.01e-11	1.17e-09
Cmeg25872_c0	21.6367	66.3615	-1.6169	7.52e-12	1.34e-10
Cmeg25873_c0	13.5554	33.7959	-1.318	8.18e-06	8.12e-05
Cmeg25875_c0	40.505	87.1973	-1.1062	3.52e-11	6e-10
Cmeg25876_c0	3.96335	18.0503	-2.1872	4.96e-05	0.00043814
Cmeg25879_c0	0	13.3314	-4.7368	1.93e-05	0.00018141
Cmeg25884_c0	19.0241	43.5386	-1.1945	1.27e-06	1.41e-05
Cmeg25885_c0	169.037	0.158707	10.057	1.88e-26	6.34e-25
Cmeg25886_c0	0	19.4152	-5.2791	2.35e-07	2.81e-06
Cmeg25887_c0	46.5693	3.33285	3.8046	2.65e-08	3.49e-07
Cmeg25901_c0	16.9417	45.4777	-1.4246	8.41e-08	1.06e-06
Cmeg25903_c0	7.88706	23.039	-1.5465	7.62e-05	0.00065441
Cmeg25904_c0	1025.69	330.394	1.6343	1.63e-33	6.73e-32
Cmeg25907_c0	113.432	0	7.8257	1.16e-22	3.4e-21
Cmeg25913_c1	29.4477	73.7797	-1.3251	3.93e-11	6.68e-10
Cmeg25916_c0	13.5947	27.4547	-1.014	0.00034989	0.0027236
Cmeg25923_c0	16.4875	39.6767	-1.2669	2.05e-06	2.21e-05
Cmeg25933_c0	1893.05	29.7658	5.9909	0	0
Cmeg25937_c0	1.22864	17.7244	-3.8506	1.62e-06	1.77e-05
Cmeg25939_c0	38.995	0.0264512	10.526	7.53e-07	8.5e-06
Cmeg25942_c0	18.7466	53.7694	-1.5202	2e-09	2.97e-08
Cmeg25943_c0	3674.83	466.022	2.9792	0	0
Cmeg25948_c0	26.2374	206.393	-2.9757	5.36e-53	3.14e-51
Cmeg25950_c0	4.20115	14.9745	-1.8337	0.00059145	0.0043674
Cmeg25951_c0	0.554869	16.0823	-4.8572	2.6e-06	2.77e-05
Cmeg25958_c0	0	17.0345	-5.0904	1.28e-06	1.41e-05
Cmeg25959_c0	7.60963	27.6706	-1.8625	2.59e-06	2.76e-05
Cmeg25960_c0	135.109	34.0757	1.9873	2.7e-08	3.55e-07
Cmeg25969_c0	27.8481	59.162	-1.0871	6.19e-08	7.86e-07
Cmeg25976_c0	71.154	0	7.1529	2.69e-15	5.95e-14
Cmeg25978_c0	7.6877	19.5702	-1.348	0.0006061	0.0044597
Cmeg25986_c0	3.64628	16.1352	-2.1457	0.00014065	0.001164
Cmeg25987_c0	164.358	0.44967	8.5138	1.9e-30	7.3e-29
Cmeg25990_c0	53.9808	13.8604	1.9615	0.00053435	0.0040004
Cmeg25992_c0	25.4051	58.3555	-1.1998	1.92e-08	2.57e-07
Cmeg26002_c0	0.0396335	17.9871	-8.826	1.65e-05	0.00015699
Cmeg26002_c1	0.237801	117.793	-8.9523	8.52e-28	2.99e-26
Cmeg26003_c0	7.01512	37.3755	-2.4136	1.31e-09	1.98e-08
Cmeg26004_c0	59.9218	7.35289	3.0267	4.93e-08	6.31e-07
Cmeg26006_c0	9.86873	22.7496	-1.2049	0.00043971	0.0033504
Cmeg26013_c0	0	25.8827	-5.6939	2.77e-09	4.05e-08
Cmeg26014_c0	57.7852	1.16385	5.6337	1.15e-12	2.18e-11
Cmeg26016_c0	43.1212	122.149	-1.5022	2.43e-19	6.37e-18
Cmeg26017_c0	22.0362	55.0028	-1.3196	1.24e-08	1.7e-07
Cmeg26019_c0	0.1189	102.991	-9.7585	5.78e-22	1.67e-20
Cmeg26024_c0	0.396335	12.1953	-4.9435	4.22e-05	0.00037625
Cmeg26025_c1	0.990837	16.4526	-4.0535	3.12e-06	3.28e-05
Cmeg26025_c2	1.7839	28.9765	-4.0218	6.4e-10	9.91e-09
Cmeg26026_c0	17.3115	0	5.1137	0.00013516	0.0011239
Cmeg26026_c1	44.3697	0.0529023	9.712	2.45e-08	3.24e-07
Cmeg26034_c0	14.5059	35.944	-1.3091	4.51e-06	4.65e-05
Cmeg26042_c0	135.713	291.521	-1.103	1.11e-33	4.65e-32
Cmeg26045_c0	67.1787	207.369	-1.6261	6.86e-34	2.87e-32
Cmeg26047_c0	451.695	61.6807	2.8725	5.82e-47	3.11e-45
Cmeg26050_c0	341.993	0	9.4178	5.4e-56	3.32e-54
Cmeg26052_c0	474.409	122.027	1.9589	1.16e-24	3.69e-23
Cmeg26058_c0	16.3559	0.23806	6.1023	0.00013642	0.0011332
Cmeg26068_c0	33.6639	0.608377	5.7901	5.11e-08	6.52e-07
Cmeg26094_c0	484.42	110.5	2.1322	6.6e-30	2.47e-28
Cmeg26098_c0	45.5052	3.02363	3.9117	2.41e-08	3.2e-07
Cmeg26104_c0	1135.21	206.662	2.4576	6.54e-89	5.53e-87
Cmeg26108_c0	55.8055	190.252	-1.7694	1.72e-33	7.09e-32
Cmeg26113_c0	44.9388	106.645	-1.2468	1.09e-14	2.34e-13
Cmeg26118_c0	1922.55	0.608377	11.626	2.75e-223	6.05e-221
Cmeg26119_c0	2.21947	66.0634	-4.8956	1.6e-21	4.51e-20
Cmeg26126_c0	49.9727	0	6.6431	2.54e-11	4.39e-10
Cmeg26132_c0	14.5245	93.8979	-2.6926	1.5e-23	4.6e-22
Cmeg26138_c0	4.20115	16.0138	-1.9305	0.00028221	0.0022345
Cmeg26139_c0	3.09141	176.925	-5.8387	3.25e-54	1.95e-52
Cmeg26153_c0	0	221.896	-8.7937	6.44e-52	3.68e-50
Cmeg26161_c0	3.40848	17.2462	-2.3391	4.67e-05	0.00041452
Cmeg26162_c0	9.90837	41.7489	-2.075	1.53e-09	2.3e-08
Cmeg26165_c0	31.7199	0.423219	6.2278	1.05e-07	1.31e-06
Cmeg26172_c0	3277.44	1360.42	1.2685	1.34e-48	7.38e-47
Cmeg26176_c0	0.0396335	116.603	-11.523	1.02e-18	2.61e-17
Cmeg26190_c0	49.9608	12.5114	1.9976	0.00067345	0.0049232
Cmeg26200_c4	1.10974	23.5415	-4.4069	1.67e-08	2.26e-07
Cmeg26220_c0	24.4535	55.8268	-1.1909	4.31e-08	5.56e-07
Cmeg26243_c3	31.6675	109.007	-1.7833	5.22e-20	1.4e-18
Cmeg26292_c0	0.158534	16.9287	-6.7385	2.95e-06	3.12e-05
Cmeg26376_c1	194.332	62.3927	1.6391	1.36e-07	1.67e-06
Cmeg26394_c0	35.3927	4.6025	2.943	4.06e-05	0.0003625
Cmeg26419_c0	112.811	23.6209	2.2558	6.41e-09	9.06e-08
Cmeg26459_c1	19.7375	1.43894	3.7779	0.00030874	0.0024253
Cmeg26477_c0	75.581	0.44967	7.393	5.41e-16	1.23e-14
Cmeg26549_c0	3763.33	608.798	2.628	0	0
Cmeg26550_c0	8.38248	25.2408	-1.5903	2.76e-05	0.00025251
Cmeg26551_c0	91.9286	327.573	-1.8332	4.28e-58	2.71e-56
Cmeg26552_c0	25.2866	67.4536	-1.4155	7.67e-11	1.27e-09
Cmeg26555_c0	26.7922	1.61352	4.0535	1.31e-05	0.00012633
Cmeg26562_c0	0.475602	9.65388	-4.3433	0.00030932	0.002429
Cmeg26564_c0	0.876296	11.2417	-3.6813	0.00015411	0.0012696
Cmeg26568_c0	1.46644	127.684	-6.4441	1.82e-38	8.36e-37
Cmeg26569_c0	10.1065	38.0804	-1.9138	2.42e-08	3.21e-07
Cmeg26574_c0	20.649	0.0529023	8.6085	5.19e-05	0.00045738
Cmeg26579_c0	742.612	122.885	2.5953	1.29e-64	8.79e-63
Cmeg26581_c0	0.475602	15.5538	-5.0314	3.71e-06	3.87e-05
Cmeg26584_c1	12.265	191.154	-3.9621	1.84e-56	1.14e-54
Cmeg26588_c0	15.3778	33.593	-1.1273	3.39e-05	0.00030575
Cmeg26597_c1	777.978	287.903	1.4341	2.85e-18	7.14e-17
Cmeg26604_c0	768.237	0.343865	11.125	8.06e-98	7.16e-96
Cmeg26607_c0	7.87596	24.8424	-1.6573	2.28e-05	0.00021222
Cmeg26608_c2	94.288	31.133	1.5986	0.00038628	0.002976
Cmeg26613_c0	92.0915	833.195	-3.1775	2.15e-216	4.3e-214
Cmeg26614_c0	75.6512	0	7.2413	4.12e-16	9.4e-15
Cmeg26614_c1	29.0513	0	5.8605	4.04e-07	4.66e-06
Cmeg26617_c0	377.217	8.2525	5.5144	2.83e-73	2.06e-71
Cmeg26622_c0	29.8044	4.3118	2.7892	0.00030474	0.0023968
Cmeg26634_c0	524.672	98.543	2.4126	1.05e-40	5.06e-39
Cmeg26653_c0	9.948	27.8271	-1.484	1.97e-05	0.00018477
Cmeg26656_c0	1099.99	2.2219	8.9515	2.9e-185	4.59e-183
Cmeg26671_c1	0.594502	11.8488	-4.3169	6.51e-05	0.00056502
Cmeg26679_c0	2655.69	60.3883	5.4587	0	0
Cmeg26682_c0	393.284	6.00441	6.0334	5.74e-78	4.42e-76
Cmeg26682_c1	1661.4	14.0178	6.889	0	0
Cmeg26689_c0	478.524	1093.03	-1.1917	6.21e-130	6.71e-128
Cmeg26712_c0	21.4021	1.95739	3.4508	0.00036616	0.0028351
Cmeg26716_c1	0	10.1837	-4.3482	0.00021094	0.0017055
Cmeg26720_c0	1.26827	10.5276	-3.0532	0.00048686	0.0036736
Cmeg26725_c0	29.9629	0.23806	6.9757	2.67e-07	3.16e-06
Cmeg26730_c0	33.4098	0	6.0622	5.05e-08	6.45e-07
Cmeg26735_c0	1.86277	59.3694	-4.9942	1.59e-19	4.22e-18
Cmeg26736_c0	585.73	0.105805	12.435	1.17e-60	7.67e-59
Cmeg26747_c0	16.0516	60.9895	-1.9258	1.45e-12	2.72e-11
Cmeg26750_c0	76.6908	0.105805	9.5015	1.1e-13	2.23e-12
Cmeg26752_c1	23.0889	0.185158	6.9623	6.24e-06	6.31e-05
Cmeg26762_c0	224.679	511.185	-1.186	1.69e-61	1.11e-59
Cmeg26766_c0	16.2894	42.2425	-1.3748	3.73e-07	4.32e-06
Cmeg26770_c0	77.9218	18.0926	2.1066	6.85e-06	6.88e-05
Cmeg26772_c0	27.0685	0.606525	5.4799	1.27e-06	1.4e-05
Cmeg26773_c0	1.58534	27.1389	-4.0975	1.98e-09	2.94e-08
Cmeg26779_c0	201.293	15.1301	3.7338	2.41e-30	9.16e-29
Cmeg26780_c0	8.83073	27.0159	-1.6132	1.27e-05	0.00012279
Cmeg26785_c0	74.3524	2.11609	5.1349	2.4e-15	5.34e-14
Cmeg26790_c0	12742.8	9.81391	10.343	0	0
Cmeg26792_c0	115.068	18.7248	2.6195	1.65e-11	2.87e-10
Cmeg26793_c0	110.574	0.0529023	11.029	1.03e-15	2.33e-14
Cmeg26799_c0	51.2853	108.222	-1.0774	3.05e-13	5.99e-12
Cmeg26800_c0	211.646	48.8508	2.1152	9.65e-14	1.97e-12
Cmeg26807_c0	117.136	17.9728	2.7043	2.95e-12	5.4e-11
Cmeg26813_c0	46.4045	102.197	-1.139	3.74e-13	7.3e-12
Cmeg26816_c0	305.119	43.3043	2.8168	2.38e-31	9.28e-30
Cmeg26823_c0	190.544	42.9562	2.1492	6.8e-13	1.31e-11
Cmeg26824_c0	0	11.8112	-4.5621	6.05e-05	0.00052654
Cmeg26824_c1	0.0396335	15.6041	-8.621	4.77e-05	0.00042308
Cmeg26829_c0	47.2035	0	6.5608	8.79e-11	1.45e-09
Cmeg26835_c0	0.515235	239.015	-8.8577	2.55e-55	1.54e-53
Cmeg26836_c0	49.9754	0.211609	7.8837	8.59e-11	1.42e-09
Cmeg26840_c0	554.782	0.502572	10.108	2.81e-82	2.23e-80
Cmeg26841_c0	7.64926	125.245	-4.0333	8.03e-38	3.65e-36
Cmeg26845_c0	81.2831	0.875269	6.5371	1.7e-17	4.13e-16
Cmeg26848_c1	36.3764	0.0515798	9.462	2.93e-07	3.44e-06
Cmeg26852_c0	6.09563	37.3501	-2.6153	4.26e-10	6.68e-09
Cmeg26868_c0	114.484	4.17955	4.7757	6.35e-22	1.83e-20
Cmeg26894_c0	27.5052	56.7375	-1.0446	1.91e-07	2.31e-06
Cmeg26897_c0	49.2644	145.136	-1.5588	2.18e-23	6.58e-22
Cmeg26902_c0	88.106	24.744	1.8322	4.38e-05	0.00039029
Cmeg26906_c0	75.2517	20.0235	1.91	7.3e-05	0.00062808
Cmeg26914_c0	0.158534	145.332	-9.8404	5.8e-30	2.18e-28
Cmeg26923_c0	63.1333	185.331	-1.5536	2.5e-29	9.14e-28
Cmeg26932_c0	99.5617	7.20741	3.788	4.86e-16	1.11e-14
Cmeg26937_c0	153.024	48.8582	1.6471	2.51e-06	2.68e-05
Cmeg26941_c0	46.3914	286.164	-2.6249	4.18e-67	2.91e-65
Cmeg26951_c0	69.9539	15.2211	2.2003	8.24e-06	8.17e-05
Cmeg26953_c0	31.5482	80.7567	-1.356	2.87e-12	5.27e-11
Cmeg26954_c0	18.6365	44.5234	-1.2564	5.42e-07	6.2e-06
Cmeg26969_c0	18.3895	59.622	-1.697	3.37e-11	5.75e-10
Cmeg26969_c1	81.4511	272.928	-1.7445	9.7e-47	5.16e-45
Cmeg26970_c0	120.446	10.4003	3.5337	9.7e-18	2.38e-16
Cmeg26972_c1	57.3433	15.2361	1.9121	0.00052679	0.0039474
Cmeg26984_c0	217.089	933.312	-2.1041	1.51e-181	2.35e-179
Cmeg26985_c0	5.15195	77.9108	-3.9186	6.24e-24	1.93e-22
Cmeg26989_c0	113.167	277.195	-1.2924	9.39e-37	4.16e-35
Cmeg26995_c0	197.957	66.5384	1.5729	4.92e-07	5.65e-06
Cmeg27001_c0	32.9747	70.2622	-1.0914	3.43e-09	4.97e-08
Cmeg27004_c0	19.6978	97.3228	-2.3047	6.73e-22	1.94e-20
Cmeg27008_c0	8.26556	36.0283	-2.1239	1.47e-08	1.99e-07
Cmeg27021_c0	2.33837	26.557	-3.5055	8.83e-09	1.23e-07
Cmeg27023_c0	23.8593	0	5.5765	5.06e-06	5.18e-05
Cmeg27027_c0	19.6998	43.2651	-1.135	2.37e-06	2.53e-05
Cmeg27033_c0	0	20.1574	-5.3332	1.4e-07	1.71e-06
Cmeg27043_c0	916.867	2016.97	-1.1374	1.62e-228	3.59e-226
Cmeg27058_c0	7.12174	19.0901	-1.4225	0.00052191	0.0039132
Cmeg27064_c0	27.6107	0.0529023	9.0277	4.65e-06	4.77e-05
Cmeg27067_c0	65.7519	171.248	-1.381	1.13e-24	3.62e-23
Cmeg27076_c0	0	63.1135	-6.9799	3.9e-19	1.02e-17
Cmeg27077_c0	30.3592	2.24835	3.7552	8.2e-06	8.14e-05
Cmeg27084_c1	24.9691	0.476121	5.7127	2.82e-06	2.99e-05
Cmeg27085_c0	66.742	205.818	-1.6247	1.27e-33	5.25e-32
Cmeg27087_c0	2.37801	20.6319	-3.1171	8.98e-07	1.01e-05
Cmeg27089_c0	13.1187	58.1354	-2.1478	4.86e-13	9.43e-12
Cmeg27105_c0	2.89245	24.6038	-3.0885	8.77e-08	1.1e-06
Cmeg27117_c0	254.505	90.6727	1.489	1.34e-07	1.65e-06
Cmeg27125_c0	0.435968	43.7502	-6.6489	4.72e-14	9.81e-13
Cmeg27128_c0	6.97549	44.7006	-2.6799	5.6e-12	1e-10
Cmeg27138_c0	100.899	224.423	-1.1533	2.59e-27	9e-26
Cmeg27141_c0	52.6182	10.9764	2.2612	7.05e-05	0.00060815
Cmeg27150_c0	22.1127	0	5.4668	1.2e-05	0.00011641
Cmeg27155_c0	21.5824	0.132256	7.3504	1.46e-05	0.00013983
Cmeg27189_c0	19.5393	0	5.2883	4.37e-05	0.00038883
Cmeg27211_c0	6.61879	32.7465	-2.3067	2.4e-08	3.18e-07
Cmeg27223_c0	26.0392	3.518	2.8879	0.00052121	0.0039103
Cmeg27231_c0	0.832303	27.9039	-5.0672	5.72e-10	8.88e-09
Cmeg27247_c0	45.2753	6.9302	2.7078	1.4e-05	0.0001341
Cmeg27251_c0	2.32886	112.33	-5.592	2.57e-35	1.1e-33
Cmeg27259_c0	13.0002	28.144	-1.1143	0.00016001	0.0013155
Cmeg27265_c0	21.2435	0.0529023	8.6495	4.2e-05	0.00037449
Cmeg27268_c0	0.1189	21.8838	-7.524	2.85e-07	3.36e-06
Cmeg27273_c0	39.6592	114.485	-1.5294	1.7e-18	4.32e-17
Cmeg27281_c0	12.5856	31.4129	-1.3196	1.69e-05	0.00016
Cmeg27294_c0	16.9413	50.6053	-1.5787	3.28e-09	4.77e-08
Cmeg27300_c0	76.0459	152.732	-1.0061	4.33e-17	1.03e-15
Cmeg27304_c0	952.481	8.22631	6.8553	1.05e-185	1.68e-183
Cmeg27314_c0	663.289	1440.95	-1.1193	1.75e-161	2.33e-159
Cmeg27318_c0	263.998	40.0751	2.7198	6.34e-26	2.1e-24
Cmeg27321_c0	531.89	210.774	1.3354	1.23e-10	2e-09
Cmeg27326_c0	561.908	13.8609	5.3412	6.11e-107	5.85e-105
Cmeg27332_c0	18.5881	62.8525	-1.7576	4.8e-12	8.64e-11
Cmeg27335_c0	15.0532	37.1631	-1.3038	3.24e-06	3.41e-05
Cmeg27338_c0	12.9383	27.8999	-1.1086	0.00017684	0.0014434
Cmeg27349_c0	6.22246	22.5126	-1.8552	2.3e-05	0.00021375
Cmeg27365_c0	10.9115	23.4902	-1.1062	0.00058695	0.004338
Cmeg27366_c0	127.079	0.0264512	12.23	6.63e-15	1.44e-13
Cmeg27372_c0	3.24994	14.5423	-2.1618	0.0002889	0.0022817
Cmeg27374_c0	347.796	130.976	1.4089	1.42e-08	1.93e-07
Cmeg27382_c0	147.658	30.3876	2.2807	1.88e-11	3.27e-10
Cmeg27388_c0	25.8371	0.0793535	8.3469	4.62e-06	4.75e-05
Cmeg27396_c0	4.28319	16.528	-1.9482	0.00021298	0.0017214
Cmeg27398_c0	125.382	45.6018	1.4592	0.00032857	0.0025697
Cmeg27405_c0	16.5799	0.0264512	9.2919	0.00047058	0.0035637
Cmeg27408_c0	12.2071	27.6946	-1.1819	0.00012063	0.0010081
Cmeg27420_c0	169.309	15.4366	3.4552	1.12e-23	3.45e-22
Cmeg27426_c0	212.234	0	8.7295	4.67e-38	2.14e-36
Cmeg27427_c0	0.1189	47.3732	-8.6382	1.47e-12	2.76e-11
Cmeg27439_c0	139.779	0.0264512	12.368	6.82e-16	1.54e-14
Cmeg27440_c0	77.1901	178.538	-1.2097	5.88e-23	1.74e-21
Cmeg27441_c0	280.498	38.5243	2.8642	1.1e-29	4.1e-28
Cmeg27452_c0	72.4306	21.9828	1.7202	0.00061066	0.0044919
Cmeg27454_c0	46.8071	153.828	-1.7165	9.93e-27	3.4e-25
Cmeg27459_c0	49.5347	286.577	-2.5324	1.52e-65	1.05e-63
Cmeg27461_c0	190.428	78.9964	1.2694	0.00041229	0.0031579
Cmeg27462_c0	150.827	31.2021	2.2732	1.34e-11	2.35e-10
Cmeg27482_c0	2.65544	60.4184	-4.508	1.29e-19	3.43e-18
Cmeg27484_c0	7.13402	26.029	-1.8673	5e-06	5.12e-05
Cmeg27485_c0	44.4767	89.7522	-1.0129	1.04e-10	1.71e-09
Cmeg27488_c0	163.038	14.1538	3.526	2.14e-23	6.47e-22
Cmeg27497_c1	93.7328	15.7913	2.5694	2.27e-09	3.35e-08
Cmeg27515_c0	358.716	0	9.4867	3.55e-58	2.26e-56
Cmeg27518_c0	80.3711	25.3368	1.6654	0.00053669	0.0040155
Cmeg27522_c0	34.8394	3.25349	3.4207	6.14e-06	6.21e-05
Cmeg27529_c0	60.1799	15.8263	1.927	0.0003394	0.0026494
Cmeg27540_c0	7.53036	20.2087	-1.4242	0.00035519	0.0027579
Cmeg27551_c0	1.94283	18.0698	-3.2174	3.49e-06	3.66e-05
Cmeg27557_c0	4.79565	48.5643	-3.3401	1.54e-14	3.3e-13
Cmeg27558_c0	46.7675	4.78766	3.2881	3.29e-07	3.84e-06
Cmeg27559_c0	27.5484	0	5.7839	8.34e-07	9.4e-06
Cmeg27567_c0	0.515235	35.2536	-6.0964	5.89e-12	1.05e-10
Cmeg27571_c0	684.811	156.957	2.1253	2.61e-41	1.28e-39
Cmeg27576_c0	0.554869	675.213	-10.249	1.91e-124	2.02e-122
Cmeg27585_c0	0.0396335	11.1383	-8.1346	0.00039827	0.0030618
Cmeg27588_c0	21.6327	0.819986	4.7215	3.08e-05	0.00027934
Cmeg27600_c0	1589.76	214.885	2.8872	6.92e-162	9.25e-160
Cmeg27605_c0	390.184	1321.55	-1.76	7.92e-221	1.66e-218
Cmeg27613_c0	3681.98	681.992	2.4327	6.41e-279	2.07e-276
Cmeg27617_c0	2.53654	14.7066	-2.5355	0.00010667	0.00089806
Cmeg27624_c1	2.06253	12.7762	-2.631	0.00025257	0.0020178
Cmeg27626_c0	18.9452	0.952242	4.3144	0.00016377	0.0013429
Cmeg27627_c0	867.004	0.158707	12.415	3.48e-89	2.97e-87
Cmeg27628_c0	30.5182	0.317414	6.5872	1.84e-07	2.23e-06
Cmeg27637_c0	2.65544	123.009	-5.5337	1.46e-38	6.76e-37
Cmeg27649_c0	73.1999	2006.65	-4.7768	0	0
Cmeg27652_c0	0	19.8458	-5.3108	1.74e-07	2.11e-06
Cmeg27653_c0	3256.11	0.0529023	15.909	5.8e-166	7.98e-164
Cmeg27659_c1	660.896	180.865	1.8695	1.97e-30	7.53e-29
Cmeg27670_c0	16.2295	0	5.0205	0.00023522	0.0018895
Cmeg27678_c0	26.3028	64.3821	-1.2914	1.06e-09	1.61e-08
Cmeg27689_c0	604.912	116.991	2.3703	3.39e-45	1.78e-43
Cmeg27690_c0	0	13.593	-4.7648	1.59e-05	0.00015076
Cmeg27699_c0	0.396335	38.8896	-6.6165	1.11e-12	2.1e-11
Cmeg27713_c0	10.701	76.4589	-2.8369	4.11e-20	1.11e-18
Cmeg27734_c0	10038.3	62.3552	7.3308	0	0
Cmeg27737_c0	126.034	1.82513	6.1097	3.33e-26	1.11e-24
Cmeg27747_c0	0.0792669	216.845	-11.418	5.02e-34	2.1e-32
Cmeg27752_c0	55.8388	120.318	-1.1075	7.01e-15	1.52e-13
Cmeg27762_c0	14.3473	0.44967	4.9958	0.00055378	0.0041248
Cmeg27766_c0	49.8728	108.664	-1.1236	9.67e-14	1.97e-12
Cmeg27770_c0	3.22656	20.2605	-2.6506	3.83e-06	3.99e-05
Cmeg27787_c0	1097.2	2361.99	-1.1062	8.73e-261	2.41e-258
Cmeg27789_c0	18.5072	174.413	-3.2363	2.98e-47	1.6e-45
Cmeg27803_c0	3.09141	29.7047	-3.2644	2.34e-09	3.44e-08
Cmeg27822_c0	8.24376	25.919	-1.6526	1.56e-05	0.00014816
Cmeg27824_c0	1285.66	174.116	2.8844	4.24e-131	4.67e-129
Cmeg27828_c0	43.0848	1.32256	5.0258	2.05e-09	3.03e-08
Cmeg27833_c2	79.8131	12.1146	2.7199	7.06e-09	9.93e-08
Cmeg27833_c3	25.6825	3.12124	3.0406	0.00034046	0.002656
Cmeg27834_c0	67.2338	0.861779	6.2857	9.71e-15	2.1e-13
Cmeg27844_c0	15.7749	50.9447	-1.6913	9.41e-10	1.44e-08
Cmeg27846_c0	22.1567	61.176	-1.4652	3.11e-10	4.92e-09
Cmeg27848_c0	38.4215	0	6.2638	4.83e-09	6.89e-08
Cmeg27855_c0	47.7187	154.67	-1.6966	1.3e-26	4.43e-25
Cmeg27858_c0	60.4161	5.36959	3.492	1.63e-09	2.44e-08
Cmeg27862_c0	74.3548	1.00514	6.209	3.96e-16	9.06e-15
Cmeg27863_c1	119.916	20.4729	2.5502	1.87e-11	3.25e-10
Cmeg27863_c3	92.1502	13.2232	2.8009	1.87e-10	3.02e-09
Cmeg27866_c0	16.6461	42.7192	-1.3597	3.66e-07	4.25e-06
Cmeg27871_c0	21.9237	50.4641	-1.2028	1.69e-07	2.05e-06
Cmeg27872_c0	18.0301	0.343865	5.7124	6.89e-05	0.00059559
Cmeg27875_c0	0	57.1895	-6.8377	1.14e-17	2.77e-16
Cmeg27880_c0	72.7924	21.4783	1.7609	0.00040302	0.003094
Cmeg27882_c0	24.5716	1.32256	4.2156	2.14e-05	0.00019997
Cmeg27884_c0	28.0395	3.91477	2.8405	0.00037938	0.0029265
Cmeg27894_c0	56.1234	0.0793535	9.4661	1.91e-10	3.08e-09
Cmeg27896_c0	89.6513	25.6835	1.8035	5.26e-05	0.00046221
Cmeg27902_c0	64.8404	136.163	-1.0704	3.46e-16	7.95e-15
Cmeg27908_c0	54.6129	3.25349	4.0692	4.56e-10	7.13e-09
Cmeg27912_c0	57.956	13.2785	2.1259	8.97e-05	0.00076439
Cmeg27917_c0	64.3957	256.277	-1.9927	4.74e-49	2.62e-47
Cmeg27918_c0	32.4852	75.0422	-1.2079	1.64e-10	2.67e-09
Cmeg27922_c0	74.7959	1.05117	6.1529	3.33e-16	7.64e-15
Cmeg27924_c3	6.02429	31.8898	-2.4042	2.21e-08	2.94e-07
Cmeg27931_c0	3.48775	13.9395	-1.9988	0.00058734	0.0043396
Cmeg27939_c1	7.48359	21.0985	-1.4953	0.00019189	0.0015596
Cmeg27961_c0	87.024	1.51274	5.8462	1.82e-18	4.6e-17
Cmeg27962_c0	1.22864	27.2452	-4.4709	1.2e-09	1.82e-08
Cmeg27964_c0	15.0607	107.336	-2.8333	1.46e-27	5.12e-26
Cmeg27967_c0	19.8191	1.0845	4.1918	0.00014064	0.001164
Cmeg27971_c0	1.86277	57.636	-4.9514	5.41e-19	1.41e-17
Cmeg27975_c0	192.578	0.555474	8.4375	1.28e-35	5.53e-34
Cmeg27986_c0	3.08071	14.9981	-2.2834	0.00016861	0.0013794
Cmeg27989_c0	0.396335	36.7668	-6.5355	3.95e-12	7.14e-11
Cmeg27997_c0	13.1191	41.0226	-1.6448	5.82e-08	7.4e-07
Cmeg27999_c0	22.8289	77.8262	-1.7694	1.23e-14	2.64e-13
Cmeg28009_c1	7.60963	82.4192	-3.4371	6.52e-24	2.02e-22
Cmeg28020_c0	0.0396335	27.0331	-9.4138	4.08e-07	4.71e-06
Cmeg28047_c0	36.418	99.6389	-1.4521	1.25e-15	2.8e-14
Cmeg28067_c0	23.5026	0.0264512	9.7953	5.41e-05	0.00047369
Cmeg28074_c0	25.8807	2.56576	3.3344	0.00012628	0.0010529
Cmeg28075_c0	1514.04	276.179	2.4547	1.05e-117	1.04e-115
Cmeg28091_c0	203.833	867.622	-2.0897	5.59e-168	7.94e-166
Cmeg28095_c0	16.7253	46.1292	-1.4636	4.71e-08	6.04e-07
Cmeg28101_c0	33.9659	1.63997	4.3723	3.88e-07	4.48e-06
Cmeg28109_c0	87.8674	15.4671	2.5061	1.51e-08	2.05e-07
Cmeg28110_c0	8.95399	30.0739	-1.7479	1.85e-06	2e-05
Cmeg28116_c0	261.212	6.85138	5.2527	2.37e-50	1.33e-48
Cmeg28117_c0	60.466	0.0968112	9.2867	2.39e-11	4.12e-10
Cmeg28123_c0	289.944	100.189	1.5331	4.33e-09	6.22e-08
Cmeg28126_c0	52.4727	350.887	-2.7414	2.68e-84	2.18e-82
Cmeg28147_c0	1.82314	16.3997	-3.1692	1.08e-05	0.00010511
Cmeg28148_c0	2651.37	0.522939	12.308	1.05e-273	3.26e-271
Cmeg28153_c0	0	11.7443	-4.5539	6.37e-05	0.00055323
Cmeg28183_c0	5605.6	45.1833	6.9549	0	0
Cmeg28187_c0	703.349	335.379	1.0684	1.34e-06	1.47e-05
Cmeg28193_c0	36.1457	2.08805	4.1136	3.45e-07	4.02e-06
Cmeg28200_c1	98.9477	19.8119	2.3203	2.27e-08	3.02e-07
Cmeg28201_c0	13.951	43.742	-1.6487	2.06e-08	2.75e-07
Cmeg28202_c0	833.12	124.625	2.7409	4.57e-79	3.54e-77
Cmeg28204_c0	923.323	220.824	2.0639	7.27e-52	4.14e-50
Cmeg28206_c0	269.894	16.8229	4.0039	5.13e-43	2.58e-41
Cmeg28209_c1	5.46942	23.0395	-2.0746	7.21e-06	7.21e-05
Cmeg28212_c0	49.3476	5.97796	3.0453	6.65e-07	7.54e-06
Cmeg28217_c0	248.759	1.26966	7.6142	2.48e-48	1.36e-46
Cmeg28226_c0	483.582	115.765	2.0626	6.15e-28	2.17e-26
Cmeg28229_c0	259.657	562.612	-1.1155	5.36e-64	3.61e-62
Cmeg28230_c0	653.27	5.11698	6.9962	1.74e-127	1.88e-125
Cmeg28231_c1	52.7149	9.33726	2.4971	1.24e-05	0.00012006
Cmeg28233_c0	2505.99	100.943	4.6338	0	0
Cmeg28238_c0	1.59089	35.7694	-4.4908	3.18e-12	5.78e-11
Cmeg28240_c0	74.2493	13.6223	2.4464	3.58e-07	4.16e-06
Cmeg28245_c0	12.955	33.0034	-1.3491	8.41e-06	8.33e-05
Cmeg28247_c0	34.4811	0.185158	7.5409	5.02e-08	6.42e-07
Cmeg28250_c0	5.07308	16.1625	-1.6717	0.00060559	0.0044572
Cmeg28260_c0	67.4233	187.096	-1.4725	2.73e-28	9.74e-27
Cmeg28269_c0	19.6978	0.529023	5.2186	4.28e-05	0.00038222
Cmeg28276_c0	5.66759	17.5903	-1.634	0.00039756	0.0030573
Cmeg28279_c0	0.0396335	116.147	-11.517	1.14e-18	2.92e-17
Cmeg28300_c0	42.0907	87.0063	-1.0476	1.06e-10	1.75e-09
Cmeg28304_c0	1044.16	128.541	3.022	1.65e-114	1.62e-112
Cmeg28315_c0	19.0225	73.9257	-1.9584	4.2e-15	9.19e-14
Cmeg28333_c0	0	14.5458	-4.8625	7.83e-06	7.8e-05
Cmeg28345_c0	6.61879	24.5911	-1.8935	8.08e-06	8.03e-05
Cmeg28346_c1	3.179	33.097	-3.3801	1.98e-10	3.18e-09
Cmeg28347_c0	36.12	116.463	-1.689	2.32e-20	6.34e-19
Cmeg28354_c0	26.3131	80.4425	-1.6122	5.1e-14	1.06e-12
Cmeg28357_c0	12.1675	44.7384	-1.8785	1.98e-09	2.94e-08
Cmeg28361_c0	98.8459	1.00514	6.6197	6.39e-21	1.77e-19
Cmeg28363_c0	1.58534	13.2126	-3.0591	9.24e-05	0.000785
Cmeg28364_c0	0.515235	101.082	-7.6161	4.76e-28	1.68e-26
Cmeg28370_c0	1109.02	214.311	2.3715	1.95e-81	1.53e-79
Cmeg28384_c0	10.9971	40.7038	-1.888	9.75e-09	1.35e-07
Cmeg28396_c2	2.02131	13.014	-2.6867	0.00019873	0.001612
Cmeg28399_c0	1.4268	12.723	-3.1566	0.00010791	0.00090756
Cmeg28405_c0	1.86277	27.196	-3.8679	2.75e-09	4.02e-08
Cmeg28406_c0	0.396335	8.75507	-4.4653	0.00056885	0.0042231
Cmeg28417_c0	5.15235	21.5982	-2.0676	1.43e-05	0.00013707
Cmeg28425_c0	29.3288	4.6025	2.6718	0.00054508	0.0040672
Cmeg28429_c0	3207.62	0.925791	11.759	0	0
Cmeg28437_c0	0.0396335	24.315	-9.2609	1.19e-06	1.32e-05
Cmeg28444_c0	52.038	180.482	-1.7942	3.2e-32	1.27e-30
Cmeg28450_c0	0.0396335	892.758	-14.459	2.26e-74	1.66e-72
Cmeg28454_c0	16.1705	0.0529023	8.2558	0.00027413	0.0021747
Cmeg28463_c0	63.9391	187.166	-1.5495	1.54e-29	5.67e-28
Cmeg28464_c0	21.6958	1.0316	4.3945	4.82e-05	0.00042677
Cmeg28468_c0	13.5784	92.3309	-2.7655	1.4e-23	4.3e-22
Cmeg28472_c0	116.379	5.6341	4.3685	5.96e-21	1.66e-19
Cmeg28475_c0	54.93	116.123	-1.08	3.97e-14	8.28e-13
Cmeg28498_c0	17.5576	0.0264512	9.3746	0.00034194	0.0026667
Cmeg28502_c0	273.614	55.9971	2.2887	4.62e-20	1.24e-18
Cmeg28505_c1	10.0665	34.9351	-1.7951	1.99e-07	2.4e-06
Cmeg28515_c0	0.515235	19.8646	-5.2688	1.71e-07	2.08e-06
Cmeg28518_c0	66.2271	192.951	-1.5427	2.75e-30	1.04e-28
Cmeg28535_c0	0	99.4587	-7.636	1.43e-27	5.01e-26
Cmeg28537_c0	46.7675	111.386	-1.252	2.51e-15	5.56e-14
Cmeg28540_c0	285.819	43.0088	2.7324	3.92e-28	1.39e-26
Cmeg28544_c0	8.1645	25.0228	-1.6158	2.63e-05	0.00024106
Cmeg28555_c0	1.4272	97.3945	-6.0926	2.63e-30	1e-28
Cmeg28558_c0	7.72853	25.5106	-1.7228	1.27e-05	0.00012257
Cmeg28567_c0	83.1538	25.7528	1.6911	0.00032821	0.0025678
Cmeg28569_c0	237.813	0.105805	11.134	1.8e-31	7.06e-30
Cmeg28571_c0	177.322	0	8.4702	7.69e-33	3.11e-31
Cmeg28573_c0	41.7737	2.96253	3.8177	1.3e-07	1.6e-06
Cmeg28577_c0	8.80458	49.8279	-2.5006	1.28e-12	2.41e-11
Cmeg28584_c1	21.2832	63.4614	-1.5762	3.56e-11	6.07e-10
Cmeg28585_c0	0.356701	173.523	-8.9262	2.76e-40	1.32e-38
Cmeg28597_c0	40.7916	8.40221	2.2794	0.0004198	0.0032134
Cmeg28599_c0	63.8622	140.227	-1.1347	1.97e-17	4.76e-16
Cmeg28627_c0	390.793	0.0264512	13.851	6.36e-32	2.51e-30
Cmeg28632_c0	1.46644	129.855	-6.4684	4.93e-39	2.31e-37
Cmeg28634_c0	13.7924	40.0997	-1.5397	1.9e-07	2.29e-06
Cmeg28636_c1	0.0396335	48.8894	-10.269	1.84e-10	2.97e-09
Cmeg28642_c0	7.21329	64.7297	-3.1657	2.31e-18	5.81e-17
Cmeg28646_c0	40.7983	5.37567	2.924	1.16e-05	0.00011267
Cmeg28647_c0	109.154	14.0191	2.9609	4.45e-13	8.66e-12
Cmeg28656_c0	5.66759	25.8949	-2.1919	1.15e-06	1.28e-05
Cmeg28671_c0	81.0504	0.0529023	10.581	1.21e-12	2.3e-11
Cmeg28676_c0	106.312	37.2168	1.5143	0.00047845	0.0036178
Cmeg28677_c0	17.1395	0.0529023	8.3398	0.00018955	0.0015431
Cmeg28678_c0	0	97.3358	-7.6049	4.23e-27	1.46e-25
Cmeg28681_c0	9.07606	23.9849	-1.402	0.00011181	0.00093787
Cmeg28688_c1	28.3241	65.6568	-1.2129	2.11e-09	3.12e-08
Cmeg28695_c0	1286.46	197.411	2.7041	1.97e-118	1.97e-116
Cmeg28702_c0	649.144	0.317414	10.998	1.43e-84	1.18e-82
Cmeg28710_c0	42.8787	176.412	-2.0406	5.95e-35	2.53e-33
Cmeg28712_c0	362.695	15.9762	4.5048	3.36e-63	2.25e-61
Cmeg28714_c0	0.237801	12.5379	-5.7204	3.54e-05	0.00031863
Cmeg28715_c0	114.347	308.737	-1.433	1.59e-44	8.18e-43
Cmeg28718_c0	10.0273	26.3718	-1.3951	5.3e-05	0.00046466
Cmeg28720_c0	57.6667	3.80897	3.9203	3.21e-10	5.06e-09
Cmeg28722_c1	432.805	1.00488	8.7506	1.36e-75	1.02e-73
Cmeg28723_c0	32.8236	2.77737	3.5629	6.8e-06	6.83e-05
Cmeg28727_c0	2.93288	15.3404	-2.3869	0.00010888	0.00091511
Cmeg28728_c0	1654.63	0	11.692	2.22e-190	3.71e-188
Cmeg28728_c1	602.11	262.386	1.1983	1.54e-08	2.09e-07
Cmeg28735_c0	6.61879	25.4883	-1.9452	4.31e-06	4.46e-05
Cmeg28740_c0	78.7485	0.608377	7.0161	7.65e-17	1.8e-15
Cmeg28745_c0	22.2177	0	5.4736	1.14e-05	0.00011104
Cmeg28747_c0	133.835	36.6878	1.8671	2.59e-07	3.08e-06
Cmeg28750_c0	1.34754	127.454	-6.5635	4.11e-38	1.88e-36
Cmeg28759_c0	30.4991	62.6244	-1.038	4.87e-08	6.24e-07
Cmeg28762_c0	5.54869	31.4549	-2.5031	1.7e-08	2.29e-07
Cmeg28768_c1	286.578	103.22	1.4732	3.62e-08	4.71e-07
Cmeg28773_c0	62.0264	6.42763	3.2705	4.65e-09	6.63e-08
Cmeg28774_c1	15.3409	237.116	-3.9501	1.59e-69	1.13e-67
Cmeg28775_c0	288.526	67.9821	2.0855	1.09e-17	2.66e-16
Cmeg28784_c0	23.5153	56.6512	-1.2685	1.37e-08	1.87e-07
Cmeg28787_c0	20.5698	0	5.3625	2.6e-05	0.00023868
Cmeg28793_c0	1.94204	27.93	-3.8462	1.76e-09	2.62e-08
Cmeg28797_c0	20.934	1.69287	3.6283	0.00028101	0.0022264
Cmeg28804_c0	25.8093	0.0529023	8.9303	8.53e-06	8.45e-05
Cmeg28807_c0	13.2915	41.1337	-1.6298	6.31e-08	7.99e-07
Cmeg28818_c0	139.234	37.8482	1.8792	1.2e-07	1.48e-06
Cmeg28822_c0	15.5966	40.3909	-1.3728	6.82e-07	7.72e-06
Cmeg28823_c0	11.2559	47.4005	-2.0742	1.23e-10	2e-09
Cmeg28827_c0	7.01512	52.6108	-2.9068	1.6e-14	3.41e-13
Cmeg28837_c0	137.317	1.48126	6.5345	1.86e-28	6.66e-27
Cmeg28841_c1	11.8124	31.6073	-1.42	8.18e-06	8.12e-05
Cmeg28848_c0	17.6765	41.2556	-1.2228	1.89e-06	2.04e-05
Cmeg28867_c0	1.66461	21.0813	-3.6627	2.26e-07	2.7e-06
Cmeg28874_c0	0.81645	39.0932	-5.5814	2.54e-13	5.01e-12
Cmeg28875_c3	15.3778	0.608377	4.6597	0.0004686	0.0035509
Cmeg28878_c0	13.4377	34.2117	-1.3482	5.79e-06	5.88e-05
Cmeg28881_c0	0.0792669	15.3464	-7.597	1.85e-05	0.00017431
Cmeg28882_c0	26.3757	0.0529023	8.9617	7.04e-06	7.06e-05
Cmeg28885_c1	24.7055	2.01029	3.6194	8.14e-05	0.0006972
Cmeg28887_c0	20.4251	0.132256	7.2709	2.4e-05	0.00022132
Cmeg28889_c0	0.158534	19.823	-6.9662	5.36e-07	6.14e-06
Cmeg28898_c0	16.7606	46.4752	-1.4714	3.9e-08	5.04e-07
Cmeg28901_c0	0.198167	68.3464	-8.43	6.97e-18	1.72e-16
Cmeg28907_c1	0	84.6419	-7.4033	3.12e-24	9.77e-23
Cmeg28914_c0	3.72555	17.64	-2.2433	5.09e-05	0.00044821
Cmeg28915_c0	2.53258	19.048	-2.911	3.79e-06	3.95e-05
Cmeg28921_c0	260.198	84.4022	1.6243	1.69e-09	2.53e-08
Cmeg28924_c0	6.46026	207.615	-5.0062	4.26e-64	2.88e-62
Cmeg28928_c0	50.1217	251.935	-2.3295	1.9e-54	1.14e-52
Cmeg28934_c0	9.68365	45.8885	-2.2445	6.31e-11	1.06e-09
Cmeg28936_c0	165.236	52.2424	1.6612	7.53e-07	8.5e-06
Cmeg28939_c0	0.475602	17.9839	-5.2408	6.51e-07	7.38e-06
Cmeg28945_c0	9.27304	25.7058	-1.471	4.38e-05	0.00038992
Cmeg28946_c0	6.65842	29.4253	-2.1438	2.76e-07	3.26e-06
Cmeg28956_c0	1.14937	16.8266	-3.8718	2.9e-06	3.08e-05
Cmeg28958_c0	51.6416	209.727	-2.0219	6.26e-41	3.04e-39
Cmeg28968_c0	275.893	17.6427	3.967	1.51e-43	7.69e-42
Cmeg28973_c0	64.6196	167.363	-1.3729	4.96e-24	1.54e-22
Cmeg28987_c0	15.1788	0.68773	4.4641	0.00062428	0.0045867
Cmeg28990_c0	20.5278	0	5.3595	2.66e-05	0.00024331
Cmeg28992_c0	18.9448	81.1323	-2.0985	2.66e-17	6.41e-16
Cmeg28999_c0	2241.47	0.44967	12.283	1.04e-232	2.36e-230
Cmeg29000_c1	27.1842	0.211609	7.0052	9.64e-07	1.08e-05
Cmeg29008_c0	1426.62	108.622	3.7152	5.94e-203	1.09e-200
Cmeg29012_c0	0	11.9559	-4.5797	5.42e-05	0.00047477
Cmeg29015_c0	1251.91	92.6227	3.7566	1.6e-180	2.47e-178
Cmeg29017_c0	12.0486	448.747	-5.219	2.2e-136	2.5e-134
Cmeg29018_c0	8.71936	30.1186	-1.7884	1.43e-06	1.57e-05
Cmeg29021_c0	56.2601	6.53344	3.1062	7.26e-08	9.17e-07
Cmeg29026_c0	3888.3	154.707	4.6515	0	0
Cmeg29034_c0	13.5031	39.0456	-1.5319	2.92e-07	3.44e-06
Cmeg29036_c0	918.021	0.105805	13.083	8.97e-84	7.25e-82
Cmeg29049_c0	42.4871	6.66569	2.6722	3.15e-05	0.0002858
Cmeg29050_c0	19.5369	67.419	-1.787	5.62e-13	1.08e-11
Cmeg29050_c1	106.026	457.299	-2.1087	4.22e-90	3.61e-88
Cmeg29051_c0	5.23162	24.7054	-2.2395	1.65e-06	1.8e-05
Cmeg29053_c0	111.787	228.742	-1.033	2.34e-25	7.61e-24
Cmeg29057_c0	14.3077	29.9419	-1.0654	0.00013537	0.0011252
Cmeg29061_c0	259.444	34.5442	2.9089	3.27e-28	1.16e-26
Cmeg29062_c0	744.21	61.1863	3.6044	3.03e-103	2.78e-101
Cmeg29064_c0	316.026	10.6598	4.8898	2.25e-58	1.44e-56
Cmeg29067_c0	110.26	512.746	-2.2173	7.47e-105	6.93e-103
Cmeg29068_c0	45.3756	238.211	-2.3923	1.34e-52	7.83e-51
Cmeg29070_c0	7.41106	75.549	-3.3497	8.74e-22	2.5e-20
Cmeg29072_c0	234.464	521.071	-1.1521	4.3e-61	2.82e-59
Cmeg29075_c0	20.0569	454.991	-4.5037	1.79e-136	2.04e-134
Cmeg29082_c0	115.609	526.662	-2.1876	1.6e-106	1.52e-104
Cmeg29083_c0	74.1404	281.352	-1.924	3.55e-52	2.05e-50
Cmeg29085_c0	29.8765	111.398	-1.8986	1.9e-21	5.37e-20
Cmeg29089_c0	93.9305	405.799	-2.1111	3.08e-80	2.4e-78
Cmeg29093_c1	40.6437	7.11483	2.5141	0.00011314	0.00094803
Cmeg29094_c0	291.173	72.3124	2.0096	1.41e-16	3.28e-15
Cmeg29097_c0	26.5941	0.158707	7.3886	1.54e-06	1.68e-05
Cmeg29098_c0	300.422	55.2565	2.4428	1.53e-24	4.85e-23
Cmeg29102_c0	28.177	3.7029	2.9278	0.00026467	0.002103
Cmeg29105_c0	550.523	45.3693	3.601	8.76e-77	6.6e-75
Cmeg29110_c0	20.1386	82.138	-2.0281	4.68e-17	1.11e-15
Cmeg29112_c0	3.09141	16.8758	-2.4486	4.17e-05	0.00037212
Cmeg29112_c1	3.24598	19.1321	-2.5593	9.23e-06	9.08e-05
Cmeg29114_c0	19.3942	50.394	-1.3776	2.76e-08	3.62e-07
Cmeg29132_c0	28.2745	0	5.8214	5.87e-07	6.69e-06
Cmeg29132_c2	19.1033	0.0264512	9.4963	0.00020849	0.0016879
Cmeg29137_c0	16.2497	0.502572	5.0149	0.00023415	0.0018815
Cmeg29141_c0	146.42	51.2502	1.5145	4.14e-05	0.00036966
Cmeg29144_c0	40.1091	0	6.3259	2.22e-09	3.27e-08
Cmeg29145_c0	46.1298	114.736	-1.3145	2.22e-16	5.13e-15
Cmeg29145_c1	9.51203	27.2709	-1.5195	1.95e-05	0.00018328
Cmeg29148_c0	8.79863	27.324	-1.6348	1.01e-05	9.88e-05
Cmeg29150_c0	102.062	28.0052	1.8657	6.99e-06	7.01e-05
Cmeg29158_c0	0.475602	9.70969	-4.3516	0.00029618	0.0023347
Cmeg29177_c0	37.1766	0	6.2163	8.62e-09	1.2e-07
Cmeg29179_c0	10.9361	45.5235	-2.0575	3.25e-10	5.12e-09
Cmeg29185_c0	29.3593	0.44967	6.0288	3.28e-07	3.83e-06
Cmeg29186_c0	7.16296	44.2232	-2.6262	1.02e-11	1.8e-10
Cmeg29187_c1	7.33219	26.4514	-1.851	4.55e-06	4.69e-05
Cmeg29192_c1	375.142	1227.15	-1.7098	3.69e-200	6.56e-198
Cmeg29197_c0	89.8883	21.7958	2.0441	2.9e-06	3.08e-05
Cmeg29198_c0	237.574	7.90625	4.9092	2e-44	1.02e-42
Cmeg29213_c2	16.3488	51.1711	-1.6461	1.36e-09	2.05e-08
Cmeg29216_c0	25.1562	138.25	-2.4583	7.33e-32	2.89e-30
Cmeg29222_c0	313.091	794.239	-1.343	1.77e-105	1.65e-103
Cmeg29228_c0	71.125	176.278	-1.3094	3.06e-24	9.6e-23
Cmeg29229_c0	1436.59	0.185158	12.922	7.09e-134	7.91e-132
Cmeg29230_c1	939.571	293.035	1.6809	4.35e-33	1.78e-31
Cmeg29235_c0	82.8328	20.6867	2.0015	1.15e-05	0.00011131
Cmeg29238_c0	29.242	179.317	-2.6164	1.27e-42	6.32e-41
Cmeg29240_c0	14.664	0	4.8742	0.00052763	0.0039512
Cmeg29241_c0	813.912	9.70758	6.3896	6.28e-160	8.26e-158
Cmeg29243_c0	1.62497	13.5687	-3.0618	7.4e-05	0.00063566
Cmeg29244_c0	45.6922	3.80923	3.5844	9.93e-08	1.24e-06
Cmeg29245_c0	1353.58	273.481	2.3073	5.35e-94	4.65e-92
Cmeg29246_c0	8834.9	1731.73	2.351	0	0
Cmeg29246_c1	2273.77	95.9106	4.5673	0	0
Cmeg29251_c0	32.3354	0.396767	6.3487	7.85e-08	9.91e-07
Cmeg29252_c0	7.92669	55.0986	-2.7972	8.43e-15	1.83e-13
Cmeg29255_c0	57.6263	229.216	-1.9919	4.81e-44	2.46e-42
Cmeg29257_c0	637.367	2.64512	7.9127	1.34e-118	1.35e-116
Cmeg29258_c0	4.83528	21.7952	-2.1723	8.72e-06	8.61e-05
Cmeg29260_c0	204.987	82.353	1.3156	9.75e-05	0.00082689
Cmeg29267_c1	1.50607	14.4159	-3.2588	3.2e-05	0.00028977
Cmeg29275_c0	1375.78	212.188	2.6968	5.83e-126	6.23e-124
Cmeg29275_c1	313.091	87.542	1.8385	1.03e-14	2.22e-13
Cmeg29280_c0	0	21.7984	-5.4462	4.47e-08	5.75e-07
Cmeg29283_c0	64.5629	12.2469	2.3983	3.17e-06	3.33e-05
Cmeg29289_c1	0.0792669	35.3192	-8.7995	1.48e-09	2.23e-08
Cmeg29292_c0	8.9968	99.4511	-3.4665	1.25e-28	4.51e-27
Cmeg29293_c0	153.126	0.0264512	12.499	6.69e-17	1.57e-15
Cmeg29294_c0	1488.66	145.544	3.3545	2.23e-187	3.58e-185
Cmeg29300_c0	951.228	1.71933	9.1118	9.47e-158	1.22e-155
Cmeg29305_c0	0.91157	231.422	-7.988	1.37e-59	8.82e-58
Cmeg29307_c0	1805.97	22.06	6.3552	0	0
Cmeg29316_c0	0.158534	16.6902	-6.7181	3.4e-06	3.57e-05
Cmeg29317_c0	2448.9	290.731	3.0744	1.24e-272	3.82e-270
Cmeg29326_c0	242.868	100.651	1.2708	6.42e-05	0.00055749
Cmeg29331_c0	74.377	251.271	-1.7563	2.06e-43	1.04e-41
Cmeg29344_c0	0.435968	144.718	-8.3748	2.72e-36	1.2e-34
Cmeg29356_c3	6.26209	24.0177	-1.9394	8.37e-06	8.3e-05
Cmeg29383_c0	48.8308	111.586	-1.1923	9.31e-15	2.02e-13
Cmeg29390_c0	26.6713	0	5.7372	1.28e-06	1.41e-05
Cmeg29404_c0	22.1274	0.502572	5.4604	1.2e-05	0.00011623
Cmeg29405_c0	145.512	11.2153	3.6976	3.65e-22	1.06e-20
Cmeg29414_c0	1.03047	10.4755	-3.3456	0.00035676	0.0027692
Cmeg29419_c0	12.6034	36.7391	-1.5435	6e-07	6.82e-06
Cmeg29421_c0	5.27046	16.5584	-1.6516	0.00055551	0.0041339
Cmeg29422_c0	46.2483	196.459	-2.0868	2.06e-39	9.76e-38
Cmeg29425_c0	44.6324	242.654	-2.4427	2.3e-54	1.38e-52
Cmeg29430_c0	21.6795	70.1159	-1.6934	6.83e-13	1.31e-11
Cmeg29435_c0	0.435968	122.887	-8.1389	6.31e-32	2.5e-30
Cmeg29442_c0	82.8157	9.205	3.1694	3.43e-11	5.86e-10
Cmeg29469_c0	112.355	1.63997	6.0983	1.56e-23	4.79e-22
Cmeg29470_c0	7.92669	22.1917	-1.4852	0.00013712	0.0011382
Cmeg29475_c0	19.0637	39.9926	-1.0689	1e-05	9.79e-05
Cmeg29478_c0	0.673769	9.28938	-3.7853	0.00053979	0.004035
Cmeg29484_c1	2.29874	16.0215	-2.8011	2.83e-05	0.00025806
Cmeg29492_c0	162.32	40.6025	1.9992	8.54e-10	1.31e-08
Cmeg29493_c0	0.990837	19.494	-4.2982	3.06e-07	3.6e-06
Cmeg29509_c0	42.8438	0.0264512	10.662	2.83e-07	3.34e-06
Cmeg29511_c0	0.0396335	20.844	-9.0387	4.89e-06	5.03e-05
Cmeg29511_c1	0	41.2231	-6.3654	1.5e-13	3e-12
Cmeg29521_c0	0.396335	52.2688	-7.0431	4.91e-16	1.11e-14
Cmeg29523_c0	15.7345	39.8881	-1.342	1.03e-06	1.15e-05
Cmeg29532_c0	20.1088	48.9095	-1.2823	1.16e-07	1.43e-06
Cmeg29535_c0	0	22.83	-5.5129	2.2e-08	2.93e-07
Cmeg29536_c0	8.64485	21.2726	-1.2991	0.00043817	0.0033417
Cmeg29540_c0	10.7803	26.5392	-1.2997	8.56e-05	0.00073215
Cmeg29545_c0	7.37183	24.734	-1.7464	1.54e-05	0.00014633
Cmeg29556_c0	10.6341	36.0775	-1.7624	1.58e-07	1.93e-06
Cmeg29566_c0	46.5273	9.62849	2.2727	0.00017252	0.001409
Cmeg29567_c0	6.14319	20.484	-1.7374	8.64e-05	0.00073753
Cmeg29570_c0	7.60963	35.1142	-2.2062	1.36e-08	1.85e-07
Cmeg29582_c0	52.3832	3.33285	3.9743	1.59e-09	2.38e-08
Cmeg29585_c0	0.277434	36.4497	-7.0376	1.23e-11	2.15e-10
Cmeg29589_c0	12.7612	25.6034	-1.0046	0.00058526	0.0043281
Cmeg29603_c0	0.617093	37.6493	-5.931	9.4e-13	1.79e-11
Cmeg29603_c1	6.4773	281.095	-5.4395	5.87e-86	4.87e-84
Cmeg29607_c0	183.489	59.0919	1.6347	3.34e-07	3.9e-06
Cmeg29613_c1	67.6734	312.628	-2.2078	1.9e-64	1.29e-62
Cmeg29615_c0	22.1444	87.2645	-1.9785	1.09e-17	2.66e-16
Cmeg29622_c0	146.908	12.3791	3.5689	1.58e-21	4.48e-20
Cmeg29630_c0	2674.09	63.7745	5.3899	0	0
Cmeg29643_c0	357.778	115.341	1.6332	1.1e-12	2.09e-11
Cmeg29650_c0	2036.93	78.7552	4.6929	0	0
Cmeg29651_c0	26.4748	84.7228	-1.6781	3.71e-15	8.14e-14
Cmeg29652_c0	1301.13	245.283	2.4072	6.94e-98	6.19e-96
Cmeg29657_c0	4.91455	23.2511	-2.2422	3.31e-06	3.48e-05
Cmeg29659_c1	9.19536	62.0899	-2.7554	2.46e-16	5.66e-15
Cmeg29662_c0	216.739	50.2789	2.1079	6.03e-14	1.25e-12
Cmeg29669_c2	202.133	37.1554	2.4437	4.86e-17	1.15e-15
Cmeg29670_c0	21.9962	103.837	-2.239	8.98e-23	2.64e-21
Cmeg29672_c0	20.022	68.6876	-1.7785	3.81e-13	7.44e-12
Cmeg29677_c0	35.3091	126.179	-1.8374	1.84e-23	5.58e-22
Cmeg29678_c0	1883.08	298.634	2.6566	1.83e-167	2.57e-165
Cmeg29679_c0	98.1868	26.6617	1.8808	8.59e-06	8.49e-05
Cmeg29680_c0	130.769	34.1749	1.936	1.09e-07	1.36e-06
Cmeg29683_c0	27.8703	60.6671	-1.1222	2.7e-08	3.55e-07
Cmeg29684_c0	28.5714	90.7317	-1.667	4.86e-16	1.11e-14
Cmeg29691_c1	35.6566	98.2706	-1.4626	1.59e-15	3.55e-14
Cmeg29692_c0	630.453	7.27407	6.4375	2.52e-124	2.65e-122
Cmeg29696_c0	320.108	99.4603	1.6864	2.18e-12	4.04e-11
Cmeg29716_c0	4.83528	16.8494	-1.801	0.00029886	0.0023551
Cmeg29717_c0	3.44811	25.9502	-2.9119	6.8e-08	8.61e-07
Cmeg29717_c4	1.86277	14.1514	-2.9254	6.58e-05	0.00057078
Cmeg29722_c0	0.0792669	126.021	-10.635	3.16e-23	9.43e-22
Cmeg29722_c1	0.277434	240.894	-9.762	4.19e-49	2.32e-47
Cmeg29722_c2	0.0396335	18.2566	-8.8475	1.47e-05	0.00014055
Cmeg29723_c0	9.03564	32.7465	-1.8576	3.24e-07	3.8e-06
Cmeg29729_c5	3.84445	18.8861	-2.2965	2.33e-05	0.00021591
Cmeg29729_c6	2.02131	12.7495	-2.6571	0.000244	0.0019544
Cmeg29732_c0	35.1153	2.93608	3.5801	3.05e-06	3.22e-05
Cmeg29733_c0	0.1189	36.7674	-8.2725	1.76e-10	2.85e-09
Cmeg29742_c0	9.55127	29.5742	-1.6306	4.47e-06	4.61e-05
Cmeg29745_c0	2.06094	16.1749	-2.9724	1.8e-05	0.00017043
Cmeg29750_c0	170.161	62.188	1.4522	3.26e-05	0.00029524
Cmeg29752_c0	12.7223	70.9886	-2.4802	3.04e-17	7.3e-16
Cmeg29761_c0	16.5723	0.0264512	9.2912	0.00047175	0.0035715
Cmeg29763_c0	75.6869	238.329	-1.6548	2.87e-39	1.35e-37
Cmeg29772_c0	22.3144	0	5.4799	1.09e-05	0.00010608
Cmeg29773_c1	13.1187	34.0575	-1.3763	4.98e-06	5.1e-05
Cmeg29774_c0	21.8369	88.5775	-2.0202	3.22e-18	8.07e-17
Cmeg29782_c0	17.1197	82.5541	-2.2697	1.3e-18	3.33e-17
Cmeg29785_c0	9.02018	35.8786	-1.9919	3.65e-08	4.75e-07
Cmeg29786_c0	1.62497	15.6437	-3.2671	1.46e-05	0.00013919
Cmeg29788_c0	57.8672	274.103	-2.2439	1.95e-57	1.22e-55
Cmeg29792_c2	245.621	16.9655	3.8558	6.87e-38	3.13e-36
Cmeg29794_c0	101.065	32.0776	1.6556	0.00011724	0.00098139
Cmeg29799_c0	9.37173	34.6111	-1.8848	1.26e-07	1.55e-06
Cmeg29802_c0	12.4053	30.5056	-1.2981	2.56e-05	0.00023564
Cmeg29805_c0	55.2887	5.58119	3.3083	2.48e-08	3.29e-07
Cmeg29813_c0	502.053	0.158707	11.627	1.01e-59	6.5e-58
Cmeg29821_c0	29.2891	94.6195	-1.6918	7.4e-17	1.74e-15
Cmeg29822_c0	19.4109	191.948	-3.3058	2.09e-52	1.21e-50
Cmeg29824_c1	1227.91	202.901	2.5974	9.06e-106	8.51e-104
Cmeg29825_c0	16.6033	35.3189	-1.089	2.84e-05	0.00025926
Cmeg29827_c0	3101.31	502.712	2.6251	4.43e-269	1.3e-266
Cmeg29834_c0	20.0149	96.2605	-2.2659	2.06e-21	5.8e-20
Cmeg29835_c0	4550.52	1431.24	1.6688	1.01e-150	1.25e-148
Cmeg29835_c1	46.5249	105.458	-1.1806	6.42e-14	1.32e-12
Cmeg29839_c0	78.4291	204.134	-1.3801	4.45e-29	1.62e-27
Cmeg29843_c1	2.89324	18.6216	-2.6862	8.57e-06	8.47e-05
Cmeg29847_c0	46.9657	0.23806	7.6241	2.22e-10	3.54e-09
Cmeg29852_c0	26.877	67.5147	-1.3288	2.49e-10	3.96e-09
Cmeg29854_c0	89.0334	0.0793535	10.132	1.53e-14	3.27e-13
Cmeg29857_c0	3.48497	39.4548	-3.501	2.41e-12	4.45e-11
Cmeg29868_c0	14.268	51.07	-1.8397	2.11e-10	3.37e-09
Cmeg29872_c0	53.5856	10.6334	2.3332	3.54e-05	0.00031863
Cmeg29875_c0	10.2659	28.9574	-1.4961	1.24e-05	0.00012001
Cmeg29877_c0	3.84445	20.2346	-2.396	8.55e-06	8.45e-05
Cmeg29885_c0	18.2362	0.0264512	9.4293	0.00027479	0.0021792
Cmeg29890_c0	0.713402	9.88824	-3.7929	0.00035502	0.0027575
Cmeg29895_c0	0	11.6121	-4.5376	7.04e-05	0.00060713
Cmeg29897_c0	8.69519	265.274	-4.9311	2.57e-81	2.02e-79
Cmeg29898_c0	28.8575	0.0793535	8.5064	1.53e-06	1.67e-05
Cmeg29901_c0	0	42.1285	-6.3967	8.59e-14	1.76e-12
Cmeg29903_c0	1516.61	0.0793535	14.222	1.85e-110	1.79e-108
Cmeg29906_c0	4.75602	16.1881	-1.7671	0.00043862	0.0033441
Cmeg29908_c0	1.10974	13.1198	-3.5635	4.94e-05	0.00043692
Cmeg29909_c0	0.0792669	77.9762	-9.9421	1.42e-16	3.29e-15
Cmeg29915_c0	17.5973	48.9875	-1.4771	1.59e-08	2.15e-07
Cmeg29920_c1	42.2889	0.396767	6.7358	8.69e-10	1.33e-08
Cmeg29934_c0	93.8917	2.2219	5.4011	2.28e-19	6.01e-18
Cmeg29936_c0	44.2294	0.0264512	10.707	2e-07	2.41e-06
Cmeg29951_c0	1858.81	10.0316	7.5337	0	0
Cmeg29952_c1	0.990837	20.1047	-4.3427	1.93e-07	2.33e-06
Cmeg29957_c2	0.515235	11.7414	-4.5102	6.48e-05	0.00056227
Cmeg29962_c0	40.6421	0.132256	8.2635	8.09e-09	1.13e-07
Cmeg29965_c0	5.70722	17.4049	-1.6086	0.00046733	0.0035435
Cmeg29968_c0	197.003	7.30052	4.7541	1.96e-36	8.67e-35
Cmeg29969_c0	30.1638	69.5274	-1.2048	8.01e-10	1.23e-08
Cmeg29970_c0	6.46026	43.8917	-2.7643	5.22e-12	9.37e-11
Cmeg29971_c0	91.1078	317.231	-1.7999	1.82e-55	1.11e-53
Cmeg29973_c3	25.7661	1.2432	4.3733	9.85e-06	9.65e-05
Cmeg29973_c4	21.5234	0.264512	6.3464	1.18e-05	0.00011423
Cmeg29974_c0	34.6404	106.782	-1.6241	3.22e-18	8.07e-17
Cmeg29979_c0	456.377	186.766	1.289	1.95e-08	2.61e-07
Cmeg29989_c0	187.358	33.0121	2.5047	1.44e-16	3.34e-15
Cmeg29992_c0	131.7	0.105805	10.282	2.23e-20	6.11e-19
Cmeg30002_c1	2417.94	699.991	1.7884	4.42e-96	3.88e-94
Cmeg30002_c2	1371.41	0.129611	13.369	8.59e-118	8.55e-116
Cmeg30002_c3	45.6181	0	6.5115	1.8e-10	2.9e-09
Cmeg30003_c0	17.2406	43.5045	-1.3354	3.57e-07	4.15e-06
Cmeg30009_c0	0.594502	13.4372	-4.4984	1.93e-05	0.00018185
Cmeg30012_c0	40.3944	1.66642	4.5993	1.67e-08	2.25e-07
Cmeg30013_c0	30.28	3.80897	2.9909	0.00012167	0.0010161
Cmeg30015_c0	32.0544	3.86187	3.0531	5.96e-05	0.00051926
Cmeg30016_c0	213.107	88.6299	1.2657	0.00020117	0.0016302
Cmeg30032_c0	30.0818	1.2432	4.5968	1.12e-06	1.25e-05
Cmeg30041_c0	126.772	35.1007	1.8527	6.79e-07	7.69e-06
Cmeg30042_c0	38.7219	106.453	-1.459	1.17e-16	2.73e-15
Cmeg30047_c0	3.40848	61.0985	-4.1639	1.82e-19	4.8e-18
Cmeg30051_c0	49.3104	216.567	-2.1349	4.81e-44	2.46e-42
Cmeg30055_c0	0.753036	64.0208	-6.4097	3.79e-20	1.03e-18
Cmeg30060_c0	49.4182	101.466	-1.0379	3.79e-12	6.87e-11
Cmeg30072_c0	56.0695	238.133	-2.0865	2.13e-47	1.15e-45
Cmeg30074_c0	64.1959	304.892	-2.2477	9.08e-64	6.1e-62
Cmeg30080_c0	158.137	45.9174	1.7841	1.16e-07	1.43e-06
Cmeg30081_c0	3.92371	15.5059	-1.9825	0.00030258	0.0023829
Cmeg30087_c1	0.317068	91.6721	-8.1755	3.88e-24	1.21e-22
Cmeg30088_c0	60.6218	5.71345	3.4074	2.69e-09	3.93e-08
Cmeg30098_c0	140.634	32.9317	2.0944	1.9e-09	2.83e-08
Cmeg30099_c0	128.196	41.9251	1.6125	2.82e-05	0.00025754
Cmeg30101_c0	42.7689	4.41496	3.2761	1.11e-06	1.24e-05
Cmeg30107_c0	35.2306	0.740632	5.5719	2.97e-08	3.9e-07
Cmeg30108_c0	31.6771	141.412	-2.1584	1.35e-29	4.98e-28
Cmeg30116_c0	43.5243	7.08441	2.6191	3.46e-05	0.00031154
Cmeg30122_c0	271.255	42.4054	2.6773	6.03e-26	2e-24
Cmeg30123_c0	2191.34	283.454	2.9506	7.01e-230	1.57e-227
Cmeg30125_c1	176.415	6.42737	4.7786	6.58e-33	2.67e-31
Cmeg30125_c2	118.123	3.43865	5.1023	2.18e-23	6.57e-22
Cmeg30128_c0	222.434	54.3667	2.0326	2.6e-13	5.13e-12
Cmeg30137_c0	25.5006	78.3227	-1.6189	9.83e-14	2e-12
Cmeg30139_c0	3288.06	368.97	3.1557	0	0
Cmeg30145_c0	25.3654	96.15	-1.9224	6.56e-19	1.69e-17
Cmeg30147_c0	2132.01	240.421	3.1486	9.57e-246	2.4e-243
Cmeg30148_c0	1870.33	253.491	2.8833	1.02e-189	1.67e-187
Cmeg30151_c0	52.7787	9.81523	2.4269	2.05e-05	0.00019162
Cmeg30153_c0	26.8719	66.0472	-1.2974	5.95e-10	9.22e-09
Cmeg30154_c0	31.6695	70.7833	-1.1603	1.09e-09	1.65e-08
Cmeg30157_c0	19.1826	71.5493	-1.8991	2.49e-14	5.24e-13
Cmeg30158_c0	16.8839	60.4734	-1.8407	4.67e-12	8.42e-11
Cmeg30159_c0	83.2029	21.723	1.9374	2.24e-05	0.00020866
Cmeg30162_c0	43.1204	4.94637	3.1239	2.21e-06	2.37e-05
Cmeg30163_c3	16.9235	36.9258	-1.1256	1.4e-05	0.00013443
Cmeg30166_c0	11.8877	98.5837	-3.0519	1.38e-26	4.67e-25
Cmeg30167_c0	14.0302	41.4548	-1.563	9.74e-08	1.22e-06
Cmeg30168_c0	0.356701	81.9967	-7.8447	1.53e-22	4.48e-21
Cmeg30173_c0	20.4457	1.87803	3.4445	0.00050351	0.0037935
Cmeg30174_c0	30.1603	87.7411	-1.5406	1.29e-14	2.76e-13
Cmeg30176_c0	3.66213	18.8758	-2.3658	1.88e-05	0.00017757
Cmeg30177_c0	18.5623	37.8468	-1.0278	2.41e-05	0.00022256
Cmeg30190_c0	34.996	1.70848	4.3564	2.7e-07	3.19e-06
Cmeg30192_c0	25.4843	69.4539	-1.4464	2.61e-11	4.5e-10
Cmeg30195_c0	12.8016	57.2633	-2.1613	6.34e-13	1.22e-11
Cmeg30196_c1	0.0792669	12.1834	-7.264	0.00010499	0.00088514
Cmeg30198_c0	8.60046	22.4303	-1.383	0.00020458	0.0016573
Cmeg30199_c0	12.8809	36.82	-1.5153	7.2e-07	8.14e-06
Cmeg30201_c0	255.569	65.9591	1.9541	6.23e-14	1.29e-12
Cmeg30202_c0	22.5558	0.0264512	9.736	7.18e-05	0.00061857
Cmeg30206_c0	0	22.3965	-5.4852	2.96e-08	3.87e-07
Cmeg30212_c1	62.0577	5.79228	3.4214	1.59e-09	2.38e-08
Cmeg30213_c0	95.7553	31.6885	1.5954	0.00036124	0.0028005
Cmeg30214_c0	41.6151	84.6707	-1.0248	2.82e-10	4.49e-09
Cmeg30217_c0	345.054	162.164	1.0894	0.00041187	0.0031556
Cmeg30219_c0	6.53952	18.9361	-1.5339	0.00035236	0.0027402
Cmeg30226_c0	78.6463	922.74	-3.5525	1.3e-253	3.48e-251
Cmeg30227_c4	13.2376	46.1253	-1.8009	2.19e-09	3.23e-08
Cmeg30230_c0	165.921	48.248	1.782	5.92e-08	7.53e-07
Cmeg30232_c0	6.10355	36.323	-2.5732	9.23e-10	1.41e-08
Cmeg30235_c0	66.4376	245.071	-1.8831	6.92e-45	3.59e-43
Cmeg30242_c0	3.01214	19.9442	-2.7271	3.66e-06	3.83e-05
Cmeg30252_c0	36.9776	86.928	-1.2332	3.83e-12	6.94e-11
Cmeg30255_c0	141.715	13.9138	3.3484	2.35e-19	6.19e-18
Cmeg30265_c0	9.67057	23.1977	-1.2623	0.00028951	0.0022858
Cmeg30271_c0	73.3659	18.1984	2.0113	3.3e-05	0.00029826
Cmeg30275_c0	15.4575	0.132256	6.8688	0.00021427	0.0017313
Cmeg30279_c0	2.73471	24.6773	-3.1737	6.63e-08	8.39e-07
Cmeg30289_c0	151.325	58.0338	1.3827	0.00028204	0.0022339
Cmeg30296_c0	135.493	485.498	-1.8412	1.59e-85	1.31e-83
Cmeg30298_c0	116.497	28.4085	2.0359	1.15e-07	1.42e-06
Cmeg30300_c0	33.5854	0.476121	6.1404	4.55e-08	5.86e-07
Cmeg30301_c0	82.3314	7.60709	3.436	3.16e-12	5.76e-11
Cmeg30308_c0	425.733	157.529	1.4343	1.12e-10	1.84e-09
Cmeg30310_c0	44.986	127.714	-1.5054	3.47e-20	9.43e-19
Cmeg30312_c0	170.835	50.2744	1.7647	5.48e-08	6.99e-07
Cmeg30317_c0	6.73769	21.3196	-1.6619	8.56e-05	0.00073197
Cmeg30326_c0	311.636	115.065	1.4374	3.1e-08	4.05e-07
Cmeg30328_c0	27.2853	111.844	-2.0353	1.02e-22	3e-21
Cmeg30331_c2	22.7175	2.3806	3.2544	0.00040895	0.0031362
Cmeg30341_c0	22.0758	2.11609	3.383	0.0003517	0.0027368
Cmeg30342_c2	25.409	66.6596	-1.3915	1.37e-10	2.23e-09
Cmeg30350_c1	97.2169	9.72371	3.3216	1.25e-13	2.52e-12
Cmeg30355_c0	851.029	1.85158	8.8443	2.15e-145	2.55e-143
Cmeg30357_c1	60.2429	13.5618	2.1512	5.28e-05	0.00046334
Cmeg30359_c0	11.0181	27.9332	-1.3421	4.34e-05	0.00038715
Cmeg30360_c0	70.4945	10.2416	2.7831	2.95e-08	3.87e-07
Cmeg30361_c0	141.747	3.3064	5.4219	1.85e-28	6.64e-27
Cmeg30363_c0	22.1543	68.3971	-1.6263	3.18e-12	5.78e-11
Cmeg30365_c0	13.5856	62.5282	-2.2024	3.65e-14	7.63e-13
Cmeg30370_c0	1.4268	16.6515	-3.5448	4.96e-06	5.08e-05
Cmeg30371_c0	280.24	32.7063	3.099	3.62e-33	1.48e-31
Cmeg30374_c0	523.469	75.412	2.7952	6.29e-52	3.6e-50
Cmeg30377_c0	199.629	43.3831	2.2021	4.74e-14	9.85e-13
Cmeg30384_c0	384.463	7.93429	5.5986	5.21e-75	3.88e-73
Cmeg30391_c0	200.107	82.3599	1.2808	0.00023549	0.0018905
Cmeg30396_c0	78.8349	23.5151	1.7452	0.00027149	0.0021558
Cmeg30398_c0	7.84743	29.328	-1.902	1.04e-06	1.16e-05
Cmeg30399_c0	40.87	85.9996	-1.0733	8.61e-11	1.42e-09
Cmeg30406_c0	2033.6	0	11.99	3.3e-222	7.08e-220
Cmeg30407_c0	228.86	42.0825	2.4432	4.42e-19	1.15e-17
Cmeg30409_c0	28.7656	57.9436	-1.0103	2.15e-07	2.58e-06
Cmeg30410_c0	1.86277	40.757	-4.4515	1.06e-13	2.16e-12
Cmeg30418_c0	2.65544	101.599	-5.2578	2.88e-32	1.15e-30
Cmeg30423_c0	34.5536	96.068	-1.4752	2.57e-15	5.69e-14
Cmeg30425_c0	1.38717	52.6243	-5.2455	1.72e-17	4.18e-16
Cmeg30427_c0	15.6077	35.1716	-1.1722	1.58e-05	0.00015064
Cmeg30433_c0	6.26328	47.3891	-2.9196	2.91e-13	5.73e-12
Cmeg30435_c0	0.871936	30.4133	-5.1243	9.72e-11	1.6e-09
Cmeg30436_c1	1403.95	3.22704	8.7651	1.93e-240	4.61e-238
Cmeg30438_c0	18.7466	41.2054	-1.1362	4.07e-06	4.23e-05
Cmeg30441_c0	1.66461	16.241	-3.2864	9.68e-06	9.5e-05
Cmeg30447_c0	5.03345	19.2297	-1.9337	6.84e-05	0.00059128
Cmeg30453_c0	8.5212	119.828	-3.8138	1.46e-35	6.33e-34
Cmeg30454_c0	35.6305	6.2922	2.5015	0.00032035	0.0025125
Cmeg30461_c0	161.901	3.86187	5.3897	3.39e-32	1.35e-30
Cmeg30462_c0	19.5484	43.6971	-1.1605	1.67e-06	1.81e-05
Cmeg30463_c1	59.078	14.6262	2.0141	0.00019052	0.0015494
Cmeg30477_c0	0.0396335	351.24	-13.113	1.48e-39	7.02e-38
Cmeg30488_c0	2.69508	39.4506	-3.8716	7.93e-13	1.52e-11
Cmeg30490_c0	24.9635	2.91492	3.0983	0.00034316	0.0026754
Cmeg30510_c0	1.94204	12.5643	-2.6937	0.00025315	0.0020218
Cmeg30511_c0	530.585	0.0264512	14.292	2.65e-39	1.25e-37
Cmeg30512_c0	8.03212	20.9485	-1.383	0.00033248	0.002597
Cmeg30514_c0	153.307	39.3448	1.9622	5.27e-09	7.5e-08
Cmeg30519_c0	9.3535	24.9921	-1.4179	7.38e-05	0.00063428
Cmeg30521_c0	3.96335	16.9552	-2.0969	0.00011044	0.0009276
Cmeg30535_c0	23.356	1.08979	4.4217	2.36e-05	0.00021883
Cmeg30535_c1	142.861	8.86246	4.0108	1.36e-23	4.18e-22
Cmeg30540_c0	22.5542	45.4436	-1.0107	4.37e-06	4.52e-05
Cmeg30542_c0	50.4847	151.776	-1.588	9.25e-25	2.96e-23
Cmeg30543_c0	50.6908	7.25529	2.8046	2.24e-06	2.4e-05
Cmeg30545_c0	7.88706	23.6738	-1.5857	5.02e-05	0.00044281
Cmeg30547_c0	798.25	184.125	2.1162	1.91e-47	1.03e-45
Cmeg30548_c0	184.279	1.90448	6.5964	1.37e-37	6.2e-36
Cmeg30553_c0	130.291	44.7702	1.5411	7.34e-05	0.00063167
Cmeg30557_c0	9.83267	23.0064	-1.2264	0.00036666	0.0028372
Cmeg30562_c0	15.6552	0.185158	6.4017	0.00018622	0.001517
Cmeg30566_c0	3.80481	20.8157	-2.4518	5.28e-06	5.38e-05
Cmeg30580_c0	50.8101	0.0264512	10.908	4.03e-08	5.21e-07
Cmeg30587_c0	55.1817	10.7923	2.3542	2.31e-05	0.00021416
Cmeg30591_c0	38.7409	4.8887	2.9863	1.41e-05	0.00013555
Cmeg30596_c0	174.715	5.71345	4.9345	3.2e-33	1.31e-31
Cmeg30598_c0	18.3122	97.3035	-2.4097	1.35e-22	3.97e-21
Cmeg30610_c0	60.7399	247.312	-2.0256	5.08e-48	2.76e-46
Cmeg30611_c0	28.8575	64.1435	-1.1524	7.23e-09	1.02e-07
Cmeg30620_c0	37.6871	0	6.236	6.8e-09	9.58e-08
Cmeg30628_c0	324.894	39.809	3.0288	5.48e-37	2.45e-35
Cmeg30633_c0	104.469	236.595	-1.1793	2.98e-29	1.09e-27
Cmeg30635_c0	5.50905	18.6891	-1.7623	0.00016124	0.0013243
Cmeg30637_c0	5.70405	29.9427	-2.3921	6.26e-08	7.94e-07
Cmeg30639_c0	1.66461	25.0019	-3.9088	1.12e-08	1.54e-07
Cmeg30642_c0	22.5118	1.1374	4.3069	4.03e-05	0.00036037
Cmeg30647_c0	1.10974	56.3232	-5.6654	1.74e-18	4.42e-17
Cmeg30649_c0	86.4382	27.086	1.6741	0.00030085	0.00237
Cmeg30653_c1	59.4502	151.723	-1.3517	1.19e-21	3.38e-20
Cmeg30657_c0	21.5998	45.1683	-1.0643	2.79e-06	2.97e-05
Cmeg30665_c0	93.2722	31.7107	1.5565	0.00066933	0.004896
Cmeg30665_c1	84.6797	27.324	1.6318	0.00054317	0.0040554
Cmeg30671_c0	3.01214	52.135	-4.1134	8.78e-17	2.06e-15
Cmeg30682_c0	151.025	502.874	-1.7354	3.25e-84	2.64e-82
Cmeg30682_c1	9.7102	50.1556	-2.3688	3.01e-12	5.51e-11
Cmeg30686_c0	17.7954	0.846437	4.394	0.00023254	0.0018698
Cmeg30692_c1	0.237801	171.518	-9.4944	7.33e-37	3.26e-35
Cmeg30696_c0	10.6218	28.6273	-1.4304	2.05e-05	0.00019227
Cmeg30704_c0	32.2311	2.3806	3.7591	4.27e-06	4.42e-05
Cmeg30706_c0	134.62	47.6914	1.4971	0.00011081	0.00093011
Cmeg30707_c0	3.21031	17.1933	-2.4211	3.81e-05	0.00034151
Cmeg30709_c0	505.394	34.0403	3.8921	8.36e-77	6.32e-75
Cmeg30710_c0	4.71638	24.7218	-2.39	8.87e-07	9.97e-06
Cmeg30720_c0	30.6676	63.0884	-1.0407	4.2e-08	5.42e-07
Cmeg30723_c0	8.32461	36.7785	-2.1434	9.18e-09	1.28e-07
Cmeg30733_c0	3.32921	20.9559	-2.6541	2.58e-06	2.75e-05
Cmeg30734_c0	7.2125	35.9757	-2.3185	4.61e-09	6.58e-08
Cmeg30738_c0	122.134	32.6674	1.9025	4.9e-07	5.63e-06
Cmeg30740_c0	29.2543	4.65302	2.6524	0.00059933	0.0044151
Cmeg30748_c0	13.7528	36.5026	-1.4083	1.79e-06	1.94e-05
Cmeg30751_c0	4.00298	18.765	-2.2289	3.07e-05	0.00027872
Cmeg30758_c0	12.6086	84.5342	-2.7451	1.26e-21	3.59e-20
Cmeg30760_c0	145.163	0.0529023	11.422	5.01e-19	1.3e-17
Cmeg30761_c0	44.231	102.48	-1.2122	7.38e-14	1.51e-12
Cmeg30765_c0	66.5077	147.286	-1.147	2.16e-18	5.43e-17
Cmeg30771_c0	7.01512	21.0022	-1.582	0.00013607	0.0011307
Cmeg30772_c0	18.8655	93.079	-2.3027	5.33e-21	1.48e-19
Cmeg30784_c1	67.7399	176.956	-1.3853	1.66e-25	5.42e-24
Cmeg30786_c0	112.932	2.01029	5.8119	1.83e-23	5.57e-22
Cmeg30787_c0	105.069	31.3621	1.7442	2.66e-05	0.00024381
Cmeg30791_c0	278.8	37.2961	2.9021	4.33e-30	1.64e-28
Cmeg30798_c0	151.402	32.9581	2.1997	5.46e-11	9.18e-10
Cmeg30800_c0	97.5994	29.1756	1.7421	5.3e-05	0.00046466
Cmeg30801_c0	259.768	84.8873	1.6136	2.42e-09	3.56e-08
Cmeg30802_c0	26.1478	129.009	-2.3027	1.76e-28	6.33e-27
Cmeg30806_c0	14.5891	215.507	-3.8848	5.54e-63	3.69e-61
Cmeg30810_c0	1.38717	12.1712	-3.1333	0.0001574	0.0012954
Cmeg30818_c0	20.8151	0	5.3796	2.3e-05	0.00021359
Cmeg30832_c0	11.7315	27.7782	-1.2436	8.16e-05	0.00069855
Cmeg30843_c0	16.7253	0.846437	4.3045	0.00040307	0.003094
Cmeg30844_c2	23.8605	65.3878	-1.4544	8.89e-11	1.47e-09
Cmeg30844_c4	16.7721	46.1573	-1.4605	4.8e-08	6.16e-07
Cmeg30849_c0	322.79	83.295	1.9543	3.35e-17	8.03e-16
Cmeg30852_c0	29.3288	3.04374	3.2684	5.64e-05	0.00049264
Cmeg30854_c0	19.3411	74.906	-1.9534	2.96e-15	6.53e-14
Cmeg30855_c0	0.277434	23.7447	-6.4193	2.18e-08	2.9e-07
Cmeg30857_c0	426.743	122.402	1.8017	1.22e-18	3.11e-17
Cmeg30858_c0	546.721	1396.46	-1.3529	3.27e-185	5.14e-183
Cmeg30861_c0	4.83528	22.2415	-2.2016	6.31e-06	6.36e-05
Cmeg30863_c0	96.6656	19.3887	2.3178	3.41e-08	4.44e-07
Cmeg30866_c0	19.9356	0	5.3173	3.58e-05	0.00032169
Cmeg30869_c0	25.128	74.4529	-1.567	8.47e-13	1.62e-11
Cmeg30874_c0	15.0211	0.502572	4.9015	0.00044114	0.0033603
Cmeg30876_c0	10.7803	53.4091	-2.3087	1.01e-12	1.91e-11
Cmeg30877_c0	11.0974	29.0944	-1.3905	2.24e-05	0.00020866
Cmeg30895_c0	8.5212	47.9507	-2.4924	3.57e-12	6.48e-11
Cmeg30898_c0	12.2467	61.0969	-2.3187	2.21e-14	4.67e-13
Cmeg30917_c0	34.7173	3.00961	3.528	4.21e-06	4.37e-05
Cmeg30919_c0	20.7683	48.2895	-1.2173	2.68e-07	3.17e-06
Cmeg30922_c0	19.9721	61.8899	-1.6317	3.15e-11	5.39e-10
Cmeg30934_c3	2.21947	12.9875	-2.5488	0.00026399	0.0020996
Cmeg30937_c0	15.576	98.2568	-2.6572	2.33e-24	7.33e-23
Cmeg30940_c0	346.378	0.185158	10.869	7.48e-47	3.98e-45
Cmeg30946_c0	137.915	32.8724	2.0688	4.36e-09	6.25e-08
Cmeg30951_c0	32.2751	118.312	-1.8741	1.9e-22	5.54e-21
Cmeg30956_c0	5.00531	16.2696	-1.7006	0.00052759	0.0039512
Cmeg30960_c1	3.21031	15.0221	-2.2263	0.00019321	0.0015693
Cmeg30963_c0	390.722	0.0793535	12.266	3.05e-42	1.51e-40
Cmeg30968_c0	758.084	11.9496	5.9873	2.53e-148	3.07e-146
Cmeg30970_c0	3.52738	14.0191	-1.9907	0.00057872	0.0042874
Cmeg30972_c0	16.2101	108.34	-2.7406	3.14e-27	1.09e-25
Cmeg30974_c0	20.8718	48.8817	-1.2277	2.03e-07	2.44e-06
Cmeg30980_c0	19.5393	55.8389	-1.5149	1.04e-09	1.59e-08
Cmeg30982_c0	93.5671	10.7392	3.1231	3.14e-12	5.73e-11
Cmeg30985_c0	15.4967	44.6197	-1.5257	4.44e-08	5.72e-07
Cmeg30986_c0	138.707	21.0636	2.7192	2.34e-14	4.94e-13
Cmeg30992_c7	211.336	0.0529023	11.964	8.61e-25	2.76e-23
Cmeg30992_c8	1670.29	2.80382	9.2185	3.61e-272	1.08e-269
Cmeg30999_c0	195.3	14.601	3.7415	1.48e-29	5.46e-28
Cmeg31008_c0	62.1076	0.502572	6.9493	1.25e-13	2.52e-12
Cmeg31009_c0	18.0729	68.3204	-1.9185	7.4e-14	1.52e-12
Cmeg31010_c1	1.14937	23.2701	-4.3396	2.14e-08	2.86e-07
Cmeg31016_c0	0	8.94287	-4.1607	0.00055658	0.0041405
Cmeg31018_c0	4.31965	17.7675	-2.0403	9.08e-05	0.00077264
Cmeg31019_c0	91.887	12.6458	2.8612	9.75e-11	1.61e-09
Cmeg31019_c1	9.90837	22.5626	-1.1872	0.00050635	0.0038137
Cmeg31019_c3	45.8131	5.53491	3.0491	1.63e-06	1.78e-05
Cmeg31019_c4	13.7924	32.2302	-1.2245	2.51e-05	0.00023067
Cmeg31019_c7	535.082	180.999	1.5638	2.35e-16	5.42e-15
Cmeg31023_c0	103.147	31.0801	1.7306	3.77e-05	0.00033869
Cmeg31025_c0	202.928	74.7959	1.4399	7.51e-06	7.49e-05
Cmeg31027_c0	0.277434	11.5594	-5.3808	6.71e-05	0.00058131
Cmeg31043_c1	9.07606	21.4254	-1.2392	0.00055137	0.0041092
Cmeg31046_c3	7.76816	23.4357	-1.5931	5.29e-05	0.00046404
Cmeg31049_c0	726.495	144.37	2.3312	2.72e-52	1.57e-50
Cmeg31062_c0	146.894	11.7385	3.6455	5.01e-22	1.45e-20
Cmeg31063_c0	34.9167	3.4651	3.3329	8.53e-06	8.44e-05
Cmeg31064_c1	58.8161	0.0793535	9.5337	8.45e-11	1.4e-09
Cmeg31065_c0	102.494	35.8088	1.5172	0.00058458	0.0043257
Cmeg31071_c0	66.5295	0	7.0559	1.9e-14	4.04e-13
Cmeg31079_c0	78.7905	24.4351	1.6891	0.00048098	0.0036336
Cmeg31096_c0	26.4752	58.8276	-1.1519	3.04e-08	3.97e-07
Cmeg31104_c0	0.475602	22.6872	-5.576	2.49e-08	3.29e-07
Cmeg31111_c0	1.74387	14.7862	-3.0839	3.38e-05	0.00030562
Cmeg31126_c0	136.145	48.2686	1.496	0.00010306	0.00087124
Cmeg31140_c3	22.0116	79.6503	-1.8554	1.67e-15	3.73e-14
Cmeg31140_c5	0.1189	49.4094	-8.6989	6.05e-13	1.17e-11
Cmeg31140_c6	26.7165	107.849	-2.0132	8.82e-22	2.52e-20
Cmeg31140_c7	7.60963	37.0581	-2.2839	3.34e-09	4.85e-08
Cmeg31145_c0	967.002	458.306	1.0772	7.86e-09	1.1e-07
Cmeg31152_c1	8.56043	21.663	-1.3395	0.0003216	0.0025207
Cmeg31152_c2	147.888	38.25	1.951	1.22e-08	1.67e-07
Cmeg31156_c2	0	14.2067	-4.8285	1.01e-05	9.84e-05
Cmeg31163_c0	25.363	3.09479	3.0348	0.00037786	0.0029166
Cmeg31168_c0	0.0792669	19.6762	-7.9555	1.98e-06	2.13e-05
Cmeg31168_c1	0.237801	21.1173	-6.4725	1.37e-07	1.68e-06
Cmeg31171_c0	18.1521	0	5.1821	8.81e-05	0.00075131
Cmeg31174_c0	142.955	31.4197	2.1858	2.43e-10	3.88e-09
Cmeg31177_c0	18.9052	1.48126	3.6739	0.00050791	0.003822
Cmeg31180_c0	2.95903	13.9133	-2.2333	0.00032823	0.0025678
Cmeg31184_c0	9.55167	33.3105	-1.8022	3.66e-07	4.25e-06
Cmeg31188_c0	14010.8	2157.48	2.6991	0	0
Cmeg31200_c1	2.34908	82.1478	-5.1281	2.04e-26	6.87e-25
Cmeg31210_c0	37.4548	5.71927	2.7112	7.64e-05	0.00065543
Cmeg31221_c0	2779.11	0	12.44	3.28e-280	1.07e-277
Cmeg31223_c0	42.8041	7.19472	2.5727	5.27e-05	0.00046257
Cmeg31237_c0	1.82314	75.6503	-5.3748	2.02e-24	6.36e-23
Cmeg31237_c1	3.80481	21.6913	-2.5112	2.74e-06	2.91e-05
Cmeg31240_c0	9.19497	29.5988	-1.6866	3.18e-06	3.35e-05
Cmeg31243_c0	39.7524	0.23806	7.3836	4.17e-09	6e-08
Cmeg31246_c0	35.2346	133.734	-1.9243	1.07e-25	3.53e-24
Cmeg31248_c0	0.198167	31.7403	-7.3235	4.29e-10	6.72e-09
Cmeg31254_c1	61.2753	8.49082	2.8513	1.37e-07	1.68e-06
Cmeg31258_c0	6.22246	20.6039	-1.7274	8.59e-05	0.00073362
Cmeg31260_c0	30.597	0.0264512	10.176	7.07e-06	7.08e-05
Cmeg31263_c0	60.6392	11.2957	2.4245	5.07e-06	5.18e-05
Cmeg31264_c0	521.576	146.688	1.8301	3.09e-23	9.23e-22
Cmeg31267_c0	33.5696	75.4189	-1.1678	2.78e-10	4.41e-09
Cmeg31271_c0	14.9418	0.608377	4.6182	0.00058754	0.0043398
Cmeg31276_c0	168.005	66.9709	1.3269	0.00034563	0.002693
Cmeg31278_c0	3.68671	45.7293	-3.6327	2.73e-14	5.73e-13
Cmeg31284_c0	20.2131	0	5.3372	3.11e-05	0.00028184
Cmeg31287_c2	9.31585	25.4825	-1.4517	5.23e-05	0.00046053
Cmeg31292_c0	19.0681	45.9896	-1.2701	3.09e-07	3.63e-06
Cmeg31297_c2	213.108	46.3086	2.2022	6.72e-15	1.46e-13
Cmeg31301_c0	0.277434	10.3659	-5.2236	0.00015831	0.0013024
Cmeg31302_c0	1.58534	16.1934	-3.3525	8.94e-06	8.81e-05
Cmeg31309_c0	0	184.3	-8.5259	6.53e-45	3.39e-43
Cmeg31313_c0	20.4509	0	5.3541	2.76e-05	0.00025232
Cmeg31314_c0	8.67973	40.0923	-2.2076	1.28e-09	1.94e-08
Cmeg31315_c0	388.586	16.1619	4.5876	1.78e-68	1.25e-66
Cmeg31319_c0	21.24	71.9651	-1.7605	1.35e-13	2.72e-12
Cmeg31320_c1	74.9069	16.6378	2.1706	5.36e-06	5.45e-05
Cmeg31323_c1	14.427	29.1777	-1.0161	0.00022506	0.0018155
Cmeg31329_c0	49.74	7.46981	2.7353	4.4e-06	4.54e-05
Cmeg31332_c3	15.4174	47.4952	-1.6232	6.52e-09	9.21e-08
Cmeg31338_c0	6.87443	32.2167	-2.2285	4.73e-08	6.07e-07
Cmeg31339_c0	31.012	77.8987	-1.3288	1.07e-11	1.89e-10
Cmeg31340_c0	979.018	178.41	2.4561	7.51e-77	5.69e-75
Cmeg31346_c0	83.2691	0	7.3797	1.79e-17	4.33e-16
Cmeg31353_c0	4.31926	22.0603	-2.3526	3.93e-06	4.08e-05
Cmeg31357_c0	0.832303	27.2516	-5.0331	9.1e-10	1.39e-08
Cmeg31358_c0	12.9181	31.3444	-1.2788	2.26e-05	0.00020998
Cmeg31361_c0	77.8267	4.23219	4.2008	4.3e-14	8.97e-13
Cmeg31367_c0	230.587	55.9773	2.0424	7.13e-14	1.46e-12
Cmeg31369_c0	215.628	53.371	2.0144	1e-12	1.91e-11
Cmeg31370_c0	6.93586	26.5117	-1.9345	2.92e-06	3.1e-05
Cmeg31371_c0	62.584	9.36371	2.7406	2.49e-07	2.96e-06
Cmeg31372_c0	5.19198	16.5055	-1.6686	0.00053524	0.0040059
Cmeg31374_c0	40.2609	3.04188	3.7263	3.15e-07	3.7e-06
Cmeg31378_c0	56.3885	173.704	-1.6232	1.29e-28	4.64e-27
Cmeg31379_c0	25.4051	0.264512	6.5856	1.95e-06	2.11e-05
Cmeg31385_c1	3.52738	18.4894	-2.39	2.13e-05	0.00019921
Cmeg31386_c0	224.841	4.57579	5.6187	1.15e-44	5.94e-43
Cmeg31392_c0	22.6307	0.978693	4.5313	2.66e-05	0.0002435
Cmeg31397_c0	14.9022	62.0534	-2.058	2.13e-13	4.21e-12
Cmeg31398_c1	1138.56	0.0264512	15.394	5.78e-66	4e-64
Cmeg31400_c0	189.341	45.5211	2.0564	8.29e-12	1.48e-10
Cmeg31407_c1	206.006	56.6338	1.863	1.84e-10	2.97e-09
Cmeg31409_c0	159.928	39.2824	2.0255	6.51e-10	1.01e-08
Cmeg31432_c0	5.98465	19.2564	-1.686	0.00017202	0.0014059
Cmeg31434_c0	12.6034	34.9248	-1.4704	1.91e-06	2.07e-05
Cmeg31439_c0	36.3697	0	6.1847	1.26e-08	1.72e-07
Cmeg31441_c0	886.663	129.058	2.7804	5.8e-86	4.83e-84
Cmeg31443_c0	427.614	0.132256	11.659	7.02e-51	3.97e-49
Cmeg31451_c0	7.09439	27.9213	-1.9766	1.28e-06	1.41e-05
Cmeg31454_c0	225.554	42.5343	2.4068	2.36e-18	5.92e-17
Cmeg31455_c0	63.6514	141.902	-1.1566	6.72e-18	1.66e-16
Cmeg31458_c0	78.0022	294.938	-1.9188	1.73e-54	1.04e-52
Cmeg31458_c4	104.57	219.772	-1.0715	3.5e-25	1.14e-23
Cmeg31458_c6	236.166	83.0056	1.5085	2.25e-07	2.69e-06
Cmeg31459_c0	73.2094	9.01985	3.0209	1.75e-09	2.61e-08
Cmeg31467_c0	45.1742	200.827	-2.1524	3.15e-41	1.53e-39
Cmeg31468_c0	28.5821	59.2316	-1.0513	9.49e-08	1.19e-06
Cmeg31470_c0	179.061	63.1633	1.5033	7.28e-06	7.28e-05
Cmeg31471_c0	225.05	25.9967	3.1138	3.89e-27	1.35e-25
Cmeg31475_c0	2289.13	124.765	4.1975	0	0
Cmeg31475_c8	12.8567	31.5806	-1.2965	1.87e-05	0.00017614
Cmeg31480_c0	18.5088	40.1	-1.1154	6.54e-06	6.59e-05
Cmeg31482_c0	25.0484	58.1135	-1.2142	1.73e-08	2.32e-07
Cmeg31483_c0	52.2555	5.68753	3.1997	1.17e-07	1.44e-06
Cmeg31485_c0	5.27125	21.5138	-2.029	1.73e-05	0.00016411
Cmeg31489_c0	142.285	30.9857	2.1991	2.08e-10	3.33e-09
Cmeg31503_c0	154.183	28.1517	2.4533	1.92e-13	3.82e-12
Cmeg31504_c0	216.79	13.2258	4.0349	3.84e-35	1.64e-33
Cmeg31512_c0	11.0577	38.78	-1.8103	3.83e-08	4.96e-07
Cmeg31515_c1	22.3061	60.3338	-1.4355	5.91e-10	9.17e-09
Cmeg31515_c2	5.46942	26.7424	-2.2897	4.94e-07	5.66e-06
Cmeg31522_c0	15.6156	45.6552	-1.5478	2.53e-08	3.35e-07
Cmeg31525_c0	12.3018	27.0138	-1.1348	0.00019244	0.0015635
Cmeg31527_c1	0	19.7588	-5.3044	1.85e-07	2.23e-06
Cmeg31527_c8	4.55943	17.3919	-1.9315	0.00015372	0.0012672
Cmeg31532_c0	28.0609	80.6469	-1.5231	1.96e-13	3.9e-12
Cmeg31535_c0	1.50607	25.4476	-4.0787	6.43e-09	9.09e-08
Cmeg31542_c0	73.1618	13.3316	2.4562	3.95e-07	4.57e-06
Cmeg31544_c0	9.75538	26.2925	-1.4304	4.47e-05	0.00039816
Cmeg31555_c0	11.6709	28.3377	-1.2798	5.56e-05	0.00048595
Cmeg31556_c0	11.6855	49.1547	-2.0726	5.67e-11	9.53e-10
Cmeg31556_c1	7.76816	30.0916	-1.9537	5.66e-07	6.46e-06
Cmeg31560_c0	48.2331	0.608377	6.3089	5.43e-11	9.14e-10
Cmeg31561_c0	0.0792669	32.7394	-8.6901	4.53e-09	6.47e-08
Cmeg31561_c1	51.6028	110.781	-1.1022	9.11e-14	1.86e-12
Cmeg31567_c0	46.6427	201.832	-2.1134	7.6e-41	3.68e-39
Cmeg31569_c0	17.0028	37.9915	-1.1599	7.99e-06	7.95e-05
Cmeg31576_c0	0.198167	10.5022	-5.7278	0.00015397	0.0012688
Cmeg31579_c0	16.329	0.396767	5.363	0.00017863	0.001457
Cmeg31585_c0	171.673	556.708	-1.6973	2.78e-91	2.39e-89
Cmeg31586_c0	1.22864	18.4714	-3.9102	9.11e-07	1.02e-05
Cmeg31588_c0	47.7575	7.16774	2.7361	6.78e-06	6.82e-05
Cmeg31593_c0	12.3617	28.6955	-1.215	7.42e-05	0.00063692
Cmeg31595_c0	32.8653	2.169	3.9215	2.05e-06	2.21e-05
Cmeg31595_c1	133.289	26.9802	2.3046	1.16e-10	1.89e-09
Cmeg31597_c0	1850.61	292.894	2.6595	6.55e-165	8.9e-163
Cmeg31598_c0	30.9153	3.14769	3.296	3.21e-05	0.0002905
Cmeg31600_c0	5.19198	26.1866	-2.3345	5.34e-07	6.12e-06
Cmeg31601_c0	0.713402	14.892	-4.3837	7.28e-06	7.28e-05
Cmeg31607_c0	6.02429	37.6273	-2.6429	3.17e-10	5e-09
Cmeg31612_c0	65.077	15.9236	2.031	7.74e-05	0.0006637
Cmeg31614_c0	16.9374	72.9761	-2.1072	9.17e-16	2.07e-14
Cmeg31617_c0	11.4937	179.589	-3.9658	3.58e-53	2.11e-51
Cmeg31621_c0	24.8502	2.67157	3.2175	0.00024456	0.0019582
Cmeg31640_c0	649.348	24.7564	4.7131	2.81e-115	2.77e-113
Cmeg31642_c0	8.20888	26.795	-1.7067	8.37e-06	8.3e-05
Cmeg31645_c0	96.9831	28.0398	1.7903	3.07e-05	0.00027872
Cmeg31646_c0	1.4268	24.0825	-4.0771	1.63e-08	2.21e-07
Cmeg31648_c0	72.7552	10.3678	2.8109	1.37e-08	1.86e-07
Cmeg31649_c0	406.047	29.3082	3.7923	1.95e-60	1.27e-58
Cmeg31650_c0	16.606	86.5302	-2.3815	4.18e-20	1.13e-18
Cmeg31651_c0	26.7764	3.73147	2.8431	0.00050962	0.003829
Cmeg31653_c0	1.54571	38.1778	-4.6264	5.22e-13	1.01e-11
Cmeg31656_c0	56.2744	161.488	-1.5209	2.57e-25	8.36e-24
Cmeg31661_c0	19.7375	83.9549	-2.0887	8.7e-18	2.13e-16
Cmeg31670_c0	320.105	47.9589	2.7387	2.02e-31	7.9e-30
Cmeg31673_c0	383.83	144.435	1.41	2.45e-09	3.6e-08
Cmeg31680_c0	121.854	17.1404	2.8297	1.5e-13	3.01e-12
Cmeg31681_c0	4.87492	22.1388	-2.1831	7.11e-06	7.11e-05
Cmeg31692_c0	0	8.88759	-4.1518	0.0005814	0.0043059
Cmeg31695_c0	82.1447	7.68724	3.4176	3.95e-12	7.14e-11
Cmeg31699_c0	15.7741	37.5413	-1.2509	4.39e-06	4.53e-05
Cmeg31703_c0	18.0332	0.740632	4.6058	0.0001616	0.0013269
Cmeg31703_c1	134.754	49.352	1.4491	0.00022862	0.0018407
Cmeg31704_c0	13.5943	54.6637	-2.0076	9.14e-12	1.62e-10
Cmeg31713_c0	140.414	1.05805	7.0521	9.48e-29	3.43e-27
Cmeg31716_c0	515.717	127.685	2.014	2.89e-28	1.03e-26
Cmeg31728_c0	36.8988	0.44967	6.3586	9.63e-09	1.34e-07
Cmeg31732_c0	75.7471	4.4967	4.0743	2.05e-13	4.06e-12
Cmeg31733_c5	84.9765	174.925	-1.0416	6.66e-20	1.79e-18
Cmeg31734_c0	5.74685	25.2521	-2.1356	2e-06	2.15e-05
Cmeg31737_c0	220.412	28.4614	2.9531	9.68e-25	3.09e-23
Cmeg31741_c0	2.37603	177.541	-6.2235	1.8e-53	1.06e-51
Cmeg31741_c1	0.317068	115.772	-8.5123	6.8e-29	2.46e-27
Cmeg31742_c0	6.57916	25.5518	-1.9575	3.96e-06	4.12e-05
Cmeg31744_c0	3.44811	106.376	-4.9472	1.12e-33	4.65e-32
Cmeg31751_c0	9.90837	41.5812	-2.0692	1.72e-09	2.57e-08
Cmeg31753_c0	138.383	38.6473	1.8402	2.63e-07	3.12e-06
Cmeg31754_c2	64.8788	15.3165	2.0827	5.01e-05	0.00044274
Cmeg31755_c0	35.0336	6.19566	2.4994	0.00036338	0.0028161
Cmeg31756_c0	106.178	20.2727	2.3889	2.62e-09	3.84e-08
Cmeg31762_c0	38.3256	3.49155	3.4564	1.81e-06	1.96e-05
Cmeg31768_c1	0.0792669	18.8068	-7.8903	3.06e-06	3.23e-05
Cmeg31769_c0	4.00694	20.1034	-2.3269	1.15e-05	0.00011152
Cmeg31773_c0	124.287	0	7.9575	1.84e-24	5.81e-23
Cmeg31774_c0	21.7191	44.1197	-1.0225	5.39e-06	5.48e-05
Cmeg31776_c0	89.6901	21.9058	2.0336	3.38e-06	3.55e-05
Cmeg31780_c0	67.9076	8.67598	2.9685	1.05e-08	1.45e-07
Cmeg31781_c0	93.099	433.601	-2.2195	4.96e-89	4.21e-87
Cmeg31781_c1	837.703	372.35	1.1698	1.88e-10	3.02e-09
Cmeg31786_c0	7.05476	24.2822	-1.7832	1.54e-05	0.00014684
Cmeg31787_c0	47.4654	9.47163	2.3252	0.00010472	0.00088314
Cmeg31794_c0	16.7309	56.16	-1.747	7.22e-11	1.2e-09
Cmeg31797_c0	22.4964	64.5395	-1.5205	4.98e-11	8.42e-10
Cmeg31802_c0	1.90241	21.5855	-3.5042	2.16e-07	2.59e-06
Cmeg31804_c0	6.17925	162.443	-4.7164	2.72e-50	1.53e-48
Cmeg31809_c0	418.721	871.947	-1.0583	9.47e-94	8.21e-92
Cmeg31821_c0	24.9691	123.723	-2.3089	1.96e-27	6.82e-26
Cmeg31825_c2	33.7281	105.853	-1.65	2.64e-18	6.64e-17
Cmeg31825_c4	5.78609	45.1302	-2.9634	8.32e-13	1.59e-11
Cmeg31829_c0	23.6612	77.3726	-1.7093	3.56e-14	7.46e-13
Cmeg31830_c0	0.475602	26.4004	-5.7947	2.05e-09	3.04e-08
Cmeg31834_c0	122.484	31.3716	1.9651	1.72e-07	2.09e-06
Cmeg31836_c0	29.8016	73.4993	-1.3023	6.03e-11	1.01e-09
Cmeg31839_c0	43.2389	106.464	-1.3	3.59e-15	7.9e-14
Cmeg31843_c0	6461.25	458.026	3.8183	0	0
Cmeg31846_c0	0.317068	60.3547	-7.5725	1.84e-17	4.45e-16
Cmeg31848_c0	52.7125	0.0264512	10.961	2.57e-08	3.39e-07
Cmeg31849_c0	51.0479	151.515	-1.5695	1.75e-24	5.55e-23
Cmeg31856_c0	242.425	40.0235	2.5986	2.8e-22	8.15e-21
Cmeg31858_c0	47.3945	5784.15	-6.9312	0	0
Cmeg31862_c0	13.0489	42.1473	-1.6915	2.61e-08	3.43e-07
Cmeg31866_c2	45.9669	10.2631	2.1631	0.00038253	0.0029481
Cmeg31867_c0	28.2955	74.6174	-1.3989	9.91e-12	1.76e-10
Cmeg31878_c0	68.7629	166.264	-1.2738	1.97e-22	5.74e-21
Cmeg31886_c0	12.9601	32.5733	-1.3296	1.1e-05	0.0001072
Cmeg31887_c0	0.673769	32.8262	-5.6064	2.05e-11	3.55e-10
Cmeg31890_c0	0.515235	22.9382	-5.4764	2.01e-08	2.69e-07
Cmeg31897_c0	54.9728	12.9611	2.0845	0.00018687	0.0015217
Cmeg31903_c0	434.149	146.897	1.5634	1.52e-13	3.03e-12
Cmeg31910_c0	155.029	11.1026	3.8036	3.36e-24	1.05e-22
Cmeg31913_c0	87.4326	12.801	2.7719	7.54e-10	1.16e-08
Cmeg31914_c2	0.0792669	24.8969	-8.295	1.58e-07	1.92e-06
Cmeg31914_c3	0.0396335	21.6527	-9.0936	3.5e-06	3.66e-05
Cmeg31915_c0	766.926	60.2092	3.671	1.44e-108	1.38e-106
Cmeg31915_c1	339.582	90.9126	1.9012	5.24e-17	1.24e-15
Cmeg31919_c0	110.987	25.0736	2.1462	4.39e-08	5.66e-07
Cmeg31920_c0	65.012	195.397	-1.5876	2.14e-31	8.36e-30
Cmeg31932_c0	27.3075	1.71933	3.9894	1.27e-05	0.00012238
Cmeg31934_c0	22.0758	51.3279	-1.2173	1.13e-07	1.4e-06
Cmeg31935_c0	0	58.0399	-6.859	6.98e-18	1.72e-16
Cmeg31937_c1	917.682	32.6177	4.8143	2.52e-164	3.39e-162
Cmeg31942_c0	297.755	121.073	1.2983	4.39e-06	4.53e-05
Cmeg31947_c0	14.5816	44.8612	-1.6213	1.73e-08	2.33e-07
Cmeg31950_c0	85.0154	0.0264512	11.65	2.17e-11	3.75e-10
Cmeg31951_c0	1.4268	30.69	-4.4269	1.15e-10	1.88e-09
Cmeg31953_c0	311.915	125.723	1.3109	1.77e-06	1.92e-05
Cmeg31962_c0	14.4266	0.396767	5.1843	0.00047207	0.0035728
Cmeg31969_c1	133.434	1311.28	-3.2968	0	0
Cmeg31969_c2	18.0198	42.2623	-1.2298	1.33e-06	1.46e-05
Cmeg31969_c4	14.6636	31.8961	-1.1211	5.58e-05	0.00048802
Cmeg31969_c5	5.00927	19.1573	-1.9352	7.02e-05	0.00060568
Cmeg31969_c6	278.777	82.612	1.7547	5.43e-12	9.74e-11
Cmeg31975_c0	446.385	125.434	1.8314	3.8e-20	1.03e-18
Cmeg31977_c0	5.27125	46.9431	-3.1547	1.03e-13	2.1e-12
Cmeg31982_c7	75.6365	259.098	-1.7763	3.92e-45	2.05e-43
Cmeg31984_c0	25.3654	57.9029	-1.1908	2.43e-08	3.22e-07
Cmeg31986_c0	4.04578	17.663	-2.1262	7.23e-05	0.00062243
Cmeg31994_c1	56.7551	3.99413	3.8288	7.17e-10	1.11e-08
Cmeg31996_c0	26.1113	2.59221	3.3324	0.00011854	0.00099191
Cmeg31997_c0	91.5173	0	7.516	6.34e-19	1.64e-17
Cmeg31999_c0	90.1356	29.5637	1.6083	0.00046734	0.0035435
Cmeg32000_c0	19.7791	94.195	-2.2517	6.83e-21	1.89e-19
Cmeg32014_c0	18.8283	43.2109	-1.1985	1.35e-06	1.48e-05
Cmeg32017_c0	575.568	143.721	2.0017	5.92e-31	2.29e-29
Cmeg32019_c0	5.70801	17.284	-1.5984	0.0005074	0.0038193
Cmeg32020_c0	23.1459	47.3344	-1.0321	2.23e-06	2.39e-05
Cmeg32026_c0	1.54571	46.7429	-4.9184	1.09e-15	2.45e-14
Cmeg32031_c0	103.37	2.30125	5.4893	2.78e-21	7.8e-20
Cmeg32034_c0	13.5523	43.4526	-1.6809	1.74e-08	2.34e-07
Cmeg32039_c0	6.97549	30.4202	-2.1247	1.92e-07	2.32e-06
Cmeg32043_c0	1.14937	18.9335	-4.042	5.73e-07	6.54e-06
Cmeg32044_c0	41.2188	101.07	-1.294	2e-14	4.26e-13
Cmeg32051_c1	8.6401	28.4614	-1.7199	4.08e-06	4.23e-05
Cmeg32056_c0	18.9793	47.7941	-1.3324	9.79e-08	1.22e-06
Cmeg32059_c0	47.5253	95.5043	-1.0069	2.98e-11	5.11e-10
Cmeg32062_c1	0.673769	15.7646	-4.5483	3.61e-06	3.78e-05
Cmeg32063_c1	396.125	114.924	1.7853	4.62e-17	1.09e-15
Cmeg32076_c2	119.903	350.514	-1.5476	9.3e-54	5.52e-52
Cmeg32077_c0	1.91231	17.4795	-3.1923	5.29e-06	5.39e-05
Cmeg32081_c3	57.0108	1.95739	4.8642	8.46e-12	1.51e-10
Cmeg32081_c4	24.652	1.72038	3.8409	4.74e-05	0.00042062
Cmeg32082_c1	0.634136	15.0772	-4.5714	5.83e-06	5.92e-05
Cmeg32083_c0	5.39015	23.1448	-2.1023	6.12e-06	6.2e-05
Cmeg32083_c1	4.08225	19.521	-2.2576	1.93e-05	0.00018157
Cmeg32084_c0	638.955	33.5522	4.2512	6.48e-105	6.03e-103
Cmeg32084_c1	373.191	25.4524	3.874	6.3e-57	3.94e-55
Cmeg32084_c2	444.963	21.9293	4.3428	5.95e-75	4.42e-73
Cmeg32085_c0	20.8524	0.846437	4.6227	4.87e-05	0.00043058
Cmeg32086_c0	430.441	27.3365	3.9769	4.23e-67	2.94e-65
Cmeg32087_c0	34.7189	3.41246	3.3468	8.55e-06	8.45e-05
Cmeg32096_c0	12.0486	46.3956	-1.9451	5.63e-10	8.76e-09
Cmeg32100_c0	5.27125	21.6349	-2.0371	1.59e-05	0.00015095
Cmeg32102_c2	3.88408	30.8809	-2.9911	2.91e-09	4.25e-08
Cmeg32104_c0	8.83628	27.1862	-1.6214	1.14e-05	0.0001112
Cmeg32105_c0	786.921	0.290963	11.401	5.95e-96	5.21e-94
Cmeg32107_c0	214.176	28.1932	2.9254	9.14e-24	2.83e-22
Cmeg32108_c0	1.26827	57.8603	-5.5116	5.17e-19	1.34e-17
Cmeg32110_c2	26.2707	73.2888	-1.4801	4.54e-12	8.18e-11
Cmeg32110_c3	36.0268	81.2844	-1.1739	5.13e-11	8.66e-10
Cmeg32117_c0	1.189	95.1927	-6.323	2.59e-29	9.46e-28
Cmeg32118_c0	102.195	26.868	1.9274	3e-06	3.18e-05
Cmeg32132_c0	4.16151	30.2813	-2.8632	6.72e-09	9.49e-08
Cmeg32133_c0	5.03345	31.452	-2.6435	8.84e-09	1.23e-07
Cmeg32134_c0	15.4174	0.529023	4.8651	0.00038197	0.0029447
Cmeg32134_c1	316.642	0.423219	9.5472	3.37e-51	1.91e-49
Cmeg32135_c1	34.5533	102.974	-1.5754	3.38e-17	8.1e-16
Cmeg32142_c0	45.2166	9.99827	2.1771	0.00039087	0.0030087
Cmeg32144_c0	1.62497	121.055	-6.2191	5.02e-37	2.25e-35
Cmeg32146_c0	63.1357	15.4729	2.0287	0.00010103	0.00085549
Cmeg32147_c0	7.21488	36.7703	-2.3495	2.59e-09	3.8e-08
Cmeg32147_c1	79.8694	4.14199	4.2692	1.31e-14	2.81e-13
Cmeg32147_c5	2.0225	16.0828	-2.9913	1.83e-05	0.0001732
Cmeg32151_c0	31.4293	5.13153	2.6147	0.00044167	0.0033632
Cmeg32155_c0	108.437	248.202	-1.1947	6.08e-31	2.35e-29
Cmeg32156_c0	14.8253	39.6879	-1.4206	5.76e-07	6.57e-06
Cmeg32163_c0	15.9552	33.6448	-1.0764	4.82e-05	0.00042703
Cmeg32171_c0	203.569	1.98384	6.6811	2.69e-41	1.31e-39
Cmeg32176_c0	29.4873	2.11609	3.8006	9.68e-06	9.5e-05
Cmeg32184_c0	13.6735	53.484	-1.9677	2.24e-11	3.88e-10
Cmeg32189_c0	7.88706	44.0243	-2.4807	2.91e-11	4.99e-10
Cmeg32197_c3	0.554869	69.8038	-6.975	5.28e-21	1.47e-19
Cmeg32201_c0	7.33219	36.9258	-2.3323	2.66e-09	3.89e-08
Cmeg32210_c0	22.8289	67.9218	-1.573	7.71e-12	1.38e-10
Cmeg32212_c0	224.107	72.8401	1.6214	2.43e-08	3.22e-07
Cmeg32215_c0	33.6885	0.608377	5.7911	5.05e-08	6.45e-07
Cmeg32232_c1	15.0171	35.338	-1.2346	9.46e-06	9.3e-05
Cmeg32232_c4	122.223	43.3074	1.4968	0.00023107	0.0018586
Cmeg32234_c1	37.0668	78.7525	-1.0872	4.22e-10	6.62e-09
Cmeg32249_c0	47.4159	190.127	-2.0035	5.35e-37	2.4e-35
Cmeg32249_c1	0	65.5655	-7.0349	9.85e-20	2.63e-18
Cmeg32250_c1	506.659	1027.22	-1.0197	1.33e-106	1.26e-104
Cmeg32251_c0	69.1438	170.814	-1.3048	1.81e-23	5.51e-22
Cmeg32253_c0	127.132	30.4244	2.063	1.92e-08	2.57e-07
Cmeg32254_c0	30.5574	84.2752	-1.4636	1.55e-13	3.09e-12
Cmeg32256_c4	0.198167	9.91919	-5.6454	0.00023091	0.0018579
Cmeg32264_c0	31.5181	66.2525	-1.0718	1.25e-08	1.72e-07
Cmeg32268_c0	73.5209	13.989	2.3939	6.91e-07	7.82e-06
Cmeg32271_c0	205.797	79.0228	1.3809	2.38e-05	0.00021993
Cmeg32272_c0	9.7102	23.0654	-1.2482	0.00032328	0.0025315
Cmeg32274_c1	25.7225	66.7045	-1.3748	1.7e-10	2.75e-09
Cmeg32275_c0	11.2559	44.5176	-1.9837	9.15e-10	1.4e-08
Cmeg32276_c0	257.358	11.0862	4.5369	1.34e-45	7.04e-44
Cmeg32281_c0	21.282	2.06293	3.3669	0.00046825	0.0035494
Cmeg32290_c0	23.7016	63.4034	-1.4196	2.67e-10	4.26e-09
Cmeg32292_c1	13.7528	33.6194	-1.2896	1.06e-05	0.00010309
Cmeg32293_c0	77.552	14.2852	2.4406	2.09e-07	2.51e-06
Cmeg32301_c0	0.198167	10.6056	-5.742	0.00014335	0.0011853
Cmeg32306_c2	1.82314	45.7013	-4.6477	2.75e-15	6.08e-14
Cmeg32307_c0	64.4555	147.266	-1.192	5.56e-19	1.44e-17
Cmeg32308_c0	70.9439	17.1404	2.0493	3.09e-05	0.00027981
Cmeg32309_c2	3.01214	16.8758	-2.4861	3.77e-05	0.00033853
Cmeg32310_c0	2951.04	362.101	3.0268	0	0
Cmeg32313_c1	79.0335	174.186	-1.1401	2.34e-21	6.59e-20
Cmeg32315_c0	176.166	49.037	1.845	5.66e-09	8.03e-08
Cmeg32316_c0	22.3136	61.0138	-1.4512	3.9e-10	6.14e-09
Cmeg32317_c0	690.065	315.897	1.1273	7.9e-08	9.95e-07
Cmeg32322_c0	0	28.5755	-5.8367	4.63e-10	7.23e-09
Cmeg32323_c0	32.8561	0.714181	5.5237	9.03e-08	1.13e-06
Cmeg32324_c0	10.0265	35.2705	-1.8146	1.53e-07	1.87e-06
Cmeg32328_c0	23.7634	50.1673	-1.078	6.83e-07	7.73e-06
Cmeg32330_c0	86.6213	26.1755	1.7265	0.00016659	0.0013637
Cmeg32331_c0	21.1246	54.3561	-1.3635	9.25e-09	1.28e-07
Cmeg32332_c0	40.2284	0.661279	5.9268	2.38e-09	3.5e-08
Cmeg32336_c0	4.87492	19.3358	-1.9878	5.36e-05	0.00047022
Cmeg32341_c2	0.554869	25.0757	-5.498	4.48e-09	6.41e-08
Cmeg32342_c7	69.1505	20.2063	1.7749	0.00049654	0.0037433
Cmeg32347_c0	12.2158	32.933	-1.4308	4.91e-06	5.04e-05
Cmeg32348_c0	9.31387	33.0277	-1.8262	3.52e-07	4.1e-06
Cmeg32355_c0	206.722	71.0224	1.5413	5.87e-07	6.69e-06
Cmeg32363_c0	371.186	175.302	1.0823	0.0003036	0.0023894
Cmeg32364_c0	38.081	0.290963	7.0321	6.81e-09	9.59e-08
Cmeg32365_c0	0.673769	13.1991	-4.292	2.53e-05	0.0002331
Cmeg32372_c0	7.41146	20.5261	-1.4696	0.00026207	0.002087
Cmeg32373_c0	3.09141	20.0235	-2.6954	3.83e-06	3.99e-05
Cmeg32376_c0	159.2	14.7788	3.4292	3.64e-22	1.06e-20
Cmeg32380_c0	94.4069	18.7806	2.3297	4.22e-08	5.45e-07
Cmeg32384_c0	20.4901	84.2713	-2.0401	1.55e-17	3.76e-16
Cmeg32394_c0	87.3442	14.0958	2.6314	3.86e-09	5.58e-08
Cmeg32403_c0	6.02429	21.0551	-1.8053	5.2e-05	0.00045743
Cmeg32409_c0	12.4057	29.6354	-1.2563	4.35e-05	0.00038782
Cmeg32414_c0	207.594	76.3664	1.4428	5.53e-06	5.62e-05
Cmeg32423_c0	2.21947	560.199	-7.9796	1.11e-141	1.31e-139
Cmeg32424_c0	72.1884	145.427	-1.0105	2.1e-16	4.86e-15
Cmeg32425_c0	85.8065	182.363	-1.0877	1.97e-21	5.57e-20
Cmeg32429_c0	56771.8	8987.38	2.6592	0	0
Cmeg32435_c0	5.98465	20.1645	-1.7525	9.24e-05	0.000785
Cmeg32446_c1	13398.6	3426.83	1.9671	0	0
Cmeg32447_c0	0.277434	9.41661	-5.085	0.00031741	0.002491
Cmeg32450_c1	0.475602	11.1095	-4.5459	0.00010082	0.00085404
Cmeg32451_c0	9.31585	24.4089	-1.3896	0.0001036	0.0008746
Cmeg32452_c0	13.0394	42.9831	-1.7209	1.48e-08	2.01e-07
Cmeg32463_c0	47.7841	96.3312	-1.0115	2.24e-11	3.87e-10
Cmeg32469_c0	44.9717	8.49082	2.405	9.65e-05	0.00081902
Cmeg32472_c0	69.0613	4.18193	4.0456	2.75e-12	5.06e-11
Cmeg32473_c1	2.21947	14.892	-2.7462	6.07e-05	0.00052821
Cmeg32473_c2	0.713402	9.54887	-3.7425	0.0004652	0.0035295
[truncated: 638 more rows]
