# Supplementary material for: The developmental transcriptome of the synanthropic fly Chrysomya megacephala and insights into olfactory proteins
Source: BMC Genomics. 2015 Jan 23;16(1):20. doi: 10.1186/s12864-014-1200-y (PMC4311427; doi:10.1186/s12864-014-1200-y)
Supplement: Additional file 8: — S8-SD2 CAvsCL. [file 12864_2014_1200_MOESM8_ESM.xlsx]

## Sheet: CA vs CL
Gene_id	CA_readcount	CL_readcount	log2.Fold_change.	p.value	q.value.Storey.et.al..2003.
Cmeg10121_c0	0.165654	42.612	-8.0069	8.7958e-11	1.8297e-09
Cmeg10158_c0	0.132523	16.9212	-6.9964	2.0141e-05	0.00025782
Cmeg10158_c1	0.0331308	30.4842	-9.8457	9.9298e-07	1.4953e-05
Cmeg10167_c0	256.665	106.168	1.2735	2.2098e-13	5.4392e-12
Cmeg10170_c0	29.3539	0	5.8755	3.1339e-08	5.4112e-07
Cmeg10177_c0	66.0638	8.54209	2.9512	1.1081e-11	2.4742e-10
Cmeg10229_c0	150.197	32.799	2.1951	1.0464e-17	3.183e-16
Cmeg10352_c0	35.3651	117.844	-1.7365	3.5654e-13	8.7106e-12
Cmeg10487_c0	5.10214	46.2942	-3.1817	2.524e-10	5.0491e-09
Cmeg10525_c0	1.2921	16.1077	-3.64	8.627e-05	0.0010058
Cmeg10548_c0	3.41247	23.0943	-2.7586	2.7955e-05	0.00035138
Cmeg10613_c0	0.364438	371.707	-9.9943	4.4763e-64	3.4496e-62
Cmeg10652_c0	0.0331308	16.7255	-8.9797	0.00012063	0.0013694
Cmeg10739_c0	0.198785	30.745	-7.273	1.2628e-08	2.2498e-07
Cmeg10768_c0	201.071	629.235	-1.6459	2.9819e-59	2.1467e-57
Cmeg10805_c0	10.8338	69.1035	-2.6732	9.6003e-13	2.2898e-11
Cmeg11263_c0	66.3609	8.83552	2.9089	1.4278e-11	3.1497e-10
Cmeg11348_c0	83.8411	5.8034	3.8527	6.6645e-18	2.0434e-16
Cmeg11669_c0	0.331308	65.6163	-7.6297	2.542e-16	7.3429e-15
Cmeg12235_c0	15.7785	0	4.9799	6.2709e-05	0.00074541
Cmeg12564_c0	28.5919	7.14014	2.0016	0.00045273	0.0047024
Cmeg12704_c0	12.0265	39.9088	-1.7305	2.4219e-05	0.0003078
Cmeg13284_c0	138.518	0.0652068	11.053	1.3783e-20	4.7526e-19
Cmeg13314_c0	28.7105	86.5868	-1.5926	3.8209e-09	7.0423e-08
Cmeg13877_c0	106.172	366.283	-1.7866	6.0305e-39	3.3211e-37
Cmeg14888_c0	40.0836	11.0525	1.8586	8.3087e-05	0.00097252
Cmeg14892_c0	76.5881	12.939	2.5654	1.4087e-11	3.1107e-10
Cmeg15088_c0	12.4906	0.163017	6.2597	0.0003154	0.0033674
Cmeg15297_c0	93.7873	20.3445	2.2048	1.1146e-11	2.4851e-10
Cmeg15336_c0	43.7866	14.2477	1.6198	0.00021426	0.002355
Cmeg15517_c0	70.8005	0.423844	7.3841	6.9178e-17	2.0552e-15
Cmeg16080_c0	12.8879	0.19562	6.0418	0.00024702	0.0026873
Cmeg16143_c0	0.0331308	19.7554	-9.2199	3.8858e-05	0.00047593
Cmeg16173_c0	29.0527	64.1308	-1.1423	5.5395e-05	0.00066501
Cmeg17070_c0	1.85532	16.6277	-3.1638	0.00015553	0.0017406
Cmeg17073_c0	28.8364	4.79954	2.5869	3.0882e-05	0.00038544
Cmeg17084_c0	92.361	1.76058	5.7132	1.0011e-22	3.7626e-21
Cmeg17099_c0	14.4169	0.163017	6.4666	0.00011366	0.0012973
Cmeg17119_c0	58.3787	147.565	-1.3378	8.1725e-12	1.8491e-10
Cmeg17159_c0	2.94864	18.9426	-2.6835	0.00018161	0.0020158
Cmeg17169_c0	7.95139	36.9373	-2.2158	2.368e-06	3.3777e-05
Cmeg17190_c0	0.596354	15.0628	-4.6587	5.1861e-05	0.0006242
Cmeg17234_c0	32.1037	0	6.0047	7.2143e-09	1.3025e-07
Cmeg17242_c0	34.5286	2.73868	3.6562	5.8499e-08	9.9073e-07
Cmeg17249_c0	66.0296	22.3747	1.5612	1.0147e-05	0.00013556
Cmeg17250_c0	13.3848	0	4.7425	0.00025828	0.0027952
Cmeg17258_c0	308.359	6.68369	5.5278	1.1524e-71	9.8014e-70
Cmeg17259_c0	240.836	80.1984	1.5864	1.3523e-17	4.1024e-16
Cmeg17260_c0	350.954	128.069	1.4544	7.6677e-22	2.7951e-20
Cmeg17262_c0	41.7842	124.251	-1.5722	2.5936e-12	5.9921e-11
Cmeg17264_c0	0	49.7198	-6.6357	1.5306e-13	3.8124e-12
Cmeg17268_c0	128.714	14.8345	3.1171	1.8577e-22	6.9145e-21
Cmeg17270_c0	135.021	64.0982	1.0748	4.9506e-06	6.8078e-05
Cmeg17272_c0	60.0204	21.974	1.4497	7.4697e-05	0.0008797
Cmeg17275_c0	165.197	55.817	1.5654	2.6156e-12	6.0368e-11
Cmeg17277_c0	425.568	189.441	1.1676	2.2085e-18	6.9288e-17
Cmeg17278_c0	3.51186	21.1596	-2.591	0.00010146	0.0011679
Cmeg17278_c1	6.27828	35.3994	-2.4953	8.199e-07	1.2437e-05
Cmeg17284_c0	11.9678	73.0423	-2.6096	4.2187e-13	1.0263e-11
Cmeg17285_c0	119.476	0.0326034	11.839	6.4799e-16	1.8395e-14
Cmeg17287_c0	166.295	0.0326034	12.316	6.6541e-20	2.2179e-18
Cmeg17291_c0	37.67	91.6667	-1.283	1.6711e-07	2.7218e-06
Cmeg17292_c0	21.6344	126.731	-2.5504	3.8692e-21	1.3712e-19
Cmeg17293_c0	72.9023	164.023	-1.1699	5.4451e-11	1.1589e-09
Cmeg17294_c0	51.6731	109.201	-1.0795	4.3838e-07	6.7931e-06
Cmeg17298_c0	26.3721	4.49927	2.5513	7.7557e-05	0.00091058
Cmeg17303_c0	41.3803	120.142	-1.5377	1.1964e-11	2.6623e-10
Cmeg17304_c0	86.6419	222.951	-1.3636	1.6853e-17	5.0857e-16
Cmeg17310_c0	0.298177	57.87	-7.6005	1.3152e-14	3.4816e-13
Cmeg17313_c0	42.2566	122.036	-1.5301	9.6819e-12	2.1777e-10
Cmeg17314_c0	49.3195	6.73292	2.8729	7.2752e-09	1.3114e-07
Cmeg17320_c0	0.231915	59.2077	-7.996	2.0105e-14	5.2468e-13
Cmeg17321_c0	162.556	1.10851	7.1962	3.9705e-37	2.0913e-35
Cmeg17323_c0	22.6946	170.424	-2.9087	1.8281e-31	8.6563e-30
Cmeg17324_c1	5.63223	123.467	-4.4543	1.4799e-30	6.8797e-29
Cmeg17327_c0	0.0993923	33.0575	-8.3776	2.1152e-08	3.7194e-07
Cmeg17327_c1	0.165654	34.3956	-7.6979	3.3389e-09	6.1837e-08
Cmeg17327_c2	0.0331308	14.7879	-8.802	0.00025676	0.0027801
Cmeg17333_c0	54.6774	370.693	-2.7612	2.7201e-63	2.0685e-61
Cmeg17334_c0	1098.75	457.755	1.2632	2.4109e-51	1.564e-49
Cmeg17336_c0	0	85.5568	-7.4188	3.7428e-21	1.3285e-19
Cmeg17337_c0	1019.07	147.88	2.7848	2.3054e-147	3.3298e-145
Cmeg17339_c0	753.072	146.485	2.362	3.7248e-90	3.8706e-88
Cmeg17341_c0	397.133	51.2832	2.9531	2.6239e-62	1.9628e-60
Cmeg17342_c0	557.611	80.9177	2.7847	1.6764e-81	1.565e-79
Cmeg17344_c0	295.686	53.8194	2.4579	2.8631e-38	1.5544e-36
Cmeg17346_c0	61.3343	539.748	-3.1375	2.7008e-102	2.982e-100
Cmeg17356_c0	8165.61	3834.3	1.0906	2.6347e-285	1.0432e-282
Cmeg17357_c0	17910.9	5924.16	1.5962	0	0
Cmeg17359_c0	4563.3	1.43455	11.635	0	0
Cmeg17368_c0	1314.27	211.96	2.6324	8.7088e-178	1.5625e-175
Cmeg17369_c0	69.8728	997.904	-3.8361	6.1891e-217	1.4961e-214
Cmeg17370_c0	0.331308	294.939	-9.798	1.1662e-52	7.7625e-51
Cmeg17371_c0	0.629485	112.089	-7.4763	4.3166e-27	1.8324e-25
Cmeg17371_c1	11.0988	1751.17	-7.3018	0	0
Cmeg17371_c2	2.88238	578.116	-7.648	1.9302e-130	2.5922e-128
Cmeg17375_c0	1398.99	179.092	2.9656	1.2666e-215	2.9681e-213
Cmeg17377_c0	1100.44	137.477	3.0008	4.1159e-172	7.1068e-170
Cmeg17378_c0	1318.38	1.50008	9.7795	1.9904e-219	4.8628e-217
Cmeg17379_c0	256.569	34.7435	2.8845	6.4783e-40	3.6464e-38
Cmeg17382_c0	453.145	13.0805	5.1145	7.451e-103	8.2662e-101
Cmeg17383_c0	93.8658	343.04	-1.8697	1.2498e-38	6.8502e-37
Cmeg17384_c1	0.198785	186.677	-9.8751	1.3086e-33	6.4766e-32
Cmeg17386_c0	0.132523	279.659	-11.043	1.7511e-41	1.0078e-39
Cmeg17387_c0	0.530092	129.664	-7.9343	6.9668e-30	3.1808e-28
Cmeg17389_c0	61.3211	141.297	-1.2043	5.1821e-10	1.0233e-08
Cmeg17392_c0	0.132523	130.218	-9.9405	9.8749e-24	3.805e-22
Cmeg17393_c0	30.5466	119.597	-1.9691	2.3307e-15	6.4488e-14
Cmeg17394_c0	0.231915	372.224	-10.648	3.6782e-58	2.6152e-56
Cmeg17395_c0	0	23.8983	-5.5788	2.1584e-07	3.4784e-06
Cmeg17399_c0	297.168	111.182	1.4183	4.935e-18	1.5253e-16
Cmeg17402_c0	67.9274	169.213	-1.3168	4.4989e-13	1.0922e-11
Cmeg17406_c0	463.792	54.2181	3.0966	5.545e-76	4.9743e-74
Cmeg17408_c0	667.559	122.298	2.4485	9.2434e-84	8.8448e-82
Cmeg17409_c0	17.658	173.992	-3.3006	1.446e-35	7.4125e-34
Cmeg17410_c0	0	72.2615	-7.1752	2.0156e-18	6.3495e-17
Cmeg17413_c0	374.852	49.8506	2.9106	4.8161e-58	3.4031e-56
Cmeg17414_c0	184.015	89.6958	1.0367	2.5364e-07	4.0507e-06
Cmeg17417_c0	416.729	0.19562	11.057	1.5971e-58	1.1426e-56
Cmeg17426_c0	24.4979	0.0326034	9.5534	1.2002e-05	0.00015887
Cmeg17427_c0	53.1795	0.0652068	9.6716	1.5742e-10	3.1879e-09
Cmeg17430_c0	17.8575	55.1926	-1.6279	1.8211e-06	2.6487e-05
Cmeg17448_c0	17.8244	1.10851	4.0071	5.5911e-05	0.0006705
Cmeg17460_c0	33.3243	8.7051	1.9366	0.00021742	0.0023845
Cmeg17480_c0	0.397569	19.7576	-5.6351	2.4165e-06	3.4384e-05
Cmeg17481_c0	78.1379	259.708	-1.7328	4.2793e-27	1.8199e-25
Cmeg17497_c0	124.234	59.3642	1.0654	1.3933e-05	0.00018274
Cmeg17504_c0	5.46658	26.2236	-2.2622	5.7432e-05	0.00068766
Cmeg17512_c0	27.2126	5.70755	2.2533	0.00020618	0.0022731
Cmeg17519_c0	47.3773	0.326034	7.183	6.159e-12	1.4046e-10
Cmeg17523_c0	46.0816	12.2263	1.9142	1.6192e-05	0.00021033
Cmeg17527_c0	48.252	105.492	-1.1285	2.9618e-07	4.7005e-06
Cmeg17532_c0	22.1976	0	5.4723	1.5898e-06	2.3343e-05
Cmeg17533_c0	0.563223	25.7244	-5.5133	7.5166e-08	1.2637e-06
Cmeg17534_c0	0	15.0954	-4.916	4.4287e-05	0.00053955
Cmeg17536_c0	0.0331308	40.1641	-10.244	4.9872e-08	8.4964e-07
Cmeg17549_c0	57.7784	1.66277	5.1189	1.471e-14	3.8829e-13
Cmeg17553_c0	16.1016	64.2965	-1.9975	4.6491e-09	8.5208e-08
Cmeg17630_c0	15.7374	1.50139	3.3898	0.00039058	0.0041088
Cmeg17653_c0	28.4925	0.0326034	9.7713	3.3046e-06	4.6416e-05
Cmeg17890_c0	10.7012	44.9601	-2.0709	5.5537e-07	8.5425e-06
Cmeg17918_c0	112.508	311.836	-1.4708	2.8883e-26	1.1973e-24
Cmeg17925_c0	13.186	0.0652068	7.6598	0.00036398	0.0038502
Cmeg17962_c0	21.6013	61.207	-1.5026	1.8853e-06	2.735e-05
Cmeg18024_c0	55.4917	162.102	-1.5466	2.648e-15	7.2915e-14
Cmeg18063_c0	0.198785	130.133	-9.3546	1.256e-25	5.0974e-24
Cmeg20898_c0	0.165654	87.1521	-9.0392	2.2614e-18	7.0851e-17
Cmeg20942_c0	103.274	387.059	-1.9061	2.2866e-44	1.3856e-42
Cmeg20947_c0	68.2342	25.892	1.398	4.1873e-05	0.00051149
Cmeg20959_c0	0.165654	89.7183	-9.0811	8.9584e-19	2.8693e-17
Cmeg20962_c0	69.9304	554.189	-2.9864	1.1958e-100	1.2953e-98
Cmeg20967_c0	15.1832	0	4.9244	8.8949e-05	0.0010338
Cmeg20977_c0	238.49	0	8.8978	5.201e-46	3.1936e-44
Cmeg20978_c0	283.773	76.4223	1.8927	2.608e-26	1.083e-24
Cmeg20995_c0	3519.77	207.117	4.087	0	0
Cmeg20998_c0	125.489	717.462	-2.5153	4.2512e-110	5.1114e-108
Cmeg21014_c0	64.3463	176.181	-1.4531	2.6896e-15	7.3972e-14
Cmeg21017_c0	84.0567	25.4147	1.7257	7.1029e-08	1.1968e-06
Cmeg21023_c0	127.526	53.463	1.2542	3.3687e-07	5.306e-06
Cmeg21024_c0	0.298177	296.357	-9.957	9.927e-52	6.4949e-50
Cmeg21043_c0	633.179	8.28126	6.2566	4.2655e-145	6.1223e-143
Cmeg21059_c0	36.3256	81.6424	-1.1683	3.7917e-06	5.2966e-05
Cmeg21065_c0	0.463831	100.438	-7.7585	6.906e-24	2.6835e-22
Cmeg21067_c0	5185.74	12153.6	-1.2288	0	0
Cmeg21072_c0	1636.96	414.904	1.9802	5.729e-153	8.5991e-151
Cmeg21083_c0	0.0331308	97.0616	-11.517	2.2905e-14	5.964e-13
Cmeg21090_c0	72.2927	26.0517	1.4725	1.0653e-05	0.00014207
Cmeg21117_c0	77.192	169.339	-1.1334	7.2827e-11	1.5316e-09
Cmeg21134_c0	26.173	109.702	-2.0674	5.618e-15	1.5196e-13
Cmeg21143_c0	135.44	0	8.0815	3.5096e-29	1.5812e-27
Cmeg21153_c0	0	20.2141	-5.3373	1.9222e-06	2.7833e-05
Cmeg21163_c0	2.88238	1160.28	-8.653	3.974e-234	1.014e-231
Cmeg21173_c0	0.198785	266.729	-10.39	7.1812e-44	4.3172e-42
Cmeg21176_c0	527.678	5.67299	6.5394	2.7085e-120	3.4944e-118
Cmeg21183_c0	35.4837	75.5417	-1.0901	2.3251e-05	0.00029582
Cmeg21185_c0	410.255	57.9036	2.8248	2.1832e-61	1.6226e-59
Cmeg21233_c0	1148.67	180.274	2.6717	2.6091e-158	4.1901e-156
Cmeg21236_c0	2424.22	326.554	2.8921	0	0
Cmeg21241_c0	41.1815	874.633	-4.4086	1.4746e-204	3.1948e-202
Cmeg21247_c0	0.165654	15.5192	-6.5497	3.5625e-05	0.00043985
Cmeg21248_c0	372.531	772.023	-1.0513	1.1455e-39	6.4007e-38
Cmeg21261_c0	1.06018	847.461	-9.6427	4.7395e-151	7.0221e-149
Cmeg21263_c0	1173.98	60053.1	-5.6768	0	0
Cmeg21268_c0	0.795139	963.57	-10.243	4.1769e-157	6.6154e-155
Cmeg21269_c0	32.7183	854.452	-4.7068	8.7298e-205	1.9093e-202
Cmeg21276_c0	27.4985	381.393	-3.7939	1.4677e-83	1.3986e-81
Cmeg21298_c0	752.191	0.521654	10.494	1.0753e-113	1.3276e-111
Cmeg21302_c0	158.897	457.42	-1.5254	1.4669e-39	8.1763e-38
Cmeg21305_c0	21.6907	0.163017	7.0559	3.0031e-06	4.2259e-05
Cmeg21313_c0	0.198785	229.911	-10.176	2.8316e-39	1.5632e-37
Cmeg21323_c0	0.265046	17.8018	-6.0696	8.0083e-06	0.00010799
Cmeg21324_c0	0.0662615	44.9868	-9.4071	8.741e-10	1.6954e-08
Cmeg21332_c0	0.331308	323.943	-9.9334	1.4414e-56	1.0061e-54
Cmeg21341_c0	0.0682494	12.4871	-7.5154	0.00032829	0.0034936
Cmeg21351_c0	34.6644	0	6.1154	1.8702e-09	3.5234e-08
Cmeg21361_c0	1.62341	488.791	-8.234	1.5909e-104	1.7909e-102
Cmeg21367_c0	321.689	50.7651	2.6638	1.62e-45	9.8681e-44
Cmeg21376_c0	551.877	95.2713	2.5342	1.7215e-72	1.4751e-70
Cmeg21380_c0	480.577	62.3703	2.9458	7.9973e-75	7.0098e-73
Cmeg21384_c0	18.9392	0.0326034	9.1821	8.0334e-05	0.00094126
Cmeg21392_c0	0.298177	279.279	-9.8713	1.8996e-49	1.2151e-47
Cmeg21397_c0	1424.71	224.769	2.6642	3.0299e-195	6.1037e-193
Cmeg21407_c0	101.043	217.293	-1.1047	4.3172e-13	1.0492e-11
Cmeg21414_c0	415.923	61.8251	2.7501	1.975e-60	1.4584e-58
Cmeg21417_c0	2519.1	362.555	2.7966	0	0
Cmeg21419_c0	275.114	37.311	2.8824	1.2174e-42	7.1683e-41
Cmeg21430_c0	66.455	5.31435	3.6444	5.7262e-14	1.4644e-12
Cmeg21451_c0	25.0469	0.0326034	9.5854	1.0019e-05	0.000134
Cmeg21484_c0	3.21368	75.3533	-4.5514	1.981e-19	6.5085e-18
Cmeg21509_c0	54.1022	14.5411	1.8956	3.506e-06	4.9155e-05
Cmeg21520_c0	21.27	48.7137	-1.1955	0.00028408	0.0030528
Cmeg21530_c0	16.135	47.9077	-1.5701	1.4158e-05	0.00018516
Cmeg21576_c0	4.50579	47.1187	-3.3865	6.0548e-11	1.2839e-09
Cmeg21581_c0	22.3633	50.7638	-1.1827	0.00023628	0.0025765
Cmeg21591_c0	1.55715	42.3211	-4.7644	9.8769e-12	2.2172e-10
Cmeg21671_c0	30.4147	6.03163	2.3342	5.9476e-05	0.00070918
Cmeg21688_c0	0.0662615	22.8511	-8.4299	3.4127e-06	4.7876e-05
Cmeg21691_c0	42.2414	14.2477	1.5679	0.0003962	0.0041603
Cmeg21696_c0	0.0331308	43.3781	-10.355	1.9394e-08	3.4181e-07
Cmeg21705_c0	23.012	3.29294	2.8049	9.6307e-05	0.0011125
Cmeg21730_c0	21.2034	64.4425	-1.6037	3.2865e-07	5.1801e-06
Cmeg21736_c0	44.6924	0.619464	6.1729	9.1222e-12	2.0538e-10
Cmeg21771_c0	87.2565	21.0158	2.0538	4.3925e-10	8.7109e-09
Cmeg21799_c0	0	37.5552	-6.2309	9.7328e-11	2.0118e-09
Cmeg21805_c0	25.7724	91.549	-1.8287	3.5364e-11	7.6329e-10
Cmeg21820_c0	14.782	0	4.8858	0.00011268	0.0012868
Cmeg21824_c0	309.872	65.9563	2.2321	1.4662e-35	7.4824e-34
Cmeg21828_c0	65.0178	26.4413	1.298	0.0001744	0.0019395
Cmeg21834_c0	5.10214	48.132	-3.2378	8.2269e-11	1.716e-09
Cmeg21860_c0	0.0331308	35.4148	-10.062	2.0999e-07	3.3937e-06
Cmeg21866_c0	0.132523	11.7017	-6.4643	0.00032234	0.0034351
Cmeg21867_c0	0	26.0501	-5.7032	6.1638e-08	1.0416e-06
Cmeg21870_c0	0.629485	83.9573	-7.0593	2.6241e-21	9.4012e-20
Cmeg21874_c0	25.74	0.0326034	9.6248	7.9884e-06	0.00010779
Cmeg21897_c0	49.0846	1.56496	4.9711	1.6984e-12	3.98e-11
Cmeg21924_c0	1.19271	54.1878	-5.5057	5.9157e-15	1.5964e-13
Cmeg21949_c0	6.65697	29.3662	-2.1412	3.6943e-05	0.00045441
Cmeg21956_c0	0.762008	44.3347	-5.8625	1.6779e-12	3.936e-11
Cmeg21962_c0	0.204086	15.454	-6.2427	3.3204e-05	0.00041218
Cmeg21971_c0	79.1789	0.0326034	11.246	4.4737e-12	1.0253e-10
Cmeg21983_c0	38.5506	11.0199	1.8066	0.00015776	0.0017639
Cmeg21987_c0	0.198785	142.151	-9.482	2.1691e-27	9.3283e-26
Cmeg22692_c0	0.165654	17.6058	-6.7317	1.1693e-05	0.00015495
Cmeg22955_c1	0.0331308	14.2157	-8.7451	0.00032264	0.0034366
Cmeg23215_c0	1.49088	31.0055	-4.3783	9.6337e-09	1.723e-07
Cmeg23226_c0	493.722	86.0214	2.5209	1.2119e-64	9.4343e-63
Cmeg23262_c0	0.198785	41.5155	-7.7063	8.3105e-11	1.7318e-09
Cmeg23264_c0	55.991	21.5844	1.3752	0.00025222	0.0027361
Cmeg23300_c0	108.934	29.9442	1.8631	8.0753e-11	1.6874e-09
Cmeg23314_c0	290.641	19.8881	3.8693	3.7832e-58	2.6815e-56
Cmeg23363_c0	0.894531	397.799	-8.7967	3.2971e-80	3.0532e-78
Cmeg23409_c0	25.7095	0.0326034	9.6231	8.0681e-06	0.00010867
Cmeg23428_c0	64.8091	131.384	-1.0195	1.0588e-07	1.7594e-06
Cmeg23445_c0	160.855	0.0326034	12.268	1.8486e-19	6.0822e-18
Cmeg23484_c0	219.359	95.1018	1.2057	1.0332e-10	2.1338e-09
Cmeg23485_c1	2.88238	324.003	-6.8126	1.5622e-78	1.4293e-76
Cmeg23497_c0	20.0441	0	5.3251	5.3577e-06	7.3194e-05
Cmeg23504_c0	0.530092	45.3112	-6.4175	1.3974e-12	3.3051e-11
Cmeg23504_c1	0.530092	64.0637	-6.9171	9.0685e-17	2.678e-15
Cmeg23508_c0	97.5608	17.7066	2.462	1.0271e-13	2.5921e-12
Cmeg23528_c0	11.2403	32.3448	-1.5249	0.00046794	0.0048298
Cmeg23535_c0	13.9918	121.424	-3.1174	3.0871e-24	1.2119e-22
Cmeg23537_c0	0.298177	19.8926	-6.0599	2.3537e-06	3.3615e-05
Cmeg23539_c0	0.0993923	25.9849	-8.0303	4.21e-07	6.5326e-06
Cmeg23542_c0	35.7047	0.0326034	10.097	3.6452e-07	5.718e-06
Cmeg23546_c0	54.798	1.36934	5.3226	5.3422e-14	1.3677e-12
Cmeg23554_c0	24.5897	335.113	-3.7685	2.4124e-73	2.0749e-71
Cmeg23558_c0	3.21368	21.7465	-2.7585	4.7969e-05	0.00058102
Cmeg23596_c0	5.56431	26.4713	-2.2502	5.5776e-05	0.00066923
Cmeg23648_c0	0.0662615	218.771	-11.689	1.5148e-29	6.8888e-28
Cmeg23648_c1	0.397569	332.837	-9.7094	6.2589e-60	4.5486e-58
Cmeg23691_c0	0.0331308	27.1853	-9.6804	2.9254e-06	4.1215e-05
Cmeg23713_c0	159.391	457.221	-1.5203	2.2508e-39	1.2485e-37
Cmeg23718_c1	2703.66	367.654	2.8785	0	0
Cmeg23738_c0	5.26779	1246.92	-7.887	6.6621e-273	2.3906e-270
Cmeg23780_c0	8299.93	1372.92	2.5958	0	0
Cmeg23802_c0	37.6031	129.925	-1.7888	7.2395e-15	1.9332e-13
Cmeg23811_c0	0.0331308	16.0735	-8.9223	0.00015509	0.0017366
Cmeg23836_c0	6993.72	3303.7	1.082	5.9777e-241	1.654e-238
Cmeg23852_c0	23.4238	59.8194	-1.3526	1.1586e-05	0.0001538
Cmeg23863_c0	1.88845	912.561	-8.9166	7.9694e-179	1.4641e-176
Cmeg23870_c0	0.4307	17.5422	-5.348	9.1607e-06	0.00012288
Cmeg23872_c0	15.9677	1.40195	3.5097	0.00028718	0.0030847
Cmeg23888_c0	1260.28	0.391241	11.653	9.8255e-157	1.5455e-154
Cmeg23898_c0	5.96354	65.7939	-3.4637	6.3528e-15	1.7083e-13
Cmeg23928_c0	0.499612	528.493	-10.047	1.2714e-89	1.2977e-87
Cmeg23935_c0	26.339	1.6305	4.0138	9.539e-07	1.4384e-05
Cmeg23955_c0	0.563223	508.85	-9.8193	3.0449e-89	3.0941e-87
Cmeg23968_c0	19.1151	0.19562	6.6105	9.3068e-06	0.0001247
Cmeg23973_c0	6.23422	148.089	-4.5701	1.1657e-36	6.0841e-35
Cmeg23977_c0	10.6068	350.74	-5.0473	8.6907e-87	8.64e-85
Cmeg23990_c0	8.51461	91.4492	-3.425	5.5068e-20	1.8382e-18
Cmeg23997_c0	49.1661	820.345	-4.0605	1.3489e-184	2.5601e-182
Cmeg24029_c0	47.7998	876.443	-4.1966	1.955e-200	4.1571e-198
Cmeg24044_c0	0.0331308	33.2554	-9.9712	4.1123e-07	6.3983e-06
Cmeg24073_c0	0.397569	451.51	-10.149	1.0757e-75	9.5382e-74
Cmeg24095_c0	1.68967	1576.15	-9.8654	2.0664e-270	7.0829e-268
Cmeg24120_c0	40.9337	0	6.3552	7.3274e-11	1.5396e-09
Cmeg24157_c0	0.165654	58.4905	-8.4639	1.2064e-13	3.0378e-12
Cmeg24166_c0	253.207	0	8.9842	2.9579e-48	1.8459e-46
Cmeg24176_c0	190.669	25.8277	2.8841	4.2912e-30	1.9749e-28
Cmeg24179_c0	62.5171	16.215	1.9469	3.6886e-07	5.7783e-06
Cmeg24193_c0	12.5234	48.9051	-1.9654	4.1898e-07	6.5057e-06
Cmeg24194_c0	0.0662615	23.5872	-8.4756	2.5223e-06	3.5801e-05
Cmeg24198_c0	0.463831	63.5766	-7.0988	1.7875e-16	5.2094e-15
Cmeg24200_c0	40.6816	0.0652068	9.2851	9.3732e-09	1.6791e-07
Cmeg24212_c0	88.112	0.163017	9.0782	1.1184e-17	3.3974e-16
Cmeg24237_c0	2.21976	44.4143	-4.3225	7.5431e-12	1.7134e-10
Cmeg24263_c0	0.530092	42.0903	-6.3111	7.8342e-12	1.7743e-10
Cmeg24280_c0	1.7228	30.2572	-4.1345	2.2607e-08	3.9631e-07
Cmeg24286_c0	21.7023	194.629	-3.1648	2.6241e-38	1.428e-36
Cmeg24304_c0	59.1388	3.03211	4.2857	6.7027e-14	1.7027e-12
Cmeg24308_c0	26.4208	126.483	-2.2592	1.0538e-18	3.3613e-17
Cmeg24313_c0	96.5623	0	7.5934	3.93e-22	1.4534e-20
Cmeg24327_c0	1.09332	142.452	-7.0256	4.4007e-35	2.2212e-33
Cmeg24338_c0	59.5754	22.1377	1.4282	9.7217e-05	0.0011219
Cmeg24346_c0	17.616	43.2728	-1.2966	0.00029267	0.0031354
Cmeg24378_c0	69.4739	0.130414	9.0572	2.7053e-14	7.0122e-13
Cmeg24391_c0	28.5256	64.4047	-1.1749	3.7558e-05	0.00046174
Cmeg24406_c0	0.960792	125.264	-7.0265	4.7241e-31	2.2096e-29
Cmeg24432_c0	155.814	26.4413	2.559	6.3686e-22	2.3289e-20
Cmeg24447_c1	24.9806	2.67348	3.224	1.266e-05	0.0001669
Cmeg24458_c0	37.4911	7.00973	2.4191	5.1122e-06	7.0217e-05
Cmeg24461_c1	0	39.9669	-6.3207	2.6358e-11	5.7213e-10
Cmeg24466_c0	0.0993923	25.072	-7.9787	6.2803e-07	9.6473e-06
Cmeg24488_c0	91.4462	40.3213	1.1814	4.1914e-05	0.00051172
Cmeg24496_c0	14.1468	48.5151	-1.778	2.1801e-06	3.1272e-05
Cmeg24519_c0	0.0662615	17.2146	-8.0212	3.7931e-05	0.00046533
Cmeg24526_c0	44.6258	269.437	-2.594	8.4265e-44	5.0526e-42
Cmeg24544_c0	11.7946	51.872	-2.1368	4.3276e-08	7.4056e-07
Cmeg24549_c0	8.85022	41.8895	-2.2428	4.1878e-07	6.5057e-06
Cmeg24550_c0	41.1491	124.589	-1.5982	1.4e-12	3.3078e-11
Cmeg24563_c0	66.9155	0	7.0643	2.3738e-16	6.8743e-15
Cmeg24578_c0	22.0658	3.65158	2.5952	0.00026025	0.0028139
Cmeg24581_c0	23.7196	0.0978101	7.9219	2.2719e-06	3.2528e-05
Cmeg24583_c0	0.0662615	31.3905	-8.8879	1.1729e-07	1.9378e-06
Cmeg24588_c0	38.3654	113.718	-1.5676	2.3601e-11	5.1326e-10
Cmeg24591_c0	82.7256	30.8761	1.4218	4.7491e-06	6.5425e-05
Cmeg24591_c1	114.963	37.1026	1.6316	1.614e-09	3.0684e-08
Cmeg24599_c0	34.9185	1.0156	5.1036	2.2897e-09	4.2855e-08
Cmeg24622_c1	24.2186	95.1367	-1.9739	1.481e-12	3.4883e-11
Cmeg24628_c0	158.852	34.4667	2.2044	9.8201e-19	3.1365e-17
Cmeg24640_c0	29.9797	69.78	-1.2188	1.0643e-05	0.00014202
Cmeg24641_c0	0.0993923	26.5988	-8.064	3.2234e-07	5.0877e-06
Cmeg24651_c0	49.2154	136.942	-1.4764	1.8666e-12	4.3608e-11
Cmeg24656_c0	71.5061	19.1082	1.9039	8.7945e-08	1.472e-06
Cmeg24659_c0	0.0993923	122.047	-10.262	2.311e-21	8.2927e-20
Cmeg24697_c0	0	31.3185	-5.9689	3.0612e-09	5.6831e-08
Cmeg24701_c0	6.32798	36.1578	-2.5145	5.6395e-07	8.6687e-06
Cmeg24708_c0	0.198785	43.1013	-7.7604	4.0731e-11	8.7176e-10
Cmeg24709_c0	5.33405	5706.16	-10.063	0	0
Cmeg24717_c0	91.5062	31.7889	1.5253	3.4066e-07	5.3572e-06
Cmeg24734_c0	65.759	0	7.0391	4.0751e-16	1.1727e-14
Cmeg24752_c0	93.9264	413.081	-2.1368	6.77e-54	4.6135e-52
Cmeg24753_c0	0.0331308	27.232	-9.6829	2.8803e-06	4.0605e-05
Cmeg24776_c0	765.186	1964.13	-1.36	1.5585e-140	2.1824e-138
Cmeg24795_c0	18.7189	48.7711	-1.3815	5.8771e-05	0.00070222
Cmeg24799_c0	50.5933	10.1136	2.3227	2.4469e-07	3.9131e-06
Cmeg24812_c1	29.0219	4.8253	2.5885	2.8931e-05	0.00036246
Cmeg24833_c0	0.0331308	41.7969	-10.301	3.0783e-08	5.3233e-07
Cmeg24836_c0	31.2466	205.821	-2.7196	2.0086e-35	1.0205e-33
Cmeg24837_c1	0.397569	473.504	-10.218	1.7397e-78	1.5791e-76
Cmeg24852_c0	25.8778	461.792	-4.1575	4.6428e-106	5.3579e-104
Cmeg24859_c0	90.9423	30.7222	1.5657	2.0798e-07	3.3636e-06
Cmeg24893_c0	0.198785	16.7255	-6.3947	1.6619e-05	0.0002155
Cmeg24913_c0	0	33.7403	-6.0764	7.9219e-10	1.5431e-08
Cmeg24922_c0	3.5271	3313.14	-9.8755	0	0
Cmeg24927_c0	19.7791	52.3486	-1.4042	2.5636e-05	0.00032347
Cmeg24928_c0	15.5592	39.6777	-1.3506	0.00036022	0.003814
Cmeg24932_c0	1.09332	13.9542	-3.6739	0.00024649	0.0026828
Cmeg24957_c0	30.646	84.9748	-1.4713	3.0953e-08	5.3487e-07
Cmeg24960_c0	0.165654	219.35	-10.371	1.728e-36	8.9986e-35
Cmeg24966_c0	71.2974	0	7.1558	3.1132e-17	9.3335e-16
Cmeg24973_c0	3.66194	59.7434	-4.0281	6.1122e-15	1.6456e-13
Cmeg24999_c0	64.2714	203.262	-1.6611	1.6947e-20	5.8e-19
Cmeg25011_c0	88.8756	24.18	1.878	3.5285e-09	6.5138e-08
Cmeg25037_c0	25.1463	107.946	-2.1019	5.0659e-15	1.3735e-13
Cmeg25045_c0	25.577	0	5.6768	2.44e-07	3.9049e-06
Cmeg25065_c0	15.8696	0	4.9882	5.9452e-05	0.00070918
Cmeg25095_c0	617.65	222.256	1.4746	5.2261e-38	2.8239e-36
Cmeg25100_c1	0.132523	15.3676	-6.8575	4.4933e-05	0.00054684
Cmeg25103_c0	101.221	10.9642	3.2066	1.8549e-18	5.8513e-17
Cmeg25108_c0	28.5541	0	5.8356	4.8228e-08	8.2286e-07
Cmeg25122_c0	310.555	0.260827	10.218	5.2678e-50	3.3886e-48
Cmeg25138_c0	0.132523	195.054	-10.523	6.6669e-32	3.1964e-30
Cmeg25176_c0	2378.75	283.562	3.0685	0	0
Cmeg25187_c0	1.39149	1499.4	-10.074	1.3344e-249	4.0322e-247
Cmeg25234_c0	25.3576	118.771	-2.2277	2.0981e-17	6.3234e-16
Cmeg25238_c0	52.8158	288.146	-2.4478	4.441e-44	2.6769e-42
Cmeg25243_c0	6.47475	51.0513	-2.9791	1.0725e-10	2.211e-09
Cmeg25249_c0	45.6231	154.924	-1.7637	3.756e-17	1.1202e-15
Cmeg25250_c1	82.3313	0.0326034	11.302	2.1471e-12	4.9957e-11
Cmeg25258_c0	160.593	328.144	-1.0309	2.4449e-17	7.349e-16
Cmeg25259_c0	8.39136	28.1035	-1.7438	0.00037049	0.0039155
Cmeg25265_c0	38.2896	0.228224	7.3904	8.3555e-10	1.6234e-08
Cmeg25290_c0	50.8952	205.595	-2.0142	6.2661e-26	2.5651e-24
Cmeg25313_c0	52.7545	125.638	-1.2519	1.7267e-09	3.2659e-08
Cmeg25315_c0	0	12.5585	-4.6506	0.00022051	0.002414
Cmeg25317_c0	16.8722	179.883	-3.4143	1.2164e-37	6.5117e-36
Cmeg25340_c0	72.7214	0.29343	7.9532	1.3846e-16	4.0663e-15
Cmeg25343_c0	61.2257	8.05303	2.9265	7.5497e-11	1.5834e-09
Cmeg25353_c0	55.0587	0.163017	8.3998	1.9801e-12	4.6165e-11
Cmeg25354_c0	392.559	74.0742	2.4059	5.8903e-49	3.7265e-47
Cmeg25356_c0	32.6365	0.0326034	9.9672	9.1509e-07	1.3817e-05
Cmeg25362_c0	1757.63	757.814	1.2137	1.123e-75	9.9187e-74
Cmeg25362_c1	246.058	95.7229	1.3621	2.7269e-14	7.0602e-13
Cmeg25371_c0	440.291	59.8337	2.8794	4.2547e-67	3.381e-65
Cmeg25372_c0	11.2645	48.5318	-2.1072	1.4835e-07	2.423e-06
Cmeg25385_c0	113.006	36.864	1.6161	2.9193e-09	5.433e-08
Cmeg25387_c0	84.2837	301.343	-1.8381	1.8506e-33	9.1395e-32
Cmeg25454_c0	5.20153	22.2352	-2.0958	0.00039192	0.0041192
Cmeg25461_c0	832.494	153.028	2.4436	9.7746e-104	1.095e-101
Cmeg25476_c0	299.391	10.4005	4.8473	1.8294e-67	1.4741e-65
Cmeg25495_c0	6.26205	64.3728	-3.3617	2.4303e-14	6.3136e-13
Cmeg25496_c0	20.06	0	5.3263	5.3095e-06	7.2622e-05
Cmeg25538_c0	281.665	99.9026	1.4954	1.3256e-18	4.2105e-17
Cmeg25544_c0	0.265046	11.4767	-5.4363	0.00032966	0.0035065
Cmeg25552_c0	601.557	98.7116	2.6074	1.6165e-81	1.5152e-79
Cmeg25558_c0	3.47873	64.7454	-4.2181	2.0433e-16	5.9322e-15
Cmeg25562_c0	26.4384	93.2346	-1.8182	2.7583e-11	5.9759e-10
Cmeg25563_c0	19.0171	672.776	-5.1448	2.8464e-165	4.8065e-163
Cmeg25564_c0	1492.95	236.25	2.6598	4.079e-204	8.7545e-202
Cmeg25600_c0	22.6598	0.586861	5.271	1.3451e-06	1.989e-05
Cmeg25602_c0	1.39149	52.3927	-5.2347	1.9163e-14	5.022e-13
Cmeg25618_c0	0.4307	214.888	-8.9627	2.6843e-43	1.5929e-41
Cmeg25643_c0	615.147	236.381	1.3798	4.6049e-34	2.294e-32
Cmeg25649_c0	0.695746	110.232	-7.3078	5.2174e-27	2.2106e-25
Cmeg25650_c0	2.38542	42.7769	-4.1645	2.7407e-11	5.9434e-10
Cmeg25675_c0	0.198785	169.986	-9.74	2.4905e-31	1.172e-29
Cmeg25681_c0	18.7189	0	5.2264	1.1414e-05	0.0001516
Cmeg25691_c0	29.9502	108.083	-1.8515	4.1238e-13	1.0043e-11
Cmeg25696_c0	22.4958	52.2573	-1.216	0.00014206	0.0015969
Cmeg25698_c0	0.762008	435.906	-9.16	7.4065e-84	7.1168e-82
Cmeg25701_c0	0.0331308	52.3343	-10.625	1.5455e-09	2.9429e-08
Cmeg25710_c0	0.0993923	42.9103	-8.754	4.2377e-10	8.4113e-09
Cmeg25732_c2	185.798	0.586861	8.3065	1.4358e-38	7.8505e-37
Cmeg25739_c0	56.484	142.224	-1.3322	2.2137e-11	4.8233e-10
Cmeg25741_c1	33.973	81.6226	-1.2646	1.019e-06	1.5316e-05
Cmeg25756_c0	18.8812	0.0978101	7.5928	1.891e-05	0.00024329
Cmeg25759_c0	1.12645	319.671	-8.1487	1.2665e-69	1.0462e-67
Cmeg25761_c0	62.8487	24.4851	1.36	0.00012246	0.0013881
Cmeg25773_c0	0.430369	129.453	-8.2326	5.4545e-29	2.4323e-27
Cmeg25775_c0	7.12312	48.8832	-2.7788	9.5547e-10	1.8439e-08
Cmeg25776_c0	128.806	589.853	-2.1952	1.5919e-78	1.4507e-76
Cmeg25777_c0	7.3219	53.3065	-2.864	9.1988e-11	1.9083e-09
Cmeg25780_c0	158.442	55.0687	1.5246	1.976e-11	4.3301e-10
Cmeg25815_c0	3.37006	36.4134	-3.4336	7.404e-09	1.3325e-07
Cmeg25818_c0	33.2507	109.296	-1.7168	3.6167e-12	8.3307e-11
Cmeg25821_c0	230.552	17.4754	3.7217	3.2035e-45	1.9462e-43
Cmeg25822_c0	51.2854	142.691	-1.4763	6.4747e-13	1.5586e-11
Cmeg25823_c0	60.4971	155.184	-1.359	1.3769e-12	3.2603e-11
Cmeg25826_c0	9.90544	53.9899	-2.4464	1.6839e-09	3.1986e-08
Cmeg25827_c0	0.198785	32.7012	-7.362	4.9413e-09	9.0061e-08
Cmeg25829_c0	132.749	9.58474	3.7918	4.0897e-27	1.7425e-25
Cmeg25846_c0	1.49088	766.482	-9.0059	7.3244e-149	1.0646e-146
Cmeg25852_c0	23.3618	59.7894	-1.3557	1.128e-05	0.00014999
Cmeg25854_c0	13.0708	0.0978101	7.0621	0.00028897	0.003101
Cmeg25854_c1	43.6995	0	6.4495	1.8031e-11	3.9626e-10
Cmeg25855_c0	61.1604	0.0652068	9.8734	1.3295e-11	2.9471e-10
Cmeg25857_c0	0	13.2686	-4.7299	0.00014017	0.0015772
Cmeg25858_c0	25.8692	2.47786	3.3841	5.536e-06	7.5541e-05
Cmeg25859_c0	85.4572	38.4407	1.1526	0.00010746	0.0012314
Cmeg25863_c0	12.0152	50.8293	-2.0808	9.4014e-08	1.5679e-06
Cmeg25867_c0	43.8983	9.19415	2.2554	2.3982e-06	3.4165e-05
Cmeg25879_c0	0	12.9576	-4.6957	0.00017088	0.0019031
Cmeg25882_c0	29.6825	7.62919	1.96	0.00043105	0.0045016
Cmeg25885_c0	141.303	0.0652068	11.081	7.0552e-21	2.4512e-19
Cmeg25888_c0	29.0686	103.125	-1.8269	2.155e-12	5.0091e-11
Cmeg25889_c0	462.967	1300.07	-1.4896	9.1476e-106	1.0504e-103
Cmeg25891_c0	0.132523	17.6384	-7.0563	1.3984e-05	0.0001833
Cmeg25892_c0	27.5317	186.293	-2.7584	1.1995e-32	5.8485e-31
Cmeg25896_c0	0.0993923	33.3927	-8.3922	1.8435e-08	3.2541e-07
Cmeg25897_c0	49.4324	15.783	1.6471	6.7417e-05	0.00079764
Cmeg25907_c0	94.8209	0.0326034	11.506	1.2675e-13	3.1882e-12
Cmeg25910_c0	7.28811	87.2512	-3.5816	1.016e-19	3.3668e-18
Cmeg25920_c0	0.0331308	13.5956	-8.6808	0.00041448	0.0043385
Cmeg25920_c1	0.0331308	34.7008	-10.033	2.6189e-07	4.1708e-06
Cmeg25925_c0	9.1653	38.204	-2.0595	4.2323e-06	5.8587e-05
Cmeg25933_c0	1582.46	0.782807	10.981	1.6702e-219	4.1242e-217
Cmeg25939_c0	32.597	0	6.0267	5.555e-09	1.0093e-07
Cmeg25943_c0	3071.89	889.94	1.7873	7.9227e-246	2.3326e-243
Cmeg25946_c0	355.799	172.477	1.0447	5.2002e-13	1.2571e-11
Cmeg25951_c0	0.463831	33.2884	-6.1653	1.0723e-09	2.0607e-08
Cmeg25953_c0	54.732	148.375	-1.4388	5.7929e-13	1.3974e-11
Cmeg25963_c0	30.0085	66.3635	-1.145	3.9902e-05	0.00048794
Cmeg25976_c0	59.4797	0.0652068	9.8332	2.2201e-11	4.8327e-10
Cmeg25987_c0	137.392	301.635	-1.1345	3.2819e-18	1.0199e-16
Cmeg25992_c0	21.2368	47.405	-1.1585	0.00046339	0.0047914
Cmeg25997_c0	11.7946	95.5419	-3.018	6.4637e-19	2.0761e-17
Cmeg26002_c1	0.198785	69.8234	-8.4564	5.2226e-16	1.4936e-14
Cmeg26014_c0	48.3043	16.4976	1.5499	0.00017459	0.0019407
Cmeg26019_c0	0.0993923	18.534	-7.5428	1.2373e-05	0.00016349
Cmeg26026_c0	14.4712	0.0652068	7.7939	0.00020433	0.0022559
Cmeg26026_c1	37.0899	0	6.213	5.284e-10	1.0416e-08
Cmeg26035_c0	59.1712	21.3226	1.4725	6.7782e-05	0.00080156
Cmeg26047_c0	377.585	51.2815	2.8803	8.0765e-58	5.6548e-56
Cmeg26050_c0	285.882	0.0326034	13.098	9.2064e-29	4.0974e-27
Cmeg26052_c0	396.573	146.06	1.441	3.9945e-24	1.5628e-22
Cmeg26060_c0	20.3059	0.423844	5.5822	4.302e-06	5.9516e-05
Cmeg26068_c0	28.1406	0.130414	7.7534	2.1305e-07	3.4359e-06
Cmeg26077_c0	58.001	15.78	1.878	1.8404e-06	2.6744e-05
Cmeg26084_c0	23.1833	4.20584	2.4626	0.00028785	0.0030904
Cmeg26086_c0	1.22584	44.0146	-5.1661	2.3816e-12	5.5079e-11
Cmeg26090_c0	11.4632	33.9395	-1.5659	0.00026458	0.0028593
Cmeg26094_c0	404.941	175.186	1.2088	1.3642e-18	4.3272e-17
Cmeg26098_c0	38.0391	6.45286	2.5595	1.981e-06	2.8595e-05
Cmeg26104_c0	948.955	174.512	2.443	6.0723e-118	7.7906e-116
Cmeg26111_c0	0.621533	135.09	-7.7639	1.5186e-31	7.2206e-30
Cmeg26113_c0	37.5657	119.757	-1.6726	8.3643e-13	2.003e-11
Cmeg26118_c0	1607.11	0.423844	11.889	2.4108e-191	4.7727e-189
Cmeg26126_c0	41.7736	0	6.3845	4.7788e-11	1.019e-09
Cmeg26132_c0	12.1414	38.6777	-1.6716	4.814e-05	0.00058247
Cmeg26148_c0	89.958	195.45	-1.1195	3.9944e-12	9.1731e-11
Cmeg26165_c0	26.5156	4.66228	2.5077	8.8034e-05	0.0010252
Cmeg26178_c0	33.4319	69.3487	-1.0526	7.7209e-05	0.00090788
Cmeg26252_c0	0.8614	15.8778	-4.2042	4.7607e-05	0.00057693
Cmeg26292_c0	0.132523	22.6267	-7.4156	1.2038e-06	1.7916e-05
Cmeg26376_c1	162.448	67.1356	1.2748	5.1953e-09	9.4615e-08
Cmeg26419_c0	94.3021	23.5396	2.0022	1.8774e-10	3.7886e-09
Cmeg26477_c0	63.1804	1.20633	5.7108	4.8553e-16	1.3938e-14
Cmeg26495_c0	100.168	26.4019	1.9237	1.7688e-10	3.5758e-09
Cmeg26549_c0	3145.88	1092.46	1.5259	6.845e-197	1.4035e-194
Cmeg26565_c0	0.231915	237.387	-9.9994	1.5493e-41	8.9395e-40
Cmeg26568_c0	1.22584	1230.1	-9.9708	2.7579e-208	6.0899e-206
Cmeg26579_c0	620.771	102.126	2.6037	6.3488e-84	6.126e-82
Cmeg26584_c1	10.2526	63.2525	-2.6251	1.3289e-11	2.9471e-10
Cmeg26604_c0	642.192	0.554257	10.178	5.2124e-102	5.7274e-100
Cmeg26609_c0	0.596354	504.606	-9.7248	1.0556e-89	1.0919e-87
Cmeg26613_c0	76.982	158.055	-1.0378	3.4865e-09	6.4467e-08
Cmeg26614_c0	63.239	0.0326034	10.922	2.1173e-10	4.2578e-09
Cmeg26614_c1	24.2849	0.0326034	9.5408	1.2878e-05	0.00016948
Cmeg26634_c0	438.589	83.1745	2.3987	2.7411e-54	1.8735e-52
Cmeg26656_c0	919.515	2.08662	8.7836	2.4586e-174	4.3101e-172
Cmeg26679_c0	2219.97	124.914	4.1515	0	0
Cmeg26682_c0	328.758	2.73803	6.9077	1.767e-74	1.5371e-72
Cmeg26682_c1	1388.82	15.5518	6.4806	0	0
Cmeg26712_c0	17.8906	0.586861	4.93	2.0922e-05	0.00026746
Cmeg26720_c0	1.06018	15.8479	-3.9019	6.843e-05	0.0008088
Cmeg26725_c0	25.0469	0	5.6466	3.2659e-07	5.1511e-06
Cmeg26730_c0	27.9282	0	5.8037	6.7665e-08	1.1418e-06
Cmeg26736_c0	489.628	2.54632	7.5871	3.07e-105	3.4902e-103
Cmeg26750_c0	64.108	16.3343	1.9726	2.0208e-07	3.2751e-06
Cmeg26751_c0	198.236	98.071	1.0153	1.55e-07	2.5282e-06
Cmeg26752_c1	19.3007	1.17372	4.0395	2.6207e-05	0.0003305
Cmeg26762_c0	187.816	1200.17	-2.6758	1.2644e-194	2.5249e-192
Cmeg26765_c0	6.72555	35.7626	-2.4107	1.1406e-06	1.7076e-05
Cmeg26770_c0	65.1371	983.393	-3.9162	1.852e-216	4.4304e-214
Cmeg26770_c1	2.15483	39.006	-4.1781	1.9561e-10	3.944e-09
Cmeg26772_c0	22.6273	0	5.5	1.25e-06	1.8568e-05
Cmeg26779_c0	168.267	31.6579	2.4101	5.5027e-22	2.0219e-20
Cmeg26785_c0	62.1533	24.8438	1.3229	0.00019102	0.0021161
Cmeg26790_c0	10652	20.2656	9.0379	0	0
Cmeg26793_c0	92.4319	14.1844	2.7041	1.9178e-14	5.022e-13
Cmeg26803_c0	31.1429	6.97712	2.1582	0.00011469	0.0013071
Cmeg26806_c0	17.2939	82.8185	-2.2597	8.9804e-13	2.1483e-11
Cmeg26807_c0	97.917	4.40146	4.4755	1.7666e-22	6.586e-21
Cmeg26816_c0	255.058	100.109	1.3493	1.5129e-14	3.9843e-13
Cmeg26823_c0	159.281	18.7143	3.0894	3.5547e-27	1.5174e-25
Cmeg26824_c0	0	19.8229	-5.3091	2.4326e-06	3.4587e-05
Cmeg26824_c1	0.0331308	25.4332	-9.5843	5.2734e-06	7.2172e-05
Cmeg26825_c0	38.8293	125.168	-1.6887	1.8354e-13	4.5419e-12
Cmeg26826_c0	0.298177	222.522	-9.5436	1.4094e-41	8.1529e-40
Cmeg26827_c0	0.397569	355.53	-9.8046	4.7738e-63	3.6063e-61
Cmeg26829_c0	39.4587	0.0326034	10.241	1.2188e-07	2.0107e-06
Cmeg26835_c0	0.4307	15.6822	-5.1863	2.8429e-05	0.00035676
Cmeg26836_c0	41.7759	9.94403	2.0708	1.4112e-05	0.00018467
Cmeg26840_c0	463.758	0.29343	10.626	1.9941e-69	1.6414e-67
Cmeg26845_c0	67.9469	2.78009	4.6112	2.7595e-16	7.9612e-15
Cmeg26851_c0	25.6449	57.5769	-1.1668	0.0001052	0.0012068
Cmeg26856_c0	0.331308	38.146	-6.8472	1.2686e-10	2.6012e-09
Cmeg26858_c0	55.8585	14.7367	1.9224	1.9173e-06	2.7779e-05
Cmeg26863_c0	0	22.6342	-5.5004	4.5428e-07	7.0277e-06
Cmeg26868_c0	95.7009	6.72673	3.8306	3.8982e-20	1.3126e-18
Cmeg26876_c0	49.0004	297.505	-2.602	2.5092e-48	1.5744e-46
Cmeg26897_c0	41.1815	91.5174	-1.152	1.2639e-06	1.8763e-05
Cmeg26908_c0	0.428712	92.1407	-7.7477	4.5625e-22	1.6845e-20
Cmeg26908_c2	0.165654	35.584	-7.7469	1.9505e-09	3.6716e-08
Cmeg26909_c0	60.9563	7.07461	3.1071	2.1087e-11	4.6077e-10
Cmeg26914_c0	0.132523	91.7019	-9.4346	2.3978e-18	7.492e-17
Cmeg26917_c0	19.6134	134.02	-2.7725	4.637e-24	1.8049e-22
Cmeg26932_c0	83.2265	213.685	-1.3604	8.7034e-17	2.579e-15
Cmeg26933_c0	54.4007	110.893	-1.0275	9.0255e-07	1.3636e-05
Cmeg26942_c0	0.331308	94.3809	-8.1542	9.6277e-22	3.4984e-20
Cmeg26948_c1	19.4474	55.1535	-1.5039	6.0063e-06	8.1715e-05
Cmeg26948_c3	10.6588	36.7766	-1.7867	3.5297e-05	0.00043651
Cmeg26951_c0	58.4765	151.32	-1.3717	1.89e-12	4.411e-11
Cmeg26960_c0	67.8276	161.21	-1.249	9.7612e-12	2.1934e-10
Cmeg26965_c0	55.2621	172.347	-1.641	2.3018e-17	6.928e-16
Cmeg26970_c0	100.684	0.260827	8.5925	4.6898e-21	1.6418e-19
Cmeg26981_c0	72.2337	296.288	-2.0363	4.3453e-37	2.2835e-35
Cmeg26985_c0	4.30667	302.29	-6.1332	1.7285e-75	1.5209e-73
Cmeg26995_c0	165.478	54.2804	1.6081	8.355e-13	2.0028e-11
Cmeg27006_c0	10.0416	32.1469	-1.6787	0.00020263	0.0022383
Cmeg27023_c0	19.9447	0.0652068	8.2568	1.9897e-05	0.00025541
Cmeg27035_c0	0.0331308	21.7044	-9.3556	1.9253e-05	0.00024743
Cmeg27048_c0	44.2988	213.29	-2.2675	1.4929e-30	6.9262e-29
Cmeg27056_c0	63.4464	24.7518	1.358	0.00011592	0.0013192
Cmeg27064_c0	23.0806	0	5.5286	9.7067e-07	1.4627e-05
Cmeg27066_c0	0.0993923	84.9546	-9.7393	1.8507e-16	5.3799e-15
Cmeg27067_c0	54.964	187.566	-1.7708	1.5607e-20	5.3654e-19
Cmeg27075_c0	62.7646	228.401	-1.8635	3.5235e-26	1.458e-24
Cmeg27077_c0	25.3782	232.103	-3.1931	1.1329e-45	6.9194e-44
Cmeg27084_c1	20.8724	0.945498	4.4644	6.7721e-06	9.1861e-05
Cmeg27101_c0	61.2263	24.2895	1.3338	0.00019238	0.0021302
Cmeg27103_c0	0.4307	272.7	-9.3064	3.6568e-52	2.4132e-50
Cmeg27125_c0	0.364438	184.058	-8.9803	2.957e-37	1.5647e-35
Cmeg27134_c0	0.364438	395.652	-10.084	3.3719e-67	2.6887e-65
Cmeg27139_c0	0.331308	40.6473	-6.9388	3.595e-11	7.7521e-10
Cmeg27150_c0	18.4847	0.391241	5.5621	1.163e-05	0.00015429
Cmeg27155_c0	18.0414	0.228224	6.3047	1.5105e-05	0.00019675
Cmeg27159_c0	1.35836	16.7249	-3.6221	6.4952e-05	0.00077007
Cmeg27181_c1	0.762008	15.128	-4.3113	6.5069e-05	0.00077106
Cmeg27193_c0	58.8853	226.677	-1.9447	2.6329e-27	1.1281e-25
Cmeg27210_c0	0	15.6496	-4.9681	3.1336e-05	0.00039049
Cmeg27213_c0	30.0831	2.70608	3.4747	7.1743e-07	1.0955e-05
Cmeg27217_c1	3.61125	19.9533	-2.4661	0.00023436	0.0025581
Cmeg27242_c0	114.603	270.717	-1.2401	1.6191e-18	5.1145e-17
Cmeg27259_c0	10.8672	52.8142	-2.2809	9.6941e-09	1.7325e-07
Cmeg27265_c0	17.7581	0.0978101	7.5043	3.1477e-05	0.00039201
Cmeg27304_c0	796.206	19.163	5.3767	3.1968e-181	6.0176e-179
Cmeg27312_c0	173.656	480.53	-1.4684	1.7391e-39	9.6705e-38
Cmeg27315_c0	7.38816	37.2331	-2.3333	1.0763e-06	1.6134e-05
Cmeg27318_c0	220.684	108.84	1.0198	2.7203e-08	4.7398e-07
Cmeg27319_c0	6.62615	178.218	-4.7493	2.5628e-44	1.5488e-42
Cmeg27320_c0	0	11.3998	-4.5109	0.00046501	0.0048039
Cmeg27323_c0	5.76475	24.8764	-2.1094	0.00016696	0.001863
Cmeg27326_c0	469.715	0.912895	9.0071	1.0403e-87	1.0478e-85
Cmeg27331_c0	38.5993	79.9754	-1.051	2.2338e-05	0.00028483
Cmeg27336_c0	40.9165	10.9221	1.9054	5.1354e-05	0.00061876
Cmeg27338_c0	10.8155	41.344	-1.9346	4.0652e-06	5.6478e-05
Cmeg27364_c0	47.8276	224.705	-2.2321	1.4549e-31	6.9317e-30
Cmeg27366_c0	106.229	1.17372	6.4999	1.1784e-25	4.8067e-24
Cmeg27382_c0	123.431	24.9351	2.3075	9.8887e-16	2.7796e-14
Cmeg27422_c0	23.0597	2.9343	2.9743	5.6015e-05	0.00067139
Cmeg27423_c0	28.9566	67.6207	-1.2236	1.3806e-05	0.00018118
Cmeg27426_c0	177.413	0.29343	9.2399	2.6181e-33	1.2902e-31
Cmeg27427_c0	0.0993923	88.6835	-9.8013	5.6356e-17	1.6765e-15
Cmeg27439_c0	116.845	0.0652068	10.807	2.9168e-18	9.0766e-17
Cmeg27441_c0	234.476	85.1946	1.4606	3.3259e-15	9.1255e-14
Cmeg27444_c0	78.0889	201.501	-1.3676	5.0588e-16	1.4504e-14
Cmeg27446_c0	0.632798	18.6387	-4.8804	5.7962e-06	7.8996e-05
Cmeg27462_c0	126.08	60.9018	1.0498	1.5795e-05	0.00020539
Cmeg27463_c0	6.29485	27.5094	-2.1277	6.9336e-05	0.00081867
Cmeg27465_c0	60.6253	122.792	-1.0182	2.8245e-07	4.492e-06
Cmeg27467_c0	0.629485	37.8538	-5.9101	7.003e-11	1.4741e-09
Cmeg27474_c0	7.55382	29.0822	-1.9449	0.00010563	0.0012111
Cmeg27475_c0	20.8724	106.114	-2.346	1.4784e-16	4.3196e-15
Cmeg27482_c0	2.21976	50.5118	-4.5081	1.7468e-13	4.332e-12
Cmeg27488_c0	136.288	34.9182	1.9646	4.1509e-14	1.0687e-12
Cmeg27503_c0	0.0993923	12.7476	-7.0029	0.00021593	0.0023715
Cmeg27514_c0	0.463831	14.9666	-5.012	4.5867e-05	0.00055702
Cmeg27515_c0	299.861	0.0668369	12.131	1.062e-35	5.4684e-34
Cmeg27518_c0	67.1846	312.991	-2.2199	4.9105e-43	2.9064e-41
Cmeg27519_c0	0	23.5396	-5.557	2.6641e-07	4.2399e-06
Cmeg27524_c0	94.7311	274.711	-1.536	1.2325e-24	4.8884e-23
Cmeg27525_c0	9.57479	39.1915	-2.0332	3.7766e-06	5.2788e-05
Cmeg27529_c0	50.3061	162.266	-1.6896	5.1455e-17	1.5326e-15
Cmeg27558_c0	39.0943	3.26001	3.584	1.0376e-08	1.8529e-07
Cmeg27559_c0	23.0285	1.36934	4.0719	4.1411e-06	5.7428e-05
Cmeg27566_c0	15.969	78.4666	-2.2968	2.2394e-12	5.1895e-11
Cmeg27568_c0	145.282	310.949	-1.0978	6.2053e-18	1.9103e-16
Cmeg27576_c0	0.463831	20.782	-5.4856	1.3416e-06	1.9851e-05
Cmeg27587_c0	10.0386	90.6723	-3.1751	9.1494e-19	2.9264e-17
Cmeg27600_c0	1328.93	177.654	2.9031	2.1287e-200	4.4848e-198
Cmeg27613_c0	3077.87	1364.16	1.1739	1.0345e-123	1.3498e-121
Cmeg27627_c0	724.754	3.65158	7.6328	2.8761e-154	4.4329e-152
Cmeg27628_c0	25.511	0	5.673	2.53e-07	4.0432e-06
Cmeg27649_c0	61.1899	569.214	-3.2176	5.1204e-110	6.1245e-108
Cmeg27653_c0	2721.87	7.6944	8.4666	0	0
Cmeg27656_c0	2.48481	1444.68	-9.1834	1.8123e-272	6.4031e-270
Cmeg27659_c0	26.7365	62.7168	-1.23	2.6464e-05	0.00033338
Cmeg27659_c1	552.462	1700.43	-1.6219	5.0725e-154	7.7145e-152
Cmeg27662_c0	0.198785	213.981	-10.072	3.1797e-37	1.6786e-35
Cmeg27662_c1	1.12645	1101.13	-9.933	1.0624e-187	2.0503e-185
Cmeg27662_c2	0.165654	140.097	-9.724	3.6096e-26	1.4909e-24
Cmeg27670_c0	13.5667	0	4.762	0.00023172	0.0025304
Cmeg27682_c0	1530.27	593.835	1.3657	9.6574e-81	8.9791e-79
Cmeg27688_c0	27.0668	5.31435	2.3486	0.00014325	0.0016094
Cmeg27690_c0	0	23.0164	-5.5246	3.6253e-07	5.6907e-06
Cmeg27703_c0	0.331308	310.18	-9.8707	1.0022e-54	6.8702e-53
Cmeg27734_c0	8391.34	76.6545	6.7744	0	0
Cmeg27737_c0	105.356	2.24963	5.5494	1.2375e-25	5.0388e-24
Cmeg27740_c4	13.8202	38.1398	-1.4645	0.00021804	0.0023901
Cmeg27761_c0	18.5201	2.67348	2.7923	0.00048357	0.0049843
Cmeg27771_c0	0.0662615	21.8443	-8.3649	5.1818e-06	7.1044e-05
Cmeg27771_c1	0.0331308	20.0501	-9.2412	3.49e-05	0.00043253
Cmeg27772_c0	1254.13	2767.24	-1.1418	1.0331e-154	1.603e-152
Cmeg27776_c0	1378.93	578.23	1.2538	3.5242e-63	2.6711e-61
Cmeg27782_c0	12.5248	64.66	-2.3681	9.1977e-11	1.9083e-09
Cmeg27802_c0	15.2352	44.7309	-1.5539	3.0973e-05	0.00038637
Cmeg27809_c0	8.87275	770.194	-6.4397	2.215e-187	4.239e-185
Cmeg27821_c0	73.1196	169.623	-1.214	7.5515e-12	1.7136e-10
Cmeg27824_c0	1074.72	143.507	2.9048	1.5258e-162	2.4851e-160
Cmeg27828_c0	36.0158	3.12992	3.5244	4.8619e-08	8.289e-07
Cmeg27833_c2	66.7181	6.03163	3.4675	1.6446e-13	4.092e-12
Cmeg27833_c3	21.4687	2.08662	3.363	3.6694e-05	0.0004516
Cmeg27834_c0	56.2027	5.75939	3.2867	3.8895e-11	8.3558e-10
Cmeg27850_c0	0	60.6736	-6.923	5.8752e-16	1.6698e-14
Cmeg27857_c0	39.7901	134.417	-1.7562	5.2024e-15	1.4089e-13
Cmeg27863_c1	100.241	3.3826	4.8892	8.5449e-24	3.3036e-22
Cmeg27863_c3	77.031	3.06472	4.6516	2.5433e-18	7.925e-17
Cmeg27872_c0	15.0719	0.0978101	7.2677	0.00010998	0.0012578
Cmeg27880_c0	60.8493	171.331	-1.4935	2.013e-15	5.5899e-14
Cmeg27894_c0	46.9152	0.0326034	10.491	1.5069e-08	2.6682e-07
Cmeg27896_c0	74.9421	12.9964	2.5277	3.484e-11	7.5269e-10
Cmeg27908_c0	45.6525	1.17372	5.2815	6.8186e-12	1.5535e-10
Cmeg27912_c0	48.4471	13.9542	1.7957	2.4806e-05	0.00031421
Cmeg27915_c0	39.7626	10.4983	1.9213	5.9192e-05	0.00070651
Cmeg27918_c0	27.1553	114.533	-2.0765	1.2144e-15	3.4053e-14
Cmeg27921_c0	8.33802	49.7749	-2.5776	2.7471e-09	5.129e-08
Cmeg27922_c0	62.5241	15.7471	1.9893	2.4189e-07	3.8765e-06
Cmeg27924_c3	5.03588	31.6119	-2.6502	1.5423e-06	2.2661e-05
Cmeg27925_c0	38.2034	97.3628	-1.3497	2.3214e-08	4.0634e-07
Cmeg27930_c0	12.8892	0.586861	4.457	0.00040729	0.004269
Cmeg27939_c1	6.25575	27.1961	-2.1201	7.8922e-05	0.00092518
Cmeg27959_c0	5.43543	27.1606	-2.321	3.275e-05	0.00040699
Cmeg27961_c0	72.7459	2.11922	5.1013	6.4236e-18	1.9748e-16
Cmeg27962_c0	1.02705	77.0718	-6.2296	1.855e-20	6.3394e-19
Cmeg27971_c0	1.55715	41.0467	-4.7203	2.1525e-11	4.6945e-10
Cmeg27985_c0	19.515	48.9605	-1.327	9.0358e-05	0.0010485
Cmeg27986_c0	2.57525	39.2708	-3.9307	3.3556e-10	6.6836e-09
Cmeg27989_c0	0.331308	137.188	-8.6938	3.7749e-29	1.6965e-27
Cmeg28009_c0	0.331308	211.856	-9.3207	7.639e-41	4.3748e-39
Cmeg28020_c0	0.0331308	33.4785	-9.9808	3.8343e-07	5.9901e-06
Cmeg28024_c1	59.4005	190.964	-1.6848	1.1079e-19	3.6661e-18
Cmeg28038_c0	31.8234	94.912	-1.5765	8.9371e-10	1.7291e-08
Cmeg28041_c0	38.7024	125.565	-1.6979	1.3817e-13	3.4603e-12
Cmeg28064_c0	22.3964	53.313	-1.2512	8.8193e-05	0.0010265
Cmeg28067_c0	19.6465	0.456447	5.4277	6.4043e-06	8.7078e-05
Cmeg28075_c0	1265.63	347.425	1.8651	5.7209e-109	6.7722e-107
Cmeg28093_c0	0.530092	164.282	-8.2757	3.5538e-36	1.8381e-34
Cmeg28101_c0	28.3931	170.264	-2.5842	3.3547e-28	1.4816e-26
Cmeg28107_c0	0.993923	12.7258	-3.6785	0.00046136	0.0047748
Cmeg28108_c1	0.762008	12.9442	-4.0864	0.00026682	0.0028795
Cmeg28109_c0	73.4509	7.79221	3.2367	6.3642e-14	1.6185e-12
Cmeg28120_c0	0.0662615	66.6198	-9.9736	7.7365e-13	1.8565e-11
Cmeg28123_c0	242.373	83.9791	1.5291	9.0725e-17	2.678e-15
Cmeg28132_c0	86.4716	287.992	-1.7357	6.3022e-30	2.8888e-28
Cmeg28148_c0	2216.36	0.782481	11.468	7.1943e-283	2.7536e-280
Cmeg28188_c0	0.0331308	29.3844	-9.7927	1.4179e-06	2.0914e-05
Cmeg28193_c0	30.2153	4.66294	2.696	1.2442e-05	0.00016431
Cmeg28202_c0	696.429	103.534	2.7499	6.3277e-100	6.8223e-98
Cmeg28205_c0	0.762008	516.649	-9.4052	6.6158e-96	7.0666e-94
Cmeg28217_c0	207.945	1311.34	-2.6568	5.6526e-211	1.2603e-208
Cmeg28223_c0	17.8906	97.5164	-2.4464	5.5703e-16	1.5871e-14
Cmeg28229_c0	217.055	2347.39	-3.4349	0	0
Cmeg28233_c0	2094.83	213.685	3.2933	0	0
Cmeg28236_c0	0.795139	37.8851	-5.5743	6.6468e-11	1.4017e-09
Cmeg28238_c0	1.32987	989.407	-9.5391	1.4764e-178	2.6908e-176
Cmeg28252_c0	3.14742	81.4781	-4.6942	4.3177e-21	1.5185e-19
Cmeg28271_c1	0.0331308	29.9632	-9.8208	1.175e-06	1.7533e-05
Cmeg28282_c0	61.8147	156.917	-1.344	1.5363e-12	3.6111e-11
Cmeg28304_c0	872.847	152.086	2.5208	7.7196e-113	9.4298e-111
Cmeg28308_c0	9.24349	34.2342	-1.8889	3.5958e-05	0.00044349
Cmeg28308_c1	5.833	24.0287	-2.0424	0.00028356	0.0030496
Cmeg28313_c0	21.6023	53.6965	-1.3136	4.6746e-05	0.0005668
Cmeg28317_c0	19.2394	76.3007	-1.9876	1.9686e-10	3.9658e-09
Cmeg28322_c0	290.537	851.057	-1.5505	1.2634e-73	1.0907e-71
Cmeg28331_c0	22.3974	65.3372	-1.5446	5.299e-07	8.1673e-06
Cmeg28351_c0	87.3476	26.3543	1.7287	3.7888e-08	6.5127e-07
Cmeg28352_c0	0.0662615	32.8316	-8.9527	6.8139e-08	1.1489e-06
Cmeg28361_c0	82.6281	1.30414	5.9855	1.6492e-20	5.6529e-19
Cmeg28364_c0	0.4307	402.406	-9.8678	1.7523e-70	1.4633e-68
Cmeg28370_c0	927.06	146.58	2.661	1.4757e-127	1.9703e-125
Cmeg28374_c0	71.6357	23.0307	1.6371	1.8004e-06	2.6218e-05
Cmeg28388_c0	2401.57	8552.65	-1.8324	0	0
Cmeg28409_c0	26.339	68.0087	-1.3685	2.4338e-06	3.4587e-05
Cmeg28410_c0	25.3656	149.964	-2.5637	7.6314e-25	3.0373e-23
Cmeg28414_c0	3.21368	31.2663	-3.2823	1.4037e-07	2.2993e-06
Cmeg28420_c0	17.6918	49.3491	-1.4799	2.2816e-05	0.00029045
Cmeg28429_c0	2681.34	0.749878	11.804	0	0
Cmeg28435_c0	22.191	103.668	-2.2239	2.3265e-15	6.445e-14
Cmeg28444_c0	43.5	107.613	-1.3068	9.3183e-09	1.6705e-07
Cmeg28450_c0	0.0331308	46.5423	-10.456	7.8071e-09	1.404e-07
Cmeg28451_c0	50.2769	11.8024	2.0908	1.6231e-06	2.3802e-05
Cmeg28458_c0	2.68359	3029.83	-10.141	0	0
Cmeg28468_c0	11.3506	112.212	-3.3054	1.498e-23	5.7336e-22
Cmeg28472_c0	97.2842	4.76009	4.3531	4.7797e-22	1.7619e-20
Cmeg28483_c0	84.0554	203.972	-1.279	6.7746e-15	1.8175e-13
Cmeg28494_c0	51.3202	13.4	1.9373	4.4301e-06	6.1213e-05
Cmeg28498_c0	14.6769	0.0326034	8.8143	0.00038538	0.0040616
Cmeg28515_c0	0.4307	284.313	-9.3666	6.9571e-54	4.7269e-52
Cmeg28518_c0	55.3612	115.416	-1.0599	2.9753e-07	4.7188e-06
Cmeg28537_c0	39.0943	364.365	-3.2204	3.7391e-71	3.1569e-69
Cmeg28540_c0	238.925	71.3642	1.7433	5.3828e-20	1.802e-18
Cmeg28555_c0	1.19304	82.9684	-6.1198	5.7776e-22	2.1161e-20
Cmeg28560_c0	60.5617	19.0733	1.6669	8.4872e-06	0.00011412
Cmeg28561_c0	71.4415	174.901	-1.2917	3.8045e-13	9.275e-12
Cmeg28566_c2	0.0662615	12.1285	-7.516	0.00040037	0.0042023
Cmeg28569_c0	198.795	0.782481	7.989	2.1797e-42	1.2802e-40
Cmeg28571_c0	148.228	0.0326034	12.151	2.0655e-18	6.4979e-17
Cmeg28576_c0	0.0331308	35.2674	-10.056	2.1976e-07	3.5389e-06
Cmeg28576_c1	0.0331308	23.2025	-9.4519	1.1361e-05	0.00015099
Cmeg28578_c0	79.0901	32.6034	1.2785	4.3978e-05	0.00053608
Cmeg28584_c1	17.7912	137.92	-2.9546	3.9821e-26	1.6418e-24
Cmeg28585_c0	0.298177	38.1821	-7.0006	1.5203e-10	3.0897e-09
Cmeg28588_c0	4.77746	187.884	-5.2975	1.0454e-47	6.4885e-46
Cmeg28597_c0	34.0989	4.75944	2.8409	1.7487e-06	2.5563e-05
Cmeg28599_c0	53.3843	119.94	-1.1678	2.1306e-08	3.7436e-07
Cmeg28600_c0	43.7419	119.073	-1.4448	9.6189e-11	1.9919e-09
Cmeg28611_c0	28.8559	6.7815	2.0892	0.00028233	0.0030397
Cmeg28621_c0	1.12645	47.7327	-5.4051	2.4553e-13	6.0305e-12
Cmeg28625_c0	19.1396	47.6639	-1.3163	0.0001224	0.0013881
Cmeg28627_c0	326.675	0.0326034	13.291	1.7027e-31	8.079e-30
Cmeg28644_c0	93.0905	279.507	-1.5862	4.6587e-26	1.9173e-24
Cmeg28646_c0	34.1045	97.7407	-1.519	1.3114e-09	2.5076e-08
Cmeg28647_c0	91.2451	21.7086	2.0715	1.3739e-10	2.8021e-09
Cmeg28668_c0	6.52676	42.8734	-2.7156	1.4722e-08	2.6107e-07
Cmeg28671_c0	67.7524	0.0326034	11.021	6.9162e-11	1.4572e-09
Cmeg28674_c1	0.165654	152.1	-9.8426	8.0983e-28	3.5223e-26
Cmeg28676_c0	88.869	33.0628	1.4265	1.9811e-06	2.8595e-05
Cmeg28695_c0	1075.39	365.61	1.5565	1.1055e-70	9.2657e-69
Cmeg28701_c0	0.0662615	15.3999	-7.8605	8.5874e-05	0.0010021
Cmeg28702_c0	542.638	5.50997	6.6218	2.8436e-123	3.6895e-121
Cmeg28722_c1	361.795	48.0558	2.9124	4.0447e-56	2.7978e-54
Cmeg28724_c0	99.116	240.128	-1.2766	3.1723e-17	9.4984e-16
Cmeg28728_c0	1383.15	0.456447	11.565	2.0229e-174	3.5735e-172
Cmeg28740_c0	65.8282	1.72798	5.2515	1.8083e-16	5.2634e-15
Cmeg28741_c0	15.5383	63.5919	-2.033	3.8882e-09	7.1548e-08
Cmeg28747_c0	111.877	17.8667	2.6466	8.8897e-17	2.6308e-15
Cmeg28773_c0	51.8497	12.2807	2.0779	1.2406e-06	1.8452e-05
Cmeg28774_c0	1.35836	233.232	-7.4238	9.585e-55	6.5904e-53
Cmeg28779_c0	98.1645	574.055	-2.5479	1.2252e-89	1.2561e-87
Cmeg28787_c0	17.1949	0	5.1039	2.7476e-05	0.00034555
Cmeg28788_c0	12.1931	183.157	-3.9089	8.6455e-42	5.0392e-40
Cmeg28797_c0	17.4993	1.07591	4.0237	6.3883e-05	0.00075857
Cmeg28799_c0	39.8192	9.6832	2.0399	2.7302e-05	0.00034356
Cmeg28804_c0	21.5748	0	5.4313	2.2552e-06	3.2309e-05
Cmeg28805_c0	50.3843	16.0083	1.6542	5.415e-05	0.00065107
Cmeg28824_c0	8.34895	50.3067	-2.5911	2.0519e-09	3.8467e-08
Cmeg28834_c0	0.0331308	25.8897	-9.61	4.518e-06	6.2391e-05
Cmeg28837_c0	114.787	0.521654	7.7817	1.2563e-25	5.0974e-24
Cmeg28841_c1	9.8743	32.7703	-1.7306	0.00013026	0.0014678
Cmeg28854_c0	0.231915	17.6974	-6.2538	8.9729e-06	0.0001205
Cmeg28863_c0	16.6949	79.9787	-2.2602	2.1774e-12	5.056e-11
Cmeg28867_c0	1.39149	32.3758	-4.5402	3.5065e-09	6.4783e-08
Cmeg28875_c1	0.231915	19.4642	-6.3911	3.3914e-06	4.7606e-05
Cmeg28878_c0	11.233	61.561	-2.4543	1.1532e-10	2.3709e-09
Cmeg28901_c0	0.165654	152.455	-9.846	7.2478e-28	3.1584e-26
Cmeg28905_c0	13.2854	0.782481	4.0856	0.00046374	0.0047929
Cmeg28910_c0	5.83102	24.9087	-2.0948	0.00017578	0.0019529
Cmeg28924_c0	5.40032	513.71	-6.5718	6.2279e-125	8.2672e-123
Cmeg28936_c0	138.126	458.27	-1.7302	1.9824e-46	1.2205e-44
Cmeg28948_c0	10.5813	31.8317	-1.5889	0.00036125	0.0038231
Cmeg28968_c0	230.627	6.45547	5.1589	2.2361e-53	1.5015e-51
Cmeg28971_c0	14.2794	50.2418	-1.815	1.0469e-06	1.5725e-05
Cmeg28976_c0	0.231915	148.843	-9.326	3.5114e-29	1.5812e-27
Cmeg28983_c0	22.5289	247.013	-3.4547	1.8018e-51	1.1722e-49
Cmeg28999_c0	1873.71	3.35815	9.124	0	0
Cmeg29008_c0	1192.55	319.761	1.899	1.7162e-105	1.9608e-103
Cmeg29013_c0	167.359	654.816	-1.9681	1.0849e-76	9.7702e-75
Cmeg29014_c0	153.321	73.8356	1.0542	1.7574e-06	2.5674e-05
Cmeg29014_c1	541.954	246.372	1.1373	5.5198e-22	2.025e-20
Cmeg29015_c0	1046.51	311.177	1.7498	2.4619e-82	2.3171e-80
Cmeg29017_c0	10.0718	72.8438	-2.8545	3.9482e-14	1.0188e-12
Cmeg29021_c0	47.0295	0.423844	6.7939	4.3483e-12	9.9758e-11
Cmeg29026_c0	3250.34	168.48	4.2699	0	0
Cmeg29027_c0	0.165654	27.4501	-7.3725	8.4731e-08	1.4203e-06
Cmeg29036_c0	767.4	0.358637	11.063	4.4174e-106	5.1235e-104
Cmeg29057_c0	11.9602	107.327	-3.1657	7.1641e-22	2.6156e-20
Cmeg29062_c0	622.106	130.611	2.2519	2.0633e-70	1.7168e-68
Cmeg29068_c0	37.9308	359.816	-3.2458	9.9488e-71	8.369e-69
Cmeg29071_c0	131.861	288.024	-1.1272	2.6007e-17	7.8073e-16
Cmeg29075_c0	16.7662	291.443	-4.1196	2.5293e-67	2.0309e-65
Cmeg29089_c0	78.5193	211.884	-1.4322	9.2093e-18	2.8086e-16
Cmeg29097_c0	22.2307	0.717274	4.9539	2.0674e-06	2.9766e-05
Cmeg29102_c0	23.554	2.18443	3.4306	1.291e-05	0.00016981
Cmeg29105_c0	460.198	102.343	2.1688	4.5454e-50	2.9322e-48
Cmeg29133_c0	34.5981	82.8083	-1.2591	9.1882e-07	1.3864e-05
Cmeg29136_c0	46.7807	110.673	-1.2423	1.8969e-08	3.3457e-07
Cmeg29137_c0	13.5836	0.0978101	7.1177	0.0002249	0.0024594
Cmeg29140_c0	0.0662615	95.6195	-10.495	1.5996e-16	4.6676e-15
Cmeg29144_c0	33.5283	0	6.0673	3.3972e-09	6.2867e-08
Cmeg29150_c0	85.3164	19.073	2.1613	1.6529e-10	3.3443e-09
Cmeg29177_c0	31.077	0	5.9578	1.2455e-08	2.2206e-07
Cmeg29184_c0	1.83279	174.675	-6.5745	1.0789e-43	6.4526e-42
Cmeg29192_c1	313.592	1062.24	-1.7602	1.6428e-107	1.9348e-105
Cmeg29192_c4	85.8425	14.7657	2.5394	1.161e-12	2.7601e-11
Cmeg29197_c0	75.1403	21.8309	1.7832	1.7542e-07	2.851e-06
Cmeg29198_c0	198.595	18.4535	3.4279	9.7684e-37	5.1101e-35
Cmeg29229_c0	1200.89	0.423844	11.468	3.2786e-154	5.0195e-152
Cmeg29241_c0	680.373	12.7153	5.7417	2.6554e-156	4.1485e-154
Cmeg29245_c0	1131.49	443.951	1.3498	5.1203e-59	3.6746e-57
Cmeg29246_c0	7385.35	2646.65	1.4805	0	0
Cmeg29246_c1	1900.71	200.135	3.2475	0	0
Cmeg29248_c0	36.6426	73.4003	-1.0023	8.6905e-05	0.0010126
Cmeg29251_c0	27.0301	62.2314	-1.2031	3.7792e-05	0.00046437
Cmeg29260_c0	171.355	72.5644	1.2397	4.8176e-09	8.7947e-08
Cmeg29272_c1	25.345	67.0316	-1.4031	1.9302e-06	2.7932e-05
Cmeg29275_c0	1150.05	157.579	2.8676	1.9965e-171	3.4216e-169
Cmeg29275_c1	261.722	123.334	1.0855	1.3927e-10	2.8355e-09
Cmeg29292_c0	7.52069	31.3984	-2.0618	3.0114e-05	0.00037647
Cmeg29293_c0	128.002	0.0326034	11.939	1.1316e-16	3.3316e-15
Cmeg29300_c0	795.159	0.130414	12.574	1.0402e-84	1.0079e-82
Cmeg29300_c2	1.68967	676.695	-8.6456	1.6077e-137	2.2108e-135
Cmeg29305_c0	0.762008	810.728	-10.055	2.8397e-136	3.8817e-134
Cmeg29317_c0	2047.1	282.301	2.8583	1.5564e-302	6.7439e-300
Cmeg29318_c0	48.202	106.349	-1.1416	2.1084e-07	3.4027e-06
Cmeg29326_c0	203.02	54.9318	1.8859	3.4707e-19	1.129e-17
Cmeg29327_c0	296.597	141.205	1.0707	1.5305e-11	3.3731e-10
Cmeg29344_c0	0.364438	220.858	-9.2432	6.2733e-43	3.7035e-41
Cmeg29351_c0	51.0549	2.11922	4.5904	1.3771e-12	3.2603e-11
Cmeg29352_c0	4.90236	99.1586	-4.3382	1.3259e-24	5.2408e-23
Cmeg29362_c0	55.4689	130.638	-1.2358	1.1673e-09	2.2414e-08
Cmeg29368_c1	170.386	1.66277	6.6791	7.1112e-40	3.9929e-38
Cmeg29368_c2	102.507	0.619464	7.3705	9.167e-24	3.5381e-22
Cmeg29369_c0	1.82219	108.113	-5.8907	3.0185e-28	1.3356e-26
Cmeg29383_c0	40.8191	113.81	-1.4793	1.2741e-10	2.6102e-09
Cmeg29390_c0	22.2954	0.0326034	9.4175	2.5075e-05	0.00031728
Cmeg29404_c0	18.4969	0	5.2092	1.2964e-05	0.00017042
Cmeg29405_c0	121.637	22.018	2.4658	9.3686e-17	2.7619e-15
Cmeg29420_c0	147.479	509.039	-1.7873	1.8115e-53	1.2199e-51
Cmeg29425_c0	37.3096	244.944	-2.7148	9.2487e-42	5.3771e-40
Cmeg29435_c0	0.364438	373.794	-10.002	2.3802e-64	1.8405e-62
Cmeg29442_c0	69.2281	4.62968	3.9024	3.568e-15	9.743e-14
Cmeg29469_c0	93.9211	19.3664	2.2779	3.8027e-12	8.7417e-11
Cmeg29495_c0	50.9909	14.2477	1.8395	1.0596e-05	0.00014147
Cmeg29509_c0	35.8144	1.43455	4.6419	2.6815e-09	5.0107e-08
Cmeg29549_c0	0.629485	25.2376	-5.3253	1.0399e-07	1.7302e-06
Cmeg29582_c0	43.7886	2.31582	4.241	1.2872e-10	2.6346e-09
Cmeg29592_c0	58.9791	135.554	-1.2006	1.2575e-09	2.4105e-08
Cmeg29593_c0	0	15.4214	-4.9469	3.6126e-05	0.00044532
Cmeg29601_c0	144.613	531.848	-1.8788	2.8716e-59	2.0738e-57
Cmeg29603_c0	0.515846	288.579	-9.1278	2.2794e-56	1.5862e-54
Cmeg29603_c1	5.41456	1041.7	-7.5879	1.2659e-234	3.3036e-232
Cmeg29607_c0	153.384	63.3389	1.276	1.3471e-08	2.3944e-07
Cmeg29613_c1	56.5701	209.089	-1.886	1.9346e-24	7.6335e-23
Cmeg29626_c0	5.56597	25.4903	-2.1952	9.6388e-05	0.0011129
Cmeg29630_c0	2235.35	37.9246	5.8812	0	0
Cmeg29633_c0	223.344	794.964	-1.8316	5.2689e-85	5.149e-83
Cmeg29642_c0	3.77691	24.5829	-2.7024	1.876e-05	0.0002415
Cmeg29642_c1	2.25289	17.0842	-2.9228	0.00021324	0.0023454
Cmeg29643_c0	299.077	51.5489	2.5365	3.8261e-40	2.1642e-38
Cmeg29650_c0	1702.73	191.363	3.1535	1.0776e-278	4.0568e-276
Cmeg29659_c1	7.68667	39.5769	-2.3642	4.0887e-07	6.3659e-06
Cmeg29661_c0	43.4006	90.9452	-1.0673	4.8261e-06	6.6445e-05
Cmeg29667_c0	77.901	163.277	-1.0676	8.9092e-10	1.7251e-08
Cmeg29669_c0	63.5183	12.2263	2.3772	4.3485e-09	7.9827e-08
Cmeg29669_c2	168.969	41.4911	2.0259	7.9987e-18	2.4492e-16
Cmeg29678_c0	1574.12	277.326	2.5049	2.1611e-200	4.5118e-198
Cmeg29679_c0	82.0772	377.628	-2.2019	4.2405e-51	2.7432e-49
Cmeg29680_c0	109.313	11.9325	3.1955	9.5262e-20	3.1614e-18
Cmeg29692_c0	527.014	40.394	3.7056	1.104e-100	1.2016e-98
Cmeg29694_c1	17.0623	1.04331	4.0316	7.805e-05	0.0009159
Cmeg29696_c0	267.588	110.168	1.2803	5.2864e-14	1.3549e-12
Cmeg29699_c0	89.5518	35.1151	1.3506	5.1579e-06	7.076e-05
Cmeg29725_c0	66.4795	155.408	-1.2251	4.2294e-11	9.0435e-10
Cmeg29727_c0	64.4775	142.12	-1.1402	2.0481e-09	3.8428e-08
Cmeg29732_c0	29.3539	4.59708	2.6748	1.808e-05	0.0002334
Cmeg29733_c0	0.0993923	47.2941	-8.8943	8.0288e-11	1.6792e-09
Cmeg29734_c0	59.039	156.819	-1.4094	2.7976e-13	6.864e-12
Cmeg29750_c0	142.242	374.498	-1.3966	3.3426e-29	1.5111e-27
Cmeg29752_c0	10.635	65.566	-2.6241	5.7078e-12	1.303e-10
Cmeg29756_c0	0.132523	15.9104	-6.9076	3.3879e-05	0.00042033
Cmeg29763_c0	63.2688	249.363	-1.9787	1.7899e-30	8.2873e-29
Cmeg29771_c0	42.8381	91.714	-1.0982	2.7706e-06	3.9155e-05
Cmeg29772_c0	18.6533	0.0326034	9.1602	8.8942e-05	0.0010338
Cmeg29775_c0	0.463831	27.157	-5.8716	3.3065e-08	5.7051e-07
Cmeg29782_c0	14.3108	107.159	-2.9046	2.3069e-20	7.8369e-19
Cmeg29785_c0	7.54023	610.198	-6.3385	1.8631e-149	2.7252e-147
Cmeg29787_c0	20.4086	3.39075	2.5895	0.00045228	0.0046998
Cmeg29792_c2	205.322	53.7261	1.9342	4.6931e-20	1.5757e-18
Cmeg29803_c0	0.0331308	18.8493	-9.1521	5.4222e-05	0.0006516
Cmeg29804_c0	23.4907	103.157	-2.1347	1.171e-14	3.1052e-13
Cmeg29805_c0	46.2174	7.53171	2.6174	1.0843e-07	1.7992e-06
Cmeg29811_c0	0.0993923	140.438	-10.465	1.235e-23	4.7427e-22
Cmeg29813_c0	419.681	0.130414	11.652	1.808e-53	1.2199e-51
Cmeg29817_c0	34.721	88.6812	-1.3528	9.3012e-08	1.5523e-06
Cmeg29824_c0	208.911	52.8132	1.9839	4.4601e-21	1.5662e-19
Cmeg29827_c0	2592.48	988.543	1.391	9.5915e-140	1.335e-137
Cmeg29854_c0	74.4256	0.0326034	11.157	1.3762e-11	3.0418e-10
Cmeg29857_c0	2.91319	19.6924	-2.757	0.00010994	0.0012578
Cmeg29858_c0	83.0787	173.05	-1.0586	3.6055e-10	7.175e-09
Cmeg29864_c0	69.2354	172.968	-1.3209	2.2082e-13	5.4392e-12
Cmeg29885_c0	15.2441	0.0652068	7.869	0.00014529	0.0016308
Cmeg29897_c0	7.26856	70.1344	-3.2704	3.4444e-15	9.4392e-14
Cmeg29903_c0	1267.78	0.391241	11.662	2.0087e-157	3.2034e-155
Cmeg29920_c1	35.3505	4.27104	3.0491	4.3538e-07	6.7511e-06
Cmeg29932_c0	17.5626	0.815084	4.4294	3.7849e-05	0.00046456
Cmeg29934_c0	78.4868	28.0715	1.4833	3.9093e-06	5.4443e-05
Cmeg29936_c0	36.9726	0.815084	5.5034	5.7644e-10	1.1334e-08
Cmeg29943_c0	1.59028	36.8418	-4.534	3.0057e-10	5.997e-09
Cmeg29948_c0	113.422	272.762	-1.2659	3.7997e-19	1.2342e-17
Cmeg29951_c0	1553.83	206.04	2.9148	5.6256e-235	1.485e-232
Cmeg29956_c0	18.7871	96.4754	-2.3604	2.7715e-15	7.6133e-14
Cmeg29962_c0	33.974	0.0978101	8.4402	3.4871e-08	6.003e-07
Cmeg29968_c0	164.68	14.0195	3.5542	1.1508e-31	5.4946e-30
Cmeg29971_c0	76.1597	227.848	-1.581	1.8737e-21	6.7551e-20
Cmeg29973_c3	21.5386	2.9343	2.8758	0.0001309	0.0014743
Cmeg29973_c4	17.992	2.05401	3.1308	0.00025934	0.0028053
Cmeg29975_c0	14.5447	43.6823	-1.5866	2.9893e-05	0.00037411
Cmeg29986_c0	82.3946	170.518	-1.0493	6.2334e-10	1.2225e-08
Cmeg29989_c0	156.618	69.676	1.1685	1.103e-07	1.8275e-06
Cmeg29991_c0	46.0968	93.2682	-1.0167	7.8134e-06	0.00010555
Cmeg29992_c0	110.092	0.163017	9.3995	6.886e-21	2.396e-19
Cmeg30002_c1	2021.22	789.274	1.3566	6.802e-105	7.6949e-103
Cmeg30002_c2	1146.4	31.4306	5.1888	4.3671e-258	1.4125e-255
Cmeg30002_c3	38.1335	0.912895	5.3845	3.3278e-10	6.6339e-09
Cmeg30009_c0	0.496962	21.4853	-5.4341	8.969e-07	1.356e-05
Cmeg30010_c0	1.92158	22.0725	-3.5219	5.5361e-06	7.5541e-05
Cmeg30016_c0	178.142	377.283	-1.0826	4.9669e-21	1.7361e-19
Cmeg30046_c0	38.6027	5.79753	2.7352	6.3581e-07	9.7602e-06
Cmeg30051_c0	41.22	136.276	-1.7251	6.8968e-15	1.8462e-13
Cmeg30055_c0	0.629485	36.445	-5.8554	1.5503e-10	3.1423e-09
Cmeg30058_c0	1.52402	49.3423	-5.0169	1.3494e-13	3.3831e-12
Cmeg30071_c1	60.1085	20.8665	1.5264	3.5458e-05	0.00043803
Cmeg30074_c0	53.6632	119.471	-1.1547	2.9378e-08	5.0957e-07
Cmeg30080_c0	132.191	42.0271	1.6532	6.3089e-11	1.3316e-09
Cmeg30083_c0	2.1535	18.91	-3.1344	5.8833e-05	0.0007026
Cmeg30087_c1	0.265046	124.023	-8.8701	5.5398e-26	2.2718e-24
Cmeg30098_c0	117.56	44.9268	1.3878	9.0723e-08	1.5163e-06
Cmeg30101_c0	35.7517	7.27055	2.2979	1.6403e-05	0.00021295
Cmeg30111_c0	115.228	582.985	-2.339	3.186e-83	3.0234e-81
Cmeg30116_c0	36.3832	3.35815	3.4375	5.7759e-08	9.7892e-07
Cmeg30123_c0	1831.81	316.007	2.5352	2.7813e-236	7.5144e-234
Cmeg30124_c0	73.7305	169.259	-1.1989	1.209e-11	2.6877e-10
Cmeg30128_c0	185.939	83.1253	1.1615	8.7602e-09	1.5742e-07
Cmeg30147_c0	1782.21	378.261	2.2362	2.2493e-196	4.5713e-194
Cmeg30148_c0	1563.46	459.762	1.7658	9.2014e-124	1.2075e-121
Cmeg30162_c0	36.0456	8.83552	2.0284	7.028e-05	0.00082895
Cmeg30163_c0	670.911	2506.49	-1.9015	2.1177e-276	7.844e-274
Cmeg30168_c0	0.298177	153.443	-9.0073	3.0682e-31	1.438e-29
Cmeg30171_c0	25.1131	52.8827	-1.0744	0.0004598	0.0047628
Cmeg30180_c0	16.5796	46.5253	-1.4886	3.6492e-05	0.00044959
Cmeg30188_c0	20.3463	2.80389	2.8593	0.00021078	0.0023194
Cmeg30189_c0	0	19.0407	-5.251	3.9031e-06	5.4391e-05
Cmeg30190_c0	29.2541	0.586861	5.6395	3.4006e-08	5.8586e-07
Cmeg30194_c0	41.4314	85.19	-1.04	1.406e-05	0.00018409
Cmeg30196_c1	0.0662615	17.18	-8.0183	3.8518e-05	0.00047202
Cmeg30202_c0	18.8551	0.0326034	9.1757	8.2773e-05	0.00096935
Cmeg30204_c0	0.298177	171.694	-9.1695	4.5406e-34	2.2718e-32
Cmeg30207_c0	81.5696	30.7779	1.4061	6.752e-06	9.1643e-05
Cmeg30212_c1	51.8758	14.544	1.8346	9.2536e-06	0.00012406
Cmeg30226_c0	65.7427	666.852	-3.3425	1.8422e-132	2.5033e-130
Cmeg30230_c0	138.698	63.6421	1.1239	1.4169e-06	2.0911e-05
Cmeg30255_c0	118.463	12.9373	3.1948	2.9007e-21	1.0376e-19
Cmeg30267_c0	10.4362	56.7908	-2.4441	6.5384e-10	1.2779e-08
Cmeg30282_c0	130.336	58.4807	1.1562	1.6115e-06	2.3648e-05
Cmeg30285_c0	121.992	295.628	-1.277	7.4706e-21	2.5877e-19
Cmeg30300_c0	28.075	0.0326034	9.75	3.7718e-06	5.2753e-05
Cmeg30302_c0	5.62693	25.1307	-2.159	0.00012554	0.0014195
Cmeg30312_c0	142.806	19.5275	2.8705	7.6667e-23	2.891e-21
Cmeg30315_c0	0.496962	24.3886	-5.6169	1.6192e-07	2.6391e-06
Cmeg30323_c0	0.0662615	31.6543	-8.9	1.0614e-07	1.7625e-06
Cmeg30325_c0	18.9511	68.9206	-1.8627	6.1661e-09	1.1176e-07
Cmeg30331_c2	18.9902	2.08792	3.1851	0.00015403	0.0017264
Cmeg30355_c0	711.4	2039.77	-1.5197	2.6184e-169	4.4542e-167
Cmeg30360_c0	58.9284	19.5141	1.5944	2.2275e-05	0.00028419
Cmeg30363_c0	18.5194	118.774	-2.6811	7.2919e-21	2.5296e-19
Cmeg30369_c0	25.511	5.21654	2.29	0.00028159	0.0030332
Cmeg30371_c0	234.26	39.5958	2.5647	3.2316e-32	1.5657e-30
Cmeg30376_c0	22.5359	103.283	-2.1963	4.103e-15	1.1177e-13
Cmeg30379_c0	18.6655	414.884	-4.4743	1.156e-98	1.2405e-96
Cmeg30384_c0	321.384	20.2255	3.9901	1.883e-65	1.4759e-63
Cmeg30385_c0	0	15.617	-4.965	3.1978e-05	0.00039782
Cmeg30391_c0	167.276	651.059	-1.9606	6.4937e-76	5.8026e-74
Cmeg30396_c0	65.9004	181.615	-1.4625	7.5889e-16	2.1463e-14
Cmeg30399_c0	34.1645	105.818	-1.631	3.6843e-11	7.9296e-10
Cmeg30406_c0	1699.95	0.195946	13.083	1.277e-162	2.0947e-160
Cmeg30407_c0	191.311	84.2752	1.1827	2.9984e-09	5.5755e-08
Cmeg30427_c0	13.0469	66.5813	-2.3514	5.7622e-11	1.2253e-09
Cmeg30432_c0	43.8979	10.9221	2.0069	1.3366e-05	0.00017551
Cmeg30436_c1	1173.6	0.326034	11.814	4.0378e-142	5.7595e-140
Cmeg30444_c2	0.8614	17.7551	-4.3654	1.4338e-05	0.0001874
Cmeg30452_c0	14.1114	37.756	-1.4198	0.00031597	0.0033718
Cmeg30460_c0	0	41.1777	-6.3638	1.3752e-11	3.0418e-10
Cmeg30461_c0	135.338	2.60827	5.6973	1.5719e-32	7.648e-31
Cmeg30467_c0	57.6807	125.28	-1.119	2.8188e-08	4.9004e-07
Cmeg30468_c0	1.92158	16.1713	-3.0731	0.00022974	0.00251
Cmeg30469_c0	20.8061	48.2201	-1.2126	0.0002648	0.0028603
Cmeg30472_c0	95.9938	19.4316	2.3045	1.5048e-12	3.5408e-11
Cmeg30479_c0	5.89728	231.38	-5.2941	2.4798e-58	1.7686e-56
Cmeg30498_c0	53.0099	123.412	-1.2191	4.6974e-09	8.6025e-08
Cmeg30499_c0	190.805	495.808	-1.3777	1.9298e-37	1.0306e-35
Cmeg30511_c0	443.532	0.0978101	12.147	7.9005e-52	5.1839e-50
Cmeg30514_c0	128.154	52.569	1.2856	1.7335e-07	2.8193e-06
Cmeg30548_c0	154.045	1.53236	6.6514	2.961e-36	1.535e-34
Cmeg30549_c0	10.5386	41.7649	-1.9866	2.5175e-06	3.5754e-05
Cmeg30569_c0	25.6773	4.8253	2.4118	0.00016543	0.0018469
Cmeg30580_c0	42.4736	0.423844	6.6469	4.0364e-11	8.647e-10
Cmeg30591_c0	32.3847	8.98582	1.8496	0.00042432	0.0044373
Cmeg30595_c0	37.612	6.38537	2.5584	2.2748e-06	3.2549e-05
Cmeg30597_c0	44.1338	90.5458	-1.0368	7.9184e-06	0.00010691
Cmeg30598_c0	15.3077	166.731	-3.4452	3.0681e-35	1.5519e-33
Cmeg30618_c0	0.397569	15.2584	-5.2623	3.5774e-05	0.00044146
Cmeg30621_c0	21.9982	120.789	-2.457	1.6572e-19	5.4601e-18
Cmeg30624_c0	28.5355	103.836	-1.8635	9.6018e-13	2.2898e-11
Cmeg30628_c0	271.588	65.6714	2.0481	4.4213e-28	1.934e-26
Cmeg30629_c0	108.08	467.336	-2.1124	5.943e-60	4.3327e-58
Cmeg30630_c0	38.6895	8.37907	2.2071	1.2732e-05	0.00016765
Cmeg30633_c0	87.3287	214.162	-1.2942	8.4792e-16	2.3893e-14
Cmeg30634_c0	0.0662615	33.3715	-8.9762	5.5685e-08	9.4447e-07
Cmeg30663_c0	144.548	302.587	-1.0658	7.9376e-17	2.3551e-15
Cmeg30665_c0	77.969	36.3854	1.0995	0.00039424	0.0041416
Cmeg30668_c0	10.138	49.4502	-2.2862	2.7374e-08	4.7661e-07
Cmeg30682_c0	126.246	451.547	-1.8386	2.7072e-49	1.727e-47
Cmeg30692_c1	0.198785	62.7876	-8.3031	9.0046e-15	2.3962e-13
Cmeg30703_c1	0.198785	12.7805	-6.0066	0.00015325	0.0017185
Cmeg30703_c2	0.397569	26.3686	-6.0515	5.4724e-08	9.2953e-07
Cmeg30712_c0	42.9428	103.783	-1.2731	3.0655e-08	5.3052e-07
Cmeg30728_c0	114.076	1135.75	-3.3156	8.5821e-223	2.1423e-220
Cmeg30757_c0	8.74652	34.9508	-1.9985	1.5516e-05	0.00020189
Cmeg30759_c0	10.6353	231.255	-4.4425	1.1609e-55	8.0059e-54
Cmeg30760_c0	121.346	17.5018	2.7936	4.0711e-19	1.3205e-17
Cmeg30761_c0	36.9739	79.9265	-1.1122	1.0086e-05	0.00013482
Cmeg30768_c0	54.9232	160.531	-1.5474	3.5243e-15	9.6352e-14
Cmeg30772_c0	15.7702	70.3636	-2.1576	1.4099e-10	2.868e-09
Cmeg30775_c0	54.3365	173.874	-1.678	5.6361e-18	1.7397e-16
Cmeg30776_c0	37.0468	7.46617	2.3109	1.0703e-05	0.00014257
Cmeg30781_c0	10.3736	49.7335	-2.2613	3.0373e-08	5.2603e-07
Cmeg30783_c0	1.2921	14.1173	-3.4497	0.00031083	0.0033201
Cmeg30784_c1	56.6258	124.226	-1.1334	2.4065e-08	4.2059e-07
Cmeg30791_c0	233.057	84.9999	1.4551	4.8863e-15	1.3264e-13
Cmeg30800_c0	81.5862	246.466	-1.595	2.5046e-23	9.5545e-22
Cmeg30802_c0	21.8577	72.0235	-1.7203	1.6009e-08	2.8324e-07
Cmeg30811_c0	1.12645	47.0144	-5.3833	3.7387e-13	9.1243e-12
Cmeg30817_c0	64.0421	15.7768	2.0212	1.2533e-07	2.0632e-06
Cmeg30818_c0	17.4	0	5.121	2.4399e-05	0.00030957
Cmeg30831_c0	95.4355	226.55	-1.2472	7.3182e-16	2.0723e-14
Cmeg30831_c1	60.2235	150.232	-1.3188	8.5671e-12	1.9326e-10
Cmeg30848_c0	47.5751	154.299	-1.6974	2.4134e-16	6.9802e-15
Cmeg30849_c0	269.83	71.7284	1.9114	1.94e-25	7.8301e-24
Cmeg30875_c0	5.10214	37.6419	-2.8832	4.713e-08	8.0471e-07
Cmeg30881_c0	20.1187	81.4269	-2.017	3.3061e-11	7.1491e-10
Cmeg30911_c0	23.7448	4.40146	2.4316	0.00027183	0.0029308
Cmeg30916_c0	16.4315	64.1308	-1.9646	6.9095e-09	1.2484e-07
Cmeg30917_c0	29.0212	6.06879	2.2576	0.0001243	0.0014061
Cmeg30940_c0	289.548	0.0978101	11.532	3.4903e-38	1.8905e-36
Cmeg30943_c0	0.993923	17.2472	-4.1171	2.4824e-05	0.00031427
Cmeg30946_c0	115.287	34.5593	1.7381	2.2178e-10	4.456e-09
Cmeg30963_c0	326.616	0.0652068	12.29	1.1097e-37	5.9542e-36
Cmeg30968_c0	633.705	64.3229	3.3004	1.5877e-109	1.8892e-107
Cmeg30973_c0	12.1968	34.364	-1.4944	0.00037437	0.0039528
Cmeg30978_c0	5.30092	296.099	-5.8037	2.1386e-74	1.8533e-72
Cmeg30980_c0	16.3335	47.242	-1.5322	2.218e-05	0.00028314
Cmeg30982_c0	78.2155	208.106	-1.4118	3.6431e-17	1.088e-15
Cmeg30986_c0	115.949	15.1606	2.9351	2.9165e-19	9.5137e-18
Cmeg30992_c6	20.2628	246.983	-3.6075	4.9893e-53	3.3308e-51
Cmeg30992_c7	176.662	0.586861	8.2338	5.1215e-37	2.6853e-35
Cmeg30992_c8	1396.25	8.11498	7.4267	5.7829e-300	2.4146e-297
Cmeg30993_c0	4.20761	154.209	-5.1957	2.2869e-39	1.2655e-37
Cmeg30995_c0	13.9086	0.586861	4.5668	0.00022054	0.002414
Cmeg30999_c0	163.257	12.4199	3.7164	1.7243e-32	8.372e-31
Cmeg31001_c0	27.5976	76.748	-1.4756	1.3539e-07	2.2208e-06
Cmeg31007_c0	144.314	1409.79	-3.2882	2.8747e-274	1.0479e-271
Cmeg31008_c0	51.9176	2.64087	4.2971	2.1185e-12	4.9343e-11
Cmeg31012_c0	0.0993923	22.6577	-7.8327	1.8412e-06	2.6744e-05
Cmeg31019_c0	76.811	8.14595	3.2372	1.7126e-14	4.5053e-13
Cmeg31019_c2	9.16298	94.0392	-3.3594	3.1363e-20	1.0624e-18
Cmeg31019_c3	38.2965	11.2759	1.764	0.00021676	0.0023784
Cmeg31019_c7	447.29	190.628	1.2304	5.6795e-21	1.9792e-19
Cmeg31023_c0	86.2235	12.6827	2.7652	6.9466e-14	1.7628e-12
Cmeg31025_c0	169.634	80.0843	1.0828	2.5476e-07	4.0601e-06
Cmeg31049_c0	607.298	291.104	1.0609	1.0683e-21	3.8759e-20
Cmeg31062_c0	122.793	12.5171	3.2943	1.3951e-22	5.218e-21
Cmeg31063_c0	29.1879	93.9975	-1.6873	1.8317e-10	3.6997e-09
Cmeg31064_c1	49.1661	5.70559	3.1072	1.7894e-09	3.3766e-08
Cmeg31071_c0	55.614	0.0326034	10.736	1.4821e-09	2.8246e-08
Cmeg31072_c0	28.2271	2.41265	3.5484	1.2716e-06	1.8865e-05
Cmeg31078_c0	86.2467	38.843	1.1508	0.00010208	0.0011745
Cmeg31090_c0	91.5407	22.5941	2.0185	2.7335e-10	5.4587e-09
Cmeg31099_c0	65.6672	27.0608	1.279	0.00019613	0.0021706
Cmeg31099_c1	170.577	991.574	-2.5393	6.716e-153	1.0015e-150
Cmeg31100_c0	14.6783	1.04331	3.8144	0.00032585	0.0034693
Cmeg31101_c0	8.24161	115.21	-3.8052	1.6709e-26	6.9768e-25
Cmeg31102_c2	87.1661	19.624	2.1511	1.2039e-10	2.473e-09
Cmeg31107_c0	31.344	63.6539	-1.0221	0.00020972	0.0023099
Cmeg31119_c1	5.89728	46.2531	-2.9714	8.3363e-10	1.621e-08
Cmeg31148_c0	18.3869	1.04331	4.1394	3.5415e-05	0.00043773
Cmeg31152_c2	123.624	55.2419	1.1621	2.6877e-06	3.803e-05
Cmeg31168_c0	0.0662615	24.8813	-8.5527	1.4914e-06	2.1955e-05
Cmeg31168_c1	0.198785	24.4199	-6.9407	2.886e-07	4.5834e-06
Cmeg31169_c0	17.99	89.6169	-2.3166	4.8228e-14	1.2389e-12
Cmeg31171_c0	15.1739	0	4.9235	8.9436e-05	0.0010389
Cmeg31179_c0	6.12919	25.3654	-2.0491	0.00018646	0.0020676
Cmeg31180_c0	2.47354	55.3605	-4.4842	1.3159e-14	3.4816e-13
Cmeg31191_c0	15.0414	319.17	-4.4073	7.0634e-76	6.2873e-74
Cmeg31197_c0	0.331308	58.3927	-7.4615	6.9823e-15	1.8667e-13
Cmeg31200_c1	1.96366	29.8588	-3.9265	4.3629e-08	7.4604e-07
Cmeg31221_c0	2323.14	0.554257	12.033	1.0313e-268	3.4325e-266
Cmeg31224_c0	8.28336	71.1422	-3.1024	8.5962e-15	2.2902e-13
Cmeg31235_c0	16.3997	50.6334	-1.6264	4.9207e-06	6.7707e-05
Cmeg31238_c0	28.13	3.29294	3.0947	5.5935e-06	7.6279e-05
Cmeg31243_c0	33.2302	0.0652068	8.9933	1.2579e-07	2.0693e-06
Cmeg31246_c0	29.4536	336.194	-3.5128	3.1622e-70	2.6216e-68
Cmeg31252_c0	46.5033	7.66179	2.6016	1.1002e-07	1.8242e-06
Cmeg31254_c1	51.2218	5.57518	3.1997	4.6913e-10	9.2956e-09
Cmeg31260_c0	25.577	0.456447	5.8083	2.4028e-07	3.8534e-06
Cmeg31266_c1	111.118	240.106	-1.1116	2.0046e-14	5.2431e-13
Cmeg31270_c0	95.6065	23.9687	1.996	1.5464e-10	3.1371e-09
Cmeg31271_c0	12.4903	0.423844	4.8811	0.00038668	0.0040716
Cmeg31282_c0	17.4526	1.04331	4.0642	6.1819e-05	0.0007352
Cmeg31284_c0	16.8967	0.180297	6.5502	3.0161e-05	0.00037665
Cmeg31285_c0	16.9537	49.7528	-1.5532	1.1203e-05	0.00014905
Cmeg31297_c2	178.143	612.836	-1.7825	8.5818e-64	6.5476e-62
Cmeg31299_c0	18.9836	304.611	-4.0041	3.0658e-69	2.5055e-67
Cmeg31315_c0	324.83	935.383	-1.5259	4.5466e-79	4.1765e-77
Cmeg31318_c0	48.9027	18.3231	1.4162	0.00045432	0.0047146
Cmeg31320_c1	62.6168	25.6201	1.2893	0.00025033	0.0027181
Cmeg31323_c1	12.0599	70.9368	-2.5563	1.5705e-12	3.6877e-11
Cmeg31332_c2	5.56597	24.4265	-2.1337	0.00017321	0.0019281
Cmeg31336_c0	10.2208	45.9721	-2.1692	1.9805e-07	3.2142e-06
Cmeg31340_c0	818.39	140.752	2.5396	7.3635e-107	8.6277e-105
Cmeg31346_c0	69.6071	1.33641	5.7028	1.6312e-17	4.9289e-16
Cmeg31348_c0	9.37601	32.1111	-1.776	0.00011796	0.0013405
Cmeg31350_c0	32.4287	67.7531	-1.063	8.321e-05	0.00097325
Cmeg31361_c0	65.0576	9.3901	2.7925	6.1157e-11	1.2956e-09
Cmeg31365_c0	14.611	42.5953	-1.5436	5.1725e-05	0.00062289
Cmeg31370_c0	5.79789	85.1917	-3.8771	3.1366e-20	1.0624e-18
Cmeg31386_c0	187.952	1.60702	6.8698	1.9593e-43	1.1687e-41
Cmeg31395_c2	53.0424	12.7805	2.0532	1.1523e-06	1.7228e-05
Cmeg31398_c1	951.753	0.619464	10.585	2.4189e-141	3.429e-139
Cmeg31407_c1	172.206	49.1995	1.8074	1.3612e-15	3.8122e-14
Cmeg31409_c0	133.689	369.212	-1.4656	1.1771e-30	5.4831e-29
Cmeg31410_c0	8.54774	28.5299	-1.7389	0.00034266	0.0036398
Cmeg31420_c0	0.0662615	21.5515	-8.3454	5.8564e-06	7.977e-05
Cmeg31435_c0	0.0662615	17.0516	-8.0075	4.0782e-05	0.00049843
Cmeg31439_c0	30.4025	0.0326034	9.865	1.8171e-06	2.6445e-05
Cmeg31441_c0	741.187	287.572	1.3659	4.9682e-40	2.8033e-38
Cmeg31443_c0	357.455	0.358637	9.961	2.0993e-59	1.5209e-57
Cmeg31454_c0	188.547	28.4301	2.7294	4.1207e-28	1.8094e-26
Cmeg31459_c0	61.1978	15.3233	1.9978	2.9875e-07	4.7349e-06
Cmeg31475_c0	1913.55	231.618	3.0464	2.0014e-302	8.5116e-300
Cmeg31483_c0	43.6819	3.03211	3.8486	4.9721e-10	9.8351e-09
Cmeg31491_c0	133.523	61.3439	1.1221	2.3028e-06	3.2929e-05
Cmeg31500_c0	16.6316	1.43455	3.5353	0.00020515	0.0022639
Cmeg31503_c0	128.886	15.3203	3.0726	3.4663e-22	1.286e-20
Cmeg31504_c0	181.221	47.6707	1.9266	8.6105e-18	2.633e-16
Cmeg31508_c0	48.2208	3.22773	3.9011	5.1393e-11	1.0949e-09
Cmeg31510_c0	28.7499	58.721	-1.0303	0.00034183	0.0036326
Cmeg31526_c1	324.055	720.18	-1.1521	4.2432e-42	2.4859e-40
Cmeg31533_c0	18.2584	65.1416	-1.835	2.1665e-08	3.8038e-07
Cmeg31535_c0	1.25897	37.981	-4.915	9.3096e-11	1.9296e-09
Cmeg31545_c0	1.78906	28.2019	-3.9785	9.2123e-08	1.5386e-06
Cmeg31545_c1	2.69121	45.6441	-4.0841	7.6629e-12	1.7372e-10
Cmeg31560_c0	40.3195	0.684671	5.8799	8.8399e-11	1.8372e-09
Cmeg31562_c0	223.967	454.636	-1.0214	4.0015e-23	1.5189e-21
Cmeg31584_c0	26.4721	59.0121	-1.1565	9.5556e-05	0.0011044
Cmeg31595_c0	27.473	0.550671	5.6407	8.8521e-08	1.4806e-06
Cmeg31595_c1	111.42	1204.27	-3.4341	1.6671e-242	4.7856e-240
Cmeg31597_c0	1546.98	268.578	2.526	5.6221e-199	1.1632e-196
Cmeg31608_c0	111.947	744.384	-2.7332	5.5269e-124	7.2945e-122
Cmeg31610_c0	10.1917	45.4475	-2.1568	2.5462e-07	4.0601e-06
Cmeg31612_c0	54.3997	19.1502	1.5062	9.9581e-05	0.001148
Cmeg31628_c0	20.4778	46.8471	-1.1939	0.00037685	0.0039772
Cmeg31639_c1	28.0618	6.22725	2.1719	0.00023579	0.0025724
Cmeg31640_c0	542.809	66.1715	3.0362	6.7631e-87	6.7528e-85
Cmeg31647_c0	13.418	39.1925	-1.5464	0.00010137	0.0011675
Cmeg31648_c0	60.8182	17.9664	1.7592	3.2966e-06	4.6332e-05
Cmeg31651_c0	22.3831	0.652068	5.1012	1.7175e-06	2.5139e-05
Cmeg31673_c0	320.854	643.492	-1.004	2.6696e-31	1.2537e-29
Cmeg31680_c0	101.862	8.24866	3.6263	1.6247e-20	5.5772e-19
Cmeg31688_c1	26.8734	1.30414	4.365	3.8331e-07	5.9901e-06
Cmeg31691_c0	28.3093	109.055	-1.9457	5.8977e-14	1.5016e-12
Cmeg31696_c0	90.6657	34.6248	1.3888	2.65e-06	3.7543e-05
Cmeg31707_c0	20.1448	52.3278	-1.3772	3.2876e-05	0.00040832
Cmeg31713_c0	117.376	2.57567	5.5101	2.3941e-28	1.0614e-26
Cmeg31714_c0	127.766	346.356	-1.4388	3.457e-28	1.5238e-26
Cmeg31720_c0	26.8687	60.6384	-1.1743	6.3828e-05	0.00075831
Cmeg31727_c0	0.0662615	13.206	-7.6388	0.00023859	0.0025993
Cmeg31728_c0	30.8447	1.0107	4.9316	2.3096e-08	4.0457e-07
Cmeg31730_c0	155.785	496.49	-1.6722	4.501e-48	2.8012e-46
Cmeg31737_c0	184.249	43.0743	2.0968	3.6315e-20	1.2246e-18
Cmeg31741_c0	1.98619	1503.92	-9.5645	2.2529e-269	7.6084e-267
Cmeg31741_c1	0.265046	144.925	-9.0948	2.7541e-29	1.2475e-27
Cmeg31745_c0	50.7775	250.008	-2.2997	4.6492e-36	2.3993e-34
Cmeg31747_c0	0.0331308	18.8144	-9.1495	5.4927e-05	0.00065973
Cmeg31753_c0	115.679	34.9166	1.7281	2.4788e-10	4.9631e-09
Cmeg31757_c0	31.5074	99.0774	-1.6529	1.0615e-10	2.1903e-09
Cmeg31766_c0	106.199	213.092	-1.0047	2.0979e-11	4.5884e-10
Cmeg31767_c0	16.4329	62.9731	-1.9382	1.2447e-08	2.2206e-07
Cmeg31773_c0	103.895	1.82579	5.8305	2.2193e-25	8.9102e-24
Cmeg31777_c1	3.74378	19.1056	-2.3514	0.00045056	0.0046883
Cmeg31779_c0	35.3184	106.661	-1.5945	5.9677e-11	1.2666e-09
Cmeg31780_c0	56.7659	6.42287	3.1437	7.9478e-11	1.6638e-09
Cmeg31784_c0	209.897	457.518	-1.1241	1.8067e-26	7.5299e-25
Cmeg31802_c0	1.59028	113.101	-6.1522	2.5142e-29	1.1411e-27
Cmeg31804_c0	5.16542	50.5434	-3.2906	2.0768e-11	4.5467e-10
Cmeg31821_c0	20.8724	99.1407	-2.2479	6.453e-15	1.7333e-13
Cmeg31834_c0	102.388	35.3867	1.5328	6.1133e-08	1.0338e-06
Cmeg31839_c0	36.1447	125.898	-1.8004	1.4695e-14	3.8829e-13
Cmeg31843_c0	5401.15	1045.97	2.3684	0	0
Cmeg31848_c0	44.0639	3.8798	3.5055	1.7279e-09	3.2659e-08
Cmeg31849_c0	42.6724	95.3655	-1.1602	6.6608e-07	1.0198e-05
Cmeg31856_c0	202.65	93.3021	1.119	6.3852e-09	1.1564e-07
Cmeg31858_c0	39.6184	2171.01	-5.7761	0	0
Cmeg31863_c0	12.1262	38.1733	-1.6544	6.0476e-05	0.00071998
Cmeg31865_c0	53.8547	122.845	-1.1897	9.261e-09	1.6616e-07
Cmeg31873_c0	75.9662	32.7344	1.2145	0.00012957	0.0014608
Cmeg31887_c0	0.563223	111.886	-7.6341	1.0528e-26	4.42e-25
Cmeg31894_c0	1407.21	643.033	1.1299	8.4803e-54	5.7449e-52
Cmeg31895_c0	30.4803	89.3248	-1.5512	4.0856e-09	7.5121e-08
Cmeg31897_c0	45.9534	4.56447	3.3317	1.8222e-09	3.4357e-08
Cmeg31898_c0	1.59028	148.361	-6.5437	2.0073e-37	1.0696e-35
Cmeg31902_c0	0.0993923	53.3711	-9.0687	8.5352e-12	1.9273e-10
Cmeg31910_c0	129.594	498.23	-1.9428	6.7271e-58	4.7244e-56
Cmeg31913_c0	73.0875	23.9635	1.6088	1.9684e-06	2.8466e-05
Cmeg31914_c1	0.695746	15.5084	-4.4783	4.5695e-05	0.00055523
Cmeg31915_c0	641.096	147.378	2.121	4.9772e-67	3.9414e-65
Cmeg31919_c0	92.7774	189.264	-1.0286	1.3459e-10	2.7474e-09
Cmeg31931_c1	42.4495	92.4025	-1.1222	1.7695e-06	2.5834e-05
Cmeg31932_c0	22.8271	1.69538	3.7511	8.4394e-06	0.00011354
Cmeg31946_c0	13.5021	0.717274	4.2345	0.00035946	0.0038094
Cmeg31950_c0	71.0668	0.163017	8.768	4.7824e-15	1.2997e-13
Cmeg31959_c0	136.4	23.1148	2.561	2.0963e-19	6.8677e-18
Cmeg31965_c0	15.2054	0.815084	4.2215	0.00015486	0.0017349
Cmeg31969_c1	111.541	283.711	-1.3468	1.6904e-21	6.1136e-20
Cmeg31975_c0	373.146	834.778	-1.1617	4.4938e-49	2.8508e-47
Cmeg31982_c7	63.2268	2340.72	-5.2103	0	0
Cmeg31990_c0	30.0489	0.847688	5.1476	2.8592e-08	4.9669e-07
Cmeg31993_c0	0.265046	223.847	-9.7221	8.121e-41	4.6393e-39
Cmeg31994_c1	47.4433	4.45721	3.412	6.6014e-10	1.2891e-08
Cmeg31996_c0	21.8272	0.228876	6.5754	2.1384e-06	3.0731e-05
Cmeg32008_c0	27.2004	83.3672	-1.6159	5.3249e-09	9.6822e-08
Cmeg32047_c0	137.615	575.668	-2.0646	1.5858e-71	1.3438e-69
Cmeg32063_c1	331.132	142.092	1.2206	1.0031e-15	2.8161e-14
Cmeg32070_c1	28.625	5.71635	2.3241	0.00010269	0.0011804
Cmeg32081_c4	20.6073	0.489051	5.397	3.8477e-06	5.3651e-05
Cmeg32084_c0	534.121	246.073	1.1181	4.4944e-21	1.5758e-19
Cmeg32084_c1	311.961	140.208	1.1538	1.2845e-13	3.2275e-12
Cmeg32084_c2	371.958	172.743	1.1065	6.8978e-15	1.8462e-13
Cmeg32085_c0	17.4311	0.163017	6.7405	2.428e-05	0.0003084
Cmeg32086_c0	359.818	114.951	1.6463	6.0162e-27	2.5444e-25
Cmeg32092_c0	45.3663	12.4294	1.8679	2.6458e-05	0.00033338
Cmeg32105_c0	657.81	13.3022	5.6279	5.5693e-151	8.1986e-149
Cmeg32107_c0	179.036	66.1203	1.4371	1.1086e-11	2.4742e-10
Cmeg32118_c0	85.4274	31.3485	1.4463	2.4017e-06	3.4194e-05
Cmeg32132_c0	3.47873	25.442	-2.8706	7.423e-06	0.00010057
Cmeg32133_c0	4.20761	35.3988	-3.0726	5.0363e-08	8.5736e-07
Cmeg32134_c0	12.8879	0.0978101	7.0418	0.00031616	0.0033723
Cmeg32134_c1	264.69	0.456447	9.1796	3.3382e-49	2.1236e-47
Cmeg32137_c1	59.1225	203.355	-1.7822	2.7002e-22	1.0034e-20
Cmeg32144_c0	1.35836	15.3888	-3.5019	0.00015318	0.0017185
Cmeg32146_c0	52.777	14.5822	1.8557	6.4713e-06	8.7938e-05
Cmeg32147_c1	66.7651	1.9562	5.093	1.4478e-16	4.2451e-15
Cmeg32147_c4	0.596354	22.971	-5.2675	3.9431e-07	6.1517e-06
Cmeg32151_c0	26.2727	3.78199	2.7963	3.1858e-05	0.00039654
Cmeg32160_c1	2860.61	7244.18	-1.3405	0	0
Cmeg32170_c1	41.2796	90.5719	-1.1336	1.8881e-06	2.7373e-05
Cmeg32171_c0	170.169	401.942	-1.24	1.0243e-26	4.3082e-25
Cmeg32175_c0	3.71065	24.6808	-2.7336	1.6185e-05	0.00021033
Cmeg32176_c0	24.6493	0.163017	7.2404	7.407e-07	1.1295e-05
Cmeg32183_c0	63.1164	127.054	-1.0094	2.1031e-07	3.3965e-06
Cmeg32188_c0	156.588	381.735	-1.2856	1.0818e-26	4.5334e-25
Cmeg32198_c0	23.4728	54.0587	-1.2035	0.00012228	0.0013874
Cmeg32200_c0	2.08724	1613.99	-9.5948	1.025e-287	4.1298e-285
Cmeg32215_c0	28.1612	2.08662	3.7545	7.4791e-07	1.1397e-05
Cmeg32217_c1	31.6068	65.8054	-1.058	0.00011123	0.0012715
Cmeg32240_c0	67.5354	16.8139	2.006	6.7089e-08	1.1329e-06
Cmeg32248_c0	128.523	606.956	-2.2396	1.4524e-82	1.3726e-80
Cmeg32250_c1	423.531	903.223	-1.0926	1.1822e-48	7.4383e-47
Cmeg32263_c0	244.674	100.255	1.2872	4.871e-13	1.18e-11
Cmeg32263_c1	99.3582	45.7712	1.1182	4.8482e-05	0.00058569
Cmeg32268_c0	61.4582	192.037	-1.6437	3.2914e-19	1.0722e-17
Cmeg32277_c0	24.8527	2.73868	3.1818	1.5098e-05	0.00019675
Cmeg32281_c0	17.7902	0.945498	4.2339	4.2106e-05	0.0005138
Cmeg32293_c0	64.828	12.4255	2.3833	2.8453e-09	5.3081e-08
Cmeg32310_c0	2466.86	580.933	2.0862	6.6107e-247	1.9716e-244
Cmeg32312_c0	43.7962	98.9255	-1.1755	3.211e-07	5.0727e-06
Cmeg32323_c0	27.4654	0.717274	5.2589	1.0404e-07	1.7302e-06
Cmeg32324_c0	8.38142	103.158	-3.6215	3.4427e-23	1.309e-21
Cmeg32332_c0	33.6281	147.089	-2.1289	3.4763e-20	1.1757e-18
Cmeg32343_c0	41.6735	88.3261	-1.0837	5.2181e-06	7.1457e-05
Cmeg32355_c0	172.805	69.2838	1.3186	5.5423e-10	1.0907e-08
Cmeg32363_c0	310.286	109.938	1.4969	2.2917e-20	7.7969e-19
Cmeg32364_c0	31.833	4.49927	2.8228	4.1697e-06	5.7754e-05
Cmeg32376_c0	133.08	59.2615	1.1671	1.0164e-06	1.5296e-05
Cmeg32377_c0	24.0553	54.7678	-1.187	0.00012876	0.001453
Cmeg32380_c0	78.9175	32.4404	1.2826	4.2693e-05	0.00052068
Cmeg32381_c0	19.9361	50.5731	-1.343	6.0164e-05	0.00071663
Cmeg32382_c0	105.438	266.825	-1.3395	3.5833e-20	1.2102e-18
Cmeg32384_c0	17.1283	77.8223	-2.1838	1.0961e-11	2.4511e-10
Cmeg32392_c0	0.231915	223.425	-9.912	1.1052e-39	6.1905e-38
Cmeg32394_c0	73.0136	173.179	-1.246	1.8353e-12	4.2919e-11
Cmeg32398_c0	36.1815	182.926	-2.3379	2.6916e-27	1.1511e-25
Cmeg32403_c1	0.695746	20.0185	-4.8466	2.6779e-06	3.7915e-05
Cmeg32414_c0	173.534	356.784	-1.0398	6.2345e-19	2.0052e-17
Cmeg32415_c0	83.1301	204.27	-1.297	3.5147e-15	9.6205e-14
Cmeg32427_c0	31.7754	90.7081	-1.5133	5.5746e-09	1.012e-07
Cmeg32429_c0	47457.2	18596.1	1.3516	0	0
Cmeg32432_c6	99.715	9.47096	3.3962	4.0926e-19	1.3256e-17
Cmeg32434_c0	45.9544	9.07645	2.34	7.6907e-07	1.1704e-05
Cmeg32443_c0	55.2837	16.7206	1.7252	1.2478e-05	0.00016469
Cmeg32456_c0	37.4378	11.672	1.6814	0.00042413	0.0044373
Cmeg32472_c0	57.7304	136.136	-1.2377	5.0389e-10	9.9585e-09
Cmeg32499_c3	239.239	710.834	-1.5711	7.5179e-63	5.6606e-61
Cmeg32507_c0	15.4376	38.9483	-1.3351	0.00045377	0.004711
Cmeg32512_c1	53.0755	227.606	-2.1004	6.723e-30	3.0756e-28
Cmeg32515_c0	12.2928	5154.26	-8.7118	0	0
Cmeg32526_c0	48.7698	134.033	-1.4585	4.786e-12	1.0942e-10
Cmeg32527_c0	152.115	61.7824	1.2999	9.0048e-09	1.6168e-07
Cmeg32532_c0	48.9812	0.0978101	8.968	1.3093e-10	2.675e-09
Cmeg32533_c0	34.1777	109.064	-1.674	8.3797e-12	1.8941e-10
Cmeg32534_c0	1.88845	20.0814	-3.4106	1.8474e-05	0.00023807
Cmeg32545_c0	24.6172	5.18394	2.2475	0.00042524	0.0044449
Cmeg32551_c1	19.2102	60.7254	-1.6604	3.9616e-07	6.1722e-06
Cmeg32554_c0	481.873	211.327	1.1892	3.0551e-21	1.0911e-19
Cmeg32561_c0	0.132523	50.0403	-8.5607	9.0068e-12	2.0298e-10
Cmeg32569_c0	222.496	1692.75	-2.9275	5.3552e-298	2.1961e-295
Cmeg32575_c0	95.7148	39.3392	1.2828	6.5558e-06	8.9032e-05
Cmeg32584_c0	121.273	327.726	-1.4342	1.1854e-26	4.9586e-25
Cmeg32587_c0	338.278	114.079	1.5682	1.1566e-23	4.4489e-22
Cmeg32593_c0	40.1803	3.35815	3.5808	6.5816e-09	1.1903e-07
Cmeg32599_c2	0.0993923	120.111	-10.239	4.0583e-21	1.4316e-19
Cmeg32601_c0	0.762008	19.371	-4.6679	4.4104e-06	6.0978e-05
Cmeg32605_c0	231.586	72.6087	1.6733	2.4646e-18	7.6901e-17
Cmeg32607_c0	2.48481	120.706	-5.6022	2.195e-31	1.0372e-29
Cmeg32609_c1	16.2672	1.33674	3.6052	0.00021433	0.002355
Cmeg32620_c0	34.5885	2.60827	3.7291	4.4991e-08	7.6876e-07
Cmeg32632_c0	24.9339	87.4038	-1.8096	1.2926e-10	2.6433e-09
Cmeg32646_c3	292.502	5.836	5.6473	3.1988e-68	2.5958e-66
Cmeg32647_c0	24.418	53.1298	-1.1216	0.00029272	0.0031354
Cmeg32651_c0	141.608	4.59708	4.945	4.7073e-33	2.3099e-31
Cmeg32653_c0	57.7443	3.22643	4.1617	2.1219e-13	5.2341e-12
Cmeg32689_c1	64.0255	6.87833	3.2185	2.8712e-12	6.6203e-11
Cmeg32691_c1	0.762008	19.1056	-4.648	5.2094e-06	7.138e-05
Cmeg32698_c0	237.093	16.5671	3.8391	1.6627e-47	1.0292e-45
Cmeg32711_c0	22.3301	0.0326034	9.4198	2.4781e-05	0.00031408
Cmeg32715_c0	36.6831	127.333	-1.7954	1.1599e-14	3.0795e-13
Cmeg32716_c0	37.3689	121.479	-1.7008	3.2264e-13	7.8993e-12
Cmeg32724_c0	120.378	48.2188	1.3199	2.199e-07	3.5389e-06
Cmeg32730_c0	205.686	0.19562	10.038	1.4662e-34	7.3677e-33
Cmeg32731_c0	748.386	155.009	2.2714	2.8477e-85	2.8068e-83
Cmeg32740_c3	118.478	39.3539	1.59	1.9733e-09	3.7114e-08
Cmeg32748_c0	115.59	48.6768	1.2477	1.3322e-06	1.9725e-05
Cmeg32751_c0	0.198785	87.9639	-8.7896	4.5751e-19	1.4777e-17
Cmeg32751_c1	0.364438	343.347	-9.8798	2.6347e-60	1.9393e-58
Cmeg32753_c0	28.953	69.1642	-1.2563	7.5074e-06	0.00010166
Cmeg32759_c0	72.9583	176.564	-1.275	4.7975e-13	1.1634e-11
Cmeg32763_c0	2.5842	29.1155	-3.494	1.9594e-07	3.1824e-06
Cmeg32765_c0	44.5294	155.953	-1.8083	9.2719e-18	2.824e-16
Cmeg32774_c1	284.311	119.228	1.2538	2.629e-14	6.8221e-13
Cmeg32780_c2	142.771	70.3679	1.0207	7.6517e-06	0.00010355
Cmeg32789_c1	92.5863	15.9104	2.5408	1.5089e-13	3.7624e-12
Cmeg32798_c1	29.7345	4.98832	2.5755	2.4418e-05	0.00030964
Cmeg32803_c0	494.767	211.115	1.2287	5.6301e-23	2.1301e-21
Cmeg32810_c0	3.81004	558.091	-7.1946	1.2622e-130	1.7051e-128
Cmeg32813_c0	285.547	127.57	1.1624	9.6706e-13	2.3038e-11
Cmeg32814_c0	0.331308	90.982	-8.1013	4.0011e-21	1.4136e-19
Cmeg32822_c0	106.233	20.8665	2.348	4.9921e-14	1.2809e-12
Cmeg32830_c0	40.6515	82.5452	-1.0219	2.4332e-05	0.00030889
Cmeg32835_c0	60.0737	124.656	-1.0532	1.1473e-07	1.8988e-06
Cmeg32841_c0	101.207	19.2777	2.3923	1.007e-13	2.5441e-12
Cmeg32842_c1	105.893	260.42	-1.2982	5.9344e-19	1.9114e-17
Cmeg32852_c0	27.0437	93.3415	-1.7872	4.372e-11	9.3398e-10
Cmeg32867_c0	18.488	50.1147	-1.4386	2.826e-05	0.00035484
Cmeg32873_c0	89.1069	25.5203	1.8039	9.5723e-09	1.7134e-07
Cmeg32875_c0	950.326	1.9562	8.9242	3.512e-177	6.2521e-175
Cmeg32876_c0	157.029	1.9562	6.3268	2.6464e-37	1.4036e-35
Cmeg32878_c1	9.30975	32.1385	-1.7875	0.00010987	0.0012578
Cmeg32883_c0	4.87022	31.0355	-2.6719	1.7434e-06	2.5502e-05
Cmeg32887_c0	33.7987	2.32332	3.8627	4.2901e-08	7.3469e-07
Cmeg32900_c0	32.9761	96.6866	-1.5519	9.3508e-10	1.8061e-08
Cmeg32903_c0	9.18054	40.3656	-2.1365	1.3588e-06	2.008e-05
Cmeg32911_c0	127.127	27.4846	2.2096	2.4147e-15	6.6732e-14
Cmeg32913_c0	22.6747	0.423844	5.7414	1.1608e-06	1.7345e-05
Cmeg32919_c0	48.9666	0.548063	6.4813	1.1515e-12	2.7404e-11
Cmeg32923_c1	280.788	0.0652068	12.072	7.0466e-34	3.5027e-32
Cmeg32930_c1	167.215	6.55067	4.6739	6.1472e-38	3.3138e-36
Cmeg32931_c0	136.374	46.2022	1.5615	2.2299e-10	4.4725e-09
Cmeg32933_c2	523.685	144.368	1.8589	6.149e-46	3.7656e-44
Cmeg32948_c0	41.8107	1.66277	4.6522	1.2597e-10	2.5853e-09
Cmeg32951_c0	2.25289	77.9547	-5.1128	1.1558e-20	3.9973e-19
Cmeg32964_c0	14.6223	138.061	-3.2391	3.6411e-28	1.6019e-26
Cmeg32965_c1	89.2805	6.65109	3.7467	1.3187e-18	4.1943e-17
Cmeg32971_c0	109.577	0.358637	8.2552	1.5216e-23	5.8143e-22
Cmeg32972_c0	39.1301	9.26197	2.0789	2.511e-05	0.00031753
Cmeg32987_c0	20.1667	3.12992	2.6878	0.00036576	0.0038672
Cmeg32988_c0	15.4721	55.2983	-1.8376	2.4387e-07	3.9049e-06
Cmeg33004_c2	79.0407	12.5044	2.6602	2.3314e-12	5.3971e-11
Cmeg33008_c0	88.5238	273.875	-1.6294	1.9927e-26	8.2904e-25
Cmeg33010_c0	16.0373	51.0634	-1.6709	3.0285e-06	4.259e-05
Cmeg33026_c1	66.5534	22.8768	1.5406	1.1641e-05	0.00015435
Cmeg33029_c0	17.0763	74.0263	-2.116	7.7344e-11	1.6206e-09
Cmeg33031_c0	0.0993923	14.3455	-7.1732	9.55e-05	0.0011043
Cmeg33046_c0	78.9145	37.1026	1.0888	0.00041065	0.0043003
Cmeg33049_c0	1059.25	303.976	1.801	5.9188e-87	5.9356e-85
Cmeg33055_c4	63.235	142.283	-1.17	1.0055e-09	1.9356e-08
Cmeg33064_c2	16.9961	1.07591	3.9816	8.6283e-05	0.0010058
Cmeg33074_c3	777.227	235.492	1.7227	3.3251e-60	2.4318e-58
Cmeg33086_c0	173.225	545.572	-1.6551	5.6272e-52	3.7028e-50
Cmeg33094_c0	43.828	95.0258	-1.1165	1.3809e-06	2.0395e-05
Cmeg33095_c1	60.6522	0	6.9225	4.5295e-15	1.2325e-13
Cmeg33097_c3	189.022	91.6546	1.0443	1.4375e-07	2.3497e-06
Cmeg33107_c0	49.0557	7.49943	2.7096	2.3518e-08	4.1134e-07
Cmeg33113_c0	45.6522	7.49878	2.606	1.396e-07	2.2882e-06
Cmeg33116_c0	0.795139	98.3497	-6.9506	7.542e-25	3.007e-23
Cmeg33123_c0	130.935	739.568	-2.4978	1.2835e-112	1.5595e-110
Cmeg33129_c0	54.3915	3.32554	4.0317	1.7489e-12	4.0942e-11
Cmeg33136_c9	18.3548	79.9317	-2.1226	1.2663e-11	2.8123e-10
Cmeg33141_c0	1316.3	542.955	1.2776	2.4083e-62	1.8074e-60
Cmeg33144_c1	49.6706	138.264	-1.477	1.4424e-12	3.4044e-11
Cmeg33147_c0	1031.22	496.568	1.0543	2.5979e-35	1.317e-33
Cmeg33151_c0	114.728	318.697	-1.474	6.9925e-27	2.9519e-25
Cmeg33156_c0	164.483	74.1319	1.1498	8.2448e-08	1.3841e-06
Cmeg33162_c0	108.355	41.8748	1.3716	3.7684e-07	5.8951e-06
Cmeg33169_c0	40.4822	0.815084	5.6342	8.4382e-11	1.7569e-09
Cmeg33187_c0	43.1578	137.472	-1.6714	1.8223e-14	4.7828e-13
Cmeg33197_c1	150.873	1095.64	-2.8604	1.5897e-189	3.1203e-187
Cmeg33200_c2	131.352	55.1509	1.252	2.3465e-07	3.7683e-06
Cmeg33201_c0	2203.73	606.29	1.8619	7.2746e-188	1.4158e-185
Cmeg33206_c0	71.9812	0.0652068	10.108	5.3453e-13	1.2908e-11
Cmeg33216_c0	14.4043	39.6118	-1.4594	0.00017063	0.0019013
Cmeg33218_c1	86.5969	40.762	1.0871	0.00021914	0.002401
Cmeg33233_c0	165.015	450.123	-1.4477	2.013e-36	1.0459e-34
Cmeg33234_c0	25.8321	5.7646	2.1639	0.00043281	0.004518
Cmeg33251_c0	39.9557	118.19	-1.5646	1.0216e-11	2.2911e-10
Cmeg33257_c0	36.2209	81.3787	-1.1678	3.9576e-06	5.5083e-05
Cmeg33257_c1	0.795139	14.7041	-4.2089	9.0427e-05	0.0010486
Cmeg33270_c0	529.014	1337.52	-1.3382	3.3347e-94	3.5455e-92
Cmeg33271_c1	22.5813	65.9775	-1.5468	4.5443e-07	7.0277e-06
Cmeg33273_c0	58.4046	188.734	-1.6922	1.4243e-19	4.6997e-18
Cmeg33282_c0	17.0292	94.7161	-2.4756	9.6204e-16	2.7075e-14
Cmeg33282_c1	5.06901	33.5489	-2.7265	5.1451e-07	7.9354e-06
Cmeg33298_c0	72.1757	15.2587	2.2419	1.7023e-09	3.2282e-08
Cmeg33307_c2	95.1426	33.4286	1.509	2.5447e-07	4.0601e-06
Cmeg33307_c3	12.3114	244.576	-4.3122	4.9485e-58	3.4859e-56
Cmeg33308_c0	116.933	301.211	-1.3651	4.0205e-23	1.5236e-21
Cmeg33323_c0	34.2241	9.74841	1.8118	0.00036003	0.0038137
Cmeg33326_c0	73.9456	186.796	-1.3369	1.5052e-14	3.9687e-13
Cmeg33329_c0	0.496962	321.526	-9.3376	6.2458e-61	4.6269e-59
Cmeg33330_c0	50.9989	120.503	-1.2405	4.6418e-09	8.5143e-08
Cmeg33332_c0	1327.12	250.661	2.4045	5.6941e-161	9.2088e-159
Cmeg33334_c0	3.21368	29.1148	-3.1795	5.3059e-07	8.1724e-06
Cmeg33335_c0	16.5193	63.0086	-1.9314	1.3239e-08	2.3569e-07
Cmeg33338_c0	27.4654	2.41102	3.5099	1.97e-06	2.8472e-05
Cmeg33347_c0	60.629	0.228224	8.0534	5.8051e-14	1.4796e-12
Cmeg33357_c0	20.5079	119.002	-2.5367	7.6192e-20	2.5359e-18
Cmeg33369_c0	2.48481	59.8614	-4.5904	8.4777e-16	2.3893e-14
Cmeg33378_c0	114.697	6.35766	4.1732	3.9824e-25	1.5961e-23
Cmeg33378_c1	24.4836	1.79319	3.7712	3.8033e-06	5.3097e-05
Cmeg33384_c0	23.5878	77.3411	-1.7132	5.2308e-09	9.5186e-08
Cmeg33391_c1	9.81499	35.6997	-1.8629	2.8726e-05	0.00036029
Cmeg33396_c2	42.5906	3.54399	3.5871	2.2719e-09	4.2556e-08
Cmeg33398_c0	68.6456	30.5503	1.168	0.00044283	0.0046163
Cmeg33412_c0	35.8902	175.721	-2.2916	9.567e-26	3.9093e-24
Cmeg33438_c1	11.0657	41.7675	-1.9163	4.1307e-06	5.7318e-05
Cmeg33439_c0	484.46	1122.82	-1.2127	2.152e-69	1.765e-67
Cmeg33440_c0	208.917	16.8983	3.628	2.3383e-40	1.3292e-38
Cmeg33442_c0	0.926668	13.4652	-3.861	0.00025359	0.0027496
Cmeg33452_c0	832.354	365.12	1.1888	1.745e-35	8.8857e-34
Cmeg33455_c2	36.089	9.28707	1.9583	0.00010481	0.0012035
Cmeg33469_c0	32.2276	3.78199	3.0911	1.1864e-06	1.768e-05
Cmeg33471_c0	256.009	87.693	1.5457	6.5856e-18	2.0219e-16
Cmeg33476_c0	1413.5	85.1672	4.0528	3.6362e-284	1.4153e-281
Cmeg33477_c0	195.745	467.789	-1.2569	2.2154e-31	1.0447e-29
Cmeg33481_c0	6.29485	34.3539	-2.4482	1.5207e-06	2.2357e-05
Cmeg33491_c0	519.952	37.4645	3.7948	3.8902e-101	4.2542e-99
Cmeg33491_c1	1685.84	17.4487	6.5942	0	0
Cmeg33497_c0	80.8755	38.6595	1.0649	0.00045827	0.0047513
Cmeg33508_c2	1396.54	44327.6	-4.9883	0	0
Cmeg33510_c0	4.2742	63.6542	-3.8965	1.5038e-15	4.2065e-14
Cmeg33513_c0	4925.71	549.74	3.1635	0	0
Cmeg33519_c0	59.264	218.62	-1.8832	1.9524e-25	7.8661e-24
Cmeg33522_c0	13.146	41.1784	-1.6473	3.2664e-05	0.00040613
Cmeg33532_c0	80.6314	3.63984	4.4694	8.8635e-19	2.8429e-17
Cmeg33533_c0	247.555	115.07	1.1052	2.2215e-10	4.4595e-09
Cmeg33537_c0	23.8535	66.6436	-1.4823	8.3446e-07	1.2649e-05
Cmeg33542_c0	224.208	56.3712	1.9918	1.2712e-22	4.7624e-21
Cmeg33544_c0	43.6995	6.19464	2.8185	7.1104e-08	1.1971e-06
Cmeg33550_c0	2720.94	1238.55	1.1354	2.821e-103	3.1449e-101
Cmeg33557_c0	41259.4	10858.6	1.9259	0	0
Cmeg33558_c0	24002.5	5932.48	2.0165	0	0
Cmeg33559_c0	9058.98	2198.5	2.0428	0	0
Cmeg33560_c0	16242.7	3038.42	2.4184	0	0
Cmeg33572_c0	5110.62	868.186	2.5574	0	0
Cmeg33574_c0	1673.41	220.289	2.9253	7.2147e-254	2.239e-251
Cmeg33577_c0	1669.98	190.37	3.133	1.2232e-271	4.2562e-269
Cmeg33578_c0	1757.83	275.736	2.6724	2.6987e-241	7.5579e-239
Cmeg33588_c0	564.02	2991.27	-2.4069	0	0
Cmeg33593_c0	788.773	2558.27	-1.6975	9.8064e-245	2.8507e-242
Cmeg33595_c1	1693.21	300.334	2.4951	2.1889e-214	5.0776e-212
Cmeg33600_c0	817.897	172.174	2.2481	8.7657e-92	9.1919e-90
Cmeg33603_c0	4.32257	1072.66	-7.9551	1.6183e-233	4.0839e-231
Cmeg33606_c0	5263.82	655.412	3.0056	0	0
Cmeg33609_c0	1168.11	176.947	2.7228	1.8756e-164	3.144e-162
Cmeg33611_c0	2500.75	440.891	2.5039	0	0
Cmeg33613_c0	375.575	1216.49	-1.6956	3.4378e-117	4.386e-115
Cmeg33616_c0	1913.42	311.688	2.618	2.7298e-256	8.5875e-254
Cmeg33618_c0	1.75593	493.468	-8.1346	1.3435e-106	1.5662e-104
Cmeg33622_c0	3826.3	512.356	2.9007	0	0
Cmeg33632_c0	692.937	129.167	2.4235	8.6253e-86	8.5379e-84
Cmeg33634_c0	888.083	108.798	3.029	1.3068e-140	1.8412e-138
Cmeg33646_c0	1365.56	385.343	1.8253	8.8113e-114	1.0938e-111
Cmeg33652_c0	848.085	0.326034	11.345	9.2133e-112	1.1136e-109
Cmeg33665_c0	701.373	120.535	2.5407	6.7157e-92	7.1071e-90
Cmeg33667_c0	770.236	108.733	2.8245	1.3468e-113	1.654e-111
Cmeg33671_c0	71.6155	401.842	-2.4883	8.3835e-62	6.2508e-60
Cmeg33682_c0	0.364438	431.461	-10.209	8.9368e-72	7.6295e-70
Cmeg33683_c0	1699.3	309.473	2.4571	3.7807e-211	8.512e-209
Cmeg33719_c0	515.802	95.6453	2.4311	1.4093e-64	1.0934e-62
Cmeg33724_c0	0.364438	540.383	-10.534	4.203e-85	4.1248e-83
Cmeg33725_c0	718.119	84.8014	3.0821	4.5806e-116	5.7483e-114
Cmeg33734_c0	425.105	59.375	2.8399	6.6196e-64	5.0673e-62
Cmeg33744_c0	345.096	57.708	2.5802	5.7053e-47	3.5221e-45
Cmeg33758_c0	374.141	0.0326034	13.486	1.531e-34	7.6766e-33
Cmeg33773_c0	1681.26	255.051	2.7207	1.2648e-235	3.3775e-233
Cmeg33809_c0	498.104	69.2493	2.8466	9.463e-75	8.2631e-73
Cmeg33843_c0	8.08391	1010.4	-6.9657	1.649e-238	4.5083e-236
Cmeg33852_c0	235.047	110.838	1.0845	1.2334e-09	2.3664e-08
Cmeg33857_c0	249.544	109.743	1.1852	1.1434e-11	2.5469e-10
Cmeg33961_c0	716.674	241.68	1.5682	2.9361e-48	1.8373e-46
Cmeg33974_c0	224.13	484.349	-1.1117	1.6469e-27	7.1225e-26
Cmeg34011_c0	23.7793	243.863	-3.3583	8.507e-50	5.4571e-48
Cmeg34018_c0	85.1623	240.553	-1.4981	4.1578e-21	1.4645e-19
Cmeg34026_c0	59.212	160.86	-1.4418	5.7745e-14	1.4751e-12
Cmeg34042_c0	14.445	352.099	-4.6073	6.1228e-85	5.9581e-83
Cmeg34068_c0	143.105	25.9389	2.4639	2.0246e-19	6.6421e-18
Cmeg34086_c0	0.496962	242.753	-8.9321	7.2874e-49	4.5977e-47
Cmeg34087_c0	2.58056	68.5988	-4.7324	4.7606e-18	1.4734e-16
Cmeg34131_c0	67.7173	12.2908	2.4619	5.7869e-10	1.1368e-08
Cmeg34134_c0	155.447	464.394	-1.5789	6.1302e-42	3.5822e-40
Cmeg34136_c0	49.7956	128.826	-1.3713	8.2093e-11	1.7139e-09
Cmeg34146_c0	0.198785	83.9478	-8.7221	2.1023e-18	6.6045e-17
Cmeg34165_c0	60.5216	0.0652068	9.8582	1.6148e-11	3.5521e-10
Cmeg34166_c0	87.2323	224.197	-1.3618	1.4657e-17	4.4407e-16
Cmeg34198_c0	0.265046	310.917	-10.196	2.4651e-52	1.6315e-50
Cmeg34209_c0	0.0993923	77.583	-9.6084	2.0267e-15	5.6212e-14
Cmeg34215_c0	18.9177	94.423	-2.3194	9.8396e-15	2.6154e-13
Cmeg34338_c0	2.02098	90.0306	-5.4773	8.3069e-24	3.217e-22
Cmeg34362_c0	11.6706	148.486	-3.6694	6.2233e-33	3.0408e-31
Cmeg34368_c0	21.3495	195.888	-3.1978	7.3102e-39	4.0162e-37
Cmeg34391_c0	1.52402	165.611	-6.7638	3.9395e-41	2.2618e-39
Cmeg34394_c0	53.0092	163.734	-1.627	2.0864e-16	6.0498e-15
Cmeg34401_c0	195.524	69.0096	1.5025	1.7967e-13	4.451e-12
Cmeg34426_c0	21.8994	150.268	-2.7786	7.8412e-27	3.3041e-25
Cmeg34433_c0	205.342	448.204	-1.1261	5.0243e-26	2.0641e-24
Cmeg34444_c0	11.2645	157.276	-3.8035	1.4662e-35	7.4824e-34
Cmeg34447_c0	16.2904	68.3315	-2.0685	6.9366e-10	1.3523e-08
Cmeg34460_c0	0.198785	153.513	-9.5929	5.0742e-29	2.2715e-27
Cmeg34463_c0	62.4817	219.061	-1.8098	2.4953e-24	9.8292e-23
Cmeg34530_c0	82.9459	27.4846	1.5935	4.9286e-07	7.6117e-06
Cmeg34532_c0	43.9645	13.9542	1.6556	0.00016088	0.001797
Cmeg34538_c0	75.8363	187.921	-1.3092	2.9921e-14	7.738e-13
Cmeg34652_c0	0.132523	195.227	-10.525	6.3563e-32	3.0538e-30
Cmeg34672_c0	3.63279	106.687	-4.8762	2.0931e-27	9.0355e-26
Cmeg34679_c0	44.8558	93.5052	-1.0598	3.9791e-06	5.5315e-05
Cmeg34771_c0	51.6038	0.358637	7.1688	7.0062e-13	1.683e-11
Cmeg34807_c0	78.5517	174.639	-1.1527	2.1409e-11	4.6735e-10
Cmeg34859_c0	196.898	37.0087	2.4115	1.8066e-25	7.3044e-24
Cmeg34871_c0	0	34.1667	-6.0945	6.2546e-10	1.2256e-08
Cmeg34878_c0	0.530092	345.772	-9.3494	2.755e-65	2.152e-63
Cmeg34981_c0	84.9473	1.69538	5.6469	5.1563e-21	1.7996e-19
Cmeg34989_c0	44.5606	117.918	-1.4039	2.6727e-10	5.342e-09
Cmeg35011_c0	114.765	48.579	1.2403	1.6484e-06	2.4158e-05
Cmeg35029_c0	25.577	53.8627	-1.0744	0.00040674	0.0042652
Cmeg35070_c0	0.0331308	51.9698	-10.615	1.7085e-09	3.2373e-08
Cmeg35102_c0	100.277	35.2443	1.5085	1.2213e-07	2.0134e-06
Cmeg35269_c0	116.803	4.03467	4.8555	2.1574e-27	9.2954e-26
Cmeg35299_c0	103.658	0.587187	7.4638	7.3357e-24	2.8457e-22
Cmeg35323_c0	69.1545	5.62897	3.6189	2.111e-14	5.5027e-13
Cmeg35351_c0	105.787	14.1173	2.9056	1.5458e-17	4.677e-16
Cmeg35356_c0	141.077	29.7017	2.2479	3.2567e-17	9.7382e-16
Cmeg35377_c0	46.35	0	6.5345	4.772e-12	1.0926e-10
Cmeg35443_c0	53.4886	0	6.7412	1.4177e-13	3.5466e-12
Cmeg35463_c0	98.3321	0.586861	7.3885	7.7944e-23	2.9344e-21
Cmeg35536_c0	0.0331308	51.8775	-10.613	1.7525e-09	3.3098e-08
Cmeg35611_c0	5.33405	60.0166	-3.4921	8.0897e-14	2.0505e-12
Cmeg35624_c0	0.165654	151.345	-9.8355	1.0259e-27	4.4538e-26
Cmeg35649_c0	28.7244	74.4296	-1.3736	7.6653e-07	1.1673e-05
Cmeg35679_c0	25.296	0.684671	5.2074	3.4082e-07	5.3572e-06
Cmeg35820_c0	75.3367	15.29	2.3008	3.846e-10	7.6405e-09
Cmeg35823_c0	89.8894	1.46715	5.9371	3.5495e-22	1.3147e-20
Cmeg35920_c0	0.0993923	46.3907	-8.8665	1.1274e-10	2.3199e-09
Cmeg35963_c0	16.9298	51.9708	-1.6181	3.9765e-06	5.5312e-05
Cmeg36023_c0	181.814	0.130414	10.445	4.9431e-29	2.2172e-27
Cmeg36028_c0	19.6094	61.9138	-1.6587	3.1087e-07	4.9202e-06
Cmeg36050_c0	0.0993923	106.124	-10.06	2.5679e-19	8.3885e-18
Cmeg36066_c0	64.0772	24.1265	1.4092	6.4182e-05	0.00076133
Cmeg36113_c0	41.2684	0	6.367	6.1789e-11	1.3066e-09
Cmeg36119_c0	6.79181	34.2665	-2.3349	2.86e-06	4.0369e-05
Cmeg36122_c0	7.78573	95.0776	-3.6102	1.8643e-21	6.7318e-20
Cmeg36184_c0	42.8672	0.29343	7.1907	6.1992e-11	1.3097e-09
Cmeg36187_c0	0	20.2467	-5.3396	1.8849e-06	2.735e-05
Cmeg36322_c0	16.2341	56.2011	-1.7916	3.0228e-07	4.7876e-06
Cmeg36429_c0	0.0331308	20.9314	-9.3033	2.5379e-05	0.00032077
Cmeg36536_c0	35.0192	0	6.1301	1.5531e-09	2.9551e-08
Cmeg36629_c0	29.12	5.05352	2.5266	3.654e-05	0.00044994
Cmeg36787_c0	26.7041	0	5.739	1.3167e-07	2.1644e-06
Cmeg36908_c0	16.9961	45.7328	-1.428	6.9008e-05	0.00081521
Cmeg37036_c0	83.3246	0.391241	7.7345	4.1196e-19	1.3325e-17
Cmeg37105_c0	84.7485	33.0585	1.3582	8.373e-06	0.00011271
Cmeg37281_c0	15.4721	38.9288	-1.3312	0.00046771	0.0048295
Cmeg37369_c0	15.6046	0	4.9639	6.944e-05	0.00081947
Cmeg37464_c0	0.0662615	52.9824	-9.6431	5.9421e-11	1.2623e-09
Cmeg37788_c0	18.5864	2.64087	2.8152	0.00044512	0.0046359
Cmeg37905_c0	0.0993923	25.8603	-8.0234	4.4452e-07	6.8836e-06
Cmeg38031_c0	50.5244	6.68369	2.9183	3.5428e-09	6.535e-08
Cmeg38099_c0	44.3956	5.73819	2.9517	2.575e-08	4.4936e-07
Cmeg38106_c0	37.1081	4.76042	2.9626	3.3884e-07	5.3334e-06
Cmeg38232_c0	22.354	4.23844	2.3989	0.00046067	0.0047697
Cmeg38258_c0	0.0662615	13.9213	-7.7149	0.00017022	0.0018976
Cmeg38276_c0	107.312	9.94403	3.4318	1.2627e-20	4.3604e-19
Cmeg38294_c0	0.0662615	13.9542	-7.7183	0.00016762	0.0018695
Cmeg38299_c0	41.0215	7.82481	2.3903	2.2011e-06	3.1554e-05
Cmeg38326_c0	21.038	0.652068	5.0118	3.7247e-06	5.2126e-05
Cmeg38573_c0	16.2341	0	5.021	4.8045e-05	0.00058163
Cmeg38652_c0	16.4329	0.29343	5.8074	3.4714e-05	0.00043046
Cmeg38747_c0	0.165654	32.7012	-7.625	7.2397e-09	1.306e-07
Cmeg39084_c0	14.7432	0.358637	5.3614	9.4231e-05	0.0010902
Cmeg39168_c0	21.2531	0	5.4096	2.7031e-06	3.8225e-05
Cmeg39461_c0	44.2958	4.69489	3.238	5.6875e-09	1.0317e-07
Cmeg39478_c0	15.4389	0.489051	4.9804	7.522e-05	0.0008854
Cmeg39631_c0	4.40639	33.4018	-2.9223	2.2545e-07	3.6256e-06
Cmeg39758_c0	43.8754	0.684671	6.0019	1.3421e-11	2.9721e-10
Cmeg39766_c0	19.4905	0.912895	4.4162	1.4436e-05	0.00018857
Cmeg39824_c0	25.5438	0.0652068	8.6137	2.168e-06	3.1117e-05
Cmeg40149_c0	22.3301	0	5.4809	1.476e-06	2.1743e-05
Cmeg40583_c0	18.9508	2.67348	2.8255	0.00038058	0.0040147
Cmeg40937_c0	23.7929	1.23893	4.2634	2.075e-06	2.9857e-05
Cmeg41341_c0	15.5052	0	4.9547	7.3611e-05	0.0008678
Cmeg41467_c0	6.65929	30.4952	-2.1951	1.9983e-05	0.00025622
Cmeg42534_c0	46.2641	0.19562	7.8857	3.7593e-11	8.0835e-10
Cmeg44284_c0	0.198785	13.6608	-6.1027	9.2375e-05	0.0010693
Cmeg44904_c0	0.0662615	12.7479	-7.5879	0.00029691	0.0031774
Cmeg45066_c0	21.7338	0.0978101	7.7957	5.3468e-06	7.3089e-05
Cmeg45176_c0	0.0331308	14.7905	-8.8023	0.00025649	0.0027785
Cmeg45263_c0	20.177	0.0652068	8.2735	1.8096e-05	0.00023346
Cmeg48524_c0	0	16.6365	-5.0563	1.6992e-05	0.00022009
Cmeg51533_c0	0.298177	25.2947	-6.4065	1.1951e-07	1.9731e-06
Cmeg6040_c0	0	20.1489	-5.3326	1.9991e-06	2.8837e-05
Cmeg6156_c0	13.1619	0.130414	6.6571	0.00023806	0.0025947
Cmeg6200_c0	31.0114	2.96691	3.3858	6.5044e-07	9.9734e-06
Cmeg6375_c1	0.165654	17.1494	-6.6938	1.4882e-05	0.00019419
Cmeg6520_c0	0	37.5663	-6.2314	9.6743e-11	2.0015e-09
Cmeg6582_c0	0.530092	17.6055	-5.0536	9.6715e-06	0.00012943
Cmeg7019_c0	0	17.182	-5.1028	1.2141e-05	0.00016061
Cmeg7630_c0	2.12037	79.7857	-5.2337	3.4595e-21	1.2317e-19
Cmeg7652_c0	39.6579	0.0326034	10.248	1.151e-07	1.9029e-06
Cmeg7705_c0	16.3666	66.7469	-2.0279	1.6992e-09	3.225e-08
Cmeg7751_c0	0.165654	20.5287	-6.9533	2.5717e-06	3.6478e-05
Cmeg7838_c0	0.0662615	12.8457	-7.5989	0.00028332	0.003049
Cmeg8046_c0	8.68026	32.1619	-1.8895	6.1803e-05	0.0007352
Cmeg8063_c0	35.3505	0	6.1437	1.3062e-09	2.4997e-08
Cmeg8146_c0	112.664	1.56496	6.1698	2.532e-27	1.0869e-25
Cmeg8216_c0	206.93	82.1605	1.3326	7.3783e-12	1.6777e-10
Cmeg8220_c0	88.8077	40.4911	1.1331	0.00010121	0.0011663
Cmeg8267_c0	88.0298	310.876	-1.8203	4.5669e-34	2.28e-32
Cmeg8282_c0	121.355	0.815084	7.2181	4.1656e-28	1.8256e-26
Cmeg8300_c0	131.243	5.52464	4.5702	7.4035e-30	3.3734e-28
Cmeg8306_c0	2842.33	1045	1.4436	9.9323e-163	1.641e-160
Cmeg8328_c0	2098.98	9331.76	-2.1525	0	0
Cmeg8342_c0	360.392	936.528	-1.3778	3.6602e-69	2.9807e-67
Cmeg8346_c0	58.0613	246.887	-2.0882	4.4229e-32	2.1384e-30
Cmeg8380_c0	11710.3	2319.15	2.3361	0	0
Cmeg8391_c0	13095.1	3811.9	1.7804	0	0
Cmeg8410_c0	359.076	745.618	-1.0541	1.6321e-38	8.9031e-37
Cmeg8412_c0	10.9484	1645.42	-7.2316	0	0
Cmeg8420_c0	1.15958	1280.97	-10.109	2.0821e-212	4.7342e-210
Cmeg8433_c0	2119.22	1041.44	1.025	3.3712e-67	2.6887e-65
Cmeg8436_c0	2039.29	363.721	2.4872	8.2953e-257	2.6458e-254
Cmeg8440_c0	1435.37	192.39	2.8993	5.4753e-216	1.2963e-213
Cmeg8443_c0	1291.52	0.619464	11.026	3.0216e-178	5.4639e-176
Cmeg8445_c0	958.202	240.474	1.9944	3.085e-91	3.2204e-89
Cmeg8452_c0	407.895	0.130414	11.611	2.2387e-52	1.4859e-50
Cmeg8454_c0	2698.98	513.11	2.3951	0	0
Cmeg8481_c0	487.72	57.7406	3.0784	2.4015e-79	2.2149e-77
Cmeg8498_c0	27.3703	69.0703	-1.3355	3.0028e-06	4.2259e-05
Cmeg8504_c0	1500.13	186.808	3.0055	2.8525e-234	7.3605e-232
Cmeg8515_c0	897.214	0.326034	11.426	1.5484e-116	1.9538e-114
Cmeg8549_c0	7.41566	225.466	-4.9262	3.7909e-56	2.6301e-54
Cmeg8552_c0	5789.16	1.23893	12.19	0	0
Cmeg8566_c0	4.307	260.876	-5.9205	1.1122e-65	8.7472e-64
Cmeg8568_c0	0.231915	251.06	-10.08	2.5333e-43	1.5072e-41
Cmeg8576_c0	499.798	65.7604	2.9261	3.3451e-77	3.0244e-75
Cmeg8590_c0	1269.26	188.97	2.7478	2.3198e-180	4.3313e-178
Cmeg8594_c0	243.603	37.0006	2.7189	1.1126e-35	5.7163e-34
Cmeg8599_c0	457.18	79.2236	2.5288	3.2629e-60	2.394e-58
Cmeg8613_c0	27.8342	157.535	-2.5007	2.1515e-25	8.653e-24
Cmeg8692_c2	2.25289	843.78	-8.5489	6.773e-173	1.1784e-170
Cmeg8696_c0	0.231915	13.1066	-5.8205	0.00012359	0.0013996
Cmeg8717_c0	2.1535	50.6347	-4.5554	1.4623e-13	3.6502e-12
Cmeg8721_c0	91.0208	4.8253	4.2375	1.9255e-20	6.5705e-19
Cmeg8722_c0	7.22251	63.5701	-3.1378	1.714e-13	4.2553e-12
Cmeg8729_c0	167.938	27.3865	2.6164	4.3343e-24	1.6928e-22
Cmeg8777_c0	0.165654	13.4	-6.3379	0.00011413	0.0013014
Cmeg8785_c0	0.265046	48.9103	-7.5278	1.203e-12	2.8569e-11
Cmeg8789_c0	260.361	551.815	-1.0837	4.7557e-30	2.1843e-28
Cmeg8794_c0	1.2921	825.404	-9.3192	8.4749e-154	1.2804e-151
Cmeg8800_c0	1.68967	94.9388	-5.8122	5.0279e-25	2.0116e-23
Cmeg8814_c0	182.362	15.291	3.5761	4.7167e-35	2.3754e-33
Cmeg8815_c0	3162.32	870.517	1.861	1.2695e-268	4.1649e-266
Cmeg8821_c0	1365.71	169.897	3.0069	1.4584e-213	3.3492e-211
Cmeg8880_c0	76.3297	183.298	-1.2639	2.4389e-13	5.9967e-12
Cmeg8887_c0	0.132523	111.169	-9.7123	3.9344e-21	1.3922e-19
Cmeg8888_c0	111.611	55.4522	1.0092	9.078e-05	0.0010518
Cmeg8896_c0	345.026	171.819	1.0058	6.8565e-12	1.5605e-10
Cmeg8897_c0	68.6735	198.632	-1.5323	3.3715e-18	1.0463e-16
Cmeg8926_c0	628.808	96.8646	2.6986	1.5753e-88	1.5936e-86
Cmeg8941_c0	9.51681	112.674	-3.5655	6.3254e-25	2.5263e-23
Cmeg8998_c0	2.41855	21.0944	-3.1246	2.2597e-05	0.00028798
Cmeg9023_c1	0.0993923	100.581	-9.9829	1.3845e-18	4.3857e-17
Cmeg9092_c0	29.652	91.3987	-1.624	8.695e-10	1.6879e-08
Cmeg9098_c0	26.6719	313.313	-3.5542	4.1405e-66	3.2676e-64
Cmeg9186_c0	68.2232	0	7.0922	1.2913e-16	3.7969e-15
Cmeg9219_c0	297.009	50.0133	2.5701	1.7323e-40	9.8713e-39
Cmeg9227_c0	75.7386	30.6142	1.3068	4.6039e-05	0.00055852
Cmeg9256_c0	33.0662	0.0326034	9.9861	8.0324e-07	1.2208e-05
Cmeg9322_c0	0	22.4311	-5.4874	5.1228e-07	7.9062e-06
Cmeg9348_c0	40.5912	128.336	-1.6607	1.6742e-13	4.161e-12
Cmeg9521_c0	58.0481	168.914	-1.541	8.1813e-16	2.311e-14
Cmeg9801_c0	0.496962	119.141	-7.9053	1.1482e-27	4.975e-26
Cmeg9889_c0	0.132523	38.7778	-8.1928	8.8594e-10	1.7169e-08
Cmeg9902_c0	0.0331308	19.3338	-9.1887	4.5348e-05	0.0005516
