# Supplementary material for: The developmental transcriptome of the synanthropic fly Chrysomya megacephala and insights into olfactory proteins
Source: BMC Genomics. 2015 Jan 23;16(1):20. doi: 10.1186/s12864-014-1200-y (PMC4311427; doi:10.1186/s12864-014-1200-y)
Supplement: Additional file 9: — S9-SD3 CLvsCE. [file 12864_2014_1200_MOESM9_ESM.xlsx]

## Sheet: CL vs CE
Gene_id	CL_readcount	CE_readcount	log2.Fold_change.	p.value	q.value.Storey.et.al..2003.
Cmeg10116_c0	74.4607	206.25	-1.4698	1.5674e-32	7.1732e-31
Cmeg10121_c0	55.9624	0.0519765	10.072	1.0854e-09	1.7795e-08
Cmeg10129_c0	16.5792	109.963	-2.7296	1.9386e-28	7.948e-27
Cmeg10158_c0	22.2226	0.909589	4.6107	3.4127e-05	0.00032327
Cmeg10158_c1	40.0349	1.89714	4.3994	4.7701e-08	6.5339e-07
Cmeg10167_c0	139.431	40.0482	1.7997	1.4245e-06	1.6386e-05
Cmeg10195_c0	50.1182	11.3943	2.137	0.0003915	0.0030593
Cmeg10307_c0	5.13817	20.2727	-1.9802	2.4622e-05	0.0002382
Cmeg10349_c0	8.77771	64.3989	-2.8751	7.539e-18	2.0629e-16
Cmeg10349_c1	3.38263	24.1327	-2.8348	1.5616e-07	2.0329e-06
Cmeg10352_c0	154.764	33.1345	2.2237	7.9029e-11	1.4279e-09
Cmeg10445_c0	111.747	237.166	-1.0857	5.2973e-29	2.218e-27
Cmeg10487_c0	60.7983	4.18515	3.8607	2.6594e-10	4.6347e-09
Cmeg10525_c0	21.1543	74.0694	-1.8079	7.9198e-15	1.8778e-13
Cmeg10548_c0	30.3298	3.0952	3.2926	5.2322e-05	0.00047891
Cmeg10560_c0	22.0513	1.42935	3.9474	0.00011813	0.0010159
Cmeg10613_c0	488.163	0.4418	10.11	3.9772e-72	3.8335e-70
Cmeg10652_c0	21.9657	0.623718	5.1382	2.0048e-05	0.0001971
Cmeg10739_c0	40.3775	0.696745	5.8568	3.0853e-09	4.8124e-08
Cmeg10749_c0	2.22654	17.4121	-2.9672	6.2294e-06	6.6026e-05
Cmeg10768_c0	826.376	308.14	1.4232	8.1923e-17	2.1448e-15
Cmeg10805_c0	90.7538	0.0519765	10.77	1.4651e-13	3.2154e-12
Cmeg10805_c1	17.5554	0.0519765	8.3998	0.00017668	0.0014795
Cmeg10822_c0	0.0428181	85.9996	-10.972	1.0756e-15	2.686e-14
Cmeg10924_c0	7.23626	29.6786	-2.0361	2.4567e-07	3.1174e-06
Cmeg11233_c0	0.385363	13.7361	-5.1556	1.103e-05	0.00011281
Cmeg11277_c0	5.9089	53.0436	-3.1662	9.3442e-16	2.3475e-14
Cmeg11352_c0	7.32189	24.4589	-1.7401	1.1142e-05	0.00011381
Cmeg11374_c0	8.69207	23.6163	-1.442	6.7288e-05	0.00060441
Cmeg11473_c0	67.8007	147.667	-1.123	3.6322e-19	1.0602e-17
Cmeg11558_c0	16.1891	37.1136	-1.1969	4.0199e-06	4.3546e-05
Cmeg11669_c0	86.174	9.67361	3.1551	3.7002e-11	6.8803e-10
Cmeg11771_c0	10.1051	26.534	-1.3928	3.1559e-05	0.00030051
Cmeg12556_c0	9.50562	131.319	-3.7882	1.0285e-39	5.6613e-38
Cmeg12741_c0	1.96963	21.2844	-3.4338	2.0192e-07	2.5915e-06
Cmeg12848_c0	116.07	2.78074	5.3834	3.7204e-23	1.2901e-21
Cmeg13092_c0	17.2557	0.129941	7.0531	0.00010595	0.00091868
Cmeg13348_c0	33.7488	78.9175	-1.2255	1.1077e-11	2.1423e-10
Cmeg13439_c0	14.3081	47.8652	-1.7421	7.7696e-10	1.2958e-08
Cmeg13877_c0	481.041	46.7524	3.363	4.84e-60	3.8877e-58
Cmeg13912_c0	175.428	41.8395	2.0679	1.5934e-10	2.8313e-09
Cmeg14135_c0	8.13544	21.1573	-1.3789	0.00021532	0.0017686
Cmeg14461_c0	11.2183	88.8967	-2.9863	1.4669e-24	5.313e-23
Cmeg15182_c0	24.5797	98.1543	-1.9976	1.225e-20	3.8467e-19
Cmeg15312_c0	29.8061	60.024	-1.0099	4.9799e-08	6.7977e-07
Cmeg15336_c0	18.7115	40.898	-1.1281	2.3827e-06	2.6616e-05
Cmeg15812_c0	16.4276	34.7845	-1.0823	1.916e-05	0.00018892
Cmeg16143_c0	25.9448	0.0779648	8.3784	5.0347e-06	5.3896e-05
Cmeg16202_c0	0.0428181	56.0556	-10.354	8.951e-12	1.7383e-10
Cmeg16372_c0	16.1424	0.0259883	9.2788	0.00058269	0.0044103
Cmeg17051_c0	2.52627	121.131	-5.5834	1.0669e-38	5.6748e-37
Cmeg17070_c0	21.8372	0.4418	5.6273	1.4601e-05	0.00014691
Cmeg17073_c0	6.30325	21.1025	-1.7432	4.4219e-05	0.00041039
Cmeg17083_c0	12.4601	55.7266	-2.1611	4.5121e-13	9.5392e-12
Cmeg17119_c0	193.798	61.6065	1.6534	3.9716e-07	4.9105e-06
Cmeg17153_c0	5.95172	29.7573	-2.3219	5.4457e-08	7.395e-07
Cmeg17172_c0	14.2148	43.64	-1.6183	1.2549e-08	1.827e-07
Cmeg17190_c0	19.782	0.0259883	9.5721	0.00018234	0.0015194
Cmeg17215_c0	20.253	0.15593	7.0211	2.6467e-05	0.00025501
Cmeg17219_c0	11.1755	36.6926	-1.7151	8.8395e-08	1.1754e-06
Cmeg17244_c0	44.3596	8.60211	2.3665	0.00020752	0.0017093
Cmeg17260_c0	168.193	8.81002	4.2548	2.7697e-28	1.1246e-26
Cmeg17262_c0	163.179	20.2124	3.0131	1.4191e-18	4.0669e-17
Cmeg17264_c0	65.2972	3.52167	4.2127	7.8823e-12	1.5396e-10
Cmeg17266_c0	56.1371	1.06604	5.7186	3.2375e-12	6.5067e-11
Cmeg17270_c0	84.1804	6.05526	3.7972	1.7579e-13	3.8224e-12
Cmeg17271_c0	46.0718	0.181918	7.9845	6.5089e-10	1.0901e-08
Cmeg17286_c0	239.29	57.354	2.0608	9.9846e-14	2.2223e-12
Cmeg17290_c0	144.373	23.3115	2.6307	1.4356e-13	3.1595e-12
Cmeg17291_c0	120.386	25.6764	2.2292	8.9363e-09	1.3231e-07
Cmeg17295_c0	103.656	30.82	1.7499	6.1513e-05	0.0005572
Cmeg17295_c1	146.776	28.3818	2.3706	1.3831e-11	2.6533e-10
Cmeg17298_c0	5.9089	22.7525	-1.9451	9.1381e-06	9.4317e-05
Cmeg17299_c0	74.6559	20.2968	1.879	0.00019486	0.001614
Cmeg17304_c0	292.803	117.737	1.3144	1.6028e-05	0.00016004
Cmeg17309_c0	25.9478	89.3601	-1.784	2.1354e-17	5.7303e-16
Cmeg17310_c0	76.0008	0.0259883	11.514	1.7349e-10	3.0712e-09
Cmeg17312_c0	20.4623	64.4561	-1.6553	2.8594e-12	5.7713e-11
Cmeg17313_c0	160.271	15.6969	3.352	4.8528e-21	1.5465e-19
Cmeg17316_c0	10.5333	45.9805	-2.1261	6.394e-11	1.1606e-09
Cmeg17319_c0	0	99.5818	-7.6378	5.061e-28	2.0465e-26
Cmeg17323_c0	223.819	76.8774	1.5417	8.6644e-07	1.0195e-05
Cmeg17324_c0	49.3697	10.395	2.2477	0.00020392	0.0016832
Cmeg17324_c1	162.149	0.233894	9.4372	3.3919e-27	1.3417e-25
Cmeg17326_c0	74.8405	21.189	1.8205	0.00033737	0.0026681
Cmeg17327_c0	43.4146	5.11891	3.0843	3.8794e-06	4.214e-05
Cmeg17327_c1	45.1718	5.32785	3.0838	2.4805e-06	2.7683e-05
Cmeg17328_c0	20.208	89.6405	-2.1492	5.0911e-20	1.5573e-18
Cmeg17333_c0	486.832	6.34451	6.2618	4.606e-95	5.5495e-93
Cmeg17334_c0	601.17	2.4429	7.943	1.2379e-110	1.761e-108
Cmeg17336_c0	112.362	2.36493	5.5702	9.6286e-23	3.2906e-21
Cmeg17346_c0	708.853	21.6482	5.0332	3.1623e-128	5.4509e-126
Cmeg17349_c0	1567.57	530.547	1.563	2.4231e-40	1.3624e-38
Cmeg17356_c0	5035.59	2213.02	1.1861	1.6918e-48	1.1318e-46
Cmeg17369_c0	1310.55	363.871	1.8487	7.5544e-53	5.4723e-51
Cmeg17370_c0	387.344	4.10615	6.5597	4.4842e-76	4.5254e-74
Cmeg17371_c0	147.207	0	8.2017	6.5952e-28	2.6533e-26
Cmeg17371_c1	2299.82	0.0259883	16.433	4.7349e-105	6.3172e-103
Cmeg17371_c2	759.241	0.0259883	14.834	1.0047e-49	6.8572e-48
Cmeg17374_c0	762.463	212.73	1.8416	3.5338e-31	1.5657e-29
Cmeg17376_c0	13.2736	749.615	-5.8195	4.6755e-228	1.9716e-225
Cmeg17382_c0	17.1786	44.8456	-1.3844	6.7924e-08	9.1138e-07
Cmeg17383_c0	450.515	71.3723	2.6581	1.1265e-39	6.1868e-38
Cmeg17384_c1	245.163	0	8.9376	1.8414e-42	1.0926e-40
Cmeg17387_c0	170.288	0.0779648	11.093	5.1557e-23	1.7774e-21
Cmeg17389_c0	185.565	60.5007	1.6169	1.5379e-06	1.7621e-05
Cmeg17391_c0	94.804	257.6	-1.4421	1.4001e-39	7.6538e-38
Cmeg17392_c0	171.015	28.7355	2.5732	3.0759e-15	7.4119e-14
Cmeg17393_c0	157.067	34.9025	2.17	1.7442e-10	3.0853e-09
Cmeg17394_c0	488.843	0.337847	10.499	1.5872e-68	1.4528e-66
Cmeg17395_c0	31.3857	0.987554	4.9901	4.2756e-07	5.2478e-06
Cmeg17400_c0	123.416	44.4399	1.4736	0.00066075	0.0049536
Cmeg17402_c0	222.229	63.4935	1.8074	9.3341e-10	1.5382e-08
Cmeg17404_c0	275.305	70.7915	1.9594	5.1662e-14	1.1686e-12
Cmeg17409_c0	228.505	0	8.8361	4.2976e-40	2.4107e-38
Cmeg17410_c0	94.9012	0	7.5684	2.5525e-19	7.5442e-18
Cmeg17415_c0	41.5631	99.1478	-1.2543	1.4782e-14	3.4528e-13
Cmeg17416_c0	158.372	544.715	-1.7822	2.0587e-97	2.5322e-95
Cmeg17420_c0	367.259	0.0779648	12.202	4.7741e-40	2.6716e-38
Cmeg17423_c0	8.09262	131.948	-4.0272	1.0066e-40	5.7143e-39
Cmeg17424_c0	49.5572	8.70113	2.5098	3.3341e-05	0.00031607
Cmeg17428_c0	21.4866	67.1984	-1.645	1.1388e-12	2.3528e-11
Cmeg17430_c0	72.4846	0	7.1796	2.2429e-15	5.4661e-14
Cmeg17460_c0	11.4324	27.6892	-1.2762	4.2402e-05	0.00039515
Cmeg17466_c0	13.9587	32.7151	-1.2288	1.1983e-05	0.00012192
Cmeg17468_c0	59.7612	6.52305	3.1956	2.6969e-08	3.7999e-07
Cmeg17481_c0	341.076	29.1318	3.5494	4.5583e-46	2.9172e-44
Cmeg17489_c0	119.819	18.6115	2.6866	6.8394e-12	1.3392e-10
Cmeg17493_c0	16.5269	54.2388	-1.7145	7.8995e-11	1.4279e-09
Cmeg17503_c0	64.6138	16.5808	1.9623	0.00025904	0.0020906
Cmeg17508_c0	216.528	26.0423	3.0556	1.3004e-24	4.7172e-23
Cmeg17509_c1	13.188	28.8722	-1.1305	7.2605e-05	0.00064945
Cmeg17512_c0	7.49574	21.6714	-1.5316	8.9221e-05	0.00078442
Cmeg17522_c0	15.2861	47.5845	-1.6383	2.303e-09	3.6452e-08
Cmeg17530_c0	12.6313	49.4292	-1.9684	5.0034e-11	9.1523e-10
Cmeg17536_c0	52.7476	0.701683	6.2321	9.9146e-12	1.9239e-10
Cmeg17540_c0	7.96502	20.8618	-1.3891	0.00022766	0.001859
Cmeg17544_c0	100.39	264.763	-1.3991	1.2468e-39	6.8314e-38
Cmeg17549_c0	2.18372	61.3323	-4.8118	1.7267e-20	5.4079e-19
Cmeg17553_c0	84.4407	23.9354	1.8188	0.00014284	0.0012138
Cmeg17635_c0	18.3694	44.6738	-1.2821	1.8819e-07	2.4285e-06
Cmeg17777_c0	3.5539	18.9189	-2.4124	1.1036e-05	0.00011283
Cmeg17796_c0	24.623	79.8864	-1.6979	3.8575e-15	9.2296e-14
Cmeg17890_c0	59.0462	13.6698	2.1108	0.00014657	0.0012428
Cmeg17962_c0	80.3833	17.776	2.177	4.6151e-06	4.9584e-05
Cmeg17988_c0	6.97935	31.8356	-2.1895	3.8139e-08	5.2918e-07
Cmeg18024_c0	212.889	0.285871	9.5405	9.0246e-35	4.3493e-33
Cmeg18063_c0	170.904	0.0779648	11.098	4.4885e-23	1.5496e-21
Cmeg18948_c0	0.342545	15.8269	-5.5299	2.5254e-06	2.8131e-05
Cmeg20891_c0	6.55203	65.5671	-3.323	1.4468e-19	4.3634e-18
Cmeg20900_c0	2.78318	18.9457	-2.7671	3.996e-06	4.3327e-05
Cmeg20936_c0	52.8234	192.251	-1.8637	8.1897e-37	4.1861e-35
Cmeg20942_c0	508.326	145.401	1.8057	2.3211e-20	7.2409e-19
Cmeg20945_c0	63.8606	11.3829	2.4881	2.9839e-06	3.2927e-05
Cmeg20959_c0	117.827	0	7.8805	3.5561e-23	1.2386e-21
Cmeg20962_c0	727.818	173.889	2.0654	1.0482e-38	5.5877e-37
Cmeg20981_c0	148.408	56.1087	1.4033	0.00056844	0.0043121
Cmeg20982_c0	145.036	24.4271	2.5699	4.0075e-13	8.5028e-12
Cmeg20995_c0	272.007	965.506	-1.8276	9.828e-175	2.7304e-172
Cmeg20998_c0	942.244	74.007	3.6704	4.5674e-129	7.9896e-127
Cmeg21014_c0	231.378	20.8951	3.469	6.0418e-31	2.6569e-29
Cmeg21023_c0	70.2131	150.592	-1.1008	3.2762e-19	9.6108e-18
Cmeg21024_c0	389.207	8.96595	5.4399	6.3546e-74	6.1754e-72
Cmeg21032_c0	6.72244	24.764	-1.8812	4.9688e-06	5.3238e-05
Cmeg21047_c0	70.3861	2.209	4.9938	3.6298e-14	8.2819e-13
Cmeg21065_c0	131.905	0.0259883	12.309	3.7132e-15	8.9112e-14
Cmeg21072_c0	544.894	1461.73	-1.4236	1.1508e-213	4.4552e-211
Cmeg21083_c0	127.471	0	7.994	9.42e-25	3.4382e-23
Cmeg21086_c0	106.475	18.4517	2.5287	9.0839e-10	1.4991e-08
Cmeg21088_c0	0.727908	9.17386	-3.6557	0.00053859	0.0041068
Cmeg21117_c0	222.394	43.738	2.3462	1.7867e-16	4.6264e-15
Cmeg21132_c0	33.8691	1.63726	4.3706	5.5061e-07	6.651e-06
Cmeg21134_c0	144.071	44.9423	1.6806	7.7327e-06	8.1159e-05
Cmeg21137_c0	5.14245	43.0859	-3.0667	7.1266e-13	1.4907e-11
Cmeg21145_c0	193.359	15.7229	3.6203	1.8111e-27	7.2243e-26
Cmeg21153_c0	26.5472	0.0259883	9.9965	2.4424e-05	0.00023648
Cmeg21163_c0	1523.79	8.6281	7.4644	1.4215e-285	1.0829e-282
Cmeg21165_c0	14.75	160.217	-3.4412	3.4715e-46	2.2338e-44
Cmeg21165_c1	13.2736	127.354	-3.2622	3.9216e-36	1.9704e-34
Cmeg21173_c0	350.295	0.181918	10.911	8.3786e-47	5.4357e-45
Cmeg21183_c0	99.2091	25.8981	1.9376	8.2432e-06	8.5906e-05
Cmeg21206_c0	1836.54	355.593	2.3687	2.9844e-126	5.0341e-124
Cmeg21230_c0	3.59672	16.4766	-2.1957	7.4794e-05	0.00066778
Cmeg21247_c0	20.3814	1.45534	3.8078	0.00028333	0.0022723
Cmeg21248_c0	1013.9	194.955	2.3787	4.1583e-71	3.9437e-69
Cmeg21249_c0	3.85363	20.2449	-2.3933	5.7847e-06	6.1506e-05
Cmeg21261_c0	1112.97	0.15593	12.801	5.6558e-106	7.676e-104
Cmeg21263_c0	78867.8	0.59773	17.01	0	0
Cmeg21268_c0	1265.46	0	11.305	1.4241e-154	3.1429e-152
Cmeg21269_c0	1122.15	0.987554	10.15	2.0957e-162	5.0499e-160
Cmeg21276_c0	500.884	38.6328	3.6966	4.5652e-70	4.2951e-68
Cmeg21302_c0	600.731	75.9637	2.9833	5.7652e-63	4.8451e-61
Cmeg21313_c0	301.943	3.3265	6.5041	1.0034e-59	8.0326e-58
Cmeg21323_c0	23.3791	170.036	-2.8625	2.5189e-44	1.5572e-42
Cmeg21324_c0	59.0813	123.827	-1.0675	1.076e-15	2.686e-14
Cmeg21332_c0	425.435	128.347	1.7289	1.3644e-15	3.381e-14
Cmeg21337_c0	3.04009	13.4365	-2.144	0.00039448	0.0030796
Cmeg21345_c0	8.09262	19.4912	-1.2681	0.0006137	0.0046302
Cmeg21346_c0	2.78318	167.359	-5.9101	3.2596e-52	2.3255e-50
Cmeg21361_c0	641.93	2.15703	8.2172	1.3483e-115	2.028e-113
Cmeg21391_c0	16.0568	33.2086	-1.0484	3.7872e-05	0.00035532
Cmeg21392_c0	366.777	0.129941	11.463	4.9988e-45	3.1395e-43
Cmeg21403_c0	564.598	102.742	2.4582	6.2873e-43	3.7589e-41
Cmeg21407_c0	285.371	1392.28	-2.2865	2.1543e-299	1.7542e-296
Cmeg21407_c1	21.9109	113.141	-2.3684	1.2887e-26	5.0136e-25
Cmeg21422_c0	6.83248	39.5022	-2.5314	1.0334e-10	1.8587e-09
Cmeg21446_c0	40.6776	4.67789	3.1203	6.5291e-06	6.9018e-05
Cmeg21462_c0	26.1777	78.5636	-1.5855	3.6954e-14	8.4153e-13
Cmeg21462_c1	4.70999	17.2063	-1.8691	0.000147	0.001246
Cmeg21466_c0	48.6842	10.7072	2.1849	0.00034438	0.002719
Cmeg21470_c0	0	18.2697	-5.1914	3.9927e-07	4.934e-06
Cmeg21481_c0	53.437	8.6281	2.6307	6.8674e-06	7.2399e-05
Cmeg21484_c0	98.9616	29.1583	1.763	7.6864e-05	0.00068392
Cmeg21490_c0	19.6963	50.7288	-1.3649	1.1657e-08	1.7013e-07
Cmeg21490_c1	11.9891	35.37	-1.5608	4.5075e-07	5.5124e-06
Cmeg21499_c0	3.07991	36.3841	-3.5623	7.1978e-12	1.4082e-10
Cmeg21501_c0	23.0336	99.9711	-2.1178	6.5661e-22	2.1839e-20
Cmeg21509_c0	19.0969	39.6012	-1.0522	6.5992e-06	6.9696e-05
Cmeg21519_c0	0.256909	19.829	-6.2702	2.1486e-07	2.7486e-06
Cmeg21572_c0	1.884	19.4982	-3.3715	7.3277e-07	8.7175e-06
Cmeg21576_c0	61.8811	0.675695	6.517	1.6022e-13	3.5033e-12
Cmeg21577_c0	31.6875	88.0051	-1.4737	8.0792e-15	1.9137e-13
Cmeg21578_c0	6.50835	18.0876	-1.4746	0.00042862	0.0033307
Cmeg21581_c0	66.6682	14.1636	2.2348	1.7856e-05	0.0001771
Cmeg21585_c1	146.661	43.0075	1.7698	1.3102e-06	1.5145e-05
Cmeg21586_c0	0.0428181	11.164	-8.0264	0.00032334	0.0025632
Cmeg21591_c0	55.5805	0.961566	5.853	3.5671e-12	7.1326e-11
Cmeg21592_c0	25.2627	64.5073	-1.3525	1.4785e-10	2.635e-09
Cmeg21619_c0	3.04009	25.496	-3.0681	3.3589e-08	4.6908e-07
Cmeg21680_c0	59.0432	136.292	-1.2069	7.5285e-19	2.1761e-17
Cmeg21688_c0	30.0103	0.0259883	10.173	9.2491e-06	9.542e-05
Cmeg21696_c0	56.9686	1.68924	5.0757	7.6452e-12	1.4946e-10
Cmeg21704_c0	2.65472	24.0394	-3.1788	6.1239e-08	8.2496e-07
Cmeg21714_c0	41.9296	106.985	-1.3514	1.5965e-16	4.1476e-15
Cmeg21727_c0	61.3648	0	6.9393	2.427e-13	5.2102e-12
Cmeg21730_c0	84.6325	26.0922	1.6976	0.00050987	0.0039105
Cmeg21756_c0	10.3791	27.006	-1.3796	2.8949e-05	0.00027733
Cmeg21771_c0	27.6001	93.0167	-1.7528	8.3517e-18	2.2748e-16
Cmeg21785_c0	50.5793	162.255	-1.6816	6.7077e-29	2.7986e-27
Cmeg21799_c0	49.3213	0	6.6241	4.56e-11	8.3935e-10
Cmeg21805_c0	120.232	10.603	3.5033	4.8409e-17	1.2802e-15
Cmeg21808_c0	11.8105	49.5692	-2.0694	1.9086e-11	3.6232e-10
Cmeg21815_c0	0	41.0846	-6.3605	9.7333e-14	2.1702e-12
Cmeg21823_c0	99.4142	31.1729	1.6732	0.00022229	0.0018202
Cmeg21834_c0	63.2119	0.4418	7.1607	1.3073e-13	2.8824e-12
Cmeg21844_c0	17.2985	37.7823	-1.1271	5.8195e-06	6.1849e-05
Cmeg21867_c0	34.2117	0	6.0964	4.3518e-08	5.9992e-07
Cmeg21870_c0	110.261	3.24853	5.085	1.6079e-21	5.2013e-20
Cmeg21889_c1	14.0131	44.4701	-1.6661	5.9827e-09	9.0682e-08
Cmeg21919_c0	21.3213	56.9785	-1.4181	7.9192e-10	1.3188e-08
Cmeg21924_c0	71.165	0.779648	6.5122	2.5205e-15	6.1236e-14
Cmeg21928_c0	29.5466	63.278	-1.0987	6.5347e-09	9.8605e-08
Cmeg21956_c0	58.2249	3.56039	4.0315	2.5479e-10	4.4537e-09
Cmeg21977_c0	11.6885	26.5876	-1.1857	0.00010179	0.000886
Cmeg21983_c0	14.4725	30.1986	-1.0612	7.8379e-05	0.0006961
Cmeg21987_c0	186.687	0	8.5445	5.7217e-34	2.697e-32
Cmeg21989_c1	325.739	98.7816	1.7214	3.6718e-12	7.3235e-11
Cmeg21991_c0	0	26.2237	-5.7128	1.5254e-09	2.4622e-08
Cmeg22692_c0	23.1218	0.0259883	9.7972	6.6183e-05	0.00059562
Cmeg22723_c0	8.56362	25.2952	-1.5626	1.9597e-05	0.00019298
Cmeg22955_c1	18.6695	0	5.2226	7.8931e-05	0.00070073
Cmeg23215_c0	40.7196	0.571742	6.1542	2.2636e-09	3.5851e-08
Cmeg23222_c0	0.0428181	25.6244	-9.2251	4.7656e-07	5.816e-06
Cmeg23228_c0	24.5827	57.2506	-1.2196	7.7981e-09	1.1655e-07
Cmeg23238_c0	0.0856362	104.447	-10.252	5.9271e-21	1.8813e-19
Cmeg23249_c0	14.7795	0.103953	7.1515	0.00034173	0.0027002
Cmeg23262_c0	54.5224	0	6.7688	4.6466e-12	9.1748e-11
Cmeg23263_c0	216.556	0.4418	8.9371	1.0367e-37	5.4164e-36
Cmeg23275_c0	0	202.238	-8.6599	5.4283e-49	3.6836e-47
Cmeg23278_c0	16.6267	37.9403	-1.1902	3.3169e-06	3.6297e-05
Cmeg23281_c0	17.0416	55.4587	-1.7024	5.5418e-11	1.009e-09
Cmeg23284_c0	7.62162	20.5817	-1.4332	0.00020646	0.0017024
Cmeg23302_c0	21.1637	0.727671	4.8622	3.8024e-05	0.00035661
Cmeg23363_c0	522.43	0.871127	9.2281	9.6898e-86	1.0845e-83
Cmeg23399_c0	2.65601	18.9195	-2.8325	3.4336e-06	3.7504e-05
Cmeg23401_c0	8.64926	21.7782	-1.3322	0.00021657	0.0017776
Cmeg23425_c0	2.44063	14.5986	-2.5805	7.665e-05	0.00068228
Cmeg23431_c0	1.15609	18.9078	-4.0317	4.215e-07	5.1762e-06
Cmeg23439_c0	29.6002	65.0728	-1.1364	2.3718e-09	3.744e-08
Cmeg23448_c0	1018.55	462.892	1.1378	1.9923e-09	3.1832e-08
Cmeg23478_c0	0	36.1128	-6.1744	2.2564e-12	4.5895e-11
Cmeg23485_c1	425.513	1.09151	8.6067	9.8632e-75	9.705e-73
Cmeg23495_c0	9.61352	43.8484	-2.1894	1.0904e-10	1.9567e-09
Cmeg23498_c0	11.5181	28.8961	-1.327	2.1056e-05	0.00020632
Cmeg23499_c0	15.09	45.4761	-1.5915	7.9465e-09	1.1854e-07
Cmeg23501_c0	13.6611	32.2241	-1.2381	1.3063e-05	0.00013205
Cmeg23510_c0	86.845	225.588	-1.3772	1.3939e-33	6.4799e-32
Cmeg23516_c0	76.7733	22.8265	1.7499	0.00056376	0.004278
Cmeg23519_c0	6.25144	22.9476	-1.8761	1.1305e-05	0.00011532
Cmeg23520_c0	29.8369	0.857613	5.1206	6.8511e-07	8.1835e-06
Cmeg23528_c0	42.4786	3.66434	3.5351	5.2855e-07	6.3943e-06
Cmeg23535_c0	159.466	8.17877	4.2852	4.5987e-27	1.81e-25
Cmeg23539_c0	34.126	0.0519765	9.3588	6.4227e-07	7.6874e-06
Cmeg23545_c1	0.171272	26.2222	-7.2583	9.473e-09	1.3955e-07
Cmeg23546_c0	1.79836	23.1296	-3.685	3.7055e-08	5.1534e-07
Cmeg23548_c0	22.6024	49.715	-1.1372	1.7923e-07	2.3167e-06
Cmeg23554_c0	440.105	32.7969	3.7462	1.0188e-62	8.5315e-61
Cmeg23558_c0	28.5597	2.59883	3.458	5.0024e-05	0.00045947
Cmeg23561_c0	434.082	11.9546	5.1823	1.7319e-80	1.8847e-78
Cmeg23591_c0	8.55591	44.1281	-2.3667	2.6137e-11	4.9102e-10
Cmeg23596_c0	34.7649	86.4234	-1.3138	2.4016e-13	5.1652e-12
Cmeg23605_c0	21.7088	1.50732	3.8482	0.00016436	0.0013823
Cmeg23648_c0	287.312	0.389824	9.5256	2.1145e-46	1.368e-44
Cmeg23648_c1	437.116	0	9.7719	1.2818e-67	1.1598e-65
Cmeg23661_c0	6124.08	1795.25	1.7703	2.0618e-215	8.1148e-213
Cmeg23672_c0	10.8278	24.6623	-1.1876	0.00018002	0.0015032
Cmeg23691_c0	35.7026	5.56175	2.6824	0.00018399	0.0015326
Cmeg23713_c0	600.469	1673.7	-1.4789	1.9335e-252	1.1136e-249
Cmeg23738_c0	1637.59	1.53331	10.061	7.0396e-239	3.6139e-236
Cmeg23802_c0	170.631	17.802	3.2608	1.5711e-21	5.0962e-20
Cmeg23835_c0	0	19.1793	-5.2615	2.0744e-07	2.6607e-06
Cmeg23836_c0	4338.75	1354.07	1.68	3.4539e-133	6.3229e-131
Cmeg23852_c0	78.5609	219.42	-1.4818	9.9241e-35	4.7537e-33
Cmeg23853_c0	3839.56	1747.51	1.1356	3.7702e-31	1.6642e-29
Cmeg23860_c0	0.556635	8.96595	-4.0097	0.00050017	0.0038461
Cmeg23862_c1	6.8509	21.7262	-1.6651	4.8028e-05	0.00044255
Cmeg23870_c0	23.0383	943.528	-5.356	4.062e-290	3.1974e-287
Cmeg23879_c0	10.0194	99.1995	-3.3075	1.0382e-28	4.2939e-27
Cmeg23898_c0	86.4074	16.4903	2.3895	1.7204e-07	2.2261e-06
Cmeg23915_c0	320.966	59.2579	2.4373	9.5231e-25	3.4705e-23
Cmeg23928_c0	694.071	2.0011	8.4381	1.5476e-122	2.4528e-120
Cmeg23955_c0	668.274	30.4582	4.4555	2.2467e-111	3.2549e-109
Cmeg23966_c0	21.5782	45.0275	-1.0612	1.4171e-06	1.6308e-05
Cmeg23977_c0	460.627	78.4027	2.5546	7.5108e-38	3.9328e-36
Cmeg23990_c0	120.1	19.0234	2.6584	1.0049e-11	1.9483e-10
Cmeg23997_c0	1077.36	230.446	2.225	4.3984e-66	3.8757e-64
Cmeg24029_c0	1151.04	0.545753	11.042	1.3602e-146	2.8176e-144
Cmeg24034_c0	1961.97	255.816	2.9391	9.5519e-197	3.177e-194
Cmeg24044_c0	43.6745	0	6.4487	5.6798e-10	9.5738e-09
Cmeg24070_c0	17.6021	0.649707	4.7598	0.00019124	0.0015858
Cmeg24073_c0	592.969	0.103953	12.478	1.1868e-60	9.6645e-59
Cmeg24095_c0	2069.96	1.19546	10.758	2.2498e-273	1.61e-270
Cmeg24096_c0	10.1924	43.7333	-2.1012	2.2485e-10	3.9478e-09
Cmeg24142_c0	211.733	36.4618	2.5378	4.4824e-18	1.238e-16
Cmeg24145_c0	6.16581	24.7411	-2.0045	2.8287e-06	3.1274e-05
Cmeg24157_c0	76.8157	19.985	1.9425	8.3128e-05	0.00073414
Cmeg24161_c0	8.0498	22.6116	-1.49	7.6438e-05	0.00068091
Cmeg24179_c0	21.2952	52.9124	-1.3131	1.0069e-08	1.4787e-07
Cmeg24181_c0	1.54145	15.1771	-3.2995	1.3891e-05	0.00014013
Cmeg24193_c0	64.2271	7.27671	3.1418	1.2423e-08	1.8099e-07
Cmeg24194_c0	30.9772	0	5.9531	1.9883e-07	2.556e-06
Cmeg24198_c0	83.4953	20.5437	2.023	1.6824e-05	0.00016764
Cmeg24237_c0	58.3294	0	6.8662	8.9283e-13	1.8527e-11
Cmeg24256_c0	10.9186	29.1141	-1.4149	1.1368e-05	0.00011582
Cmeg24263_c0	55.2773	0	6.7886	3.3455e-12	6.7069e-11
Cmeg24278_c0	43.2035	144.136	-1.7382	1.5392e-26	5.9686e-25
Cmeg24279_c0	121.144	261.87	-1.1121	1.7695e-32	8.0671e-31
Cmeg24280_c0	39.7369	0	6.3124	3.3928e-09	5.2781e-08
Cmeg24304_c0	3.98208	19.0624	-2.2591	1.659e-05	0.00016544
Cmeg24308_c0	166.11	20.0975	3.0471	3.5352e-19	1.0345e-17
Cmeg24314_c0	1.75554	24.3663	-3.7949	1.3261e-08	1.9236e-07
Cmeg24339_c0	15.072	38.67	-1.3593	6.6282e-07	7.9253e-06
Cmeg24346_c0	56.8303	6.88689	3.0447	1.6749e-07	2.1708e-06
Cmeg24350_c0	36.0473	3.04037	3.5676	3.3736e-06	3.6883e-05
Cmeg24391_c0	84.5829	7.69253	3.4588	2.9441e-12	5.9321e-11
Cmeg24406_c0	164.51	0	8.362	1.3334e-30	5.7989e-29
Cmeg24429_c0	123.573	25.8843	2.2552	3.712e-09	5.7594e-08
Cmeg24432_c0	34.7255	127.914	-1.8811	3.1328e-25	1.1632e-23
Cmeg24438_c0	57.2791	133.841	-1.2244	9.428e-19	2.7151e-17
Cmeg24442_c0	11.0043	49.0302	-2.1556	1.1711e-11	2.2594e-10
Cmeg24447_c1	3.51108	14.4671	-2.0428	0.00030858	0.0024569
Cmeg24449_c0	7.81816	23.7044	-1.6003	2.9773e-05	0.00028477
Cmeg24461_c1	52.4886	3.27452	4.0026	2.1958e-09	3.4825e-08
Cmeg24466_c0	32.9271	0	6.0412	7.9373e-08	1.0602e-06
Cmeg24476_c0	9.11983	24.6109	-1.4322	4.9746e-05	0.0004571
Cmeg24482_c0	25.2627	84.9941	-1.7504	2.1968e-16	5.6635e-15
Cmeg24496_c0	63.715	0.571742	6.8001	7.7754e-14	1.7438e-12
Cmeg24519_c0	22.608	0	5.4988	1.1195e-05	0.00011425
Cmeg24521_c0	69.8847	1.71523	5.3485	1.5929e-14	3.7169e-13
Cmeg24522_c0	106.178	29.6227	1.8417	1.4702e-05	0.00014787
Cmeg24526_c0	353.853	32.3829	3.4498	4.2339e-46	2.7169e-44
Cmeg24549_c0	55.0135	4.10615	3.7439	3.4774e-09	5.4026e-08
Cmeg24573_c0	4.10797	45.0811	-3.456	3.5654e-14	8.1429e-13
Cmeg24577_c0	18.1121	1.01354	4.1595	0.00034178	0.0027002
Cmeg24583_c0	41.2253	0.103953	8.6315	1.2976e-08	1.8845e-07
Cmeg24588_c0	149.346	41.8149	1.8366	3.0397e-07	3.8183e-06
Cmeg24591_c0	40.5496	3.24853	3.6418	6.0289e-07	7.2343e-06
Cmeg24591_c1	48.727	4.34004	3.4889	9.9537e-08	1.3183e-06
Cmeg24598_c0	3.81081	32.4333	-3.0893	4.3764e-10	7.4619e-09
Cmeg24621_c0	22.5634	0.181918	6.9546	9.0171e-06	9.3149e-05
Cmeg24640_c0	91.6423	17.0223	2.4286	4.5277e-08	6.2272e-07
Cmeg24641_c0	34.9323	0.0519765	9.3925	4.9917e-07	6.0607e-06
Cmeg24656_c0	25.0948	55.5637	-1.1468	3.0586e-08	4.2942e-07
Cmeg24659_c0	160.284	0	8.3245	5.9875e-30	2.5849e-28
Cmeg24660_c0	98.7128	4.88579	4.3366	1.5863e-17	4.2812e-16
Cmeg24660_c1	66.4494	199.81	-1.5883	1.2847e-33	5.9955e-32
Cmeg24666_c0	7.83571	24.1792	-1.6256	2.1851e-05	0.00021341
Cmeg24672_c0	12.2884	33.0584	-1.4277	2.6605e-06	2.9524e-05
Cmeg24696_c1	17.4698	0.493777	5.1449	0.00014223	0.001209
Cmeg24699_c0	4.02276	16.6845	-2.0522	0.00010371	0.00090083
Cmeg24708_c0	56.6051	0	6.8229	1.8805e-12	3.8415e-11
Cmeg24709_c0	7493.91	0.0259883	18.137	2.0629e-230	9.552e-228
Cmeg24712_c0	35.1083	85.098	-1.2773	6.9712e-13	1.4594e-11
Cmeg24737_c0	36.6951	3.06661	3.5809	2.615e-06	2.9088e-05
Cmeg24750_c0	4.26254	26.9618	-2.6611	5.6056e-08	7.5991e-07
Cmeg24752_c0	542.5	8.98986	5.9152	6.9542e-105	9.1235e-103
Cmeg24753_c0	35.7638	0	6.1604	2.1136e-08	2.9978e-07
Cmeg24765_c0	14.8994	0	4.8972	0.00053215	0.0040603
Cmeg24778_c0	1.02763	145.026	-7.1408	5.8289e-42	3.4156e-40
Cmeg24793_c0	111.766	279.609	-1.3229	7.2312e-40	4.0086e-38
Cmeg24795_c0	64.0512	178.003	-1.4746	2.2281e-28	9.1033e-27
Cmeg24812_c1	6.33708	24.7364	-1.9647	3.403e-06	3.7187e-05
Cmeg24826_c0	202.617	66.6173	1.6048	6.7682e-07	8.0886e-06
Cmeg24836_c0	270.306	36.1757	2.9015	4.2468e-28	1.7202e-26
Cmeg24837_c1	621.854	0.26534	11.195	2.8665e-78	2.9431e-76
Cmeg24852_c0	606.473	0.467789	10.34	1.9559e-86	2.1995e-84
Cmeg24866_c1	134.302	311.639	-1.2144	3.3123e-41	1.9125e-39
Cmeg24879_c0	10.5761	34.3487	-1.6995	2.5299e-07	3.2017e-06
Cmeg24893_c0	21.9657	1.19546	4.1996	7.4375e-05	0.00066429
Cmeg24912_c0	2.86881	17.592	-2.6164	1.29e-05	0.00013052
Cmeg24913_c0	44.3112	0	6.4696	4.2639e-10	7.2912e-09
Cmeg24917_c0	83.1956	11.7204	2.8275	2.3681e-09	3.7407e-08
Cmeg24919_c0	65.6598	0.0779648	9.718	1.4106e-11	2.695e-10
Cmeg24922_c0	4351.15	101.601	5.4204	0	0
Cmeg24923_c0	3.12572	19.881	-2.6691	3.0372e-06	3.3485e-05
Cmeg24938_c0	7.79289	30.5362	-1.9703	2.3837e-07	3.0345e-06
Cmeg24960_c0	288.073	86.6872	1.7325	4.3367e-11	8.0072e-10
Cmeg24964_c0	57.5484	7.34714	2.9695	2.4072e-07	3.0629e-06
Cmeg24973_c0	78.4612	0.4418	7.4724	2.5601e-16	6.5715e-15
Cmeg24975_c0	159.043	19.907	2.9981	5.14e-18	1.4147e-16
Cmeg24980_c0	4.83845	26.2744	-2.441	1.9663e-07	2.5305e-06
Cmeg24999_c0	266.944	22.7223	3.5544	1.7164e-36	8.7357e-35
Cmeg25002_c1	10.6189	25.6444	-1.272	8.3425e-05	0.00073648
Cmeg25029_c0	74.4277	10.6274	2.8081	1.968e-08	2.7996e-07
Cmeg25037_c0	141.765	19.1533	2.8878	2.2101e-15	5.3916e-14
Cmeg25066_c0	13.0595	27.7295	-1.0863	0.00013213	0.0011289
Cmeg25067_c0	5.65199	17.5421	-1.634	0.00029045	0.0023243
Cmeg25100_c1	20.1823	0.259883	6.2791	2.5291e-05	0.00024417
Cmeg25119_c0	29.1176	1.03953	4.8079	1.4793e-06	1.7008e-05
Cmeg25122_c0	0.342545	26.0558	-6.2492	2.7077e-09	4.2515e-08
Cmeg25138_c0	256.164	0	9.0009	5.2626e-44	3.228e-42
Cmeg25143_c0	15.2004	37.0938	-1.2871	1.9753e-06	2.2287e-05
Cmeg25149_c0	7.15062	24.0651	-1.7508	1.2457e-05	0.00012652
Cmeg25165_c0	7.15062	20.1929	-1.4977	0.00017967	0.0015014
Cmeg25187_c0	1969.17	0.883601	11.122	2.6461e-246	1.3886e-243
Cmeg25190_c0	14.7247	0.233894	5.9762	0.00033484	0.0026499
Cmeg25200_c0	23.9794	1.5593	3.9428	6.0126e-05	0.00054611
Cmeg25201_c0	59.9312	4.96376	3.5938	1.7614e-09	2.8296e-08
Cmeg25212_c0	0	9.467	-4.2429	0.00031111	0.0024746
Cmeg25231_c0	668.592	327.611	1.0291	0.00015451	0.0013055
Cmeg25234_c0	155.982	32.3294	2.2705	2.5374e-11	4.7746e-10
Cmeg25238_c0	378.423	40.1001	3.2383	2.6845e-45	1.6996e-43
Cmeg25243_c0	67.0459	0.0259883	11.333	1.18e-09	1.9231e-08
Cmeg25246_c0	6.08017	17.8381	-1.5528	0.00034931	0.0027542
Cmeg25246_c1	1.92681	11.971	-2.6353	0.00030989	0.0024657
Cmeg25259_c0	36.9083	4.69634	2.9743	3.4522e-05	0.00032649
Cmeg25267_c0	3.68236	31.6701	-3.1044	6.6305e-10	1.1097e-08
Cmeg25267_c1	3.63868	31.0781	-3.0944	9.8961e-10	1.6274e-08
Cmeg25288_c0	58.3906	11.0242	2.4051	1.5299e-05	0.00015328
Cmeg25290_c0	270.008	65.3199	2.0474	4.2922e-15	1.0259e-13
Cmeg25292_c0	20.1232	1448.69	-6.1697	0	0
Cmeg25304_c0	57.8922	14.7094	1.9766	0.0004871	0.0037529
Cmeg25313_c0	165	24.6961	2.7401	2.6234e-16	6.7202e-15
Cmeg25315_c0	16.4931	0	5.0438	0.00023636	0.0019214
Cmeg25317_c0	236.241	0.129941	10.828	1.656e-32	7.5643e-31
Cmeg25350_c0	100.185	248.965	-1.3133	1.7982e-35	8.8838e-34
Cmeg25368_c0	41.3032	225.673	-2.4499	1.2576e-52	9.0818e-51
Cmeg25372_c0	63.7369	12.3444	2.3683	8.5847e-06	8.8877e-05
Cmeg25373_c0	140.834	31.6688	2.1529	2.0734e-09	3.3039e-08
Cmeg25390_c0	538.823	227.207	1.2458	1.2545e-07	1.6495e-06
Cmeg25412_c0	923.54	101.993	3.1787	3.7913e-105	5.0871e-103
Cmeg25414_c0	13.4449	37.0852	-1.4638	4.9849e-07	6.0555e-06
Cmeg25415_c0	25.7337	69.5446	-1.4343	8.8642e-12	1.7229e-10
Cmeg25416_c0	6.12299	17.672	-1.5292	0.00040662	0.003167
Cmeg25425_c0	508.931	220.237	1.2084	1.3651e-06	1.5741e-05
Cmeg25437_c0	146.494	414.977	-1.5022	7.4687e-65	6.4606e-63
Cmeg25438_c0	142.39	26.3568	2.4336	8.4524e-12	1.6455e-10
Cmeg25452_c0	25.2199	2.05307	3.6187	8.8362e-05	0.00077774
Cmeg25461_c0	200.972	19.6991	3.3508	5.7994e-26	2.1912e-24
Cmeg25476_c0	13.659	362.268	-4.7291	2.0901e-112	3.0468e-110
Cmeg25480_c0	9.24828	29.6209	-1.6794	1.9015e-06	2.1485e-05
Cmeg25491_c0	39.6414	1.29941	4.9311	1.4932e-08	2.1528e-07
Cmeg25492_c0	292.615	101.735	1.5242	3.2347e-08	4.528e-07
Cmeg25495_c0	84.5409	19.3137	2.13	4.4607e-06	4.8012e-05
Cmeg25562_c0	122.445	35.3906	1.7907	7.1584e-06	7.5299e-05
Cmeg25570_c0	16.5706	50.4679	-1.6067	1.0431e-09	1.7118e-08
Cmeg25587_c0	72.1485	178.062	-1.3033	1.0984e-25	4.1436e-24
Cmeg25589_c0	124.342	17.0358	2.8677	1.539e-13	3.3714e-12
Cmeg25593_c0	18.7543	45.1463	-1.2674	1.8681e-07	2.4119e-06
Cmeg25622_c0	3.25418	20.1669	-2.6316	2.8779e-06	3.1803e-05
Cmeg25643_c0	310.44	8.49816	5.191	3.8994e-58	3.0192e-56
Cmeg25649_c0	144.768	53.4612	1.4372	0.00039739	0.0031003
Cmeg25650_c0	56.1791	0.129941	8.756	4.1659e-11	7.7099e-10
Cmeg25665_c0	11.4753	35.8118	-1.6419	2.1238e-07	2.72e-06
Cmeg25667_c0	78.856	23.2717	1.7606	0.00042606	0.0033118
Cmeg25672_c0	6.80808	19.0624	-1.4854	0.00028697	0.002298
Cmeg25675_c0	223.242	5.14957	5.438	3.6521e-43	2.2057e-41
Cmeg25683_c0	52.0668	6.8609	2.9239	1.2156e-06	1.4092e-05
Cmeg25688_c0	301.764	13.6698	4.4644	2.172e-51	1.5357e-49
Cmeg25688_c1	262.65	12.2665	4.4203	1.3113e-44	8.1923e-43
Cmeg25690_c0	6.3799	67.5955	-3.4053	2.3768e-20	7.4049e-19
Cmeg25698_c0	572.476	0.15593	11.842	3.4007e-65	2.9525e-63
Cmeg25701_c0	68.7308	0.0259883	11.369	8.1815e-10	1.3587e-08
Cmeg25702_c0	0	22.116	-5.467	2.5909e-08	3.6593e-07
Cmeg25711_c0	72.3176	3.28596	4.46	1.5894e-13	3.4786e-12
Cmeg25726_c0	149.29	24.273	2.6207	6.7654e-14	1.523e-12
Cmeg25729_c0	9912.99	4251.66	1.2213	7.3466e-106	9.9138e-104
Cmeg25732_c0	47.5581	6.44509	2.8834	4.5033e-06	4.8427e-05
Cmeg25732_c1	149.39	24.7642	2.5928	1.1451e-13	2.5321e-12
Cmeg25739_c0	186.783	19.8296	3.2356	3.5079e-23	1.2236e-21
Cmeg25740_c0	25.6793	55.5359	-1.1128	4.6109e-08	6.3343e-07
Cmeg25741_c0	43.0891	4.08016	3.4006	8.3348e-07	9.8265e-06
Cmeg25741_c1	107.195	8.52415	3.6525	4.3639e-16	1.1069e-14
Cmeg25748_c0	4.45308	24.2416	-2.4446	5.7386e-07	6.9036e-06
Cmeg25749_c0	4.6068	18.815	-2.03	4.0543e-05	0.00037892
Cmeg25752_c0	28.6907	196.78	-2.7779	4.337e-50	2.9686e-48
Cmeg25759_c0	419.825	0.0519765	12.98	7.5438e-40	4.1721e-38
Cmeg25765_c0	3.89645	19.2817	-2.307	1.2689e-05	0.00012855
Cmeg25773_c0	170.011	30.6719	2.4706	3.6614e-14	8.3459e-13
Cmeg25775_c0	64.1985	14.5534	2.1412	5.781e-05	0.00052629
Cmeg25776_c0	774.656	155.364	2.3179	4.3542e-52	3.0971e-50
Cmeg25777_c0	70.0076	4.23609	4.0467	3.7164e-12	7.4062e-11
Cmeg25802_c0	151.497	20.2038	2.9066	1.7317e-16	4.489e-15
Cmeg25814_c1	686.636	12.0845	5.8283	8.5306e-132	1.5378e-129
Cmeg25815_c0	47.8218	7.2081	2.73	1.1086e-05	0.00011329
Cmeg25816_c0	152.68	0.0519765	11.52	1.5307e-19	4.6107e-18
Cmeg25818_c0	143.539	48.1505	1.5758	4.6788e-05	0.00043245
Cmeg25822_c0	187.396	24.7429	2.921	3.5806e-20	1.1053e-18
Cmeg25823_c0	203.803	28.7212	2.827	9.3397e-21	2.9447e-19
Cmeg25826_c0	70.9051	5.69117	3.6391	4.2252e-11	7.8073e-10
Cmeg25827_c0	42.9466	90.5525	-1.0762	5.9801e-12	1.1768e-10
Cmeg25837_c0	30.0566	3.0926	3.2808	5.9007e-05	0.00053635
Cmeg25838_c0	266.174	1.3254	7.6498	5.8947e-51	4.1306e-49
Cmeg25846_c0	1006.62	2017.27	-1.0029	2.907e-218	1.1635e-215
Cmeg25852_c0	78.5215	268.48	-1.7737	9.3857e-49	6.3326e-47
Cmeg25857_c0	17.4257	0.0259883	9.3891	0.00038386	0.0030046
Cmeg25863_c0	66.7543	5.63919	3.5653	2.6014e-10	4.5371e-09
Cmeg25872_c0	30.829	65.2001	-1.0806	4.9704e-09	7.602e-08
Cmeg25876_c0	4.19617	17.7344	-2.0794	5.7498e-05	0.00052365
Cmeg25883_c0	255.834	78.3239	1.7077	1.1147e-09	1.8254e-08
Cmeg25884_c0	21.1093	42.7767	-1.0189	3.8395e-06	4.1725e-05
Cmeg25886_c0	0	19.0754	-5.2536	2.235e-07	2.853e-06
Cmeg25887_c0	27.836	3.27452	3.0876	0.00021515	0.0017678
Cmeg25888_c0	135.434	30.012	2.174	2.8806e-09	4.508e-08
Cmeg25889_c0	1707.38	504.312	1.7594	2.3746e-60	1.9204e-58
Cmeg25892_c0	244.659	22.0126	3.4744	1.097e-32	5.0497e-31
Cmeg25896_c0	43.8547	0.0779648	9.1357	1.0977e-08	1.6051e-07
Cmeg25904_c0	997.089	324.612	1.619	6.0848e-29	2.5432e-27
Cmeg25910_c0	114.587	10.0499	3.5112	2.3474e-16	6.0452e-15
Cmeg25919_c0	10.1654	25.1268	-1.3056	8.2e-05	0.00072553
Cmeg25920_c0	17.8551	0	5.1583	0.0001188	0.0010213
Cmeg25920_c1	45.5726	0	6.5101	2.4203e-10	4.2432e-09
Cmeg25933_c0	1.02806	29.2449	-4.8302	1.4773e-10	2.6349e-09
Cmeg25937_c0	1.28454	17.4142	-3.7609	1.6209e-06	1.8492e-05
Cmeg25942_c0	13.7241	52.8284	-1.9446	1.3817e-11	2.6528e-10
Cmeg25943_c0	1168.76	457.866	1.352	1.1774e-19	3.5601e-18
Cmeg25948_c0	62.9105	202.781	-1.6885	8.1383e-36	4.0546e-34
Cmeg25950_c0	4.41283	14.7125	-1.7373	0.00066076	0.0049536
Cmeg25953_c0	194.862	24.0911	3.0159	6.6686e-22	2.2118e-20
Cmeg25958_c0	0	16.7364	-5.0649	1.2189e-06	1.4123e-05
Cmeg25959_c0	12.3355	27.1863	-1.1401	0.00011153	0.00096298
Cmeg25960_c0	143.49	33.4794	2.0996	4.0051e-09	6.1898e-08
Cmeg25986_c0	5.05254	15.8528	-1.6497	0.00054272	0.004137
Cmeg25987_c0	396.138	0.4418	9.8084	3.5524e-61	2.923e-59
Cmeg25997_c0	125.475	27.1837	2.2066	6.3458e-09	9.5878e-08
Cmeg26003_c0	7.92135	36.7214	-2.2128	3.0251e-09	4.7247e-08
Cmeg26004_c0	38.964	7.22422	2.4312	0.00035733	0.0028146
Cmeg26013_c0	0	25.4298	-5.6684	2.6201e-09	4.1194e-08
Cmeg26014_c0	21.6664	1.14348	4.244	7.6924e-05	0.00068421
Cmeg26016_c0	43.7601	120.012	-1.4555	1.8622e-19	5.5877e-18
Cmeg26019_c0	24.3408	101.188	-2.0556	1.1128e-21	3.6348e-20
Cmeg26024_c0	1.02378	11.9819	-3.5489	8.5049e-05	0.00074997
Cmeg26025_c1	1.07045	16.1647	-3.9166	3.2362e-06	3.5512e-05
Cmeg26025_c2	1.58427	28.4694	-4.1675	4.4257e-10	7.5353e-09
Cmeg26035_c0	28.003	66.7631	-1.2535	2.8262e-10	4.9002e-09
Cmeg26045_c0	67.6132	203.74	-1.5914	2.6766e-34	1.2692e-32
Cmeg26053_c0	17.4402	0.15593	6.8054	9.2256e-05	0.0008093
Cmeg26055_c0	628.997	298.221	1.0767	3.6062e-05	0.0003401
Cmeg26058_c0	15.6286	0.233894	6.0622	0.00021593	0.001773
Cmeg26060_c0	0.556635	16.5615	-4.895	1.4052e-06	1.618e-05
Cmeg26065_c0	255.878	89.0243	1.5232	2.4138e-07	3.0696e-06
Cmeg26075_c0	58.6163	9.43374	2.6354	2.3801e-06	2.66e-05
Cmeg26079_c0	34.3367	93.084	-1.4388	2.6709e-15	6.4757e-14
Cmeg26086_c0	57.8044	8.05636	2.843	5.7647e-07	6.9314e-06
Cmeg26103_c0	13.5292	37.8384	-1.4838	3.267e-07	4.0885e-06
Cmeg26108_c0	82.0489	186.922	-1.1879	6.132e-25	2.2556e-23
Cmeg26111_c0	177.414	1.27342	7.1223	2.1589e-35	1.0621e-33
Cmeg26119_c0	4.9669	64.9072	-3.708	2.6418e-20	8.2088e-19
Cmeg26133_c0	6.20862	18.9195	-1.6075	0.00018604	0.001548
Cmeg26139_c0	10.9614	173.829	-3.9872	6.3372e-53	4.6047e-51
Cmeg26148_c0	256.686	69.214	1.8909	3.3457e-12	6.7069e-11
Cmeg26153_c0	0	218.013	-8.7683	6.0795e-52	4.3113e-50
Cmeg26162_c0	14.2156	41.0183	-1.5288	7.1946e-08	9.6261e-07
Cmeg26172_c0	3401.09	1336.62	1.3474	1.8403e-53	1.3581e-51
Cmeg26176_c0	0.0856362	114.562	-10.386	2.2874e-22	7.7388e-21
Cmeg26190_c0	85.2384	12.2924	2.7937	2.1879e-09	3.4722e-08
Cmeg26200_c4	0.0856362	23.1296	-8.0773	2.4654e-07	3.1267e-06
Cmeg26243_c3	37.5087	107.1	-1.5137	4.452e-18	1.2311e-16
Cmeg26459_c1	19.555	1.41376	3.7899	0.00039055	0.0030529
Cmeg26495_c0	34.6737	81.7591	-1.2375	3.8608e-12	7.6809e-11
Cmeg26549_c0	1434.74	598.144	1.2622	8.677e-19	2.5019e-17
Cmeg26551_c0	133.172	321.84	-1.2731	3.4155e-44	2.1059e-42
Cmeg26552_c0	22.608	66.2732	-1.5516	5.5794e-12	1.0989e-10
Cmeg26555_c0	50.2993	1.58528	4.9877	1.553e-10	2.7617e-09
Cmeg26562_c0	0	9.48494	-4.2456	0.0003067	0.0024436
Cmeg26565_c0	311.762	4.7821	6.0267	2.7982e-61	2.3186e-59
Cmeg26568_c0	1615.5	125.449	3.6868	5.1578e-221	2.1368e-218
Cmeg26574_c0	33.2268	0.0519765	9.3203	8.5232e-07	1.0034e-05
Cmeg26581_c0	0.89918	15.2816	-4.087	5.1738e-06	5.5259e-05
Cmeg26584_c1	83.0697	187.809	-1.1769	7.3173e-25	2.679e-23
Cmeg26597_c0	378.885	168.393	1.1699	9.9709e-05	0.00086887
Cmeg26597_c1	716.033	282.864	1.3399	2.8122e-12	5.6857e-11
Cmeg26609_c0	662.7	0	10.372	7.3391e-94	8.7532e-92
Cmeg26613_c0	207.574	818.614	-1.9796	2.6942e-158	6.1771e-156
Cmeg26617_c0	414.078	8.10808	5.6744	1.1282e-79	1.1841e-77
Cmeg26622_c0	42.7753	4.23635	3.3359	1.255e-06	1.4528e-05
Cmeg26633_c0	40.3299	3.11859	3.6929	5.2247e-07	6.3305e-06
Cmeg26645_c0	9.54844	32.0368	-1.7464	4.7498e-07	5.7997e-06
Cmeg26671_c1	0.68509	11.6414	-4.0868	6.9529e-05	0.0006236
Cmeg26679_c0	164.049	59.3315	1.4673	9.6514e-05	0.00084351
Cmeg26685_c0	9.67689	21.4398	-1.1477	0.00057902	0.0043882
Cmeg26735_c0	4.4959	58.3304	-3.6976	2.1847e-18	6.1786e-17
Cmeg26738_c0	17.6839	0.233894	6.2404	8.0816e-05	0.00071559
Cmeg26747_c0	20.2508	59.9222	-1.5651	4.8378e-11	8.8631e-10
Cmeg26750_c0	21.4519	0.103953	7.689	2.0683e-05	0.00020309
Cmeg26751_c0	128.797	309.434	-1.2645	2.5479e-42	1.5005e-40
Cmeg26762_c0	1576.18	502.239	1.65	3.6809e-47	2.4079e-45
Cmeg26770_c0	1291.49	17.776	6.183	1.3069e-248	7.3481e-246
Cmeg26770_c1	51.2267	0.701683	6.1899	1.9898e-11	3.7711e-10
Cmeg26773_c0	3.98208	26.664	-2.7433	4.8818e-08	6.6715e-07
Cmeg26780_c0	10.7473	26.5431	-1.3044	5.202e-05	0.00047633
Cmeg26785_c0	32.6274	2.07906	3.9721	2.6236e-06	2.9156e-05
Cmeg26788_c0	55.106	9.04417	2.6071	5.8757e-06	6.239e-05
Cmeg26792_c0	80.2484	18.3971	2.125	8.2318e-06	8.5854e-05
Cmeg26793_c0	18.6284	0.0519765	8.4854	0.00011887	0.0010215
Cmeg26800_c0	353.242	47.9959	2.8797	8.6821e-36	4.3164e-34
Cmeg26803_c0	9.16307	22.246	-1.2796	0.00023891	0.0019402
Cmeg26806_c0	108.766	24.9272	2.1254	2.0754e-07	2.6607e-06
Cmeg26807_c0	5.78044	17.6582	-1.6111	0.00030158	0.002406
Cmeg26816_c0	131.474	42.5464	1.6277	4.4228e-05	0.00041039
Cmeg26825_c0	164.384	16.1387	3.3485	1.6398e-21	5.2974e-20
Cmeg26826_c0	292.238	0.828766	8.462	1.4333e-52	1.0319e-50
Cmeg26827_c0	466.919	0	9.867	2.9726e-71	2.8306e-69
Cmeg26828_c0	22.9937	52.2387	-1.1839	5.2111e-08	7.0928e-07
Cmeg26835_c0	20.5955	234.832	-3.5112	1.7916e-67	1.6149e-65
Cmeg26841_c0	0.642271	123.053	-7.5819	2.0062e-34	9.5712e-33
Cmeg26848_c0	2.31175	15.567	-2.7514	3.0126e-05	0.00028791
Cmeg26848_c1	27.0735	0.0506771	9.0613	6.5283e-06	6.9018e-05
Cmeg26848_c2	0.128454	10.0315	-6.2871	0.00022711	0.0018552
Cmeg26851_c0	75.6159	11.5908	2.7057	4.1576e-08	5.745e-07
Cmeg26852_c0	7.92135	36.6965	-2.2118	3.0812e-09	4.8091e-08
Cmeg26854_c0	11.1755	50.8967	-2.1872	3.6372e-12	7.2605e-11
Cmeg26856_c0	50.0972	0.103953	8.9127	6.3535e-10	1.0664e-08
Cmeg26857_c0	15.7566	61.4965	-1.9645	2.4165e-13	5.1925e-12
Cmeg26867_c0	122.156	39.7875	1.6183	9.4426e-05	0.0008271
Cmeg26876_c0	390.713	70.1935	2.4767	1.2172e-30	5.3031e-29
Cmeg26894_c0	24.5348	55.7446	-1.184	1.8667e-08	2.6603e-07
Cmeg26901_c0	521.506	195.024	1.419	4.604e-11	8.4609e-10
Cmeg26902_c0	83.9886	24.311	1.7886	0.00020561	0.001696
Cmeg26908_c0	121.009	0.649707	7.5411	3.1383e-24	1.1212e-22
Cmeg26908_c2	46.7325	0.181918	8.005	5.0661e-10	8.5699e-09
Cmeg26909_c0	9.2911	47.9637	-2.368	3.6021e-12	7.1966e-11
Cmeg26917_c0	176.009	26.8199	2.7143	4.8693e-17	1.2862e-15
Cmeg26930_c0	97.3401	23.0425	2.0787	1.6481e-06	1.8783e-05
Cmeg26932_c0	280.633	7.08128	5.3085	2.8391e-53	2.0693e-51
Cmeg26941_c0	92.8866	281.156	-1.5978	7.8668e-47	5.1177e-45
Cmeg26942_c0	123.951	1.63726	6.2423	1.6885e-25	6.3391e-24
Cmeg26944_c0	39.2638	2.82544	3.7966	4.8998e-07	5.9583e-06
Cmeg26948_c1	72.4332	10.9673	2.7234	6.7512e-08	9.0637e-07
Cmeg26948_c3	48.2988	8.81002	2.4548	6.0368e-05	0.00054788
Cmeg26951_c0	198.729	14.9547	3.7321	3.747e-29	1.5801e-27
Cmeg26954_c0	20.086	43.7442	-1.1229	1.1179e-06	1.3024e-05
Cmeg26965_c0	226.343	23.1555	3.2891	2.3884e-28	9.7413e-27
Cmeg26969_c0	22.5412	58.5786	-1.3778	7.4984e-10	1.2514e-08
Cmeg26969_c1	92.0289	268.152	-1.5429	1.7565e-43	1.0663e-41
Cmeg26970_c0	0.342545	10.2183	-4.8987	0.00015096	0.0012773
Cmeg26975_c0	18.0692	64.9709	-1.8463	2.1461e-13	4.6367e-12
Cmeg26979_c0	13.3575	30.2641	-1.18	3.5083e-05	0.00033126
Cmeg26981_c0	389.115	113.309	1.7799	2.0175e-15	4.9474e-14
Cmeg26984_c0	242.523	916.979	-1.9188	1.0116e-172	2.7458e-170
Cmeg26985_c0	396.998	76.5474	2.3747	8.3008e-29	3.4572e-27
Cmeg26990_c0	10.3192	28.9083	-1.4862	7.9233e-06	8.3012e-05
Cmeg27003_c0	52.2818	9.69362	2.4312	3.5494e-05	0.00033501
Cmeg27004_c0	18.2833	95.6196	-2.3868	7.2537e-23	2.4934e-21
Cmeg27006_c0	42.2186	2.15703	4.2908	2.9157e-08	4.0985e-07
Cmeg27008_c0	7.8811	35.3978	-2.1672	7.6517e-09	1.1451e-07
Cmeg27018_c0	6.7841	21.7706	-1.6822	4.3748e-05	0.00040669
Cmeg27021_c0	2.56909	26.0922	-3.3443	1.0815e-08	1.5833e-07
Cmeg27027_c0	11.2183	42.508	-1.9219	1.5915e-09	2.5637e-08
Cmeg27033_c0	0.256909	19.8046	-6.2684	2.1826e-07	2.7906e-06
Cmeg27035_c0	28.5044	0	5.8331	6.4404e-07	7.7047e-06
Cmeg27042_c0	11.0043	35.8308	-1.7031	1.3618e-07	1.7866e-06
Cmeg27048_c0	280.114	39.4845	2.8267	6.4411e-28	2.5957e-26
Cmeg27057_c0	37.5772	3.40446	3.4644	3.2026e-06	3.516e-05
Cmeg27066_c0	111.571	0.4418	7.9804	6.9208e-22	2.2922e-20
Cmeg27075_c0	299.96	36.4582	3.0405	3.2131e-33	1.4849e-31
Cmeg27076_c0	0	62.009	-6.9544	3.6294e-19	1.0602e-17
Cmeg27077_c0	304.822	2.209	7.1084	1.4185e-59	1.1317e-57
Cmeg27087_c0	4.19617	20.2708	-2.2723	8.5642e-06	8.8743e-05
Cmeg27089_c0	13.1452	57.118	-2.1194	3.4942e-13	7.4406e-12
Cmeg27094_c0	6.16281	30.3405	-2.2996	4.5152e-08	6.2174e-07
Cmeg27098_c0	66.0598	12.0326	2.4568	2.6652e-06	2.9562e-05
Cmeg27103_c0	358.137	0	9.4844	1.1281e-57	8.6774e-56
Cmeg27105_c0	2.61062	24.1732	-3.2109	5.1786e-08	7.0526e-07
Cmeg27117_c0	379.79	89.0859	2.0919	1.5104e-21	4.913e-20
Cmeg27125_c0	241.724	42.9846	2.4915	8.9041e-20	2.6992e-18
Cmeg27128_c0	7.02217	43.9183	-2.6448	4.6083e-12	9.1067e-11
Cmeg27134_c0	519.61	0	10.021	1.5311e-77	1.5585e-75
Cmeg27138_c0	107.082	220.495	-1.042	3.3233e-26	1.2782e-24
Cmeg27139_c0	53.3822	0.0259883	11.004	2.5657e-08	3.6303e-07
Cmeg27140_c0	125.131	39.0879	1.6786	3.165e-05	0.00030125
Cmeg27159_c0	21.9648	0.0779648	8.1382	2.2282e-05	0.00021735
Cmeg27181_c1	19.8676	0.987554	4.3304	0.00013334	0.0011375
Cmeg27193_c0	297.695	72.804	2.0317	3.1729e-16	8.0655e-15
Cmeg27210_c0	20.5527	0.259883	6.3053	2.1263e-05	0.00020809
Cmeg27213_c0	3.5539	40.6025	-3.5141	5.2839e-13	1.1151e-11
Cmeg27219_c0	16.3497	0	5.0312	0.0002542	0.0020544
Cmeg27231_c0	8.51695	27.4155	-1.6866	4.408e-06	4.751e-05
Cmeg27241_c0	72.2727	15.0989	2.259	6.2653e-06	6.6377e-05
Cmeg27242_c0	355.534	71.1216	2.3216	6.7649e-25	2.4806e-23
Cmeg27251_c0	10.2858	110.364	-3.4235	2.8302e-32	1.2853e-30
Cmeg27273_c0	56.0921	112.482	-1.0038	9.7413e-14	2.1702e-12
Cmeg27281_c0	12.3385	30.8631	-1.3227	1.1351e-05	0.00011569
Cmeg27294_c0	17.5554	49.7197	-1.5019	3.9763e-09	6.1493e-08
Cmeg27297_c0	17.7267	0.467789	5.2439	0.00011791	0.0010146
Cmeg27302_c0	37.7527	1.27342	4.8898	3.5586e-08	4.9608e-07
Cmeg27312_c0	631.081	176.173	1.8408	4.6112e-26	1.7563e-24
Cmeg27315_c0	48.8983	11.2789	2.1162	0.00053068	0.0040504
Cmeg27318_c0	142.94	39.3738	1.8601	3.5654e-07	4.4361e-06
Cmeg27319_c0	234.054	3.9762	5.8793	3.0725e-46	1.9824e-44
Cmeg27321_c0	558.517	207.086	1.4314	4.7976e-12	9.4649e-11
Cmeg27326_c0	1.19891	13.6184	-3.5058	2.9429e-05	0.00028171
Cmeg27332_c0	10.8805	61.7525	-2.5048	8.3182e-16	2.092e-14
Cmeg27336_c0	14.3441	42.075	-1.5525	3.9918e-08	5.5288e-07
Cmeg27345_c0	1067.88	468.032	1.1901	1.2201e-11	2.3482e-10
Cmeg27349_c0	4.62435	22.1186	-2.2579	3.5194e-06	3.8336e-05
Cmeg27364_c0	295.106	58.1953	2.3423	2.7649e-21	8.8593e-20
Cmeg27365_c0	10.32	23.0791	-1.1611	0.00033276	0.0026343
Cmeg27396_c0	3.64896	16.2388	-2.1539	9.509e-05	0.000832
Cmeg27420_c0	131.196	15.1665	3.1128	6.3473e-16	1.5997e-14
Cmeg27422_c0	3.85363	14.3234	-1.8941	0.00049704	0.0038246
Cmeg27423_c0	88.8064	23.5194	1.9168	3.1292e-05	0.00029833
Cmeg27430_c0	198.607	39.3085	2.337	9.0268e-15	2.1317e-13
Cmeg27436_c0	243.839	56.6477	2.1058	1.4064e-14	3.2883e-13
Cmeg27441_c0	111.886	37.8501	1.5637	0.00038063	0.0029803
Cmeg27444_c0	264.632	75.7823	1.8041	2.6798e-11	5.0265e-10
Cmeg27446_c0	24.4783	2.92576	3.0646	0.00055894	0.0042491
Cmeg27452_c0	80.2398	21.5981	1.8934	9.6595e-05	0.00084366
Cmeg27454_c0	70.366	151.136	-1.1029	2.6506e-19	7.8143e-18
Cmeg27459_c0	86.5992	281.562	-1.701	2.3817e-49	1.6209e-47
Cmeg27461_c0	192.453	77.6139	1.3101	0.00050767	0.0038962
Cmeg27463_c0	36.1282	5.06771	2.8337	8.0995e-05	0.0007169
Cmeg27465_c0	161.264	56.0746	1.524	4.0775e-05	0.00038074
Cmeg27467_c0	49.7135	0.337847	7.2011	5.3046e-11	9.6657e-10
Cmeg27474_c0	38.1937	4.80783	2.9899	2.3372e-05	0.00022741
Cmeg27475_c0	139.36	15.1771	3.1988	1.9473e-17	5.2434e-16
Cmeg27479_c0	6.73058	19.5998	-1.542	0.00018623	0.0015485
Cmeg27484_c0	7.06499	25.5735	-1.8559	3.9415e-06	4.2775e-05
Cmeg27493_c1	14.9752	0.15593	6.5855	0.00028461	0.0022815
Cmeg27497_c1	73.7328	15.515	2.2486	5.6016e-06	5.9613e-05
Cmeg27503_c0	16.7414	0.0259883	9.3313	0.000479	0.0036954
Cmeg27508_c0	41.2766	8.6281	2.2582	0.00064363	0.0048375
Cmeg27510_c0	103.755	15.8009	2.7151	1.1703e-10	2.0952e-09
Cmeg27514_c0	19.6556	0.181918	6.7555	3.2817e-05	0.00031161
Cmeg27518_c0	411.052	24.8934	4.0455	1.3986e-63	1.188e-61
Cmeg27524_c0	360.778	51.7686	2.801	5.7517e-35	2.7948e-33
Cmeg27529_c0	213.105	15.5493	3.7766	1.5314e-31	6.8833e-30
Cmeg27546_c0	118.945	33.0532	1.8474	4.1397e-06	4.4761e-05
Cmeg27553_c0	137.09	48.1472	1.5096	0.00019302	0.0015993
Cmeg27557_c0	5.35226	47.7144	-3.1562	2.6533e-14	6.1248e-13
Cmeg27566_c0	103.05	14.3889	2.8403	2.5671e-11	4.8267e-10
Cmeg27567_c0	0.299727	34.6366	-6.8525	1.8734e-11	3.5592e-10
Cmeg27568_c0	408.369	156.806	1.3809	2.6599e-08	3.75e-07
Cmeg27571_c0	397.674	154.21	1.3667	6.9837e-08	9.3493e-07
Cmeg27576_c0	27.2931	663.396	-4.6033	1.8008e-203	6.2538e-201
Cmeg27585_c0	1.75554	10.9434	-2.6401	0.00055905	0.0042491
Cmeg27587_c0	119.08	1.09151	6.7695	1.6005e-24	5.7792e-23
Cmeg27588_c0	17.5987	0.805636	4.4492	0.00027611	0.0022199
Cmeg27605_c0	511.588	1298.42	-1.3437	7.2033e-181	2.1001e-178
Cmeg27613_c0	1791.55	670.057	1.4189	2.9581e-34	1.3999e-32
Cmeg27617_c0	3.68236	14.4492	-1.9723	0.00037731	0.0029563
Cmeg27633_c0	15.2432	36.7469	-1.2695	2.532e-06	2.8191e-05
Cmeg27637_c0	8.5208	120.856	-3.8262	8.0707e-37	4.1342e-35
Cmeg27640_c0	34.3401	4.78184	2.8443	0.00011602	0.0009999
Cmeg27644_c0	41.8363	6.49784	2.6867	5.0296e-05	0.00046165
Cmeg27649_c0	747.55	1971.53	-1.3991	2.7713e-283	2.0452e-280
Cmeg27651_c0	20.0389	44.4423	-1.1491	7.1481e-07	8.5168e-06
Cmeg27652_c0	0	19.4985	-5.2853	1.6506e-07	2.1405e-06
Cmeg27656_c0	1897.31	0	11.89	6.6535e-210	2.3806e-207
Cmeg27659_c0	82.3662	11.3829	2.8552	2.1218e-09	3.3787e-08
Cmeg27659_c1	2233.17	177.7	3.6516	2.4212e-301	2.042e-298
Cmeg27662_c0	281.022	0.0259883	13.401	2.6839e-25	1.0013e-23
Cmeg27662_c1	1446.12	0	11.498	4.6519e-171	1.2206e-168
Cmeg27662_c2	183.989	0.0259883	12.789	5.6205e-19	1.6366e-17
Cmeg27678_c0	21.1521	63.2554	-1.5804	1.1664e-11	2.2522e-10
Cmeg27686_c0	112.919	22.5976	2.321	6.4321e-09	9.712e-08
Cmeg27689_c0	962.83	114.944	3.0664	5.4467e-104	7.1063e-102
Cmeg27699_c0	0.128454	38.209	-8.2165	4.7894e-11	8.7812e-10
Cmeg27703_c0	407.36	0	9.6702	6.2854e-64	5.3779e-62
Cmeg27713_c0	2.99727	75.1209	-4.6475	1.2025e-24	4.3689e-23
Cmeg27724_c0	19.0541	0.415812	5.518	5.4531e-05	0.00049816
Cmeg27747_c0	0.0428181	213.05	-12.281	4.6046e-29	1.9383e-27
Cmeg27770_c0	3.38263	19.906	-2.557	4.1593e-06	4.4932e-05
Cmeg27771_c0	28.6881	0	5.8424	5.8994e-07	7.0862e-06
Cmeg27771_c1	26.3318	0	5.7187	1.8278e-06	2.0693e-05
Cmeg27772_c0	3634.22	1142.92	1.6689	7.6442e-110	1.0745e-107
Cmeg27782_c0	84.9181	5.7655	3.8806	7.0499e-14	1.5856e-12
Cmeg27788_c0	29.7761	3.87225	2.9429	0.00022521	0.0018422
Cmeg27789_c0	14.0062	171.361	-3.6129	2.4344e-50	1.6711e-48
Cmeg27802_c0	58.7451	8.78793	2.7409	1.0208e-06	1.1957e-05
Cmeg27803_c0	6.50835	29.1848	-2.1649	1.5848e-07	2.0608e-06
Cmeg27809_c0	1011.5	0.389824	11.341	2.9245e-123	4.7303e-121
Cmeg27848_c0	16.5304	0	5.047	0.00023194	0.0018889
Cmeg27850_c0	79.6828	0.207906	8.5822	2.2992e-15	5.5975e-14
Cmeg27857_c0	176.53	33.8736	2.3817	9.5128e-14	2.1253e-12
Cmeg27862_c0	86.5439	0.987554	6.4534	2.6306e-18	7.4131e-17
Cmeg27863_c1	4.44238	20.1147	-2.1788	1.2827e-05	0.00012984
Cmeg27866_c0	16.7419	41.9716	-1.326	2.9835e-07	3.7496e-06
Cmeg27871_c0	10.4048	49.5809	-2.2525	3.9876e-12	7.9066e-11
Cmeg27875_c0	14.8155	56.1887	-1.9232	3.9148e-12	7.7812e-11
Cmeg27880_c0	225.009	21.1025	3.4145	1.4655e-29	6.2356e-28
Cmeg27881_c0	52.7609	12.2392	2.108	0.00033887	0.0026791
Cmeg27884_c0	59.4298	3.84626	3.9497	2.5775e-10	4.4987e-09
Cmeg27900_c0	12.4605	28.586	-1.1979	5.1733e-05	0.00047407
Cmeg27909_c0	14.1728	30.3943	-1.1007	5.7101e-05	0.00052063
Cmeg27914_c0	29.9727	4.418	2.7622	0.00044109	0.0034163
Cmeg27915_c0	13.7874	42.4643	-1.6229	1.8907e-08	2.6913e-07
Cmeg27917_c0	93.5019	251.792	-1.4292	1.9316e-38	1.0205e-36
Cmeg27920_c0	44.959	4.16098	3.4336	4.0826e-07	5.0333e-06
Cmeg27921_c0	65.3695	0.779648	6.3897	3.3595e-14	7.695e-13
Cmeg27922_c0	20.6807	1.03277	4.3237	9.8212e-05	0.00085677
Cmeg27925_c0	127.867	46.414	1.462	0.00062017	0.0046716
Cmeg27959_c0	35.67	0.15593	7.8377	4.6632e-08	6.3987e-07
Cmeg27962_c0	101.219	26.7684	1.9189	8.5424e-06	8.8555e-05
Cmeg27964_c0	19.4831	105.457	-2.4364	2.1011e-25	7.8759e-24
Cmeg27967_c0	41.0643	1.06552	5.2683	4.4412e-09	6.8236e-08
Cmeg27975_c0	247.474	0.545753	8.8248	2.5243e-43	1.5285e-41
Cmeg27985_c0	64.2999	11.8766	2.4367	4.3129e-06	4.6549e-05
Cmeg27989_c0	180.17	36.1234	2.3183	2.4016e-13	5.1652e-12
Cmeg27997_c0	9.4628	40.3047	-2.0906	1.2208e-09	1.9855e-08
Cmeg28005_c0	150.634	25.5192	2.5614	1.6842e-13	3.6724e-12
Cmeg28009_c0	278.231	0.0259883	13.386	3.9799e-25	1.4731e-23
Cmeg28009_c1	11.6037	80.9768	-2.8029	1.0314e-21	3.3781e-20
Cmeg28024_c1	250.793	38.3327	2.7099	1.5102e-23	5.3227e-22
Cmeg28038_c0	124.648	11.8743	3.3919	5.9335e-17	1.5621e-15
Cmeg28041_c0	164.904	33.567	2.2965	3.9178e-12	7.7812e-11
Cmeg28047_c0	38.1509	97.8952	-1.3595	2.5455e-15	6.1781e-14
Cmeg28091_c0	292.165	852.438	-1.5448	2.2488e-134	4.2484e-132
Cmeg28093_c0	215.751	0.181918	10.212	1.9628e-32	8.931e-31
Cmeg28101_c0	223.608	1.61127	7.1166	3.6381e-44	2.2374e-42
Cmeg28108_c1	16.9996	0.181918	6.5461	0.0001102	0.0009536
Cmeg28110_c0	13.0595	29.5476	-1.1779	4.4001e-05	0.00040876
Cmeg28116_c0	212.921	6.73148	4.9833	1.4041e-39	7.6577e-38
Cmeg28117_c0	100.047	0.095117	10.039	3.0953e-16	7.9022e-15
Cmeg28120_c0	87.4919	1.40337	5.9622	2.3082e-18	6.5122e-17
Cmeg28126_c0	64.4391	344.747	-2.4195	9.8043e-79	1.0155e-76
Cmeg28132_c0	378.221	42.4131	3.1566	1.0284e-43	6.2915e-42
Cmeg28138_c0	31.0012	4.46998	2.794	0.00030791	0.0024524
Cmeg28147_c0	2.74036	16.1127	-2.5558	3.4607e-05	0.00032716
Cmeg28183_c0	4010.65	44.3926	6.4974	0	0
Cmeg28187_c0	948.08	329.51	1.5247	2.3328e-23	8.1614e-22
Cmeg28188_c0	38.5907	0.363836	6.7288	5.8694e-09	8.9136e-08
Cmeg28200_c1	136.886	19.4652	2.814	2.383e-14	5.5171e-13
Cmeg28204_c0	532.649	216.959	1.2958	1.4494e-08	2.0947e-07
Cmeg28205_c0	678.517	0	10.406	1.3206e-95	1.5992e-93
Cmeg28206_c0	340.826	16.5285	4.366	8.8294e-57	6.726e-55
Cmeg28217_c0	1722.19	1.24744	10.431	9.5782e-239	4.8126e-236
Cmeg28223_c0	128.069	22.6994	2.4962	3.2123e-11	6.0062e-10
Cmeg28226_c0	317.572	113.739	1.4814	3.6148e-08	5.0332e-07
Cmeg28229_c0	3082.83	552.766	2.4795	6.0245e-230	2.7359e-227
Cmeg28230_c0	841.886	5.02743	7.3877	2.5942e-159	6.0062e-157
Cmeg28231_c1	50.8645	9.17386	2.4711	3.4347e-05	0.00032509
Cmeg28233_c0	280.633	99.1764	1.5006	1.2591e-07	1.6546e-06
Cmeg28236_c0	49.7546	1.71523	4.8584	2.7144e-10	4.7272e-09
Cmeg28238_c0	1299.39	35.1434	5.2084	1.3381e-237	6.4487e-235
Cmeg28240_c0	77.7932	13.384	2.5391	1.4788e-07	1.9326e-06
Cmeg28247_c0	25.9473	0.181918	7.1562	2.0854e-06	2.3495e-05
Cmeg28252_c0	107.005	2.6508	5.3351	2.1422e-21	6.8922e-20
Cmeg28260_c0	88.8193	183.821	-1.0494	3.0781e-22	1.0384e-20
Cmeg28271_c1	39.3507	0.59773	6.0408	4.388e-09	6.7507e-08
Cmeg28279_c0	0.299727	114.114	-8.5726	1.0667e-28	4.4039e-27
Cmeg28282_c0	206.08	30.9697	2.7343	6.4962e-20	1.9794e-18
Cmeg28308_c0	44.9599	0.701683	6.0017	3.6146e-10	6.2124e-09
Cmeg28308_c1	31.5569	0.259883	6.924	1.5012e-07	1.9589e-06
Cmeg28315_c0	29.5017	72.632	-1.2998	2.3331e-11	4.4007e-10
Cmeg28317_c0	100.206	5.61346	4.1579	3.6848e-17	9.8101e-16
Cmeg28331_c0	85.8075	16.4228	2.3854	1.9902e-07	2.5571e-06
Cmeg28333_c0	0.556635	14.2912	-4.6823	7.7425e-06	8.1226e-05
Cmeg28342_c0	70.9543	18.0117	1.978	0.00011142	0.00096256
Cmeg28345_c0	7.45035	24.1608	-1.6973	1.5497e-05	0.00015513
Cmeg28346_c1	1.62709	32.5178	-4.3209	2.1173e-11	4.0032e-10
Cmeg28347_c0	57.1562	114.424	-1.0014	6.3443e-14	1.4309e-12
Cmeg28352_c0	43.1178	0.285871	7.2368	1.016e-09	1.6684e-08
Cmeg28357_c0	12.5457	43.9555	-1.8089	2.1514e-09	3.4212e-08
Cmeg28363_c0	2.74036	12.9814	-2.244	0.00039298	0.0030699
Cmeg28364_c0	528.481	99.3126	2.4118	6.6616e-39	3.5834e-37
Cmeg28374_c0	30.2463	71.0917	-1.2329	1.0264e-10	1.8474e-09
Cmeg28384_c0	9.20589	39.9915	-2.1191	1.1578e-09	1.8901e-08
Cmeg28388_c0	11232.2	1604.21	2.8077	0	0
Cmeg28399_c0	2.39781	12.5004	-2.3822	0.00037541	0.0029424
Cmeg28410_c0	196.949	20.6386	3.2544	1.5353e-24	5.5522e-23
Cmeg28414_c0	41.0621	3.14458	3.7069	3.8875e-07	4.8191e-06
Cmeg28417_c0	4.4959	21.2202	-2.2388	5.9521e-06	6.3172e-05
Cmeg28420_c0	64.8103	12.4603	2.3789	6.5676e-06	6.9394e-05
Cmeg28435_c0	136.147	28.9559	2.2332	8.9901e-10	1.4857e-08
Cmeg28437_c0	0.727908	23.8894	-5.0365	6.7392e-09	1.0163e-07
Cmeg28450_c0	61.1241	877.135	-3.843	4.8828e-256	2.9566e-253
Cmeg28458_c0	3979.08	0.675695	12.524	0	0
Cmeg28464_c0	20.4242	1.01354	4.3328	0.00010694	0.00092637
Cmeg28483_c0	267.876	49.6927	2.4305	8.1614e-21	2.5766e-19
Cmeg28502_c0	332.117	55.0171	2.5937	1.7144e-28	7.0533e-27
Cmeg28505_c1	14.5153	34.3237	-1.2416	6.6558e-06	7.0231e-05
Cmeg28515_c0	373.389	19.5169	4.2579	1.0138e-60	8.2837e-59
Cmeg28520_c0	32.2729	66.2805	-1.0383	6.759e-09	1.0186e-07
Cmeg28535_c0	0	97.7182	-7.6106	1.3277e-27	5.3052e-26
Cmeg28537_c0	478.522	109.437	2.1285	1.0393e-27	4.1599e-26
Cmeg28538_c0	9.84816	36.2866	-1.8815	3.2453e-08	4.5402e-07
Cmeg28544_c0	7.15062	24.5849	-1.7816	8.6425e-06	8.9435e-05
Cmeg28560_c0	25.049	55.5419	-1.1488	3.0031e-08	4.2188e-07
Cmeg28561_c0	229.697	40.1025	2.518	3.2302e-19	9.4878e-18
Cmeg28566_c2	15.9283	0	4.9935	0.00031486	0.0025026
Cmeg28573_c0	40.3775	2.91069	3.7941	3.4121e-07	4.2588e-06
Cmeg28576_c0	46.3168	0	6.5335	1.7349e-10	3.0712e-09
Cmeg28576_c1	30.4719	0	5.9294	2.5255e-07	3.1978e-06
Cmeg28577_c0	20.3806	48.9559	-1.2643	5.9023e-08	7.9693e-07
Cmeg28578_c0	42.8181	96.9269	-1.1787	1.3461e-13	2.9654e-12
Cmeg28584_c1	181.131	62.3508	1.5386	1.0239e-05	0.00010501
Cmeg28585_c0	50.1447	170.486	-1.7655	1.7936e-31	8.0068e-30
Cmeg28588_c0	246.748	5.09292	5.5984	5.1492e-48	3.3966e-46
Cmeg28590_c0	7.50173	19.0299	-1.343	0.0005212	0.0039845
Cmeg28591_c0	0.770726	17.3861	-4.4956	8.7683e-07	1.0312e-05
Cmeg28600_c0	156.379	41.2182	1.9237	2.8645e-08	4.0289e-07
Cmeg28609_c0	26.59	3.50816	2.9221	0.00052741	0.0040268
Cmeg28621_c0	62.6874	0.311859	7.6511	3.1887e-13	6.8145e-12
Cmeg28628_c1	20.6383	1.68924	3.6109	0.00039721	0.0030998
Cmeg28632_c0	4.75024	127.582	-4.7473	8.6953e-41	4.9479e-39
Cmeg28636_c1	1.02763	48.0338	-5.5467	2.4681e-16	6.3422e-15
Cmeg28642_c0	7.27908	63.5969	-3.1271	1.8188e-18	5.1748e-17
Cmeg28644_c0	367.077	93.3215	1.9758	1.6532e-18	4.7207e-17
Cmeg28646_c0	128.363	5.28159	4.6031	2.4306e-23	8.491e-22
Cmeg28654_c0	72.9873	18.7594	1.96	0.00010563	0.00091678
Cmeg28656_c0	8.26389	25.4417	-1.6223	1.3569e-05	0.00013706
Cmeg28664_c0	16.9217	50.6935	-1.5829	1.2203e-09	1.9855e-08
Cmeg28665_c0	13.1023	29.1588	-1.1541	5.7491e-05	0.00052365
Cmeg28668_c0	56.3058	4.23609	3.7325	2.4344e-09	3.8402e-08
Cmeg28674_c1	199.754	0.0519765	11.908	1.2868e-23	4.5421e-22
Cmeg28678_c0	0	95.6324	-7.5794	3.9274e-27	1.5483e-25
Cmeg28681_c0	8.64926	23.5651	-1.446	6.7169e-05	0.00060357
Cmeg28695_c0	480.157	193.957	1.3078	4.4019e-08	6.0649e-07
Cmeg28701_c0	20.2247	0.0779648	8.0191	4.355e-05	0.00040505
Cmeg28705_c1	292.229	129.947	1.1692	0.00064353	0.0048375
Cmeg28710_c0	82.5905	173.324	-1.0694	2.2394e-21	7.1951e-20
Cmeg28712_c0	511.42	15.6966	5.026	5.5868e-93	6.5966e-91
Cmeg28714_c0	0.770726	12.3184	-3.9985	4.5427e-05	0.00042118
Cmeg28722_c1	63.1117	0.987294	5.9983	1.1018e-13	2.4408e-12
Cmeg28727_c0	1.80307	15.0719	-3.0633	2.2011e-05	0.00021488
Cmeg28728_c1	1078.43	257.794	2.0646	1.8277e-56	1.3878e-54
Cmeg28734_c0	367.057	131.577	1.4801	3.3295e-09	5.183e-08
Cmeg28741_c0	83.5154	12.9128	2.6932	9.4492e-09	1.3929e-07
Cmeg28745_c0	14.9671	0	4.9037	0.00051405	0.003938
Cmeg28750_c0	6.72244	125.223	-4.2194	3.0787e-39	1.6637e-37
Cmeg28762_c0	11.9865	30.9045	-1.3664	8.4002e-06	8.7292e-05
Cmeg28768_c1	423.671	101.413	2.0627	3.69e-23	1.2815e-21
Cmeg28774_c0	306.304	6.09165	5.652	2.3908e-59	1.8883e-57
Cmeg28774_c1	33.0864	232.967	-2.8158	1.8135e-59	1.4371e-57
Cmeg28775_c0	297.039	66.7924	2.1529	3.2465e-18	9.0838e-17
Cmeg28779_c0	753.908	71.3352	3.4017	1.9278e-94	2.3109e-92
Cmeg28788_c0	240.541	20.1154	3.5799	2.4995e-33	1.1574e-31
Cmeg28793_c0	0.941998	27.4413	-4.8645	5.3454e-10	9.0229e-09
Cmeg28799_c0	12.717	27.9912	-1.1382	8.9258e-05	0.00078445
Cmeg28807_c0	17.0844	40.4138	-1.2422	1.0154e-06	1.19e-05
Cmeg28818_c0	155.409	37.1858	2.0632	1.9174e-09	3.0698e-08
Cmeg28821_c0	72.5784	12.5593	2.5308	4.1814e-07	5.1402e-06
Cmeg28823_c0	9.56085	46.571	-2.2842	1.3872e-11	2.6569e-10
Cmeg28824_c0	66.0679	4.59992	3.8443	5.0234e-11	9.1746e-10
Cmeg28827_c0	5.86608	51.6901	-3.1394	2.5053e-15	6.093e-14
Cmeg28854_c0	23.2421	0.0259883	9.8047	6.3862e-05	0.00057649
Cmeg28863_c0	105.036	9.46051	3.4728	6.2445e-15	1.4895e-13
Cmeg28868_c0	93.7716	24.0651	1.9622	1.0795e-05	0.00011055
Cmeg28873_c0	34.0404	0.493777	6.1072	4.6848e-08	6.4208e-07
Cmeg28874_c0	4.67145	38.4091	-3.0395	1.3911e-11	2.6621e-10
Cmeg28875_c0	13.4021	0.181918	6.203	0.00060181	0.0045434
Cmeg28875_c1	25.5624	0.15593	7.357	2.738e-06	3.0342e-05
Cmeg28875_c2	17.8158	0.207906	6.4211	7.5195e-05	0.00067085
Cmeg28875_c3	17.7695	0.59773	4.8938	0.00015547	0.0013126
Cmeg28881_c0	0	15.0779	-4.9144	4.152e-06	4.4874e-05
Cmeg28882_c0	23.8497	0.0519765	8.8419	1.8644e-05	0.00018445
Cmeg28884_c0	2.31218	13.6197	-2.5584	0.00013989	0.00119
Cmeg28898_c0	19.782	45.6619	-1.2068	2.8669e-07	3.6147e-06
Cmeg28901_c0	200.22	67.1503	1.5761	1.512e-06	1.7342e-05
Cmeg28907_c1	0	83.1606	-7.3778	2.8954e-24	1.036e-22
Cmeg28911_c0	15.9981	0.207906	6.2658	0.00017687	0.0014806
Cmeg28915_c0	1.79836	18.7147	-3.3794	1.2052e-06	1.3979e-05
Cmeg28924_c0	674.656	203.982	1.7257	1.0611e-23	3.7566e-22
Cmeg28928_c0	77.8279	247.526	-1.6692	6.1632e-43	3.694e-41
Cmeg28934_c0	4.36745	45.0855	-3.3678	5.1201e-14	1.1593e-12
Cmeg28936_c0	601.847	51.3281	3.5516	5.8167e-80	6.2722e-78
Cmeg28939_c0	5.56635	17.6692	-1.6664	0.00024527	0.0019877
Cmeg28944_c0	219.578	55.6728	1.9797	1.0093e-11	1.9553e-10
Cmeg28946_c0	10.5333	28.9104	-1.4566	9.4652e-06	9.7522e-05
Cmeg28950_c0	4.11054	14.4755	-1.8162	0.00057984	0.004393
Cmeg28956_c0	4.11054	16.5322	-2.0079	0.00012788	0.0010938
Cmeg28958_c0	78.2762	206.057	-1.3964	3.5921e-31	1.5885e-29
Cmeg28969_c0	50.1828	5.74315	3.1273	5.28e-07	6.3909e-06
Cmeg28973_c0	72.7411	164.434	-1.1767	5.7693e-22	1.9243e-20
Cmeg28976_c0	195.476	3.48243	5.8108	8.3956e-39	4.4855e-37
Cmeg28981_c0	36.2665	3.61237	3.3276	8.3779e-06	8.7156e-05
Cmeg28983_c0	324.402	11.045	4.8763	1.2838e-58	1.0005e-56
Cmeg28990_c0	18.5831	0	5.2159	8.2427e-05	0.00072821
Cmeg28992_c0	22.0102	79.7125	-1.8566	3.6919e-16	9.3746e-15
Cmeg29008_c0	419.943	106.721	1.9764	5.8396e-21	1.856e-19
Cmeg29012_c0	1.58427	11.7467	-2.8904	0.00023168	0.0018886
Cmeg29013_c0	859.972	190.339	2.1757	1.0064e-50	6.9694e-49
Cmeg29014_c1	323.561	661.487	-1.0317	1.5094e-74	1.4729e-72
Cmeg29015_c0	408.67	91.0018	2.167	8.6605e-25	3.1659e-23
Cmeg29017_c0	95.6659	440.894	-2.2044	1.4178e-93	1.6824e-91
Cmeg29018_c0	14.3869	29.5915	-1.0404	0.00010589	0.00091868
Cmeg29027_c0	36.0503	0	6.1719	1.8508e-08	2.6393e-07
Cmeg29034_c0	8.26389	38.3623	-2.2148	1.333e-09	2.162e-08
Cmeg29050_c0	22.0046	66.2391	-1.5899	3.3977e-12	6.8055e-11
Cmeg29050_c1	111.854	449.296	-2.006	1.1342e-88	1.3002e-86
Cmeg29051_c0	5.48072	24.273	-2.1469	1.8831e-06	2.1288e-05
Cmeg29057_c0	140.953	29.4179	2.2604	2.7414e-10	4.7707e-09
Cmeg29061_c0	317.921	33.9396	3.2276	3.6594e-38	1.9247e-36
Cmeg29062_c0	171.532	60.1155	1.5127	2.8739e-05	0.00027543
Cmeg29064_c0	517.659	10.4733	5.6272	7.12e-99	8.8963e-97
Cmeg29067_c0	179.433	503.773	-1.4893	8.964e-78	9.1639e-76
Cmeg29070_c0	16.1852	74.2269	-2.1973	4.1489e-17	1.1033e-15
Cmeg29071_c0	378.263	107.483	1.8153	9.7242e-16	2.4403e-14
Cmeg29082_c0	195.946	517.446	-1.401	7.7739e-76	7.812e-74
Cmeg29083_c0	94.6216	276.428	-1.5467	7.3572e-45	4.6085e-43
Cmeg29085_c0	34.3333	109.449	-1.6726	6.1668e-20	1.8815e-18
Cmeg29094_c0	240.285	71.047	1.7579	8.3519e-10	1.3841e-08
Cmeg29098_c0	359.752	54.2895	2.7283	1.9829e-33	9.1997e-32
Cmeg29105_c0	134.408	44.5753	1.5923	6.326e-05	0.00057149
Cmeg29110_c0	29.6558	80.7006	-1.4443	1.6705e-13	3.6494e-12
Cmeg29111_c0	7.66444	25.4425	-1.731	7.7707e-06	8.1485e-05
Cmeg29112_c1	6.85175	18.7973	-1.456	0.00035612	0.002806
Cmeg29126_c0	4.61879	16.3469	-1.8234	0.00024973	0.002021
Cmeg29136_c0	145.347	23.3286	2.6393	1.0101e-13	2.2461e-12
Cmeg29140_c0	125.577	2.98865	5.3929	6.1531e-25	2.2598e-23
Cmeg29141_c0	142.989	50.3533	1.5057	0.0001493	0.0012641
Cmeg29162_c0	51.8501	9.32979	2.4744	2.8153e-05	0.00027026
Cmeg29165_c0	17.0844	37.8389	-1.1472	4.857e-06	5.2064e-05
Cmeg29175_c0	5.73763	17.1756	-1.5818	0.00040542	0.0031597
Cmeg29179_c0	16.7025	44.7268	-1.4211	5.019e-08	6.8471e-07
Cmeg29183_c0	12.8026	26.1003	-1.0276	0.00029268	0.0023413
Cmeg29184_c0	229.401	1.81918	6.9784	1.8437e-45	1.1704e-43
Cmeg29185_c0	42.9179	0.4418	6.602	8.0984e-10	1.3458e-08
Cmeg29186_c0	15.8029	43.4493	-1.4591	5.519e-08	7.4904e-07
Cmeg29192_c2	12.4793	48.5211	-1.9591	8.1503e-11	1.4715e-09
Cmeg29192_c4	19.3919	63.5652	-1.7128	1.9721e-12	4.0252e-11
Cmeg29216_c0	21.9301	135.831	-2.6308	6.2408e-34	2.93e-32
Cmeg29221_c0	214.952	63.3711	1.7621	5.7511e-09	8.7395e-08
Cmeg29228_c0	42.6999	173.193	-2.0201	1.8272e-35	9.0082e-34
Cmeg29230_c1	1636.55	287.907	2.507	1.7384e-125	2.8707e-123
Cmeg29238_c0	46.3861	176.179	-1.9253	9.6258e-35	4.6296e-33
Cmeg29243_c0	2.01245	13.3312	-2.7278	0.00011793	0.0010146
Cmeg29244_c0	54.0741	3.74257	3.8528	2.6609e-09	4.1808e-08
Cmeg29245_c0	583.042	268.695	1.1176	1.3349e-05	0.00013488
Cmeg29246_c0	3475.85	1701.42	1.0306	4.3269e-18	1.2007e-16
Cmeg29246_c1	262.838	94.2321	1.4799	5.6285e-07	6.7815e-06
Cmeg29248_c0	96.3968	15.5145	2.6354	1.4438e-09	2.3402e-08
Cmeg29251_c0	81.7286	0.389824	7.7119	1.0059e-16	2.6276e-15
Cmeg29252_c0	9.89098	54.1343	-2.4524	7.4281e-14	1.6674e-12
Cmeg29254_c0	123.539	28.0795	2.1374	2.5768e-08	3.6437e-07
Cmeg29255_c0	70.339	225.205	-1.6788	2.1047e-39	1.1452e-37
Cmeg29257_c0	803.818	2.59883	8.2729	1.3433e-143	2.6882e-141
Cmeg29258_c0	4.92408	21.4138	-2.1206	8.402e-06	8.7292e-05
Cmeg29267_c1	0.68509	14.1636	-4.3698	9.6053e-06	9.8879e-05
Cmeg29280_c0	0	21.4169	-5.4207	4.2323e-08	5.8379e-07
Cmeg29283_c0	101.448	12.0326	3.0757	1.8643e-12	3.8116e-11
Cmeg29289_c1	0.772439	34.7011	-5.4894	3.1314e-12	6.3043e-11
Cmeg29292_c0	41.2355	97.7107	-1.2446	2.7828e-14	6.4175e-13
Cmeg29294_c0	1500.15	142.997	3.3911	3.0984e-185	9.3805e-183
Cmeg29300_c2	888.705	5.32759	7.3821	4.1927e-168	1.0646e-165
Cmeg29305_c0	1064.73	227.372	2.2274	1.7997e-65	1.5683e-63
Cmeg29307_c0	1574.33	21.6739	6.1826	1.3601e-302	1.2353e-299
Cmeg29316_c0	3.72517	16.3981	-2.1381	9.2016e-05	0.00080749
Cmeg29318_c0	139.668	40.806	1.7752	2.1363e-06	2.4012e-05
Cmeg29331_c0	118.052	246.873	-1.0644	1.2099e-29	5.1667e-28
Cmeg29351_c0	2.78318	21.19	-2.9286	6.8743e-07	8.203e-06
Cmeg29352_c0	130.225	0.311859	8.7059	7.468e-24	2.648e-22
Cmeg29356_c3	5.39508	23.5973	-2.1289	2.8214e-06	3.1207e-05
Cmeg29362_c0	171.567	44.1281	1.959	2.8331e-09	4.4365e-08
Cmeg29368_c1	2.18372	183.29	-6.3912	1.313e-55	9.8749e-54
Cmeg29368_c2	0.813544	56.4151	-6.1157	1.5641e-18	4.4717e-17
Cmeg29369_c0	141.985	5.48352	4.6945	5.4221e-26	2.052e-24
Cmeg29376_c0	25.6742	0.935577	4.7783	6.4492e-06	6.8264e-05
Cmeg29396_c0	20.1249	1.74121	3.5308	0.00056126	0.0042631
Cmeg29414_c0	0.984816	10.2921	-3.3855	0.00031597	0.0025107
Cmeg29420_c0	668.522	334.189	1.0003	0.00048131	0.003712
Cmeg29421_c0	2.82514	16.2687	-2.5257	3.4183e-05	0.00032367
Cmeg29422_c0	67.4578	193.021	-1.5167	2.4322e-31	1.0817e-29
Cmeg29430_c0	17.0819	68.8889	-2.0118	5.0575e-15	1.2076e-13
Cmeg29435_c0	490.904	120.737	2.0236	1.645e-25	6.1858e-24
Cmeg29447_c0	21.642	0.207906	6.7018	1.3026e-05	0.00013174
Cmeg29447_c1	14.4648	0.389824	5.2136	0.00051412	0.003938
Cmeg29469_c0	25.434	1.61127	3.9805	3.2861e-05	0.0003119
Cmeg29470_c0	2.82599	21.8034	-2.9477	4.5071e-07	5.5124e-06
Cmeg29484_c1	1.06317	15.7411	-3.8881	4.4764e-06	4.816e-05
Cmeg29492_c0	220.857	39.892	2.4689	6.3891e-18	1.7544e-16
Cmeg29493_c0	0.813544	19.1528	-4.5572	2.3756e-07	3.0259e-06
Cmeg29511_c0	3.90501	20.4793	-2.3908	5.1509e-06	5.5065e-05
Cmeg29511_c1	6.63681	40.5017	-2.6094	3.7846e-11	7.0263e-10
Cmeg29521_c0	1.884	51.3541	-4.7686	2.1336e-17	5.7303e-16
Cmeg29524_c0	14.3012	0.415812	5.1041	0.00059301	0.0044827
Cmeg29532_c0	14.7294	48.0536	-1.7059	1.0111e-09	1.6615e-08
Cmeg29535_c0	0	22.4305	-5.4874	2.0795e-08	2.9529e-07
Cmeg29540_c0	8.17355	26.0748	-1.6736	8.0841e-06	8.4547e-05
Cmeg29545_c0	6.72244	24.3011	-1.854	6.9158e-06	7.2812e-05
Cmeg29549_c0	33.1446	0.129941	7.9948	1.6256e-07	2.1092e-06
Cmeg29554_c0	12.0319	27.6515	-1.2005	6.7597e-05	0.00060673
Cmeg29561_c0	51.2066	2.46785	4.375	7.2667e-10	1.2136e-08
Cmeg29565_c1	24.4487	2.23499	3.4514	0.0001785	0.0014932
Cmeg29567_c0	5.78044	20.1256	-1.7998	5.3006e-05	0.00048461
Cmeg29568_c0	36.9948	5.63945	2.7137	0.00012025	0.0010327
Cmeg29585_c0	2.65472	35.8118	-3.7538	6.2115e-12	1.2183e-10
Cmeg29588_c0	29.9684	0.935577	5.0014	7.6518e-07	9.0666e-06
Cmeg29601_c0	698.478	107.379	2.7015	3.1809e-62	2.6543e-60
Cmeg29603_c0	378.992	36.9904	3.3569	1.4255e-47	9.3768e-46
Cmeg29603_c1	1368.06	276.176	2.3085	7.2403e-90	8.3404e-88
Cmeg29612_c0	23.9392	53.9147	-1.1713	3.6872e-08	5.131e-07
Cmeg29615_c0	31.9444	85.7374	-1.4244	4.2162e-14	9.5829e-13
Cmeg29622_c0	316.265	12.1625	4.7006	7.5616e-56	5.705e-54
Cmeg29633_c0	1044.03	347.909	1.5854	1.5528e-28	6.3994e-27
Cmeg29642_c0	32.2848	0.0779648	8.6938	5.2459e-07	6.3529e-06
Cmeg29642_c1	22.4367	0	5.4878	1.2178e-05	0.0001238
Cmeg29650_c0	251.317	77.3769	1.6995	1.9882e-09	3.1789e-08
Cmeg29652_c0	1821.84	240.991	2.9183	8.2343e-181	2.3714e-178
Cmeg29656_c0	15.629	0	4.9662	0.00036667	0.0028815
Cmeg29657_c0	2.99727	22.8442	-2.9301	2.5249e-07	3.1978e-06
Cmeg29662_c0	180.46	49.399	1.8691	8.6782e-09	1.2873e-07
Cmeg29667_c0	214.432	33.035	2.6985	3.1477e-20	9.755e-19
Cmeg29669_c0	16.0568	135.825	-3.0805	2.764e-37	1.4345e-35
Cmeg29670_c0	26.3755	102.02	-1.9516	5.0764e-21	1.6156e-19
Cmeg29677_c0	37.0368	123.971	-1.743	4.2053e-23	1.454e-21
Cmeg29679_c0	495.94	26.1951	4.2428	8.5952e-80	9.1021e-78
Cmeg29680_c0	15.671	33.5768	-1.0994	2.36e-05	0.00022935
Cmeg29692_c0	53.0495	7.14677	2.892	1.1987e-06	1.391e-05
Cmeg29702_c0	70.7068	14.8913	2.2474	8.8244e-06	9.1238e-05
Cmeg29716_c0	3.38263	16.5545	-2.291	5.4743e-05	0.0004998
Cmeg29717_c0	4.32934	25.496	-2.5581	1.884e-07	2.4298e-06
Cmeg29717_c4	2.6119	13.9037	-2.4123	0.00016433	0.0013823
Cmeg29722_c0	0.89918	123.815	-7.1054	3.4664e-36	1.7484e-34
Cmeg29722_c1	1.8446	236.678	-7.0035	3.7926e-68	3.458e-66
Cmeg29722_c2	0.256909	17.9371	-6.1255	7.3346e-07	8.7209e-06
Cmeg29723_c0	7.70726	32.1735	-2.0616	6.661e-08	8.9477e-07
Cmeg29725_c0	204.098	66.3886	1.6203	4.2903e-07	5.2631e-06
Cmeg29734_c0	205.951	58.5193	1.8153	3.118e-09	4.8602e-08
Cmeg29742_c0	12.8454	29.0567	-1.1776	5.1034e-05	0.00046785
Cmeg29745_c0	2.99727	15.8918	-2.4066	5.6905e-05	0.00051904
Cmeg29750_c0	491.829	61.0997	3.0089	1.5255e-52	1.095e-50
Cmeg29771_c0	120.448	14.3195	3.0724	1.7285e-14	4.0177e-13
Cmeg29774_c0	33.8263	87.0274	-1.3633	8.1232e-14	1.82e-12
Cmeg29775_c0	35.6653	0.75366	5.5645	3.2179e-08	4.5098e-07
Cmeg29778_c0	839.141	255.202	1.7173	1.0119e-28	4.1921e-27
Cmeg29785_c0	801.374	35.2507	4.5068	2.2412e-134	4.2484e-132
Cmeg29786_c0	3.68236	15.37	-2.0614	0.00018977	0.0015746
Cmeg29788_c0	52.2548	269.306	-2.3656	6.2556e-61	5.1294e-59
Cmeg29792_c2	70.5587	16.6686	2.0817	4.376e-05	0.00040669
Cmeg29794_c0	101.038	31.5162	1.6807	0.00017993	0.001503
Cmeg29798_c0	45.3872	5.68415	2.9973	3.8382e-06	4.1725e-05
Cmeg29799_c0	13.5828	34.0054	-1.324	4.0336e-06	4.3674e-05
Cmeg29802_c0	12.4172	29.9717	-1.2713	2.1162e-05	0.00020727
Cmeg29804_c0	135.476	34.3279	1.9806	8.8903e-08	1.1814e-06
Cmeg29811_c0	184.437	0.0779648	11.208	2.2178e-24	7.9594e-23
Cmeg29819_c0	14.9709	47.0582	-1.6523	2.4739e-09	3.8999e-08
Cmeg29821_c0	31.5599	92.9636	-1.5586	2.9335e-16	7.4973e-15
Cmeg29822_c0	26.2282	188.588	-2.846	8.4748e-49	5.7345e-47
Cmeg29824_c0	69.3598	166.432	-1.2628	1.6555e-23	5.8175e-22
Cmeg29824_c1	810.954	199.35	2.0243	4.3824e-41	2.518e-39
Cmeg29827_c0	1298.26	493.914	1.3942	6.4029e-24	2.2738e-22
Cmeg29834_c0	35.2393	94.576	-1.4243	2.125e-15	5.2002e-14
Cmeg29835_c0	4391.37	1406.2	1.6429	9.796e-127	1.6643e-124
Cmeg29835_c1	48.763	103.612	-1.0873	1.4463e-13	3.1801e-12
Cmeg29840_c0	17.4317	0.493777	5.1417	0.00014498	0.0012308
Cmeg29841_c0	7.61948	20.9242	-1.4574	0.00016402	0.0013804
Cmeg29842_c0	171.106	65.204	1.3919	0.00026277	0.0021189
Cmeg29846_c0	11.9891	37.2924	-1.6372	1.2377e-07	1.6293e-06
Cmeg29847_c0	98.6957	0.233894	8.721	1.9444e-18	5.5121e-17
Cmeg29858_c0	227.267	42.2756	2.4265	7.6032e-18	2.0781e-16
Cmeg29864_c0	227.16	78.3855	1.535	8.4833e-07	9.9917e-06
Cmeg29868_c0	16.9555	50.1763	-1.5652	1.7704e-09	2.8421e-08
Cmeg29875_c0	10.9302	28.4506	-1.3801	1.765e-05	0.00017528
Cmeg29890_c0	0.984816	9.71519	-3.3023	0.00050604	0.003885
Cmeg29895_c0	0.0428181	11.4088	-8.0577	0.00028519	0.0022853
Cmeg29897_c0	92.1077	260.631	-1.5006	2.34e-41	1.3544e-39
Cmeg29901_c0	0.171272	41.3912	-7.9169	3.2223e-12	6.4817e-11
Cmeg29902_c0	1.37018	10.6812	-2.9626	0.00040425	0.0031517
Cmeg29909_c0	2.05527	76.6116	-5.2202	3.0634e-25	1.1392e-23
Cmeg29917_c0	391.392	174.83	1.1627	9.5574e-05	0.00083592
Cmeg29926_c0	32.4989	1.5593	4.3814	9.0803e-07	1.0668e-05
Cmeg29932_c0	1.07045	10.0177	-3.2263	0.00044857	0.0034731
Cmeg29934_c0	36.8664	2.18301	4.0779	4.1726e-07	5.1321e-06
Cmeg29943_c0	48.3845	10.9993	2.1371	0.00049383	0.0038011
Cmeg29944_c0	66.0379	155.505	-1.2356	1.0914e-21	3.5696e-20
Cmeg29945_c0	32.8941	5.37957	2.6123	0.00045369	0.0035105
Cmeg29948_c0	358.219	55.2721	2.6962	1.1754e-32	5.4002e-31
Cmeg29951_c0	270.593	9.85605	4.779	1.4262e-48	9.5679e-47
Cmeg29952_c1	3.63954	19.7529	-2.4402	6.4726e-06	6.8481e-05
Cmeg29956_c0	126.701	12.2407	3.3717	4.4033e-17	1.1684e-15
Cmeg29965_c0	5.30944	17.1003	-1.6874	0.00028707	0.002298
Cmeg29970_c0	11.7322	43.1236	-1.878	1.7295e-09	2.7803e-08
Cmeg29975_c0	57.3681	8.91371	2.6862	2.0678e-06	2.3309e-05
Cmeg29979_c0	839.087	183.498	2.1931	2.3603e-50	1.6251e-48
Cmeg29980_c0	238.209	70.804	1.7503	1.2273e-09	1.9947e-08
Cmeg29991_c0	122.489	23.6246	2.3743	6.2237e-10	1.0461e-08
Cmeg29997_c0	16.1005	45.4098	-1.4959	1.9694e-08	2.8e-07
Cmeg30002_c2	41.2779	0.127342	8.3405	8.1485e-09	1.2141e-07
Cmeg30010_c0	28.9879	3.37847	3.101	0.00015156	0.0012819
Cmeg30012_c0	19.7374	1.63726	3.5916	0.00055541	0.0042283
Cmeg30016_c0	495.487	87.0789	2.5085	2.7076e-39	1.4665e-37
Cmeg30026_c0	142.215	44.1982	1.686	8.0746e-06	8.4484e-05
Cmeg30041_c0	111.802	34.4864	1.6968	6.5453e-05	0.00058992
Cmeg30042_c0	50.3498	104.59	-1.0547	2.2885e-13	4.9354e-12
Cmeg30046_c0	7.61391	20.7644	-1.4474	0.00018163	0.0015146
Cmeg30047_c0	14.601	60.0292	-2.0396	2.0579e-13	4.4503e-12
Cmeg30058_c0	64.8013	2.54685	4.6692	1.1659e-12	2.4068e-11
Cmeg30072_c0	77.5898	233.965	-1.5924	3.741e-39	2.017e-37
Cmeg30081_c0	1.32736	15.2346	-3.5207	9.7285e-06	9.9973e-05
Cmeg30084_c0	13.1452	39.3683	-1.5825	8.5464e-08	1.139e-06
Cmeg30088_c0	47.1102	5.61346	3.0691	1.6471e-06	1.8781e-05
Cmeg30099_c0	280.234	41.1914	2.7662	5.3618e-27	2.1068e-25
Cmeg30107_c0	37.5951	0.727671	5.6911	1.2161e-08	1.7727e-07
Cmeg30108_c0	50.9809	138.937	-1.4464	3.6563e-22	1.23e-20
Cmeg30109_c0	87.8203	20.7646	2.0804	5.2097e-06	5.5593e-05
Cmeg30111_c0	765.635	251.369	1.6068	3.7876e-22	1.2687e-20
Cmeg30120_c0	43.8457	7.3027	2.5859	6.0267e-05	0.00054717
Cmeg30122_c0	219.449	41.6633	2.397	6.4739e-17	1.7006e-15
Cmeg30125_c1	222.732	6.31489	5.1404	5.1996e-42	3.0545e-40
Cmeg30125_c2	156.861	3.37847	5.537	4.8808e-31	2.1504e-29
Cmeg30139_c0	3250.32	362.513	3.1645	0	0
Cmeg30147_c0	496.771	236.213	1.0725	0.00027735	0.0022286
Cmeg30148_c0	603.806	249.055	1.2776	4.2095e-09	6.4846e-08
Cmeg30157_c0	27.1895	70.2972	-1.3704	1.7296e-11	3.2912e-10
Cmeg30158_c0	26.5476	59.4151	-1.1622	8.4143e-09	1.2497e-07
Cmeg30159_c0	83.4854	21.3429	1.9678	3.0974e-05	0.00029554
Cmeg30163_c0	3291.78	559.417	2.5569	9.882e-260	6.1411e-257
Cmeg30166_c0	24.8345	96.8585	-1.9635	3.9609e-20	1.2195e-18
Cmeg30167_c0	18.0697	40.7293	-1.1725	1.693e-06	1.9258e-05
Cmeg30168_c0	201.517	80.5618	1.3227	0.00029388	0.0023494
Cmeg30171_c0	69.451	19.829	1.8084	0.0006174	0.0046551
Cmeg30174_c0	36.2601	86.2057	-1.2494	8.1916e-13	1.7044e-11
Cmeg30175_c0	22.0094	53.7175	-1.2873	1.0424e-08	1.528e-07
Cmeg30176_c0	2.355	18.5455	-2.9773	3.0428e-06	3.3515e-05
Cmeg30189_c0	25.0062	0	5.6442	3.4718e-06	3.7869e-05
Cmeg30192_c0	24.235	68.2384	-1.4935	6.0676e-12	1.1911e-10
Cmeg30194_c0	111.88	24.1158	2.2139	3.7343e-08	5.1904e-07
Cmeg30195_c0	22.1271	56.2612	-1.3463	2.3395e-09	3.7004e-08
Cmeg30198_c0	4.23899	22.0378	-2.3782	2.3618e-06	2.6408e-05
Cmeg30199_c0	15.5854	36.1757	-1.2148	4.6283e-06	4.9703e-05
Cmeg30201_c0	289.418	64.8048	2.159	6.9057e-18	1.894e-16
Cmeg30204_c0	225.486	0.0259883	13.083	8.7831e-22	2.8847e-20
Cmeg30206_c0	0.0428181	22.0045	-9.0054	2.1389e-06	2.4029e-05
Cmeg30208_c0	19.1397	44.5951	-1.2203	3.467e-07	4.3233e-06
Cmeg30213_c0	124.108	31.1339	1.995	2.4358e-07	3.0942e-06
Cmeg30227_c4	21.5298	45.3181	-1.0738	1.1597e-06	1.3484e-05
Cmeg30232_c0	6.25144	35.6873	-2.5132	8.9892e-10	1.4857e-08
Cmeg30235_c0	94.9628	240.782	-1.3423	5.5234e-35	2.6894e-33
Cmeg30252_c0	28.7348	85.4068	-1.5716	3.7074e-15	8.9063e-14
Cmeg30267_c0	74.5836	5.14879	3.8566	2.6903e-12	5.444e-11
Cmeg30271_c0	77.1428	17.8799	2.1092	1.4506e-05	0.00014602
Cmeg30275_c0	17.898	0.129941	7.1058	7.9973e-05	0.00070892
Cmeg30279_c0	9.16264	24.2455	-1.4039	6.5504e-05	0.00058996
Cmeg30289_c0	276.868	57.0182	2.2797	4.4384e-19	1.294e-17
Cmeg30298_c0	92.956	27.9114	1.7357	0.00017434	0.0014625
Cmeg30301_c0	115.637	7.47396	3.9516	1.1312e-18	3.2538e-17
Cmeg30310_c0	44.4435	125.479	-1.4974	9.8623e-21	3.1053e-19
Cmeg30315_c0	32.0297	0.961566	5.0579	2.9352e-07	3.6948e-06
Cmeg30317_c0	6.55117	20.9465	-1.6769	6.2452e-05	0.00056484
Cmeg30323_c0	41.5717	0.15593	8.0586	4.8568e-09	7.4331e-08
Cmeg30326_c0	595.452	113.052	2.397	4.0985e-43	2.469e-41
Cmeg30328_c0	52.7099	109.886	-1.0599	5.0816e-14	1.1516e-12
Cmeg30338_c0	84.9665	23.7928	1.8364	0.00011247	0.00097072
Cmeg30341_c0	24.2697	2.07906	3.5452	0.00014594	0.0012379
Cmeg30350_c1	130.021	9.55354	3.7666	8.0215e-20	2.4411e-18
Cmeg30355_c0	2678.83	1.81918	10.524	0	0
Cmeg30359_c0	11.888	27.4444	-1.207	6.9233e-05	0.00062118
Cmeg30361_c0	135.745	3.24853	5.385	8.2832e-27	3.2279e-25
Cmeg30365_c0	17.9836	61.4339	-1.7724	2.2657e-12	4.6045e-11
Cmeg30366_c0	96.9102	22.8455	2.0847	1.6084e-06	1.8366e-05
Cmeg30367_c1	15.5879	0.623718	4.6434	0.00050179	0.0038568
Cmeg30369_c0	6.8509	29.7223	-2.1172	1.5638e-07	2.0347e-06
Cmeg30370_c0	1.49863	16.3601	-3.4485	5.0797e-06	5.4328e-05
Cmeg30374_c0	488.656	74.0923	2.7214	1.3181e-44	8.2126e-43
Cmeg30376_c0	135.642	7.9641	4.0902	2.4299e-22	8.2092e-21
Cmeg30377_c0	180.818	42.6239	2.0848	5.6309e-11	1.0245e-09
Cmeg30379_c0	544.868	9.74768	5.8047	6.934e-105	9.1235e-103
Cmeg30385_c0	20.5099	0	5.3582	3.1533e-05	0.00030039
Cmeg30386_c0	68.6807	15.8528	2.1152	4.0582e-05	0.00037909
Cmeg30391_c0	855.038	80.9186	3.4014	7.6496e-107	1.0564e-104
Cmeg30396_c0	238.515	23.1036	3.3679	1.0587e-30	4.6298e-29
Cmeg30398_c0	13.113	28.8147	-1.1358	7.1368e-05	0.00063887
Cmeg30409_c0	27.8318	56.9296	-1.0324	8.3439e-08	1.1139e-06
Cmeg30410_c0	8.34953	40.0438	-2.2618	4.2529e-10	7.2778e-09
Cmeg30414_c0	126.186	22.0827	2.5146	3.2907e-11	6.148e-10
Cmeg30418_c0	1.413	99.8209	-6.1425	1.6622e-31	7.4343e-30
Cmeg30425_c0	7.45035	51.7034	-2.7949	2.1241e-14	4.9225e-13
Cmeg30430_c0	126.769	39.892	1.668	3.3007e-05	0.00031304
Cmeg30432_c0	14.3441	31.2899	-1.1252	3.7531e-05	0.00035255
Cmeg30433_c0	9.87	46.5598	-2.238	1.9949e-11	3.7777e-10
Cmeg30435_c0	3.16854	29.881	-3.2373	1.3019e-09	2.113e-08
Cmeg30438_c0	14.6515	40.4843	-1.4663	1.4714e-07	1.9239e-06
Cmeg30444_c2	23.3179	0.233894	6.6394	5.979e-06	6.343e-05
Cmeg30444_c7	100.596	31.3938	1.68	0.0001875	0.001558
Cmeg30452_c0	49.5851	10.5946	2.2266	0.00022821	0.0018626
Cmeg30453_c0	28.3456	117.731	-2.0543	5.9871e-25	2.2057e-23
Cmeg30460_c0	54.0788	0.103953	9.023	1.7124e-10	3.0359e-09
Cmeg30463_c1	104.832	14.3702	2.8669	1.2159e-11	2.3421e-10
Cmeg30467_c0	164.531	51.1436	1.6857	1.5902e-06	1.8186e-05
Cmeg30477_c0	0.0428181	345.093	-12.976	2.2887e-40	1.2899e-38
Cmeg30479_c0	303.871	0	9.2473	1.5578e-50	1.0756e-48
Cmeg30483_c0	194.687	390.207	-1.0031	1.0687e-43	6.5214e-42
Cmeg30488_c0	6.50878	38.7602	-2.5741	1.2079e-10	2.1609e-09
Cmeg30498_c0	162.077	40.825	1.9892	4.1188e-09	6.353e-08
Cmeg30499_c0	651.146	307.297	1.0833	1.9652e-05	0.00019345
Cmeg30508_c2	330.099	125.698	1.3929	3.8561e-07	4.7851e-06
Cmeg30510_c0	2.18372	12.3444	-2.499	0.00032319	0.0025628
Cmeg30512_c0	6.33708	20.5819	-1.6995	6.5853e-05	0.00059288
Cmeg30519_c0	8.25062	24.5547	-1.5734	2.4546e-05	0.00023756
Cmeg30535_c0	30.075	1.07072	4.8119	9.8872e-07	1.1599e-05
Cmeg30535_c1	198.833	8.70737	4.5132	9.6837e-35	4.648e-33
Cmeg30542_c0	68.5454	149.12	-1.1213	2.5662e-19	7.5752e-18
Cmeg30547_c0	1646.23	180.902	3.1859	1.6785e-186	5.2156e-184
Cmeg30549_c0	54.85	7.64055	2.8437	1.1127e-06	1.2976e-05
Cmeg30553_c0	123.614	43.9867	1.4907	0.00051862	0.0039674
Cmeg30559_c0	3.42545	13.4726	-1.9757	0.00059132	0.0044728
Cmeg30566_c0	4.40555	20.4515	-2.2148	9.5493e-06	9.8345e-05
Cmeg30572_c0	5.30987	19.4688	-1.8744	5.2854e-05	0.00048341
Cmeg30595_c0	8.38592	20.9899	-1.3237	0.00029326	0.0023452
Cmeg30596_c0	123.005	5.61346	4.4537	6.6654e-22	2.2118e-20
Cmeg30597_c0	118.914	22.3995	2.4084	6.4303e-10	1.0777e-08
Cmeg30610_c0	50.5506	242.984	-2.2651	1.8762e-53	1.3803e-51
Cmeg30618_c0	20.0389	0.519765	5.2688	4.1592e-05	0.00038791
Cmeg30620_c0	15.5858	0	4.9622	0.00037484	0.0029388
Cmeg30621_c0	158.632	5.95131	4.7363	5.131e-29	2.1522e-27
Cmeg30629_c0	613.753	102.6	2.5806	9.4358e-51	6.5537e-49
Cmeg30634_c0	43.8269	0	6.4537	5.3027e-10	8.9573e-09
Cmeg30637_c0	7.49317	29.4187	-1.9731	3.8935e-07	4.8239e-06
Cmeg30639_c0	6.03735	24.5644	-2.0246	2.8039e-06	3.1028e-05
Cmeg30642_c0	27.297	1.1175	4.6104	4.3745e-06	4.717e-05
Cmeg30647_c0	8.13544	55.3376	-2.766	3.2613e-15	7.8427e-14
Cmeg30649_c0	128.141	26.612	2.2676	1.5543e-09	2.5055e-08
Cmeg30653_c1	59.1318	149.068	-1.334	3.5615e-22	1.1998e-20
Cmeg30668_c0	64.9431	9.0751	2.8392	1.2043e-07	1.587e-06
Cmeg30671_c0	11.0899	51.2226	-2.2075	2.6041e-12	5.2785e-11
Cmeg30682_c1	5.56635	49.2779	-3.1461	1.0662e-14	2.5079e-13
Cmeg30692_c1	82.4591	168.517	-1.0311	3.0718e-20	9.5321e-19
Cmeg30696_c0	11.7347	28.1263	-1.2611	4.0419e-05	0.00037802
Cmeg30700_c1	102.464	34.4859	1.571	0.00061669	0.0046512
Cmeg30703_c1	16.7847	0.0519765	8.3351	0.00023575	0.0019178
Cmeg30703_c2	34.63	0.129941	8.058	9.2319e-08	1.2248e-06
Cmeg30706_c0	174.187	46.8568	1.8943	9.025e-09	1.3345e-07
Cmeg30707_c0	2.95445	16.8924	-2.5154	2.4837e-05	0.00023999
Cmeg30709_c0	458.363	33.4446	3.7766	7.8856e-66	6.897e-64
Cmeg30710_c0	4.9669	24.2891	-2.2899	1.0294e-06	1.2046e-05
Cmeg30712_c0	136.299	22.372	2.607	1.038e-12	2.1502e-11
Cmeg30714_c0	8.30671	23.1776	-1.4804	6.515e-05	0.00058744
Cmeg30722_c0	8.56362	23.5984	-1.4624	6.1157e-05	0.00055461
Cmeg30723_c0	5.00972	36.1349	-2.8506	1.2799e-10	2.2863e-09
Cmeg30728_c0	1491.58	182.687	3.0294	3.6929e-157	8.3055e-155
Cmeg30730_c0	32.0712	4.72986	2.7614	0.00027876	0.0022391
Cmeg30733_c0	2.48345	20.5892	-3.0515	7.2649e-07	8.6473e-06
Cmeg30734_c0	5.65627	35.3461	-2.6436	5.4869e-10	9.2553e-09
Cmeg30739_c0	32.5854	82.7438	-1.3444	4.5402e-13	9.5901e-12
Cmeg30748_c0	17.6411	35.8638	-1.0236	2.252e-05	0.00021939
Cmeg30751_c0	1.62709	18.4366	-3.5022	1.1744e-06	1.3648e-05
Cmeg30757_c0	45.901	2.59883	4.1426	1.2677e-08	1.8434e-07
Cmeg30758_c0	17.0759	83.0548	-2.2821	1.8218e-19	5.4735e-18
Cmeg30759_c0	303.707	12.0845	4.6514	2.6002e-53	1.901e-51
Cmeg30760_c0	22.9852	0.0519765	8.7886	2.5139e-05	0.00024281
Cmeg30768_c0	210.826	84.4179	1.3204	0.00022289	0.0018244
Cmeg30771_c0	9.03462	20.6347	-1.1915	0.00060139	0.0045417
Cmeg30775_c0	228.349	18.9714	3.5893	8.0308e-32	3.6331e-30
Cmeg30776_c0	9.80534	23.1194	-1.2375	0.00022298	0.0018245
Cmeg30781_c0	65.3152	12.1581	2.4255	4.0012e-06	4.3363e-05
Cmeg30783_c0	18.5402	0.961566	4.2691	0.0002452	0.0019877
Cmeg30784_c0	488.83	108.643	2.1697	2.0923e-29	8.8866e-28
Cmeg30786_c0	187.11	1.97511	6.5658	1.136e-37	5.922e-36
Cmeg30787_c0	167.74	30.8132	2.4446	9.6154e-14	2.1462e-12
Cmeg30790_c0	253.915	106.42	1.2546	0.00023481	0.0019108
Cmeg30791_c0	111.631	36.6434	1.6071	0.0002198	0.001801
Cmeg30794_c0	195.179	71.1392	1.4561	2.6568e-05	0.00025588
Cmeg30798_c0	144.725	32.3814	2.1601	1.0859e-09	1.7795e-08
Cmeg30800_c0	323.684	28.6651	3.4972	4.9316e-43	2.9634e-41
Cmeg30801_c0	297.203	83.4018	1.8333	5.6765e-13	1.1948e-11
Cmeg30806_c0	0.984816	211.736	-7.7482	5.565e-57	4.253e-55
Cmeg30811_c0	61.7441	0.649707	6.5704	1.7178e-13	3.7388e-12
Cmeg30831_c0	297.529	72.0301	2.0464	1.849e-16	4.7824e-15
Cmeg30831_c1	197.3	54.8212	1.8476	3.0175e-09	4.716e-08
Cmeg30836_c0	31.9928	98.7232	-1.6256	9.6561e-18	2.624e-16
Cmeg30844_c2	14.5543	64.2435	-2.1421	9.4615e-15	2.2321e-13
Cmeg30844_c4	9.07744	45.3495	-2.3207	1.9509e-11	3.7005e-10
Cmeg30847_c0	23.9002	62.6839	-1.3911	1.62e-10	2.8765e-09
Cmeg30848_c0	202.641	51.5747	1.9742	7.2208e-11	1.3077e-09
Cmeg30852_c0	35.8816	2.99047	3.5848	3.3243e-06	3.6361e-05
Cmeg30853_c0	13.3164	28.3522	-1.0903	0.00010834	0.00093816
Cmeg30854_c0	22.822	73.5951	-1.6892	5.1828e-14	1.1712e-12
Cmeg30855_c0	11.1327	23.3291	-1.0673	0.00050188	0.0038568
Cmeg30857_c0	726.241	120.26	2.5943	2.7813e-60	2.2416e-58
Cmeg30861_c0	4.58154	21.8522	-2.2539	4.0898e-06	4.4263e-05
Cmeg30863_c0	90.8562	19.0494	2.2538	4.3537e-07	5.3353e-06
Cmeg30869_c0	26.3802	73.1499	-1.4714	1.4853e-12	3.05e-11
Cmeg30874_c0	19.9961	0.493777	5.3397	4.0165e-05	0.00037579
Cmeg30875_c0	49.4352	6.65299	2.8935	2.7393e-06	3.0342e-05
Cmeg30876_c0	9.84945	52.4745	-2.4135	2.4394e-13	5.2321e-12
Cmeg30881_c0	106.938	17.9059	2.5783	4.1452e-10	7.1036e-09
Cmeg30895_c0	7.06499	47.1115	-2.7373	4.2743e-13	9.0528e-12
Cmeg30898_c0	19.2253	60.0277	-1.6426	1.8387e-11	3.4961e-10
Cmeg30911_c0	5.78044	45.9148	-2.9897	1.9242e-13	4.1727e-12
Cmeg30916_c0	84.2232	3.79429	4.4723	1.5526e-15	3.8312e-14
Cmeg30922_c0	30.2005	60.8068	-1.0097	4.0919e-08	5.6575e-07
Cmeg30934_c3	1.66991	12.7602	-2.9338	0.0001158	0.0009984
Cmeg30937_c0	37.337	96.5373	-1.3705	3.1806e-15	7.6564e-14
Cmeg30943_c0	22.6508	0.857613	4.7231	2.4397e-05	0.00023631
Cmeg30947_c0	9.24914	30.3982	-1.7166	1.1135e-06	1.2979e-05
Cmeg30948_c0	2.74036	13.6418	-2.3156	0.00023604	0.0019195
Cmeg30951_c0	44.2491	116.241	-1.3934	2.9583e-18	8.2969e-17
Cmeg30960_c1	4.45308	14.7593	-1.7287	0.00066465	0.004978
Cmeg30964_c3	2.95445	13.3788	-2.179	0.00037317	0.0029277
Cmeg30968_c0	84.4754	11.7405	2.847	1.4463e-09	2.3425e-08
Cmeg30972_c0	20.7672	106.444	-2.3577	4.6442e-25	1.7163e-23
Cmeg30974_c0	19.5679	48.0263	-1.2953	5.7433e-08	7.7769e-07
Cmeg30978_c0	388.867	0.389824	9.9622	6.1395e-59	4.8168e-57
Cmeg30982_c0	273.307	10.5512	4.695	1.8228e-48	1.216e-46
Cmeg30985_c0	21.2463	43.8388	-1.045	2.2749e-06	2.5484e-05
Cmeg30987_c0	304.952	117.048	1.3815	1.508e-06	1.7304e-05
Cmeg30987_c1	669.101	254.115	1.3967	3.8386e-13	8.1518e-12
Cmeg30992_c6	324.363	42.023	2.9484	3.3575e-34	1.5857e-32
Cmeg30993_c0	202.523	0	8.6619	2.5468e-36	1.2879e-34
Cmeg31007_c0	1851.48	288.399	2.6825	6.7548e-160	1.5794e-157
Cmeg31010_c1	6.80893	22.8629	-1.7475	2.0854e-05	0.00020468
Cmeg31012_c0	29.7564	0.415812	6.1611	3.2162e-07	4.0292e-06
Cmeg31016_c0	0.128454	8.78637	-6.0959	0.00052296	0.0039967
Cmeg31018_c0	4.19617	17.4566	-2.0566	7.0709e-05	0.00063369
Cmeg31019_c2	123.502	0.0259883	12.214	1.6838e-14	3.9175e-13
Cmeg31027_c0	1.58427	11.3571	-2.8417	0.000317	0.0025171
Cmeg31031_c0	5.9089	21.4143	-1.8576	2.3982e-05	0.00023287
Cmeg31034_c0	4.15336	22.7922	-2.4562	1.1962e-06	1.3888e-05
Cmeg31043_c0	4.83545	16.744	-1.7919	0.00023315	0.0018979
Cmeg31043_c1	6.29426	21.0505	-1.7417	4.5473e-05	0.00042145
Cmeg31046_c3	6.50835	23.0256	-1.8229	1.3847e-05	0.00013975
Cmeg31049_c0	382.307	141.843	1.4304	1.1186e-08	1.6337e-07
Cmeg31063_c0	123.447	3.40446	5.1803	4.0406e-24	1.4414e-22
Cmeg31076_c0	309.821	81.9215	1.9191	6.7499e-15	1.6052e-13
Cmeg31077_c0	1.413	11.9286	-3.0776	0.00015673	0.0013223
Cmeg31090_c0	29.6729	59.4417	-1.0023	6.3671e-08	8.5625e-07
Cmeg31099_c1	1302.24	162.611	3.0015	1.5077e-135	2.8946e-133
Cmeg31101_c0	151.306	12.3156	3.6189	7.7402e-22	2.5529e-20
Cmeg31102_c2	25.7722	72.5792	-1.4937	1.3032e-12	2.6855e-11
Cmeg31104_c0	4.15336	22.2901	-2.4241	1.7549e-06	1.9896e-05
Cmeg31111_c0	2.6119	14.5274	-2.4756	0.00010108	0.00088047
Cmeg31140_c3	28.6346	78.2564	-1.4504	3.4984e-13	7.4428e-12
Cmeg31140_c5	0.0428181	48.5448	-10.147	1.0637e-10	1.9102e-09
Cmeg31140_c6	39.1379	105.961	-1.4369	3.4633e-17	9.2413e-16
Cmeg31140_c7	12.1175	36.4096	-1.5872	2.5153e-07	3.1883e-06
Cmeg31145_c0	929.281	450.285	1.0453	3.2767e-06	3.5907e-05
Cmeg31156_c2	0	13.958	-4.803	9.6111e-06	9.8896e-05
Cmeg31159_c0	119.585	41.3879	1.5308	0.00037477	0.0029388
Cmeg31162_c0	2.69754	25.8802	-3.2621	1.5333e-08	2.2039e-07
Cmeg31169_c0	117.694	33.58	1.8094	8.1843e-06	8.5426e-05
Cmeg31174_c0	206.994	30.8699	2.7453	4.0189e-20	1.2358e-18
Cmeg31180_c0	72.7051	13.6698	2.4111	1.3174e-06	1.522e-05
Cmeg31184_c0	14.601	32.7275	-1.1644	1.883e-05	0.00018613
Cmeg31185_c0	130.056	45.0657	1.529	0.00021278	0.001749
Cmeg31188_c0	15037.8	2119.72	2.8266	0	0
Cmeg31191_c0	419.166	9.43062	5.474	1.1659e-79	1.2183e-77
Cmeg31197_c0	76.6872	0.285871	8.0675	1.9341e-15	4.7526e-14
Cmeg31200_c1	39.2137	80.7102	-1.0414	1.5038e-10	2.676e-09
Cmeg31223_c0	83.5818	7.06881	3.5636	1.5405e-12	3.1605e-11
Cmeg31224_c0	93.4312	5.04198	4.2118	2.7921e-16	7.1435e-15
Cmeg31228_c0	42.6121	8.21229	2.3754	0.0002628	0.0021189
Cmeg31235_c0	66.4969	2.209	4.9118	2.3906e-13	5.151e-12
Cmeg31237_c0	14.3012	74.3264	-2.3777	4.4293e-18	1.2262e-16
Cmeg31237_c1	7.83571	21.3117	-1.4435	0.00015193	0.0012845
Cmeg31240_c0	10.4104	29.0809	-1.482	7.6327e-06	8.0146e-05
Cmeg31246_c0	441.524	131.394	1.7486	1.4261e-16	3.709e-15
Cmeg31248_c0	8.65225	31.1849	-1.8497	3.6068e-07	4.4852e-06
Cmeg31264_c0	337.75	144.121	1.2287	4.6953e-05	0.00043363
Cmeg31266_c1	315.332	107.56	1.5517	3.6959e-09	5.7383e-08
Cmeg31278_c0	12.4228	44.929	-1.8547	9.6773e-10	1.5936e-08
Cmeg31282_c0	1.37018	10.3924	-2.9231	0.00051089	0.0039171
Cmeg31285_c0	65.3404	11.3987	2.5191	1.7445e-06	1.9797e-05
Cmeg31287_c1	3.55262	28.1965	-2.9886	8.3003e-09	1.2343e-07
Cmeg31287_c2	8.73446	25.0366	-1.5192	2.7072e-05	0.00026031
Cmeg31294_c0	166.016	52.4939	1.6611	2.3182e-06	2.5933e-05
Cmeg31297_c2	804.839	45.4982	4.1448	1.4138e-125	2.3513e-123
Cmeg31299_c0	400.047	18.4254	4.4404	3.0049e-67	2.6879e-65
Cmeg31309_c0	0.0428181	181.075	-12.046	5.1373e-26	1.9473e-24
Cmeg31313_c0	14.5153	0	4.8595	0.00064782	0.0048659
Cmeg31315_c0	1228.44	15.8791	6.2736	7.2556e-237	3.4268e-234
Cmeg31319_c0	17.7695	70.7057	-1.9924	2.8494e-15	6.9013e-14
Cmeg31323_c1	93.1615	28.6671	1.7003	0.00025767	0.002081
Cmeg31332_c3	12.8454	46.664	-1.8611	4.3641e-10	7.4518e-09
Cmeg31336_c0	60.3752	10.1354	2.5746	2.7482e-06	3.0426e-05
Cmeg31338_c0	7.23626	31.6529	-2.129	5.8167e-08	7.8627e-07
Cmeg31348_c0	42.1715	6.05163	2.8009	2.471e-05	0.00023895
Cmeg31353_c0	5.05254	21.6742	-2.1009	7.9946e-06	8.3685e-05
Cmeg31357_c0	2.86881	26.7747	-3.2223	9.6921e-09	1.426e-07
Cmeg31358_c0	14.1831	30.7958	-1.1186	4.5216e-05	0.00041939
Cmeg31365_c0	55.9406	13.411	2.0605	0.00032187	0.0025541
Cmeg31367_c0	176.059	54.9977	1.6786	7.9772e-07	9.4238e-06
Cmeg31369_c0	284.468	52.437	2.4396	3.7404e-22	1.2547e-20
Cmeg31370_c0	111.882	26.0478	2.1028	1.9476e-07	2.5092e-06
Cmeg31372_c0	2.52627	16.2167	-2.6824	2.4089e-05	0.00023371
Cmeg31379_c0	61.7047	0.259883	7.8914	7.3398e-13	1.5339e-11
Cmeg31385_c1	5.9089	18.1658	-1.6203	0.00023845	0.001937
Cmeg31388_c0	33.5266	2.6508	3.6608	5.3225e-06	5.6745e-05
Cmeg31392_c0	26.8474	0.961566	4.8033	3.8179e-06	4.1548e-05
Cmeg31395_c2	16.7847	45.9732	-1.4536	2.4017e-08	3.4002e-07
Cmeg31397_c0	20.724	60.9674	-1.5567	3.6463e-11	6.7908e-10
Cmeg31409_c0	484.887	38.5949	3.6512	6.2146e-67	5.538e-65
Cmeg31410_c0	37.4684	2.28697	4.0342	3.8799e-07	4.8121e-06
Cmeg31420_c0	28.3036	0	5.8229	7.0893e-07	8.4537e-06
Cmeg31441_c0	377.668	126.8	1.5746	4.2139e-11	7.7926e-10
Cmeg31458_c0	38.3376	289.776	-2.9181	3.9043e-75	3.8903e-73
Cmeg31458_c6	253.911	81.553	1.6385	1.0041e-08	1.4756e-07
Cmeg31467_c0	72.4504	197.313	-1.4454	9.0074e-31	3.9537e-29
Cmeg31470_c0	184.135	62.0579	1.5691	4.609e-06	4.9541e-05
Cmeg31471_c0	186.743	25.5418	2.8701	1.3637e-19	4.1181e-18
Cmeg31475_c0	304.184	122.582	1.3112	1.1994e-05	0.00012198
Cmeg31482_c0	22.9505	57.0965	-1.3149	2.5956e-09	4.0836e-08
Cmeg31485_c0	5.26663	21.1373	-2.0048	1.5002e-05	0.00015056
Cmeg31486_c2	40.3582	8.13433	2.3108	0.00055047	0.004192
Cmeg31489_c0	269.951	30.4434	3.1485	1.4078e-31	6.3443e-30
Cmeg31492_c0	65.8114	12.5783	2.3874	5.1663e-06	5.5204e-05
Cmeg31504_c0	62.6061	12.9944	2.2684	2.4171e-05	0.00023422
Cmeg31508_c0	4.23899	30.9453	-2.8679	2.5031e-09	3.9407e-08
Cmeg31512_c0	10.2335	38.1014	-1.8965	1.3262e-08	1.9236e-07
Cmeg31515_c1	27.1985	59.2779	-1.124	1.4192e-08	2.0523e-07
Cmeg31515_c2	9.41998	26.2744	-1.4799	2.1271e-05	0.00020809
Cmeg31527_c1	0.171272	19.413	-6.8246	4.8224e-07	5.8763e-06
Cmeg31527_c8	3.601	17.0875	-2.2465	4.7294e-05	0.00043627
Cmeg31532_c0	25.049	79.2356	-1.6614	8.7709e-15	2.0733e-13
Cmeg31533_c0	85.5506	21.1017	2.0194	1.3795e-05	0.00013928
Cmeg31542_c0	80.3268	13.0983	2.6165	4.0681e-08	5.6279e-07
Cmeg31545_c0	37.0377	0.0519765	9.4769	2.6031e-07	3.2872e-06
Cmeg31545_c1	59.9445	0.0259883	11.172	5.6984e-09	8.6706e-08
Cmeg31554_c0	73.362	19.8031	1.8893	0.00020065	0.0016568
Cmeg31555_c0	10.3312	27.8417	-1.4302	1.6154e-05	0.00016123
Cmeg31556_c0	9.24443	48.2945	-2.3852	2.6637e-12	5.3949e-11
Cmeg31556_c1	6.59399	29.565	-2.1647	1.3183e-07	1.7304e-06
Cmeg31561_c0	0.599453	32.1665	-5.7458	2.2699e-11	4.2849e-10
Cmeg31562_c0	597.074	246.224	1.2779	5.0455e-09	7.712e-08
Cmeg31567_c0	62.8959	198.3	-1.6566	1.5739e-34	7.5239e-33
Cmeg31569_c0	11.6037	37.3267	-1.6856	8.5146e-08	1.1354e-06
Cmeg31580_c0	13.659	28.0101	-1.0361	0.00016656	0.0013993
Cmeg31584_c0	77.5008	12.2665	2.6595	4.5239e-08	6.2256e-07
Cmeg31585_c0	207.627	546.966	-1.3975	6.8915e-80	7.3974e-78
Cmeg31586_c0	3.51108	18.1481	-2.3698	1.8903e-05	0.00018678
Cmeg31593_c0	13.659	28.1934	-1.0455	0.00014954	0.0012658
Cmeg31595_c1	1581.58	26.508	5.8988	9.98e-302	8.7288e-299
Cmeg31598_c0	44.7839	3.0926	3.8561	6.0123e-08	8.1132e-07
Cmeg31600_c0	9.97662	25.7284	-1.3667	4.8031e-05	0.00044255
Cmeg31607_c0	9.59125	36.9688	-1.9465	1.5401e-08	2.2122e-07
Cmeg31608_c0	977.601	102.732	3.2504	1.0567e-114	1.5695e-112
Cmeg31610_c0	59.6863	0.0259883	11.165	6.0402e-09	9.1494e-08
Cmeg31614_c0	15.9283	71.699	-2.1704	1.9504e-16	5.0392e-15
Cmeg31617_c0	25.6506	176.446	-2.7822	3.8711e-45	2.4443e-43
Cmeg31628_c0	61.5245	10.4338	2.5599	2.4942e-06	2.7823e-05
Cmeg31640_c0	86.9032	24.3232	1.8371	9.3195e-05	0.00081723
Cmeg31642_c0	8.9918	26.3261	-1.5498	1.4225e-05	0.00014344
Cmeg31646_c0	10.9387	23.661	-1.1131	0.00035985	0.0028319
Cmeg31647_c0	51.4716	3.95022	3.7038	1.3585e-08	1.967e-07
Cmeg31649_c0	563.356	28.7953	4.2901	2.8701e-91	3.3387e-89
Cmeg31650_c0	22.1305	85.0159	-1.9417	1.0331e-17	2.801e-16
Cmeg31653_c0	3.38263	37.5096	-3.471	4.5937e-12	9.0854e-11
Cmeg31661_c0	31.1943	82.4857	-1.4029	1.8242e-13	3.9594e-12
Cmeg31670_c0	600.592	47.1196	3.672	5.2563e-83	5.8276e-81
Cmeg31672_c0	7.75179	29.3431	-1.9204	5.3754e-07	6.4998e-06
Cmeg31673_c0	845.1	141.907	2.5742	6.758e-69	6.234e-67
Cmeg31681_c0	8.5208	21.7514	-1.352	0.00019903	0.0016452
Cmeg31691_c0	143.222	16.1382	3.1497	1.6207e-17	4.3691e-16
Cmeg31695_c0	100.79	7.55271	3.7382	1.3614e-15	3.377e-14
Cmeg31714_c0	454.871	91.4984	2.3136	3.4767e-31	1.5433e-29
Cmeg31716_c0	691.857	125.451	2.4634	2.0761e-52	1.4857e-50
Cmeg31720_c0	79.6365	9.45999	3.0735	4.436e-10	7.5472e-09
Cmeg31727_c0	17.3435	0.207906	6.3823	9.3768e-05	0.00082165
Cmeg31730_c0	652.042	310.076	1.0723	3.1275e-05	0.00029829
Cmeg31732_c0	82.1251	4.418	4.2164	1.6573e-14	3.8597e-13
Cmeg31734_c0	4.4959	24.8102	-2.4643	3.9233e-07	4.8558e-06
Cmeg31741_c0	1975.11	174.434	3.5012	1.9507e-253	1.1516e-250
Cmeg31744_c0	3.59672	104.514	-4.8609	8.6507e-34	4.0453e-32
Cmeg31745_c0	328.336	22.6566	3.8572	9.4291e-49	6.3438e-47
Cmeg31747_c0	24.709	0.0779648	8.308	7.9403e-06	8.3153e-05
Cmeg31751_c0	13.6162	40.8535	-1.5851	4.7842e-08	6.5457e-07
Cmeg31755_c0	60.5516	6.08723	3.3143	9.4006e-09	1.3866e-07
Cmeg31756_c0	106.617	19.9179	2.4203	4.1177e-09	6.353e-08
Cmeg31757_c0	130.119	28.3262	2.1996	3.769e-09	5.8403e-08
Cmeg31766_c0	279.855	101.98	1.4564	4.8446e-07	5.8971e-06
Cmeg31767_c0	82.7027	4.34004	4.2522	1.0629e-14	2.5026e-13
Cmeg31768_c1	3.04009	18.4777	-2.6036	8.0909e-06	8.458e-05
Cmeg31772_c1	32.4578	4.10615	2.9827	9.9351e-05	0.00086607
Cmeg31776_c0	135.368	21.5224	2.653	5.4951e-13	1.1576e-11
Cmeg31777_c1	25.0914	0.0519765	8.9151	1.2194e-05	0.00012391
Cmeg31779_c0	140.078	26.7419	2.3891	2.846e-11	5.3339e-10
Cmeg31781_c0	157.832	426.013	-1.4325	6.1033e-64	5.241e-62
Cmeg31781_c1	1366.73	365.834	1.9015	6.8822e-59	5.3816e-57
Cmeg31783_c0	102.191	16.5007	2.6307	4.9776e-10	8.4262e-09
Cmeg31786_c0	7.79289	23.8572	-1.6142	2.6212e-05	0.00025265
Cmeg31787_c0	81.0718	9.30588	3.123	1.9037e-10	3.3549e-09
Cmeg31792_c0	290.597	105.892	1.4564	2.9242e-07	3.683e-06
Cmeg31794_c0	18.4974	55.1772	-1.5767	2.4503e-10	4.2893e-09
Cmeg31795_c0	32.3602	76.6144	-1.2434	1.6514e-11	3.145e-10
Cmeg31797_c0	22.9544	63.4101	-1.4659	4.7865e-11	8.7812e-10
Cmeg31802_c0	148.536	21.2077	2.8081	2.1511e-15	5.2586e-14
Cmeg31804_c0	66.3788	159.6	-1.2657	1.1912e-22	4.0651e-21
Cmeg31822_c0	8.86335	20.5928	-1.2162	0.00054429	0.0041476
Cmeg31825_c4	6.18251	44.3404	-2.8424	1.1129e-12	2.3032e-11
Cmeg31829_c0	34.982	76.0185	-1.1197	1.4385e-10	2.5677e-09
Cmeg31830_c0	2.95445	25.9384	-3.1341	2.1065e-08	2.9895e-07
Cmeg31840_c0	31.8789	71.0743	-1.1567	3.2385e-10	5.6027e-09
Cmeg31843_c0	1373.67	450.01	1.61	1.211e-38	6.4266e-37
Cmeg31846_c0	0.342545	59.2985	-7.4356	1.1532e-17	3.1231e-16
Cmeg31856_c0	122.534	39.3231	1.6397	6.7593e-05	0.00060673
Cmeg31860_c1	1.49863	17.5917	-3.5532	1.9084e-06	2.1553e-05
Cmeg31862_c0	13.2098	41.4097	-1.6484	2.2942e-08	3.25e-07
Cmeg31865_c0	161.332	22.0147	2.8735	3.6217e-17	9.653e-16
Cmeg31867_c0	29.3732	73.3116	-1.3195	1.3938e-11	2.6651e-10
Cmeg31868_c0	160.913	59.9152	1.4253	0.00023029	0.0018778
Cmeg31879_c0	67.9335	14.0337	2.2752	1.0241e-05	0.00010501
Cmeg31886_c0	15.6081	32.0032	-1.0359	5.7186e-05	0.00052121
Cmeg31887_c0	146.94	32.2517	2.1878	4.7396e-10	8.0464e-09
Cmeg31890_c0	1.71272	22.5368	-3.7179	5.2328e-08	7.1182e-07
Cmeg31891_c0	22.2247	0.649707	5.0962	1.8682e-05	0.00018475
Cmeg31895_c0	117.31	13.7738	3.0903	2.9182e-14	6.7102e-13
Cmeg31898_c0	194.842	0.233894	9.7022	2.2682e-31	1.0106e-29
Cmeg31899_c0	17.2488	0.0519765	8.3744	0.00019808	0.0016378
Cmeg31902_c0	70.0924	0.0259883	11.397	6.0973e-10	1.0256e-08
Cmeg31910_c0	654.327	10.9083	5.9065	4.613e-126	7.7259e-124
Cmeg31914_c1	20.3673	0.987554	4.3663	0.00010372	0.00090083
Cmeg31914_c2	2.48345	24.4612	-3.3001	3.4466e-08	4.8104e-07
Cmeg31914_c3	0.770726	21.2737	-4.7867	4.6822e-08	6.4208e-07
Cmeg31915_c0	193.552	59.1555	1.7101	1.1014e-07	1.4547e-06
Cmeg31915_c1	320.855	89.3217	1.8448	4.3839e-14	9.9543e-13
Cmeg31919_c0	248.561	24.6348	3.3348	1.5884e-31	7.1179e-30
Cmeg31931_c1	121.352	26.6226	2.1885	1.5026e-08	2.1636e-07
Cmeg31934_c0	17.6839	50.4297	-1.5118	2.7843e-09	4.3688e-08
Cmeg31935_c0	0.299727	57.0242	-7.5718	7.8381e-17	2.0543e-15
Cmeg31937_c1	1941.27	32.0469	5.9207	0	0
Cmeg31947_c0	15.0728	44.0761	-1.548	1.9842e-08	2.8193e-07
Cmeg31951_c0	4.23899	30.1529	-2.8305	4.623e-09	7.0892e-08
Cmeg31952_c0	99.2215	26.6899	1.8944	1.4354e-05	0.00014467
Cmeg31959_c0	30.3567	69.5643	-1.1963	2.779e-10	4.8291e-09
Cmeg31962_c0	23.0361	0.389824	5.8849	7.4908e-06	7.8725e-05
Cmeg31964_c0	91.5096	27.21	1.7498	0.0001668	0.0014007
Cmeg31969_c0	606.075	290.183	1.0625	8.8015e-05	0.00077497
Cmeg31969_c1	372.598	1288.33	-1.7898	1.5179e-228	6.5172e-226
Cmeg31969_c2	16.7847	41.5227	-1.3068	4.0842e-07	5.0333e-06
Cmeg31969_c4	15.1148	31.3379	-1.0519	6.1188e-05	0.00055469
Cmeg31969_c5	5.97955	18.822	-1.6543	0.00016114	0.0013581
Cmeg31969_c7	1001.7	438.559	1.1916	4.6375e-11	8.516e-10
Cmeg31975_c0	1096.32	123.238	3.1531	4.9039e-123	7.878e-121
Cmeg31977_c0	18.5831	46.1216	-1.3115	8.9714e-08	1.1909e-06
Cmeg31982_c7	3074.07	254.564	3.594	0	0
Cmeg31990_c0	1.11327	10.9639	-3.2999	0.00022112	0.0018112
Cmeg31993_c0	293.979	0.0259883	13.466	4.379e-26	1.6733e-24
Cmeg31997_c0	87.1378	0	7.4452	5.6408e-18	1.5507e-16
Cmeg32000_c0	18.9808	92.5465	-2.2856	1.5621e-21	5.074e-20
Cmeg32008_c0	109.486	19.6991	2.4745	1.1582e-09	1.8901e-08
Cmeg32013_c0	0.256909	12.7862	-5.6372	2.4025e-05	0.00023318
Cmeg32015_c0	340.404	122.463	1.4749	1.4802e-08	2.1366e-07
Cmeg32017_c0	614.495	141.205	2.1216	7.1531e-35	3.4544e-33
Cmeg32026_c0	6.20862	45.9249	-2.8869	3.411e-13	7.2699e-12
Cmeg32031_c0	105.618	2.26098	5.5458	1.9197e-21	6.1933e-20
Cmeg32043_c0	3.46827	18.6021	-2.4232	1.2659e-05	0.00012841
Cmeg32047_c0	756.026	74.5057	3.343	1.4243e-92	1.6734e-90
Cmeg32051_c1	2.95445	27.9634	-3.2426	4.3116e-09	6.6375e-08
Cmeg32056_c0	15.7185	46.9577	-1.5789	5.1279e-09	7.8328e-08
Cmeg32060_c0	21.9224	0.545753	5.328	1.7257e-05	0.00017181
Cmeg32062_c1	1.37018	15.4887	-3.4988	8.4498e-06	8.7711e-05
Cmeg32064_c0	7.49317	23.4375	-1.6452	2.6612e-05	0.00025605
Cmeg32081_c3	119.32	1.92313	5.9552	1.8476e-24	6.6411e-23
Cmeg32084_c0	323.168	32.9651	3.2933	8.0819e-40	4.4592e-38
Cmeg32084_c1	184.135	25.0069	2.8804	1.921e-19	5.7495e-18
Cmeg32084_c2	226.864	21.5456	3.3964	1.3566e-29	5.7827e-28
Cmeg32086_c0	150.965	26.8581	2.4908	6.4446e-13	1.3528e-11
Cmeg32092_c0	16.3235	68.5669	-2.0706	2.8586e-15	6.9167e-14
Cmeg32095_c0	33.1481	5.45753	2.6026	0.00045064	0.003488
Cmeg32096_c0	19.1825	45.5837	-1.2487	1.9531e-07	2.5149e-06
Cmeg32100_c0	2.31218	21.2563	-3.2006	3.3693e-07	4.2076e-06
Cmeg32102_c2	5.39508	30.3405	-2.4915	1.7853e-08	2.5505e-07
Cmeg32104_c0	8.47841	26.7105	-1.6555	6.9133e-06	7.2812e-05
Cmeg32105_c0	17.4698	0.285871	5.9334	9.4584e-05	0.00082818
Cmeg32108_c0	3.33981	56.8478	-4.0893	1.48e-18	4.2363e-17
Cmeg32110_c2	24.6838	72.0062	-1.5446	7.6156e-13	1.5859e-11
Cmeg32117_c0	3.76799	93.5268	-4.6335	2.8632e-30	1.2406e-28
Cmeg32131_c0	102.373	31.1306	1.7174	0.00010298	0.00089542
Cmeg32135_c1	36.01	101.172	-1.4903	5.8878e-17	1.5518e-15
Cmeg32137_c1	267.066	95.4138	1.4849	3.9593e-07	4.8979e-06
Cmeg32142_c0	73.818	9.8233	2.9097	8.6037e-09	1.277e-07
Cmeg32144_c0	20.2101	118.936	-2.557	2.255e-29	9.5605e-28
Cmeg32147_c0	15.561	36.1268	-1.2151	4.6859e-06	5.0299e-05
Cmeg32147_c4	30.1679	1.35139	4.4805	1.7965e-06	2.0348e-05
Cmeg32147_c5	1.66991	15.8014	-3.2422	1.0159e-05	0.00010431
Cmeg32160_c1	9513.8	4387.5	1.1166	2.2275e-69	2.0792e-67
Cmeg32168_c0	0.428181	8.44099	-4.3011	0.00064827	0.0048669
Cmeg32170_c1	118.948	34.1228	1.8015	8.2346e-06	8.5854e-05
Cmeg32171_c0	527.872	1.94912	8.0812	2.0662e-96	2.5151e-94
Cmeg32184_c0	23.508	52.548	-1.1605	6.187e-08	8.3298e-07
Cmeg32185_c1	0.89918	11.7217	-3.7044	8.7561e-05	0.00077126
Cmeg32188_c0	501.334	112.219	2.1595	7.9721e-30	3.4292e-28
Cmeg32189_c0	10.1907	43.2538	-2.0856	3.1757e-10	5.4981e-09
Cmeg32197_c3	3.25418	68.5822	-4.3975	1.9244e-22	6.5295e-21
Cmeg32200_c0	2119.66	0.961566	11.106	1.3182e-265	9.1555e-263
Cmeg32201_c0	7.06499	36.2796	-2.3604	1.5504e-09	2.5009e-08
Cmeg32204_c0	47.9443	4.8598	3.3024	3.4674e-07	4.3233e-06
Cmeg32210_c0	33.0128	66.7332	-1.0154	8.3227e-09	1.2369e-07
Cmeg32212_c0	314.143	71.5654	2.1341	7.6933e-19	2.221e-17
Cmeg32217_c1	86.4223	23.2595	1.8936	5.1909e-05	0.0004755
Cmeg32220_c1	73.8175	18.8155	1.972	8.5805e-05	0.00075635
Cmeg32228_c0	10.1907	22.018	-1.1114	0.00058251	0.0044103
Cmeg32232_c4	125.499	42.5495	1.5605	0.00017571	0.0014724
Cmeg32248_c0	797.116	208.656	1.9337	1.865e-36	9.4713e-35
Cmeg32249_c0	43.4415	186.799	-2.1043	2.599e-39	1.4109e-37
Cmeg32249_c1	5.69481	64.4181	-3.4997	1.0573e-19	3.2009e-18
Cmeg32251_c0	73.0233	167.824	-1.2005	9.5185e-23	3.2577e-21
Cmeg32253_c0	120.321	29.892	2.0091	2.9789e-07	3.7459e-06
Cmeg32254_c0	29.2019	82.8004	-1.5036	2.9977e-14	6.8863e-13
Cmeg32256_c4	1.15609	9.7456	-3.0755	0.00063519	0.0047786
Cmeg32263_c0	131.666	409.686	-1.6376	8.3917e-69	7.7109e-67
Cmeg32263_c1	60.1115	135.265	-1.1701	2.8762e-18	8.0763e-17
Cmeg32268_c0	252.203	13.7442	4.1977	4.4915e-41	2.5744e-39
Cmeg32271_c0	309.89	77.6399	1.9969	3.163e-16	8.0492e-15
Cmeg32272_c0	10.4052	22.6618	-1.123	0.00045658	0.0035316
Cmeg32275_c0	7.66444	43.7385	-2.5127	1.1862e-11	2.2867e-10
Cmeg32276_c0	177.357	10.8922	4.0253	2.7717e-28	1.1246e-26
Cmeg32284_c0	8.18125	23.4674	-1.5203	4.8175e-05	0.00044353
Cmeg32286_c3	13.3164	29.6084	-1.1528	5.0825e-05	0.00046611
Cmeg32291_c0	5.95172	17.3555	-1.544	0.00043405	0.0033696
Cmeg32301_c0	0.509535	10.42	-4.354	0.00014784	0.0012527
Cmeg32304_c0	137.209	40.5375	1.759	3.4477e-06	3.7624e-05
Cmeg32305_c0	95.1816	30.1474	1.6586	0.0003582	0.0028206
Cmeg32306_c2	2.05527	44.9015	-4.4494	2.9042e-15	7.0198e-14
Cmeg32307_c0	54.6359	144.688	-1.405	1.7409e-22	5.9151e-21
Cmeg32308_c0	102.339	16.8404	2.6034	6.9864e-10	1.1684e-08
Cmeg32309_c2	0.342545	16.5805	-5.5971	1.4898e-06	1.712e-05
Cmeg32310_c0	762.94	355.764	1.1006	1.5601e-06	1.7849e-05
Cmeg32315_c0	285.41	48.1789	2.5666	2.8079e-24	1.0062e-22
Cmeg32316_c0	19.9464	59.9461	-1.5875	3.6613e-11	6.8134e-10
Cmeg32320_c0	6.89329	19.1274	-1.4724	0.00029548	0.0023606
Cmeg32322_c0	0	28.0754	-5.8112	4.3683e-10	7.4535e-09
Cmeg32324_c0	135.477	34.6533	1.967	1.1281e-07	1.4891e-06
Cmeg32332_c0	193.172	0.649707	8.2159	4.6744e-36	2.3436e-34
Cmeg32336_c0	6.89371	18.9974	-1.4625	0.0003226	0.002559
Cmeg32341_c2	2.82599	24.6369	-3.124	4.8783e-08	6.6706e-07
Cmeg32345_c0	1.37018	14.2694	-3.3805	2.2402e-05	0.00021843
Cmeg32347_c0	15.4145	32.3567	-1.0698	4.0941e-05	0.00038215
Cmeg32350_c1	111.54	31.9689	1.8028	1.547e-05	0.00015493
Cmeg32365_c0	0.813544	12.9681	-3.9946	2.8706e-05	0.00027523
Cmeg32370_c0	61.9133	15.8011	1.9702	0.00032685	0.0025901
Cmeg32376_c0	77.8283	14.5202	2.4222	4.9781e-07	6.0503e-06
Cmeg32382_c0	350.422	84.6279	2.0499	3.5252e-19	1.0328e-17
Cmeg32385_c0	14.1792	35.7401	-1.3338	2.1286e-06	2.3948e-05
Cmeg32392_c0	293.425	0.0259883	13.463	4.7295e-26	1.7985e-24
Cmeg32394_c0	227.436	13.8491	4.0376	6.7005e-36	3.3453e-34
Cmeg32398_c0	240.238	11.7207	4.3573	1.7677e-40	1.001e-38
Cmeg32399_c0	216.247	86.4936	1.322	0.00017903	0.0014971
Cmeg32403_c0	3.38263	20.6867	-2.6125	2.273e-06	2.5475e-05
Cmeg32403_c1	26.2903	2.8847	3.188	0.00023183	0.0018889
Cmeg32410_c0	49.6262	133.969	-1.4327	2.8851e-21	9.232e-20
Cmeg32413_c0	74.9741	12.9432	2.5342	2.6078e-07	3.2914e-06
Cmeg32414_c0	468.566	75.0299	2.6427	8.6153e-41	4.9143e-39
Cmeg32415_c0	268.268	37.079	2.855	3.1954e-27	1.2682e-25
Cmeg32423_c0	8.56362	550.396	-6.0061	1.1449e-166	2.8459e-164
Cmeg32427_c0	119.127	15.541	2.9384	1.711e-13	3.7274e-12
Cmeg32429_c0	24422.3	8830.1	1.4677	0	0
Cmeg32432_c6	12.4382	45.5356	-1.8722	6.4248e-10	1.0776e-08
Cmeg32435_c0	0.385363	19.8116	-5.684	1.4898e-07	1.9459e-06
Cmeg32438_c0	34.3774	0.389824	6.4625	3.8021e-08	5.2784e-07
Cmeg32445_c0	61.1001	16.3986	1.8976	0.00064591	0.0048531
Cmeg32446_c1	8088.15	3366.86	1.2644	4.1268e-99	5.2114e-97
Cmeg32451_c0	10.3641	23.9817	-1.2103	0.0001962	0.0016234
Cmeg32452_c0	14.8579	42.2309	-1.5071	5.5765e-08	7.564e-07
Cmeg32472_c0	178.788	4.10874	5.4434	6.3249e-35	3.0607e-33
Cmeg32474_c0	123.321	247.182	-1.0032	2.6488e-28	1.0785e-26
Cmeg32476_c0	206.313	614.666	-1.575	5.1241e-99	6.4365e-97
Cmeg32484_c0	14.6425	38.5705	-1.3973	5.0348e-07	6.1098e-06
Cmeg32499_c3	933.54	2295.81	-1.2982	0	0
Cmeg32500_c0	197.882	68.6841	1.5266	5.1897e-06	5.5404e-05
Cmeg32503_c0	11.0043	41.4094	-1.9119	2.7862e-09	4.369e-08
Cmeg32509_c0	5.9089	27.6785	-2.2278	2.4457e-07	3.1051e-06
Cmeg32510_c0	38.8797	5.84736	2.7332	7.2895e-05	0.00065162
Cmeg32512_c1	298.916	40.2298	2.8934	9.1369e-31	4.0031e-29
Cmeg32513_c0	35.3677	4.91178	2.8481	9.0035e-05	0.00079099
Cmeg32515_c0	6769.1	28.1687	7.9087	0	0
Cmeg32516_c0	46.6572	208.694	-2.1612	1.3496e-44	8.3868e-43
Cmeg32528_c1	23.9931	2.83272	3.0824	0.0006008	0.0045387
Cmeg32530_c2	19.3542	50.3811	-1.3802	1.1125e-08	1.6258e-07
Cmeg32536_c0	7.06499	49.0931	-2.7968	9.4005e-14	2.1022e-12
Cmeg32538_c1	98.3138	311.263	-1.6627	2.292e-53	1.6809e-51
Cmeg32542_c0	225.755	7.64055	4.8849	2.2373e-41	1.2981e-39
Cmeg32542_c1	33.8246	1.01354	5.0606	1.3638e-07	1.7882e-06
Cmeg32545_c0	6.80808	24.1431	-1.8263	8.4312e-06	8.7556e-05
Cmeg32554_c0	277.536	75.6191	1.8759	7.5681e-13	1.5774e-11
Cmeg32559_c0	4.75281	29.5034	-2.634	1.4999e-08	2.1611e-07
Cmeg32560_c3	25.5735	103.449	-2.0162	8.1532e-22	2.6853e-20
Cmeg32561_c0	65.7181	0.545753	6.9119	3.4306e-14	7.8501e-13
Cmeg32562_c1	10.3187	25.3097	-1.2944	8.2096e-05	0.00072611
Cmeg32565_c0	54.2968	188.674	-1.797	3.8785e-35	1.8963e-33
Cmeg32582_c0	156.871	31.4593	2.318	8.2985e-12	1.6169e-10
Cmeg32584_c0	430.403	62.7617	2.7777	7.8008e-41	4.4604e-39
Cmeg32585_c0	24.7857	56.3545	-1.185	1.543e-08	2.2151e-07
Cmeg32593_c0	4.41026	33.7439	-2.9357	3.6123e-10	6.2124e-09
Cmeg32596_c0	172.428	436.377	-1.3396	7.1074e-62	5.9099e-60
Cmeg32596_c3	12.3325	56.8171	-2.2039	1.7697e-13	3.8446e-12
Cmeg32599_c2	157.742	0.0519765	11.567	5.3788e-20	1.6432e-18
Cmeg32600_c0	58.8638	10.683	2.4621	8.9551e-06	9.2549e-05
Cmeg32607_c0	158.523	0.0519765	11.575	4.5812e-20	1.4068e-18
Cmeg32609_c1	1.75554	14.0337	-2.9989	4.7147e-05	0.00043508
Cmeg32610_c0	360.504	124.519	1.5336	5.8435e-10	9.8427e-09
Cmeg32611_c0	6998.12	2586.43	1.436	4.3203e-134	8.0333e-132
Cmeg32612_c0	38.5341	2.63989	3.8676	4.7961e-07	5.8502e-06
Cmeg32615_c3	5.69438	39.241	-2.7848	2.9192e-11	5.4625e-10
Cmeg32621_c0	6.3799	17.646	-1.4677	0.00051747	0.0039598
Cmeg32621_c2	1.62709	19.1162	-3.5544	6.8572e-07	8.1867e-06
Cmeg32623_c0	6.72244	19.4912	-1.5358	0.00019911	0.0016452
Cmeg32624_c0	6.20862	22.478	-1.8562	1.5154e-05	0.00015203
Cmeg32632_c0	114.788	27.921	2.0395	3.5214e-07	4.386e-06
Cmeg32636_c0	34.5606	78.4955	-1.1835	2.5168e-11	4.7396e-10
Cmeg32637_c0	40.6935	85.0268	-1.0631	3.3084e-11	6.1762e-10
Cmeg32638_c1	4.94421	17.672	-1.8377	0.00013327	0.0011374
Cmeg32644_c1	0.171272	10.1354	-5.887	0.00018133	0.001513
Cmeg32646_c2	27.9602	78.543	-1.4901	1.6812e-13	3.6694e-12
Cmeg32648_c0	6.98492	23.2335	-1.7339	1.9038e-05	0.00018787
Cmeg32649_c0	16.7847	41.4744	-1.3051	4.2096e-07	5.1722e-06
Cmeg32650_c0	5.13817	59.6428	-3.537	1.9359e-18	5.4947e-17
Cmeg32658_c3	60.8107	128.254	-1.0766	2.6238e-16	6.7202e-15
Cmeg32658_c4	76.6478	17.7757	2.1083	1.5589e-05	0.00015593
Cmeg32661_c0	9.67689	27.6208	-1.5131	1.0801e-05	0.00011057
Cmeg32663_c0	10.7902	31.9136	-1.5645	1.6022e-06	1.8314e-05
Cmeg32665_c0	127.496	33.7554	1.9173	6.0205e-07	7.228e-06
Cmeg32668_c0	7.96417	34.7723	-2.1263	1.3269e-08	1.9236e-07
Cmeg32675_c0	41.0197	4.08016	3.3296	2.135e-06	2.4009e-05
Cmeg32682_c0	32.6668	5.45753	2.5815	0.00054544	0.004155
Cmeg32691_c0	113.718	25.16	2.1763	5.1084e-08	6.9611e-07
Cmeg32695_c0	21.5375	1.3254	4.0223	0.00012212	0.0010478
Cmeg32698_c0	21.7576	0.103953	7.7094	1.8281e-05	0.00018116
Cmeg32701_c0	0.727908	20.1334	-4.7897	1.0684e-07	1.4119e-06
Cmeg32709_c0	119.504	21.367	2.4836	1.7676e-10	3.1221e-09
Cmeg32715_c0	167.227	39.7415	2.0731	3.7915e-10	6.5069e-09
Cmeg32716_c0	159.538	44.1621	1.853	8.6678e-08	1.1538e-06
Cmeg32719_c0	86.979	27.3586	1.6687	0.0005802	0.0043943
Cmeg32727_c0	442.326	139.116	1.6688	8.4356e-15	1.9961e-13
Cmeg32729_c0	20.9381	77.6519	-1.8909	5.3734e-16	1.3601e-14
Cmeg32740_c1	31.604	103.65	-1.7135	2.5414e-19	7.5208e-18
Cmeg32740_c2	43.5053	91.4225	-1.0714	5.2088e-12	1.0268e-10
Cmeg32742_c0	117.484	244.725	-1.0587	2.8315e-29	1.1983e-27
Cmeg32749_c0	137.344	50.0973	1.455	0.00043196	0.0033555
Cmeg32751_c0	115.523	0	7.852	8.5396e-23	2.9312e-21
Cmeg32751_c1	450.918	0	9.8167	2.613e-69	2.4293e-67
Cmeg32753_c0	90.8335	12.5781	2.8523	3.3145e-10	5.73e-09
Cmeg32763_c0	38.2374	2.57284	3.8936	4.8289e-07	5.8811e-06
Cmeg32765_c0	204.814	49.1285	2.0597	5.9873e-12	1.1773e-10
Cmeg32775_c0	6.20862	17.5722	-1.501	0.00046923	0.0036236
Cmeg32776_c0	2.99855	17.1523	-2.5161	2.1475e-05	0.00020995
Cmeg32793_c0	27.276	3.30051	3.0469	0.00028704	0.002298
Cmeg32801_c0	40.5483	7.06881	2.5201	0.0001648	0.0013855
Cmeg32809_c0	152.302	306.836	-1.0105	6.1734e-35	2.9936e-33
Cmeg32810_c0	732.942	290.937	1.333	2.4976e-12	5.0671e-11
Cmeg32814_c0	119.487	0.493777	7.9188	2.0204e-23	7.079e-22
Cmeg32821_c0	114.669	40.281	1.5093	0.00065339	0.0049015
Cmeg32823_c0	462.832	195.837	1.2408	1.1751e-06	1.365e-05
Cmeg32824_c0	221.772	79.8804	1.4732	5.0466e-06	5.3999e-05
Cmeg32825_c3	3.02638	14.3775	-2.2481	0.00018913	0.0015699
Cmeg32834_c0	23.8505	54.3025	-1.187	2.7486e-08	3.8704e-07
Cmeg32835_c0	163.712	29.59	2.468	1.1426e-13	2.5288e-12
Cmeg32842_c1	342.01	110.719	1.6271	4.5602e-11	8.3935e-10
Cmeg32843_c0	47.955	0.0519765	9.8496	1.026e-08	1.5058e-07
Cmeg32850_c0	14.9435	39.7652	-1.412	2.972e-07	3.7391e-06
Cmeg32852_c0	122.586	32.1397	1.9314	7.9307e-07	9.3782e-06
Cmeg32856_c0	4.23942	22.064	-2.3798	2.3163e-06	2.5924e-05
Cmeg32863_c0	8.47798	50.9191	-2.5864	1.4512e-13	3.1879e-12
Cmeg32869_c0	4.45308	15.0992	-1.7616	0.00052059	0.0039811
Cmeg32870_c0	313.964	107.928	1.5405	5.8743e-09	8.9152e-08
Cmeg32873_c0	33.5159	79.1343	-1.2395	8.2345e-12	1.6071e-10
Cmeg32877_c0	157.897	4.05417	5.2834	1.1458e-30	5.0016e-29
Cmeg32878_c1	42.2075	1.92313	4.456	1.7449e-08	2.4957e-07
Cmeg32883_c0	40.759	0	6.349	2.1284e-09	3.3869e-08
Cmeg32886_c0	14.9863	45.5559	-1.604	6.8789e-09	1.0347e-07
Cmeg32890_c0	57.4075	13.384	2.1007	0.00019619	0.0016234
Cmeg32900_c0	126.979	44.6738	1.5071	0.00034549	0.0027259
Cmeg32901_c0	17.6419	39.8229	-1.1746	2.1685e-06	2.435e-05
Cmeg32903_c0	53.0122	5.74341	3.2063	1.5271e-07	1.9902e-06
Cmeg32921_c0	9.33435	57.9549	-2.6343	2.0997e-15	5.1435e-14
Cmeg32923_c0	1016.46	321.122	1.6624	1.2283e-31	5.546e-30
Cmeg32934_c0	4.83845	22.1423	-2.1942	4.4317e-06	4.7723e-05
Cmeg32950_c0	11.4324	37.0535	-1.6965	8.7624e-08	1.1658e-06
Cmeg32951_c0	102.378	1.01354	6.6584	2.4247e-21	7.7798e-20
Cmeg32955_c0	35.0697	71.5457	-1.0286	1.9869e-09	3.1789e-08
Cmeg32958_c0	7.19344	29.2113	-2.0218	3.2939e-07	4.1179e-06
Cmeg32963_c0	18.3326	0.0519765	8.4623	0.00013252	0.0011318
Cmeg32972_c0	12.1638	37.0421	-1.6066	1.7131e-07	2.2179e-06
Cmeg32975_c3	13.3622	31.7075	-1.2467	1.445e-05	0.00014552
Cmeg32977_c0	2.1409	13.384	-2.6442	0.00013443	0.001146
Cmeg32979_c0	0.428181	10.8319	-4.6609	9.9282e-05	0.00086578
Cmeg32986_c3	24.4063	50.5479	-1.0504	3.6306e-07	4.5124e-06
Cmeg32991_c0	21.3046	2.07906	3.3572	0.00059217	0.0044778
Cmeg32993_c0	21.1008	78.0339	-1.8868	4.8392e-16	1.2261e-14
Cmeg33000_c0	15.0292	43.3289	-1.5276	3.1306e-08	4.39e-07
Cmeg33008_c0	359.68	122.29	1.5564	2.5011e-10	4.375e-09
Cmeg33015_c0	11.1327	34.7203	-1.641	3.2688e-07	4.0885e-06
Cmeg33019_c0	495.222	39.8665	3.6348	5.767e-68	5.238e-66
Cmeg33020_c0	541.082	195.622	1.4678	1.3784e-12	2.8354e-11
Cmeg33024_c0	131.885	33.3619	1.983	1.262e-07	1.6575e-06
Cmeg33028_c0	46.9359	123.69	-1.398	2.2453e-19	6.6864e-18
Cmeg33029_c0	97.2189	17.4428	2.4786	9.2605e-09	1.3668e-07
Cmeg33031_c0	18.84	0.0259883	9.5017	0.00024476	0.0019855
Cmeg33034_c0	18.1926	40.4936	-1.1543	2.1249e-06	2.3918e-05
Cmeg33037_c0	14.3441	45.9756	-1.6804	2.9146e-09	4.5581e-08
Cmeg33039_c0	21.9207	53.9994	-1.3006	8.1957e-09	1.2203e-07
Cmeg33041_c2	213.283	442.258	-1.0521	2.9419e-51	2.0738e-49
Cmeg33045_c0	40.1116	7.64055	2.3923	0.0003632	0.0028552
Cmeg33047_c0	57.8473	117.5	-1.0223	1.7491e-14	4.0615e-13
Cmeg33049_c0	399.212	125.885	1.665	1.9883e-13	4.3077e-12
Cmeg33050_c0	0.0856362	14.4235	-7.396	2.3496e-05	0.00022843
Cmeg33050_c1	87.7985	235.383	-1.4227	6.4922e-36	3.2482e-34
Cmeg33076_c1	17.7922	39.9751	-1.1679	2.1974e-06	2.4663e-05
Cmeg33078_c0	243.285	41.1015	2.5654	6.4775e-21	2.0505e-19
Cmeg33081_c0	526.836	163.956	1.684	9.7018e-18	2.6334e-16
Cmeg33086_c0	716.501	348.785	1.0386	5.9194e-05	0.00053784
Cmeg33091_c0	9.59125	22.4042	-1.224	0.00029832	0.0023808
Cmeg33100_c0	970.154	330.342	1.5543	3.353e-25	1.243e-23
Cmeg33101_c0	118.732	38.5406	1.6233	0.00011054	0.00095581
Cmeg33105_c0	87.3909	181.883	-1.0575	3.7297e-22	1.2529e-20
Cmeg33106_c1	324.481	54.0574	2.5856	1.0015e-27	4.0153e-26
Cmeg33107_c0	9.84902	42.1709	-2.0982	4.8017e-10	8.146e-09
Cmeg33116_c0	129.163	0	8.013	5.011e-25	1.849e-23
Cmeg33120_c0	276.771	112.894	1.2937	4.6415e-05	0.00042933
Cmeg33123_c0	971.276	30.5718	4.9896	4.2958e-174	1.1796e-171
Cmeg33125_c0	5.09535	17.1244	-1.7488	0.00022951	0.0018722
Cmeg33127_c0	7.1078	43.2193	-2.6042	8.7417e-12	1.7005e-10
Cmeg33129_c0	4.36745	43.2933	-3.3093	2.057e-13	4.4503e-12
Cmeg33133_c0	16.2281	41.9622	-1.3706	2.0171e-07	2.5903e-06
Cmeg33136_c9	104.975	9.03742	3.538	3.0521e-15	7.362e-14
Cmeg33144_c1	181.583	2.57284	6.1411	1.6039e-36	8.1807e-35
Cmeg33151_c0	418.546	171.613	1.2862	7.2538e-07	8.6383e-06
Cmeg33158_c0	54.2933	3.43279	3.9833	1.2828e-09	2.0835e-08
Cmeg33169_c0	1.07045	16.0847	-3.9094	3.447e-06	3.7624e-05
Cmeg33178_c0	113.041	298.185	-1.3994	2.0196e-44	1.2518e-42
Cmeg33181_c0	70.2003	6.39337	3.4568	2.0591e-10	3.6207e-09
Cmeg33191_c0	48.3339	9.9257	2.2838	0.00018703	0.0015547
Cmeg33192_c2	448.079	142.967	1.6481	1.6507e-14	3.8481e-13
Cmeg33197_c1	1438.9	245.268	2.5525	3.0099e-114	4.4424e-112
Cmeg33201_c0	796.242	234.649	1.7627	3.4203e-29	1.4449e-27
Cmeg33213_c0	5.09535	20.7503	-2.0259	1.6566e-05	0.00016528
Cmeg33216_c0	52.0223	280.861	-2.4327	9.8512e-65	8.4904e-63
Cmeg33220_c0	15.0292	30.1207	-1.003	0.00011772	0.0010135
Cmeg33222_c0	1889.2	376.333	2.3277	1.938e-125	3.1781e-123
Cmeg33225_c0	6.5122	35.7866	-2.4582	1.1509e-09	1.882e-08
Cmeg33228_c0	0.941998	45.1725	-5.5836	1.9403e-15	4.7631e-14
Cmeg33229_c0	16.9131	50.7829	-1.5862	1.1414e-09	1.868e-08
Cmeg33233_c0	591.148	76.0149	2.9592	3.1271e-61	2.5821e-59
Cmeg33234_c0	7.57067	55.8906	-2.8841	1.0111e-15	2.5347e-14
Cmeg33236_c0	3.63954	115.279	-4.9852	3.8557e-37	1.9967e-35
Cmeg33244_c0	67.2677	147.441	-1.1322	2.9099e-19	8.5684e-18
Cmeg33247_c0	47.5362	103.542	-1.1231	6.744e-14	1.5197e-12
Cmeg33251_c0	155.219	1.92313	6.3347	1.5332e-31	6.8833e-30
Cmeg33254_c0	3.72517	56.0637	-3.9117	4.4073e-18	1.2216e-16
Cmeg33254_c1	0.470999	10.6063	-4.4931	0.00012274	0.0010525
Cmeg33256_c0	191.155	74.1739	1.3658	0.00018894	0.0015688
Cmeg33257_c1	19.311	47.7028	-1.3047	5.7929e-08	7.8396e-07
Cmeg33258_c0	97.3902	20.8946	2.2206	2.5943e-07	3.2797e-06
Cmeg33259_c0	25.3055	61.5025	-1.2812	9.8446e-10	1.6201e-08
Cmeg33263_c0	29.6455	152.038	-2.3585	4.3324e-35	2.1138e-33
Cmeg33267_c0	2.6119	13.7501	-2.3963	0.00018519	0.0015416
Cmeg33270_c0	1756.57	652.513	1.4287	2.3319e-34	1.1103e-32
Cmeg33271_c1	86.6484	1.89688	5.5135	7.6998e-18	2.1021e-16
Cmeg33272_c0	3.72517	15.8788	-2.0917	0.00013594	0.0011573
Cmeg33273_c0	247.865	66.4567	1.8991	6.064e-12	1.1911e-10
Cmeg33276_c3	39.6526	4.57393	3.1159	8.7203e-06	9.0202e-05
Cmeg33277_c0	138.851	28.6677	2.276	2.7888e-10	4.8424e-09
Cmeg33285_c0	288.218	52.739	2.4502	1.3425e-22	4.5681e-21
Cmeg33288_c0	37.3871	75.532	-1.0145	8.9118e-10	1.4748e-08
Cmeg33299_c3	88.94	23.4705	1.922	2.9073e-05	0.00027841
Cmeg33303_c0	5.00972	21.431	-2.0969	9.1273e-06	9.4247e-05
Cmeg33307_c3	321.202	10.0094	5.0041	6.0431e-59	4.757e-57
Cmeg33309_c0	350.798	89.9121	1.9641	1.5744e-17	4.2538e-16
Cmeg33315_c5	7.36471	30.5843	-2.0541	1.4607e-07	1.9111e-06
Cmeg33315_c7	9.67732	29.938	-1.6293	2.2657e-06	2.5406e-05
Cmeg33321_c0	64.7842	12.799	2.3396	9.3187e-06	9.6097e-05
Cmeg33322_c2	7.10823	25.2021	-1.826	5.3582e-06	5.71e-05
Cmeg33323_c0	12.8026	38.4356	-1.586	1.1813e-07	1.5576e-06
Cmeg33326_c0	245.319	42.4648	2.5303	1.3718e-20	4.3023e-19
Cmeg33329_c0	422.261	0.0519765	12.988	5.1911e-40	2.8981e-38
Cmeg33330_c0	158.257	40.1825	1.9776	7.9222e-09	1.1826e-07
Cmeg33332_c0	329.194	0.649707	8.9849	3.902e-56	2.9534e-54
Cmeg33332_c1	182.545	368.452	-1.0132	1.0701e-41	6.2393e-40
Cmeg33335_c0	82.7494	21.3626	1.9537	3.9145e-05	0.00036697
Cmeg33336_c0	39.3575	117.733	-1.5808	2.1062e-20	6.5791e-19
Cmeg33338_c0	3.1664	18.1078	-2.5157	1.2683e-05	0.00012855
Cmeg33341_c0	8.0498	28.2643	-1.812	1.5597e-06	1.7849e-05
Cmeg33342_c0	178.383	371.997	-1.0603	1.1391e-43	6.9332e-42
Cmeg33344_c0	10.2763	22.5822	-1.1359	0.00043797	0.0033955
Cmeg33350_c0	15.543	31.3751	-1.0134	7.9018e-05	0.00070125
Cmeg33352_c1	28.9519	69.3744	-1.2607	1.146e-10	2.0534e-09
Cmeg33360_c0	26.1614	58.8198	-1.1689	9.1908e-09	1.3582e-07
Cmeg33364_c0	160.715	48.551	1.7269	9.4775e-07	1.1124e-05
Cmeg33365_c0	12.082	36.6026	-1.5991	2.1413e-07	2.7407e-06
Cmeg33367_c1	13.6162	34.4908	-1.3409	3.0421e-06	3.3515e-05
Cmeg33367_c3	71.1063	8.70607	3.0299	5.5129e-09	8.3972e-08
Cmeg33373_c0	12.1175	48.2095	-1.9922	6.9943e-11	1.2676e-09
Cmeg33376_c0	1168.64	548.928	1.0901	6.294e-09	9.5217e-08
Cmeg33377_c0	38.1385	3.54298	3.4282	3.1577e-06	3.4731e-05
Cmeg33378_c0	8.34953	38.677	-2.2117	1.1653e-09	1.9005e-08
Cmeg33391_c0	226.259	47.1713	2.262	1.2061e-15	3.0013e-14
Cmeg33391_c1	46.8845	6.67898	2.8114	8.1665e-06	8.5295e-05
Cmeg33398_c1	1.96963	19.9891	-3.3432	5.6189e-07	6.7768e-06
[truncated: 269 more rows]
