# Supplementary material for: The developmental transcriptome of the synanthropic fly Chrysomya megacephala and insights into olfactory proteins
Source: BMC Genomics. 2015 Jan 23;16(1):20. doi: 10.1186/s12864-014-1200-y (PMC4311427; doi:10.1186/s12864-014-1200-y)
Supplement: Additional file 13: — S10-Primers of qPCR for C. megacephala used in the experiment. [file 12864_2014_1200_MOESM13_ESM.xlsx]

## Sheet: Sheet1
	Gene_id	Primer F	Primer R	Product Length (bp)
OBPs	Cmeg21269_c0	CTAATCCCACACCAGCTATGAA	CAACAGCTTCTTGGACAACAC	90
	Cmeg23484_c0	CTCGGTCATGGCAAGGAAA	ACACTTGAAGCCACGGAAA	114
	Cmeg28108_c1	ATCAAGAGCACAGCGAACA	GCAAAGGCGAACACCATATTT	148
	Cmeg29057_c0	ATCTGGTGGCATCTTCTTCAG	CTTCGTTGCCTGTGCTTTG	122
	Cmeg30479_c0	AGATTGGGAAAGAGCAGGTAATG	TCCAAACACAGGCAGCATAATA	125
	Cmeg31019_c2	GGTACCCTAAAGGATGGTGTTG	CAACGATCAGAGCCCTTAACA	125
	Cmeg32081_c4	CATTTACCCTCCTTCGTATCGG	TGGTTGTAAAGAAGAAGCTGGA	87
	Cmeg33593_c0	ACATGGAGCCGTTGATCATAA	CCCAAGTACAGGCATCACTAC	92
	Cmeg8717_c0	AAGGCTGGTCTCCTAATTAATGG	GGCCATAGCTGCTTTAACTTTATC	99
CSPs	Cmeg21206_c0	ACTCCTGATGGTCGTGAATTG	CTTCCATTCCTCGGGTTTGT	138
α-tubulin	GenBank:KM289152	GAAGGTGAATTCTCTGAGGCC	GTCTTTTGGTTTGTGGAACGAG	144
EF1	EMB|FR719225.1|	TTCACCGCTCAAGTCATCG	TCGACCTTCTCCTTGATTTCAG	122
RPL8	GenBank:KM289151	CTCCAAATCGGCAATGTGATG	TCTTGGTGTCAGGGTTGTG	148
